# Supplementary material for: The leaf idioblastome of the medicinal plant Catharanthus roseus is associated with stress resistance and alkaloid metabolism
Source: J Exp Bot. 2023 Oct 7;75(1):274–99. doi: 10.1093/jxb/erad374 (PMC10735432; doi:10.1093/jxb/erad374)
Supplement: erad374_suppl_Supplementary_Figs_S1-S12_Tables_S1-S13 [file erad374_suppl_supplementary_figs_s1-s12_tables_s1-s13.zip]

Archive with 7 entries (6 files):
- Suppl Figs_S1-S12 and Table S1-S13/
- Suppl Figs_S1-S12 and Table S1-S13/erad374_suppl_Supplementary_Figures_S1-12.pdf
- Suppl Figs_S1-S12 and Table S1-S13/erad374_suppl_Supplementary_Tables_S1.fasta
- Suppl Figs_S1-S12 and Table S1-S13/erad374_suppl_Supplementary_Tables_S11.xlsx
- Suppl Figs_S1-S12 and Table S1-S13/erad374_suppl_Supplementary_Tables_S12-S13.xlsx
- Suppl Figs_S1-S12 and Table S1-S13/erad374_suppl_Supplementary_Tables_S2-S4.xlsx
- Suppl Figs_S1-S12 and Table S1-S13/erad374_suppl_Supplementary_Tables_S5-S10.xlsx
