# Supplementary material for: The leaf idioblastome of the medicinal plant Catharanthus roseus is associated with stress resistance and alkaloid metabolism
Source: J Exp Bot. 2023 Oct 7;75(1):274–99. doi: 10.1093/jxb/erad374 (PMC10735432; doi:10.1093/jxb/erad374)
Supplement: erad374_suppl_Supplementary_Figs_S1-S12_Tables_S1-S13 [file erad374_suppl_supplementary_figs_s1-s12_tables_s1-s13.zip › Suppl Figs_S1-S12 and Table S1-S13/erad374_suppl_Supplementary_Tables_S1.fasta]

>CATHA_1.1
ATGGCACACTCAGAGGAGATTTCTGCTCTCATCAAAGCTTTCACAGGACTTGGGGTGGATGAAAAATCTT
TAATCTCAATATTGGGTAAGTGGCGTCCACAACAGATAGAGTCTTATAGAAAAGCCAGCAATGAATTCTT
CATAGAAGATGAACGTCAGTTTCAGAGATGGAATGAGAAACACATCCAACAACTCCAACAAGATTTTATA
CGTTTCAAGAATGCTGTGGTACTCCGGACAATGCACCCTTGGGAGAGAGATGCTCGTTTACTTAAGGAGG
ACTTGGTAAAGGAACCACCACAATTTAATGTGATTATAGAGATTGCTTGTACCAGATCTTCTGAGGAGCT
TCTTGGTGCAAGGAGGGCGTATCATTCCCTCTTCAACCAATCCATTGAGGAACATATTTCCTCCCATCTC
CGCGGCGTCGAGCGCAGGCTTCTGGTCGCACTTGTCAGTGCATATCGGTATGAAGGGCCAAATGTGAATG
AAGAAAGAGCAAAATATGATGCAAAGATATTTCATGATGCCATAAAAGGTGCCGGAAAAAAAGATCTTCT
TCAAGATGAAAAAATTATAATGATTCTAGCAACAAGAAGCAAATCTCATATTAAGGCATTATATAAGTAC
TACAAGGAATTCAATGGAAAGGACTTGGATGAGGATATTGATGGTGCCATTATTCTGAAACAAGCAATTC
AGTGTCTTTGCATACCTAACTGCTACTTTAGCCAGGTATTGGATGCATCATTGAATATCAATGTGGATGA
GATTGCCAAGGATTCTGTGGCAAGAGTTATAGTCACAAGGGCAGATGTGGATATGAAGTATATTAACGCA
GAATTTGAACACAAATATAAGCTTCCTCTGCCTAAGAAGATTGCAGAAGTTGCTAATGGAAACTACAAAG
ATCTCTTGCTTGCTTTGGTTGAAAGAGAAAATTGA
>CATHA_1.2
ATGCACCCTTGGGAGAGAGATGCTCGTTTACTTAAGGAGGACTTGGTAAAGGAACCACCACAATTTAATG
TGATTATAGAGATTGCTTGTACCAGATCTTCTGAGGAGCTTCTTGGTGCAAGGAGGGCGTATCATTCCCT
CTTCAACCAATCCATTGAGGAACATATTTCCTCCCATCTCCGCGGCGTCGAGCGCAGGCTTCTGGTCGCA
CTTGTCAGTGCATATCGGTATGAAGGGCCAAATGTGAATGAAGAAAGAGCAAAATATGATGCAAAGATAT
TTCATGATGCCATAAAAGGTGCCGGAAAAAAAGATCTTCTTCAAGATGAAAAAATTATAATGATTCTAGC
AACAAGAAGCAAATCTCATATTAAGGCATTATATAAGTACTACAAGGAATTCAATGGAAAGGACTTGGAT
GAGGATATTGATGGTGCCATTATTCTGAAACAAGCAATTCAGTGTCTTTGCATACCTAACTGCTACTTTA
GCCAGGTATTGGATGCATCATTGAATATCAATGTGGATGAGATTGCCAAGGATTCTGTGGCAAGAGTTAT
AGTCACAAGGGCAGATGTGGATATGAAGTATATTAACGCAGAATTTGAACACAAATATAAGCTTCCTCTG
CCTAAGAAGATTGCAGAAGTTGCTAATGGAAACTACAAAGATCTCTTGCTTGCTTTGGTTGAAAGAGAAA
ATTGA
>CATHA_2.1
ATGAGTTCTTCAAGTTACAGTCCTTCAAGGAGTTCTTCAGGCAATTCTTTAAGCACTAATAGATTGAAGG
CCGTGAGGGGCAAGATCTTCATAGATCAAAACCTTATGGCTAAAGGTGGAAGACCCCAATGTTACCGAAT
CCAGTGGGCCCACATTAGCTCCATTAGCCGGATCTGGTTACTGAGTCATCTAAAAAAGGGGAAAAAACTT
TTGAAAGAAATGAGCTATAGACGTCCAGCTCAACAGACAGAGTCCGGAACCTTAAACGGGGTCATCGGTC
ACAAGTTTCGGCATCTCGTAGTCAATACCAGCCTGAAACTCAAAGCACACTGTGCGAACGTTCAATTTCT
CATAAATCACCGCACACACCACTTATCACAAAACAGCATAACCAGCTCTGCCCATCCATCCGAGAAATAT
TTTGTAAATTTTGTCAAGATCAAAAAATATGCTTCCAAGAAATAA
>CATHA_3.1
ATGAAATTTTTGGGGTACTGCCAAGGGCTTGTGGTATGTAATGAGGGTGAGCATGTGCACGAGGCTATTC
CAGATAAGCATATTTTGAAGAGATGGACAAAAGATATTGATCTAAGTTTAGGCAGTAGAAGTATTGGTGA
TGTTTGGAAAGTTAGCGAGAAGGATATTGCTGGTTATAGTGCTTCGAGGAGAGAAATGTTAAGGAAGTTT
TTAGATTTAATTTCCGCTAGTGAATTGAATATAAATGCTCGAGAATGCATAGAAGAAGGGTTTAGGATGA
TGAAGGACAAGATTGCTTCTGAAGGTGGACCTTATCATGTCGATAATTTAGACAATGAAGTTGGTTCTTC
CAACATTAAAGATCCAGTTGGAAGGTGTGCACAAGGAGAATGTAATAAAAGGAAGAAGAGTATTGTCGAG
ATAAAGTGCAATCAAGCAAGTAGTAAGAGAAAGAGATATGTGATGCATGCATAA
>CATHA_4.1
ATGCCTGGCTTGTGGCCTTGGAACTTCTTCAAAGTGTCTAGGCATGCCTCTTCCTCCAAAACCACCTCTT
CTACCACCGTAAGGAGGTTGATGAAGTTCTTCATCAAAATGTGGAGGTTGGTGGAACTCGGTTGTCCTAG
AGCAATTGAGTGGTCCATTGCTCCTTGGGAGTGGCTTTCACTTAGAGATAGGGATTACCCGACTAGTTGT
GATGACCCAACTCGCTGCCCACGGCTGGAGAATTCGGAAATTGAAGAACCAAGAGCTGCTTTAAAAGAAC
CAGCAGCTGCGTCCCAAAAAAAAAAAAAAGAGGGAGGGCTGCTGTGGGACGAACAGAACCAGCCGCAATT
GGAAGCAGCTGACCAAGCTGCTGGGACCGAAACAGCAGCTGCGCAGCAGCCGAAGACCGAAAAAGGGGGG
AAAGGAAAGAAGCGGCAAGAAGACAAGGAGACAAGGAGGAGAGCTGTGAGAGTGGAGAGAAAATTAGATA
GGAAGAAAGACAGAAGCAGCTTAGCAGCTGCAGAAAAAAGGAATAGAAGCAGCAGAAACTTGAGAAACAT
CAGCTGCTGGCAGAGAACCAGACGAAGCAGCTCCACAGCAATACCAAGGCAGCTGAGTCAGGAGAATACA
GCAGCAGCTGCTGGTAAGCTCCAGCATCAGAGGAAATCGAACGCAGCTGAGGTTAGTGGTGGATTTAAGG
AATAA
>CATHA_4.2
GAAATTGAAGAACCAAGAGCTGCTTTAAAAGAACCAGCAGCTGCGTCCCAAAAAAAAAAAAAAGAGGGAG
GGCTGCTGTGGGACGAACAGAACCAGCCGCAATTGGAAGCAGCTGACCAAGCTGCTGGGACCGAAACAGC
AGCTGCGCAGCAGCCGAAGACCGAAAAAGGGGGGAAAGGAAAGAAGCGGCAAGAAGACAAGGAGACAAGG
AGGAGAGCTGTGAGAGTGGAGAGAAAATTAGATAGGAAGAAAGACAGAAGCAGCTTAGCAGCTGCAGAAA
AAAGGAATAGAAGCAGCAGAAACTTGAGAAACATCAGCTGCTGGCAGAGAACCAGACGAAGCAGCTCCAC
AGCAATACCAAGGCAGCTGAGTCAGGAGAATACAGCAGCAGCTGCTGGTAAGCTCCAGCATCAGAGGAAA
TCGAACGCAGCTGAGGTATAA
>CATHA_7.1
ATGATGAAGGCCTTTCCACTTAAAAATTGTTGCTGCTTCAGCTGCTGCTTTCTTCTTCTGCGTCCGATTA
TATCTCAGCCGCATCCGATTTCCTCTGATGCTGGAGCTTGCCAGCAGCTGTTGCTGTATTCGCCTGACTC
AGCTGCTTTGGTTTTCTCTGGAGCTGCCTCGTCTTGTTCACTGCCAGCAGCTGCTGTTTCTCAAGTTTCT
GCTGCTTCTGTTCCTTTTTCTGCAGCTGCTAAGCCGCTTCTGTCTTTCTTCCTATCTAATTTTCTCTCCG
CTCTCACAGCTCTCCTCCTTGTCTTCTTGCCGCTTCTTTCCTTTCCCCTTTCTTTCGGTCTTCGGCTGCT
GCGCAGCTACTGTTTCGGTCCCAGCAGCTTGCTCAGCTGCTTCTAA
>CATHA_8.1
ATGGTGAAAACTAAGAATGCCACCATTGGAAGAGGAGTAAATATTGAAGAAGGAGGGAGCAGTAGAGGAA
GAGGAAAAGGAAAAAGGGTACCTTCTGGAATTAGGGCTCCAGATAGGTTTATCTCTGCAAAGGAGGCTGC
AAACTTGGAAGAATGGAAAAGAAATCAAAGAAAAATTGCTGCTGGACACCTAGGTAGAGTTGAAAGAGTC
GATAACATACCTCATCTATGGGTATTGTCTAGAATTAGAGGAAGAAATATTGCATTTGATGATAGGCCAT
TAAATACCATTCTAGAAACCCCTCAAGATGGCATGAGATTCTACACTAAGAATAAGAAATGCTTTGATCA
AAATTTATATAGTGAAAGAAGGTTTGAAGAGATTTTCACTCACGAAGAAGTTCTAGAAAGGCACGATGAT
AGGACTATGAATAAACTTGATGCCTATGGGAGATTATTACATCATAGGATTTCTAATATCATTATTCCAA
ATGTTGGGCACAAGTCTTCCATGACAAATATGCACTCCTTTGTCATGCTTGCTCTTCACGAACATAGGAT
GATGAACTTCGGTTTCATGGCTATAGAACACATGCTAGCCACACAATCCTCTTCCACAAAGTGCTTACGA
TATGGATGCTTCATTACAAAAATCTTTCAACATTTCGTGATCAATTTGGTTGGAGTTGGTGATCACATTG
GCCATGGTAAGATTTACAATCAGAATACCTTTAAGAGAATGGGGTTTGAAAGAAATGATGATGGACTATT
GATAAGAGGTGGTCAACAAGGAAGTGATGGTGATAATGATGATGATGATGAGGATGATGGTGATGAAGAA
GAGGGAAATGACCCTGAAATTATGGATGAAGAAGATACAAATGAAGAGGACATTCGAAGAGAAATGAGTT
CAAAGAAAAGGGGGAGTTATCTCCTATATGGTGTTTTGGTATGCTTTACTCTTATTGATGATCTTCTTGA
AGCATCACCATACTTTAATACTTGCTCTTTTGTTCTTCTTGTATATATATTTGTCGTAATCAAAAAAGGG
GACATTATTAGCCCTAAGGGCATTATTGCATATGATTATGATTATGATTAA
>CATHA_9.1
ATGGTAGGTCGGACCCTACTGTCCTTGGCAGGGTTCTGTCCCCCGACACCAGTGTTGCAAAGGAACCCAC
TGGTGATGCTAGGTCAACTTACCTTGGCAGATAGAAAGTTGAGTTTAGATGGTAAGGCAATCCCTATATC
TGGGCAAAAGCTACCCTACTCACTAACCCCTAGAGGAAAATCTCTTTTCTCCCTAACAAATTATGAGCCC
AGTAAAATTAGGTCGGACCCTACCATTTGCGGTTGGGTTCTTTCTGGAAATGCCCATGTTGCAAAGGAAC
CTACTGGTGGTAGTAGGCTAGCCCACCTTGCACAGTAG
>CATHA_10.1
ATGAATCTGTTGCACAAAGGGCTAGCATTATTTCTTGGCGATCAATTGATGGTCTTTGATGTGCCAACTT
GTCCGCATAACGGTGAGTGGATTCTATTATTTCTGCCAACTAGACCCCGTGAATGTTCTGGGTTACACGG
AGCTGCTAGAAAGCATTCCGCATCTCCGTCTAGAATGCATTTATCGGGATTGTGGTCTTGGCATCGGCCT
CGTCCTCCTCATCATCTGAGGGGTCATAGGACTCATCGGCCTCATTATCATCCTCAACTAGTCGTGAGGA
AGACGCCACCAGGCCAGTTTGAATGGTTTTCTTAA
>CATHA_11.1
CCCCAATTTCGACAAATCCCTAAATCATGCTCTCGTTCTCCTCCTTTCTCCTCTTCTTCTTCCTCCTTCC
AGCCACCAGCCAACTATTTCCCCCCTCAGCTTCTCTTCCTCACTCATGACCCCCCTATTGACTATCACCT
CCTCCTCTCACCGTCGTTCACCCCCGCTGCACACGACCCACCAAACCGCCTTCCTGCACCGTCTTCTTCT
TCCTCTGTTCTTCATTCTTCCTTTTCTTTTTCTTTCTTCTCCTTCATTCTCATTCTCCTTCTCGGTTCTT
TCTCTAATCTGCCTTCATCATGA
>CATHA_12.1
CCCAATTTCGACAAATCCCTAAATCATGCTCTCGTTCTCCTCCTTTCTCCTCTTCTTCTTCCTCCTTCCA
GCCACCAGCCAACTATTTCCCCCCTCAGCTTCTCTTCCTCACTCATGACCCCCCTATTGACTATCACCTC
CTCCTCTCACCGTCGTTCACCCCCGCTGCACACGACCCACCAAACCGCCTTCCTGCACCGTCTTCTTCTT
CCTCTGTTCTTCATTCTTCCTTTTCTTTTTCTTTCTTCTCCTTCATTCTCATTCTCCTTCTCGGTTCTTT
CTCTAATCTGCCTTCATCATGATTTTCTCCTTCTTATTTTATTTTTCTCTACTTCTTCCTCCTCTTCCTA
CTCCATTCTTTTCTCTTCTTCGCCCCAACTTTCAATCACCGAGACCCTTCTTCCTAACATCCACCTCCCT
CTACTTTCTCTATTTATTTTCCCCTTTCTTCTTCCTCTTCTACACTACTGCCATCAGTCTTCACCAGCAA
CAATCCCCCACAGAGCTCCCTCACAGAGCATCAAGCCCTCTATGGAAATTCGACTAAGTTTTTTTTCTCT
TGACTTGTTTTGTTTTCTTAATCCGAAATTTCTGCGAATTGTTTGTTTTAAACTGCGAAATTCTCTTACT
TTTGGGATTCTATGGTGA
>CATHA_13.1
ATGGCTACCCTCATCTTCCCCGAGCATCCCTCTCCTGTTGCCGATGCTGAAGCCATCAAGAAGGCTTGTC
AAGGGTGGGGAACAAATGAGAAGGCGATTATATTAGTACTTGGGCACAGAAATTGGGTTCAGAGGAGATT
GATCAAACATGCGTACGAGGAACAGTATCAGGAAGATCTTGTTAAACTCCTTGAAAAAGAGCTTACCGGT
GATTTTGAGAAAGCCGTATACAGATGGATGTTAGATCCAGAGGATCGTGATGCAGTGCTACTAAATATTG
GCATAAAGAAATCTAACTACCGTGTGGTTGTCGAATTTGCCTGCATTTATAATTCAGAAGAGTTTTTAGC
TGTTAAGCGTGCTTATCAGAATTGTTACAAGCATTCCCTCGAGGAAGACCTAGCTCAACACACCAAAGGC
GATGTTCGCCAGCTTTTGGTAGGATTGGCAAGCCCATACAAGTATGGTGGTAGGGAGATTAATGTGAAAT
TAGCAAAATCTGAAGCTGAGGCTCTCGATGGCATCATGAAAGATAAGGTTTTCAATCATGAAGAAGTCAT
TAGGATCTTAACTACAAGGAGCAATGCTCAGATTGTGGCTACGCTTAACCATTACAAGGACAACCATGGA
AATGCAATCACTAAGCATTTGAAGGAAGATTCAAAAAATAAGTATTTAGAGCTACTGCTTACAGCCATTA
GGTGCATCAATGATCCTCACAAATACTATGAAAAGGTTCTCAGAAATGCAATCAACAAGCCAGGGACTGA
TGAAGACGCAATCACTCGTGTAATTGTTACAAGGGCTGAAAAAGATCTGAGGAATGTCAAGGAGCTATAT
TACAAGAGGAACAGTGTCACTCTTGAACATGCTATATCAAAGGAAACTTCAGGCCACTACAAATCCTTTC
TCCTTGCTTTGCTTGGGATAGAAGACTAG
>CATHA_14.1
ATGGCTACCCTCATCTTCCCAGAGCATCCCTCCCCTGTTGCCGATGCTGAAGCCATCAAGAAGGCTTGTC
AAGGGTGGGGAACAAATGAGAAGGCGATTATAATAGTACTTGGGCACAGAAATTGGGTTCAGAGGAGATT
GATCAAACATGCGTACGAGGAACAATATCAGGAAGATCTTGTTAAGCTCCTTGAAAAAGAGCTTACCGGT
GATTTTGAGAAAGCCTTATATAGATGGATGTTAGATCCAGAGGATCGCGACGCAGTGCTACTAAATGTTG
GCATAAAGGAATCTGACTACCGTGTGGTTGTCGAATTTGCCTGCATTTATAATCCAGAAGAGTTTTTAGC
TGTTAAGCGTGCCTATCAGAATCGCTACAAGCATTCCCTCGAGGAAGATCTAGCTCAACACACCAAAGGC
AATGTTCGCCAGCTTTTGGTAGGATTGGCAAGCCCATACAAGTATGGTGGTGGGGAGATTAATGTGAAAT
TAGCAATATCTGAAGCTGAGGCTCTTGATGGCATCATGAAAGATAAGGTTTTCAATCATGAAGAAGTCAT
TAGGATCTTAACTACAAGGAGCAATGCTCACATTATGGCTACGCTTAACCATTACAAGGACAACCATGGA
AATGCAATCACTAAGCATTTGAAGGAAGATTCAAAAAATAAGTATTTAGAGCTACTGCTTACAGCCATTA
GGTGCATCAATGATCCTCACAAATACTATGAAAAGGTTCTCAGAAATGCAATTAACAAGCCAGGGACCGA
TGAAGATGCAATCACTCGTGTAATTGTTACAAGGGCTGAAAAAGATCTGAGGAATGTCAAGGAGCTATAT
TACAAGAGGAACAGTGTCACTCTTGAACATGCTATATCAAAGGAAACTTCAGGCCACTACAAATCCTTTC
TCCTTGCTTTGCTCGGGAAAGAAGACTAG
>CATHA_14.2
ATGACGTCACTTCTTCTTACACCAAACTTCCGGCCCTCATTTCTTTTGGTAGGATTGGCAAGCCCATACA
AGTATGGTGGTGGGGAGATTAATGTGAAATTAGCAATATCTGAAGCTGAGGCTCTTGATGGCATCATGAA
AGATAAGGTTTTCAATCATGAAGAAGTCATTAGGATCTTAACTACAAGGAGCAATGCTCACATTATGGCT
ACGCTTAACCATTACAAGGACAACCATGGAAATGCAATCACTAAGCATTTGAAGGAAGATTCAAAAAATA
AGTATTTAGAGCTACTGCTTACAGCCATTAGGTGCATCAATGATCCTCACAAATACTATGAAAAGGTTCT
CAGAAATGCAATTAACAAGCCAGGGACCGATGAAGATGCAATCACTCGTGTAATTGTTACAAGGGCTGAA
AAAGATCTGAGGAATGTCAAGGAGCTATATTACAAGAGGAACAGTGTCACTCTTGAACATGCTATATCAA
AGGAAACTTCAGGCCACTACAAATCCTTTCTCCTTGCTTTGCTCGGGAAAGAAGACTAG
>CATHA_15.1
ATGGCGAATTTGATAAGAMAAATGTTTTCTTCAAGCTCTCACCTAGATTCCAGGAACATTATTCATAGTA
ARGAAGAACACATTCAATATAATTTCAATGACTGGACTATTCCTGAAGAACAAATTGAAACTATTTACAA
AATAGGAACATTTGATTTCAAAACAGCTTTTTCAGTCAAAACTCATGAAGARACCATGAATATTCAAGAA
AAATTTCAAACTACTCCTTTATTATCAAAAACATCATTAAATAAATATCTTGAAAAAGGATTTCGATATA
TTCATTACGGTTTAATTCAAGTTGCTGTCAAACCTTTAGTACATATTGGAATTGATGCTCCCATTTATTT
AGCTTTACGTGACAAACGATTAAAACGTTACAAACCTTCATTACTTGCTATGATTCAAACTAATATTTGC
AATGGACCAATTTATTTCAATTGTGCTCCCAATTATTCTGTTTCTTTAACTGATCTATTAATTATGAATT
CCTTAGTTCTAGACATTCATTTACAAGAAGAATTTCAAATTGAAAATGCTCAAACTCCTCCTCATCTCGA
ACGCACTGAAATTTCTCAAATTATTGAAGCACCCAATGGCAATATTCTCATACGTTTCAATTCAATGCGC
GAACAAGGCTCCTGTTCAAACTTTTCTATTCCATCCGAACCAAATAGGTATTCATTTGCAGAATCAAGTT
CTACAGACAAGTCTTTCAACATACCCAATCCTATTCATGTGTATCATAAGGCTCCTATTCCTGAGGTATC
TACTTCTCCTCCTTTATCCCCTACGATTTCTCAAATGCAGGGTGAAATCAATGTTATTACTAAAAAGGTA
AACATTGATCTCGATTCTTTAGAAAATGATATTCTTGAGCCCGAAAATAAAGACAAATTACAATGGTATC
TTCAATTAGATCCTCTTTATCGAGATCACATTCGTCAAGAATGGATTCATGATATTTATCGATTAAATAC
TCCTTTCGATTTTTTCTGTTGGTTAGAGTATTTCACTACCAAATTAGGATTTCAGGAAGACCCCTTCGCT
CTTTCCTATATCAATGTTCAAACCAGTTTAGCCCGCAAATGGAAACTCAATGATGGTAGCCAAATTACTC
AAATACATCCTCCACTCCAAACCATTCGTTTAGATACTCCTGACGGAGAAATTCTAGCTTCACCATTCAA
AAAAGGAAAGGACAATGATGATTCTGTCAAAATCAATGATATAAAGAAACTCTATCATCAAAATAACTAT
TCAAATCAAATTTTACATACCATTGCTAAACAGGTAGATTCTTTATCTACTGATCTCAAATCCATTCCTC
GACCTAGTATTTCACGATTCCCAGATAGTTATTCCTCTCCTCATTTCCAACCTAGTACTCTTTCTAAAGA
TCAGGAAGCAAAACTCAAATCCTCTTCATCCTCAGCACCTATCCAGTTATCTTCATCTCCTTTACTTACA
AARATTTCTCAAACRTTGGAYCGCATTAATTCAAATCTTCCAAGTATTAAGGCCCCTTCTGCTCAAACTA
AAATGAAAAAATTCATTCCGTCCAAACGTTACACTCGGTATAGATCTCGAAAACCTAGATTTTCAAAATC
CACCTTTTCCAAAGACGAATATTACAAAAAATCACAGAAATTAAAGAGACCTGTTTTCTCCAATATTATT
TGTTACAAATGTGGGCAAAAAGGTCATAAAGCAAATGTTTGCAAAAGTAATAAACGGATTAATGAAATTT
TAGATAAATTTCCAGAATTAGATAAGGATTTAAAAACAAAATTAAGTATTTCTTTAGTTAAAGGAAATTC
ATCTGACGATAATTATGATTTTCAAAATACAACCAGTACTGATGACGATAACTTTTCCTCTCCTTGTGTT
TGCAAAACTATTAACATGATTAAGTATTCCAATAATACGGTTAAAGATCAAAAAGAATTGATTTTTGATA
TCATTCAAGAACTTCCTCCTGACGCCCAGAAAAAACAATTAGAAAAATTGAAAGAGTTGATTTTAAAAGA
AGAGTCCAGTTCCGCCAGACTTGTTGAACCTTTCAGTATTTCAAAAATGTTTGAACGTTATCCCCATATG
AACCCTCAAATTAAACAAACGAATACAAAAGAATTGCAATCGGAAATTCAGTTTTTAAAATCTCAAATTA
AAGATTTAAAGGAACGAGTTTTCAGCATAGAAACCAAAAATCTCGAATTAGACACTCAAATTGCGGTTTT
ACAATAA
>CATHA_16.1
ATGGTGTCTCGTAGTGGAGTGTGGGTCTCTCCACGTGGTAATGATGCAGCTTTTGACCTCTTTTTGAAAG
TTTCGTCTGGTAGTGGAGTGTGGGGCCCTCCACTTTGTGATGTCGGCCATCATGATGGGATGATCGGAGT
GGGAACGATGGGACCACTTTGCCGGGAACACCCTGTAACGGGCTTACCAACGGTCTTACGAGCTGACCAA
CACCTAACGATGGGACCACTTTGCCGGGAACACCCTGTAACGGGCTTACCAACGAATCAGAAATCAAAAG
GATCTTGTCCACCAATAGGATCCGTGGACGCTTGGGAAGAAGTCGAGCTGGAAGCATTTGAAGCAGACTT
ACTCTGCCAGTCTTTGCCAAAATGGATATATGTGAATCTGGGTCTGGGAGAAGGTCGCATGAATTAG
>CATHA_17.1
ATGGAGAAAGTTCCAGCATATGCGCATCCGGGTCCCATAAACCCGGATGTATTGATGAGGCAGCATGAGC
ATAGATTTAGTTTGATATGGAGTAGGGATCATGAGACATGTATTACTGATCTTCAGTATCAACGTTTCAG
TCATAGGCATGTGGATCAAAACCCTCATGCTCTACTTGGTACTATGTGGTGCACATTATTTGATCTCAGT
CAGCTTCATACAGATGTTCTACTTACTTATAGAGATCAGTTGGATGCCATCCGACCAGGGCTTGAAGCAA
GCTTGACACCACTTCCTGAAGCAGATATGCTAAGCGGTGGTGGTGCCTCTCCCACTGCTATTACATCTAT
GTTGCAAGAGATGGATTACATGACCACAGGGGTGTTAGAGGGACCACCACCATCTCCTACTCGGTACACT
AGTGTCATGAGAAAAGTCCAAACCATCATTCATCGGTGCATGGTTTCTATTGATGTACAACTATCACGTC
GTCGTCTTCGGGAGCCAGTACATGAGCGTGGTGCTCGTAGACTGAAGAGGGGTACCCGTAGATTACCCGA
TGACGGGGCCCAAGGAGGACGTGTTCCTGCCCCTCCATATCTCGGCGAGCGGGGACATGCAGATCCCGGA
TATGGAGGAGAGAGAGGAGGAGAATCTAGCGAATGGGGACTTGCAGATCTCAGCTCATATGTTCCACATG
ACCCATTCGACAATCCAAGTGGAGATGTTCCGATATTTACTTTGGGTTTGATGCCAAATGCTCTATCACG
TGTGAGTGGAGCAGGCACACCATATATCCCATCTGACTCATTCGATAGCCCAGACGCGTCATACGTTTCG
CCACCTCTGATTGTAGGAGAGAAGCACAATGATGAGCCAGCGGATGACATTTACACCACCACAGAAACTT
ACCTTTGGACATCATGTTGGTAA
>CATHA_18.1
ATGATGTTTGCCGGAGACCCACAGCAGCAACAGCCACACCAACAGCAGCCACACCCGCAGCAGCCACACC
CGCCTGGGCCACCATTACCGCCTGGTCCACCACCGCCGCATCATCTCCAACACCAACAGCCGCATCCACA
TGCTTACCCACATCCCCACCCACAGCTCCACCAGCACCACCAGCCGCAAGGTGGAGACTTCCCGAGAGGC
CCACAGCCTCCCCCAGGCCCACCACCAATGATGCGGCAGCCGTCTGCTTCTTCTACCACCCTCAATGGTC
CGCCACCTCCGGAGTATCACCACCATCCGTCTTCTGCTCAGCCCCCTAATCTCCATGCTCATCCTCCTTA
CGACTCTCACGCTGACAGTTTTGCTGCAAAAAGAATGAGAAAGATTGGTCAAAGAAGAGCTGTTGACTAT
ACCAGCACTGTTGTGCGATATATGCAGATTCGTATGTGGCAACGGGATTCAAGGGACCGGACAATCTTGC
AACCAACTCCAGCTGCAGCAGTTGATATGTTGCCCACTGCGGCCTATCTAGATAATCCATCAACAAGTTA
TGCTGCAAAGTTTGTTCATACATCTCTCAACAAAAACCGTTGCTCTATTAATCGTGTTGTGTGGACTCCT
AATGGGAGGCGTCTCATCACTGGCTCTCAAAGTGGTGAATTCACCCTCTGGAATGGACAGTCATTTAACT
TTGAAATGATCCTTCAGGCCCACGATCAAGCAGTCAGGTCAATGGTGTGGAGTTACAATGATCTTTGGAT
GGTTACTGGTGATGATGGAGGCACAATAAAGTATTGGCAGACTAACATGAATAATGTCAAAGCCAATAAA
TCTGCGCATAAAGAATCAGTACGTGACTTGAGATCTGCTTGTGTCTGCTCAGATAAATTAACTTTTATTA
TAAAGTTGAGTGGGATGAGCTTCTGCAGGACTGATTTAAAGTTTTGCTCCTGTTCTGATGATACTACTGT
TAAAGTTTGGGACTTCGCTCGGTGTCAAGAAGATTGCTCTTTATCTGGCCATGGTTGGGATGTGAAAAGT
GTTGATTGGCATCCCACGAAGTCTTTGTTAGTTTCAGGTGGAAAAGACAATTTGGTTAAGCTATGGGATG
CAAAATCTGGAAGAGAGCTTTGTTCATTTCATGGACATAAGAATACTGTGCTTTGTGTAAAATGGAATCA
AAATGGGAACTGGGTCCTAACTGCTTCAAAGGATCAAATTATCAAGCTTTATGACATAAGGGCTATGAAG
GAGCTCGAAACTTTCCGTGGGCATCGGAAAGATGTTACTGCATTGGCCTGGCATCCGTTTCATGAAGAAT
ATTTTGTTAGTGGGAGTTTCGATGGATCAATCTTTCACTGGCTTGTTGGGCATGAAACTCCTCAGGTTGA
GATTTCATATGCTCATGACAACAGCGTTTGGGACCTTGCTTGGCATCCTATTGGATATATTCTCTGCAGT
GGCAGCAATGATCACCTGACAAAGTTCTGGTGCAGAAACAGACCAGGGGATTCCGCTCGGGAGAAGCCTA
ATACAGGTTTTGCCGAGCAAAATACAGCTCATGGCAGTCGTGTGCCTGGTAGTTTTCCAGGACCCGAGGC
TCCAACAACTCCAGGACCTTTTGTAGCTGGGTTGATGAGAAATGAGGGTACAATTCCAGGAATTGGAGTT
GCAATGCCTCTTTCCATTCCATCCCTTGATTCCTCAGCCCAAGGAGATCAAAGGCCATCAATATCTGTGT
CGATGCCGCTAGGTGCTCCTCCTCTCCCACCTGGTCCACATCCATCTCTTCTTGCAGGCAATCAACAACA
AGCTTATCAACAGAACACTCAGCAGGTTCAGCAGCATCAGTCGATGCCTCAGCAAATGTCCTCTCTGCCA
ATGCCGCCACCAAATATGTCACAGTTACAGCCTTCAGGGCATCAACCTTTGCTGCCACATCCTCATCTAC
CTCGTCCTCCTCAACTACAACCTCTAAATATGCCTTCAAACATCCCATCTTCAGTGCCAGGATCATTATC
CATTCAATCAATGTCCATGCCTGGCCCAATGGTGATGCAAGGTAATATGAACCAGATGGTGCCTCCAATG
CATCAAGGTCATTTTATGGGCGTGAACCCTAGTTCTGGACTACCAGGAAATGTACCTCCTGGTGGTATTC
CAAATGGGCTAATGAATATGCAGGCTCCTTCAAATGCGGGTGGCTCTCAAATCTTTCCTCCAGGAGGTGG
TTTCAACAGGCCACAAACAGGTCAGATGCAAATGATGCCAAGTCTTAACCCTTATCAGGGTGGAAATCCG
AATGCTCCTGCTATGGGAAACTTGCCACCAAATTTTGGTCTTCAATCAGGAATGCAGCCACCGTTGCCAC
CAGGTCCCCCGCCTCATGGTCAAACACATTAG
>CATHA_18.2
ATGATGTTTGCCGGAGACCCACAGCAGCAACAGCCACACCAACAGCAGCCACACCCGCAGCAGCCACACC
CGCCTGGGCCACCATTACCGCCTGGTCCACCACCGCCGCATCATCTCCAACACCAACAGCCGCATCCACA
TGCTTACCCACATCCCCACCCACAGCTCCACCAGCACCACCAGCCGCAAGGTGGAGACTTCCCGAGAGGC
CCACAGCCTCCCCCAGGCCCACCACCAATGATGCGGCAGCCGTCTGCTTCTTCTACCACCCTCAATGGTC
CGCCACCTCCGGAGTATCACCACCATCCGTCTTCTGCTCAGCCCCCTAATCTCCATGCTCATCCTCCTTA
CGACTCTCACGCTGACAGTTTTGCTGCAAAAAGAATGAGAAAGATTGGTCAAAGAAGAGCTGTTGACTAT
ACCAGCACTGTTGTGCGATATATGCAGATTCGTATGTGGCAACGGGATTCAAGGGACCGGACAATCTTGC
AACCAACTCCAGCTGCAGCAGTTGATATGTTGCCCACTGCGGCCTATCTAGATAATCCATCAACAAGTTA
TGCTGCAAAGTTTGTTCATACATCTCTCAACAAAAACCGTTGCTCTATTAATCGTGTTGTGTGGACTCCT
AATGGGAGGCGTCTCATCACTGGCTCTCAAAGTGGTGAATTCACCCTCTGGAATGGACAGTCATTTAACT
TTGAAATGATCCTTCAGGCCCACGATCAAGCAGTCAGGTCAATGGTGTGGAGTTACAATGATCTTTGGAT
GGTTACTGGTGATGATGGAGGCACAATAAAGTATTGGCAGACTAACATGAATAATGTCAAAGCCAATAAA
TCTGCGCATAAAGAATCAGTACGTGACTTGAGCTTCTGCAGGACTGATTTAAAGTTTTGCTCCTGTTCTG
ATGATACTACTGTTAAAGTTTGGGACTTCGCTCGGTGTCAAGAAGATTGCTCTTTATCTGGCCATGGTTG
GGATGTGAAAAGTGTTGATTGGCATCCCACGAAGTCTTTGTTAGTTTCAGGTGGAAAAGACAATTTGGTT
AAGCTATGGGATGCAAAATCTGGAAGAGAGCTTTGTTCATTTCATGGACATAAGAATACTGTGCTTTGTG
TAAAATGGAATCAAAATGGGAACTGGGTCCTAACTGCTTCAAAGGATCAAATTATCAAGCTTTATGACAT
AAGGGCTATGAAGGAGCTCGAAACTTTCCGTGGGCATCGGAAAGATGTTACTGCATTGGCCTGGCATCCG
TTTCATGAAGAATATTTTGTTAGTGGGAGTTTCGATGGATCAATCTTTCACTGGCTTGTTGGGCATGAAA
CTCCTCAGGTTGAGATTTCATATGCTCATGACAACAGCGTTTGGGACCTTGCTTGGCATCCTATTGGATA
TATTCTCTGCAGTGGCAGCAATGATCACCTGACAAAGTTCTGGTGCAGAAACAGACCAGGGGATTCCGCT
CGGGAGAAGCCTAATACAGGTTTTGCCGAGCAAAATACAGCTCATGGCAGTCGTGTGCCTGGTAGTTTTC
CAGGACCCGAGGCTCCAACAACTCCAGGACCTTTTGTAGCTGGGTTGATGAGAAATGAGGGTACAATTCC
AGGAATTGGAGTTGCAATGCCTCTTTCCATTCCATCCCTTGATTCCTCAGCCCAAGGAGATCAAAGGCCA
TCAATATCTGTGTCGATGCCGCTAGGTGCTCCTCCTCTCCCACCTGGTCCACATCCATCTCTTCTTGCAG
GCAATCAACAACAAGCTTATCAACAGAACACTCAGCAGGTTCAGCAGCATCAGTCGATGCCTCAGCAAAT
GTCCTCTCTGCCAATGCCGCCACCAAATATGTCACAGTTACAGCCTTCAGGGCATCAACCTTTGCTGCCA
CATCCTCATCTACCTCGTCCTCCTCAACTACAACCTCTAAATATGCCTTCAAACATCCCATCTTCAGTGC
CAGGATCATTATCCATTCAATCAATGTCCATGCCTGGCCCAATGGTGATGCAAGGTAATATGAACCAGAT
GGTGCCTCCAATGCATCAAGGTCATTTTATGGGCGTGAACCCTAGTTCTGGACTACCAGGAAATGTACCT
CCTGGTGGTATTCCAAATGGGCTAATGAATATGCAGGCTCCTTCAAATGCGGGTGGCTCTCAAATCTTTC
CTCCAGGAGGTGGTTTCAACAGGCCACAAACAGGTCAGATGCAAATGATGCCAAGTCTTAACCCTTATCA
GGGTGGAAATCCGAATGCTCCTGCTATGGGAAACTTGCCACCAAATTTTGGTCTTCAATCAGGAATGCAG
CCACCGTTGCCACCAGGTCCCCCGCCTCATGGTCAAACACATTAG
>CATHA_18.3
ATGATGTTTGCCGGAGACCCACAGCAGCAACAGCCACACCAACAGCAGCCACACCCGCAGCAGCCACACC
CGCCTGGGCCACCATTACCGCCTGGTCCACCACCGCCGCATCATCTCCAACACCAACAGCCGCATCCACA
TGCTTACCCACATCCCCACCCACAGCTCCACCAGCACCACCAGCCGCAAGGTGGAGACTTCCCGAGAGGC
CCACAGCCTCCCCCAGGCCCACCACCAATGATGCGGCAGCCGTCTGCTTCTTCTACCACCCTCAATGGTC
CGCCACCTCCGGAGTATCACCACCATCCGTCTTCTGCTCAGCCCCCTAATCTCCATGCTCATCCTCCTTA
CGACTCTCACGCTGACAGTTTTGCTGCAAAAAGAATGAGAAAGATTGGTCAAAGAAGAGCTGTTGACTAT
ACCAGCACTGTTGTGCGATATATGCAGTGGACTCCTAATGGGAGGCGTCTCATCACTGGCTCTCAAAGTG
GTGAATTCACCCTCTGGAATGGACAGTCATTTAACTTTGAAATGATCCTTCAGGCCCACGATCAAGCAGT
CAGGTCAATGGTGTGGAGTTACAATGATCTTTGGATGGTTACTGGTGATGATGGAGGCACAATAAAGTAT
TGGCAGACTAACATGAATAATGTCAAAGCCAATAAATCTGCGCATAAAGAATCAGTACGTGACTTGAGCT
TCTGCAGGACTGATTTAAAGTTTTGCTCCTGTTCTGATGATACTACTGTTAAAGTTTGGGACTTCGCTCG
GTGTCAAGAAGATTGCTCTTTATCTGGCCATGGTTGGGATGTGAAAAGTGTTGATTGGCATCCCACGAAG
TCTTTGTTAGTTTCAGGTGGAAAAGACAATTTGGTTAAGCTATGGGATGCAAAATCTGGAAGAGAGCTTT
GTTCATTTCATGGACATAAGAATACTGTGCTTTGTGTAAAATGGAATCAAAATGGGAACTGGGTCCTAAC
TGCTTCAAAGGATCAAATTATCAAGCTTTATGACATAAGGGCTATGAAGGAGCTCGAAACTTTCCGTGGG
CATCGGAAAGATGTTACTGCATTGGCCTGGCATCCGTTTCATGAAGAATATTTTGTTAGTGGGAGTTTCG
ATGGATCAATCTTTCACTGGCTTGTTGGGCATGAAACTCCTCAGGTTGAGATTTCATATGCTCATGACAA
CAGCGTTTGGGACCTTGCTTGGCATCCTATTGGATATATTCTCTGCAGTGGCAGCAATGATCACCTGACA
AAGTTCTGGTGCAGAAACAGACCAGGGGATTCCGCTCGGGAGAAGCCTAATACAGCAGGTTTTGCCGAGC
AAAATACAGCTCATGGCAGTCGTGTGCCTGGTAGTTTTCCAGGACCCGAGGCTCCAACAACTCCAGGACC
TTTTGTAGCTGGGTTGATGAGAAATGAGGGTACAATTCCAGGAATTGGAGTTGCAATGCCTCTTTCCATT
CCATCCCTTGATTCCTCAGCCCAAGGAGATCAAAGGCCATCAATATCTGTGTCGATGCCGCTAGGTGCTC
CTCCTCTCCCACCTGGTCCACATCCATCTCTTCTTGCAGGCAATCAACAACAAGCTTATCAACAGAACAC
TCAGCAGGTTCAGCAGCATCAGTCGATGCCTCAGCAAATGTCCTCTCTGCCAATGCCGCCACCAAATATG
TCACAGTTACAGCCTTCAGGGCATCAACCTTTGCTGCCACATCCTCATCTACCTCGTCCTCCTCAACTAC
AACCTCTAAATATGCCTTCAAACATCCCATCTTCAGTGCCAGGATCATTATCCATTCAATCAATGTCCAT
GCCTGGCCCAATGGTGATGCAAGGTAATATGAACCAGATGGTGCCTCCAATGCATCAAGGTCATTTTATG
GGCGTGAACCCTAGTTCTGGACTACCAGGAAATGTACCTCCTGGTGGTATTCCAAATGGGCTAATGAATA
TGCAGGCTCCTTCAAATGCGGGTGGCTCTCAAATCTTTCCTCCAGGAGGTGGTTTCAACAGGCCACAAAC
AGGTCAGATGCAAATGATGCCAAGTCTTAACCCTTATCAGGGTGGAAATCCGAATGCTCCTGCTATGGGA
AACTTGCCACCAAATTTTGGTCTTCAATCAGGAATGCAGCCACCGTTGCCACCAGGTCCCCCGCCTCATG
GTCAAACACATTAG
>CATHA_19.1
ATGTCAACCCAAGCTCAAGCACAAACTCCTTTTGGAGAAGAGTCTAGCAACTCCCAACATGATGACCCTT
TGAGGCTTATAATGCAAGAGTTACAATCCCTGAGAGATGAGATGAGGGATATTAGAAGGGATGTCACTAA
TCTCTTTAATCAACAAAGGGAGGTTAGTCCTCATGGTAGTCTCAATGTTACTACCCCAAGGAGCAATGGA
CCACTCAATTGGTCTAGGACAACCGGGTTCCACCAACCTCCACATTTTGATGAAAAACTTCATCCACCTC
CTTACGGTGGTAGAAGAGGCGGTTTTGGAAAAAGAGGCATGCCTAGACACTTTGAAGAAGTTCCAAGACC
ACAAGCTAGGCATGGAGAGCCATTATATGATGATCATGAACATAGGAGGCCGTCACATGGATACCGGTAG
>CATHA_20.1
ATGGCTTCCTCTTTATCATCAAGCACTATAAAAGTCGTCCTCCAGAGCAGTAGGGACAAAACATTCAAGG
TAGATGAGGCAATCGCTAAGCAATCTATGACAATTGAACACTTGATCGAGGACATGTTAACCAGCAGTGG
TCCTGTTGTCATCCCTAATGTTTCTAGCGACATACTTGCAAAGATCATCGAGTACTGCAAGCGTGTGGTA
ACTAAACCACCCTTCGATGAGAATGATGTCAAACTCAAGGCCTTTGTTTTAAGACTGGTAAATGACGACG
AGGAAACCCTGTTTGGATTGATAGTTGCTGCACATCACCTCGCCATAAAGAACTTTTGTCCCTTGCTTGT
GAAAAAGTTTTGGATTTGA
>CATHA_21.1
ATGGCCAACCCAGGCAATTTTACTCCAAACTCCATGCAACATCCACAAATGGCAATTCCAAATCCTCAAA
CAGCGATTCCTTTCCATAATTTCAATGCCCTTCTTGTGCCTAACCAGTTTTTTCCTATGAATGCTCCTCA
AAACTTTAACAACCCCATCCCGATGAACCAAATTAACAATATGGGGGCCCATAACCCTGTGGCACATTTT
TTCAATCAGAATGCTGTGGATCCATCTCAATTCTTGAACCAAAATCTCAACTTGGGACTGTGCTTCCCAA
ATCAAATACAAAATATGAACCAAAATTTTCCAATGCAACTACCAAATTTGAGTGGTCAAGCTATAGTTGG
AAATTATAATCTTCCTCAGAACGCGTTTCCTGCGAGTAATCAGTTGGGTTTTGGGAACGGTATGCAACGT
CCAATGAATTTGAACACAATGATCCAGACACACAATGCTTCTCAGAAACTTCTAGCGGTTCAGGCATTTG
CTCCGTTTCCACCGCAGCAACATCAAAAAAATTTCCAATCCCTGCCCCCGAAGTTTCAGGGGAATAATGG
AAATAATGATAAGATGCAAAAAAATGATAGAAATCTGCGGCACAAGAGCTTTTTGAGGACTGCAAAACAT
GAAACGACTCAGGATAGATTTACGAAGTACAAATCTCATAATTTCAAAAAAGCAAAAGGAAACTTCAGTG
ACCACCCTATGCAATCAATAAAAGCAGGAAAGGGCAATGATGATGGAAATAAAACCTTTATTGCTAATTC
TGCCCAAAAAGCCCAGGTTGTGCAGAAGAGATTGATCCCTTTGCATTACACTGAACAAGAAATTCAACAG
TGGCGTGAGGAGCGAAGGAAAAACTATCCATCAAAGTCAAACATAGAGAAGAAATTGGCGGCAAAGCTAA
AAGAACCAGGTACAGCAGATTTGGATGTCAAACTACGACGCGAGCAACTCAAGGAGATATTGAATAAGCA
AGCTGAGTTAGGCTGTGAAGTAGCAGAAATACCAGCATGTTATTTTTCAGATTCAGAGAAACAAGTGTAT
GAAAGGAAAGACAATGTAAGAGCATTAAATAAGAAGGAAAAATTCCAGAACAAGTTCAATAAAAGAGGAA
GATTTAATCAGGACGATCGCGTTCCTAAGAAAAGAAGTTTTGTAAACCGTGATACACCTGGTACGTGCAG
TCAGACTGATAACTTGACCCAGAATCGTAGGGTGGGAAACAGTGCCTCAATCATAAGTCATGGAGCAAGC
AAAAAGGAGCAGCCCACTCTGTTACAGAAGCTGCTGAGTGCTGACATTAGGAGGGATAAGCAGCACCTGT
TGCAGGTGTTTAAGTTCATAGTGATGAACTCTTTCTTCAAAGATTTTCCTGATCAGGCTCTGAAATTTCC
TCGTGTAGCTGTGAAAGGAAATGTACTTGATGAAAGATCTAAGGAAATTAGTGAAGACATTTTTCAGGAA
TGTGGAGAATCCACAAATAGCCATTGTGGTGTCATGGAAAAAGCTGAAGCAGATGTTCAAGCAGGTATCC
TCCAAGGAGATGAACGTCTAGAAGAGGAGGGAGAAATTATTGACTAA
>CATHA_21.2
ATGGCCAACCCAGGCAATTTTACTCCAAACTCCATGCAACATCCACAAATGGCAATTCCAAATCCTCAAA
CAGCGATTCCTTTCCATAATTTCAATGCCCTTCTTGTGCCTAACCAGTTTTTTCCTATGAATGCTCCTCA
AAACTTTAACAACCCCATCCCGATGAACCAAATTAACAATATGGGGGCCCATAACCCTGTGGCACATTTT
TTCAATCAGAATGCTGTGGATCCATCTCAATTCTTGAACCAAAATCTCAACTTGGGACTGTGCTTCCCAA
ATCAAATACAAAATATGAACCAAAATTTTCCAATGCAACTACCAAATTTGAGTGGTCAAGCTATAGTTGG
AAATTATAATCTTCCTCAGAACGCGTTTCCTGCGAGTAATCAGTTGGGTTTTGGGAACGGTATGCAACGT
CCAATGAATTTGAACACAATGATCCAGACACACAATGCTTCTCAGAAACTTCTAGCGGTTCAGGCATTTG
CTCCGTTTCCACCGCAGCAACATCAAAAAAATTTCCAATCCCTGCCCCCGAAGTTTCAGGGGAATAATGG
AAATAATGATAAGATGCAAAAAAATGATAGAAATCTGCGGCACAAGAGCTTTTTGAGGACTGCAAAACAT
GAAACGACTCAGGATAGATTTACGAAGTACAAATCTCATAATTTCAAAAAAGCAAAAGGAAACTTCAGTG
ACCACCCTATGCAATCAATAAAAGCAGGAAAGGGCAATGATGATGGAAATAAAACCTTTATTGCTAATTC
TGCCCAAAAAGCCCAGGTTGTGCAGAAGAGATTGATCCCTTTGCATTACACTGAACAAGAAATTCAACAG
TGGCGTGAGGAGCGAAGGAAAAACTATCCATCAAAGTCAAACATAGAGAAGAAATTGGCGGCAAAGCTAA
AAGAACCAGGTACAGCAGATTTGGATGTCAAACTACGACGCGAGCAACTCAAGGAGATATTGAATAAGCA
AGCTGAGTTAGGCTGTGAAGTAGCAGAAATACCAGCATGTTATTTTTCAGATTCAGAGAAACAAGTGTAT
GAAAGGAAAGACAATGTAAGAGCATTAAATAAGAAGGAAAAATTCCAGAACAAGTTCAATAAAAGAGGAA
GATTTAATCAGGACGATCGCGTTCCTAAGAAAAGAAGTTTTGTAAACCGTGATACACCTGGTACGTGCAG
TCAGACTGATAACTTGACCCAGAATCGTAGGGTGGGAAACAGTGCCTCAATCATAAGTCATGGAGCAAGC
AAAAAGGAGCAGCCCACTCTGTTACAGAAGCTGCTGAGTGCTGACATTAGGAGGGATAAGCAGCACCTGT
TGCAGGTGTTTAAGTTCATAGTGATGAACTCTTTCTTCAAAGATTTTCCTGATCAGGCTCTGAAATTTCC
TCGTGTAGCTGTGAAAGGAAATGTACTTGATGAAAGATCTAAGGAAATTAGTGAAGACATTTTTCAGGAA
TGTGGAGAATCCACAAATAGCCATTGTGGTGTCATGGAAAAAGCTGAAGCAGATGTTCAAGCAGGTATCC
TCCAAGGAGATGAACGTCTAGAAGAGGAGGGAGAAATTATTGACTAA
>CATHA_21.3
ATGGCCAACCCAGGCAATTTTACTCCAAACTCCATGCAACATCCACAAATGGCAATTCCAAATCCTCAAA
CAGCGATTCCTTTCCATAATTTCAATGCCCTTCTTGTGCCTAACCAGTTTTTTCCTATGAATGCTCCTCA
AAACTTTAACAACCCCATCCCGATGAACCAAATTAACAATATGGGGGCCCATAACCCTGTGGCACATTTT
TTCAATCAGAATGCTGTGGATCCATCTCAATTCTTGAACCAAAATCTCAACTTGGGACTGTGCTTCCCAA
ATCAAATACAAAATATGAACCAAAATTTTCCAATGCAACTACCAAATTTGAGTGGTCAAGCTATAGTTGG
AAATTATAATCTTCCTCAGAACGCGTTTCCTGCGAGTAATCAGTTGGGTTTTGGGAACGGTATGCAACGT
CCAATGAATTTGAACACAATGATCCAGACACACAATGCTTCTCAGAAACTTCTAGCGGTTCAGGCATTTG
CTCCGTTTCCACCGCAGCAACATCAAAAAAATTTCCAATCCCTGCCCCCGAAGTTTCAGGGGAATAATGG
AAATAATGATAAGATGCAAAAAAATGATAGAAATCTGCGGCACAAGAGCTTTTTGAGGACTGCAAAACAT
GAAACGACTCAGGATAGATTTACGAAGTACAAATCTCATAATTTCAAAAAAGCAAAAGGAAACTTCAGTG
ACCACCCTATGCAATCAATAAAAGGAAAGGGCAATGATGATGGAAATAAAACCTTTATTGCTAATTCTGC
CCAAAAAGCCCAGGTTGTGCAGAAGAGATTGATCCCTTTGCATTACACTGAACAAGAAATTCAACAGTGG
CGTGAGGAGCGAAGGAAAAACTATCCATCAAAGTCAAACATAGAGAAGAAATTGGCGGCAAAGCTAAAAG
AACCAGGTACAGCAGATTTGGATGTCAAACTACGACGCGAGCAACTCAAGGAGATATTGAATAAGCAAGC
TGAGTTAGGCTGTGAAGTAGCAGAAATACCAGCATGTTATTTTTCAGATTCAGAGAAACAAGTGTATGAA
AGGAAAGACAATGTAAGAGCATTAAATAAGAAGGAAAAATTCCAGAACAAGTTCAATAAAAGAGGAAGAT
TTAATCAGGACGATCGCGTTCCTAAGAAAAGAAGTTTTGTAAACCGTGATACACCTGGTACGTGCAGTCA
GACTGATAACTTGACCCAGAATCGTAGGGTGGGAAACAGTGCCTCAATCATAAGTCATGGAGCAAGCAAA
AAGGAGCAGCCCACTCTGTTACAGAAGCTGCTGAGTGCTGACATTAGGAGGGATAAGCAGCACCTGTTGC
AGGTGTTTAAGTTCATAGTGATGAACTCTTTCTTCAAAGATTTTCCTGATCAGGCTCTGAAATTTCCTCG
TGTAGCTGTGAAAGGAAATGTACTTGATGAAAGATCTAAGGAAATTAGTGAAGACATTTTTCAGGAATGT
GGAGAATCCACAAATAGCCATTGTGGTGTCATGGAAAAAGCTGAAGCAGATGTTCAAGCAGGTATCCTCC
AAGGAGATGAACGTCTAGAAGAGGAGGGAGAAATTATTGACTAA
>CATHA_21.4
ATGGCCAACCCAGGCAATTTTACTCCAAACTCCATGCAACATCCACAAATGGCAATTCCAAATCCTCAAA
CAGCGATTCCTTTCCATAATTTCAATGCCCTTCTTGTGCCTAACCAGTTTTTTCCTATGAATGCTCCTCA
AAACTTTAACAACCCCATCCCGATGAACCAAATTAACAATATGGGGGCCCATAACCCTGTGGCACATTTT
TTCAATCAGAATGCTGTGGATCCATCTCAATTCTTGAACCAAAATCTCAACTTGGGACTGTGCTTCCCAA
ATCAAATACAAAATATGAACCAAAATTTTCCAATGCAACTACCAAATTTGAGTGGTCAAGCTATAGTTGG
AAATTATAATCTTCCTCAGAACGCGTTTCCTGCGAGTAATCAGTTGGGTTTTGGGAACGGTATGCAACGT
CCAATGAATTTGAACACAATGATCCAGACACACAATGCTTCTCAGAAACTTCTAGCGGTTCAGGCATTTG
CTCCGTTTCCACCGCAGCAACATCAAAAAAATTTCCAATCCCTGCCCCCGAAGTTTCAGGGGAATAATGG
AAATAATGATAAGATGCAAAAAAATGATAGAAATCTGCGGCACAAGAGCTTTTTGAGGACTGCAAAACAT
GAAACGACTCAGGATAGATTTACGAAGTACAAATCTCATAATTTCAAAAAAGCAAAAGGAAACTTCAGTG
ACCACCCTATGCAATCAATAAAAGGAAAGGGCAATGATGATGGAAATAAAACCTTTATTGCTAATTCTGC
CCAAAAAGCCCAGGTTGTGCAGAAGAGATTGATCCCTTTGCATTACACTGAACAAGAAATTCAACAGTGG
CGTGAGGAGCGAAGGAAAAACTATCCATCAAAGTCAAACATAGAGAAGAAATTGGCGGCAAAGCTAAAAG
AACCAGGTACAGCAGATTTGGATGTCAAACTACGACGCGAGCAACTCAAGGAGATATTGAATAAGCAAGC
TGAGTTAGGCTGTGAAGTAGCAGAAATACCAGCATGTTATTTTTCAGATTCAGAGAAACAAGTGTATGAA
AGGAAAGACAATGTAAGAGCATTAAATAAGAAGGAAAAATTCCAGAACAAGTTCAATAAAAGAGGAAGAT
TTAATCAGGACGATCGCGTTCCTAAGAAAAGAAGTTTTGTAAACCGTGATACACCTGGTACGTGCAGTCA
GACTGATAACTTGACCCAGAATCGTAGGGTGGGAAACAGTGCCTCAATCATAAGTCATGGAGCAAGCAAA
AAGGAGCAGCCCACTCTGTTACAGAAGCTGCTGAGTGCTGACATTAGGAGGGATAAGCAGCACCTGTTGC
AGGTGTTTAAGTTCATAGTGATGAACTCTTTCTTCAAAGATTTTCCTGATCAGGCTCTGAAATTTCCTCG
TGTAGCTGTGAAAGGAAATGTACTTGATGAAAGATCTAAGGAAATTAGTGAAGACATTTTTCAGGAATGT
GGAGAATCCACAAATAGCCATTGTGGTGTCATGGAAAAAGCTGAAGCAGATGTTCAAGCAGGTATCCTCC
AAGGAGATGAACGTCTAGAAGAGGAGGGAGAAATTATTGACTAA
>CATHA_21.5
ATGGCCAACCCAGGCAATTTTACTCCAAACTCCATGCAACATCCACAAATGGCAATTCCAAATCCTCAAA
CAGCGATTCCTTTCCATAATTTCAATGCCCTTCTTGTGCCTAACCAGTTTTTTCCTATGAATGCTCCTCA
AAACTTTAACAACCCCATCCCGATGAACCAAATTAACAATATGGGGGCCCATAACCCTGTGGCACATTTT
TTCAATCAGAATGCTGTGGATCCATCTCAATTCTTGAACCAAAATCTCAACTTGGGACTGTGCTTCCCAA
ATCAAATACAAAATATGAACCAAAATTTTCCAATGCAACTACCAAATTTGAGTGGTCAAGCTATAGTTGG
AAATTATAATCTTCCTCAGAACGCGTTTCCTGCGAGTAATCAGTTGGGTTTTGGGAACGGTATGCAACGT
CCAATGAATTTGAACACAATGATCCAGACACACAATGCTTCTCAGAAACTTCTAGCGGTTCAGGCATTTG
CTCCGTTTCCACCGCAGCAACATCAAAAAAATTTCCAATCCCTGCCCCCGAAGTTTCAGGGGAATAATGG
AAATAATGATAAGATGCAAAAAAATGATAGAAATCTGCGGCACAAGAGCTTTTTGAGGACTGCAAAACAT
GAAACGACTCAGGATAGATTTACGAAGTACAAATCTCATAATTTCAAAAAAGCAAAAGGAAACTTCAGTG
ACCACCCTATGCAATCAATAAAAGGAAAGGGCAATGATGATGGAAATAAAACCTTTATTGCTAATTCTGC
CCAAAAAGCCCAGGTTGTGCAGAAGAGATTGATCCCTTTGCATTACACTGAACAAGAAATTCAACAGTGG
CGTGAGGAGCGAAGGAAAAACTATCCATCAAAGTCAAACATAGAGAAGAAATTGGCGGCAAAGCTAAAAG
AACCAGGTACAGCAGATTTGGATGTCAAACTACGACGCGAGCAACTCAAGGAGATATTGAATAAGCAAGC
TGAGTTAGGCTGTGAAGTAGCAGAAATACCAGCATGTTATTTTTCAGATTCAGAGAAACAAGTGTATGAA
AGGAAAGACAATGTAAGAGCATTAAATAAGAAGGAAAAATTCCAGAACAAGTTCAATAAAAGAGGAAGAT
TTAATCAGGACGATCGCGTTCCTAAGAAAAGAAGTTTTGTAAACCGTGATACACCTGGTACGTGCAGTCA
GACTGATAACTTGACCCAGAATCGTAGGGTGGGAAACAGTGCCTCAATCATAAGTCATGGAGCAAGCAAA
AAGGAGCAGCCCACTCTGTTACAGAAGCTGCTGAGTGCTGACATTAGGAGGGATAAGCAGCACCTGTTGC
AGGTGTTTAAGTTCATAGTGATGAACTCTTTCTTCAAAGATTTTCCTGATCAGGCTCTGAAATTTCCTCG
TGTAGCTGTGAAAGGAAATGTACTTGATGAAAGATCTAAGGAAATTAGTGAAGACATTTTTCAGGAATGT
GGAGAATCCACAAATAGCCATTGTGGTGTCATGGAAAAAGCTGAAGCAGATGTTCAAGCAGGTATCCTCC
AAGGAGATGAACGTCTAGAAGAGGAGGGAGAAATTATTGACTAA
>CATHA_21.6
ATGGCCAACCCAGGCAATTTTACTCCAAACTCCATGCAACATCCACAAATGGCAATTCCAAATCCTCAAA
CAGCGATTCCTTTCCATAATTTCAATGCCCTTCTTGTGCCTAACCAGTTTTTTCCTATGAATGCTCCTCA
AAACTTTAACAACCCCATCCCGATGAACCAAATTAACAATATGGGGGCCCATAACCCTGTGGCACATTTT
TTCAATCAGAATGCTGTGGATCCATCTCAATTCTTGAACCAAAATCTCAACTTGGGACTGTGCTTCCCAA
ATCAAATACAAAATATGAACCAAAATTTTCCAATGCAACTACCAAATTTGAGTGGTCAAGCTATAGTTGG
AAATTATAATCTTCCTCAGAACGCGTTTCCTGCGAGTAATCAGTTGGGTTTTGGGAACGGTATGCAACGT
CCAATGAATTTGAACACAATGATCCAGACACACAATGCTTCTCAGAAACTTCTAGCGGTTCAGGCATTTG
CTCCGTTTCCACCGCAGCAACATCAAAAAAATTTCCAATCCCTGCCCCCGAAGTTTCAGGGGAATAATGG
AAATAATGATAAGATGCAAAAAAATGATAGAAATCTGCGGCACAAGAGCTTTTTGAGGACTGCAAAACAT
GAAACGACTCAGGATAGATTTACGAAGTACAAATCTCATAATTTCAAAAAAGCAAAAGGAAACTTCAGTG
ACCACCCTATGCAATCAATAAAAGGAAAGGGCAATGATGATGGAAATAAAACCTTTATTGCTAATTCTGC
CCAAAAAGCCCAGGTTGTGCAGAAGAGATTGATCCCTTTGCATTACACTGAACAAGAAATTCAACAGTGG
CGTGAGGAGCGAAGGAAAAACTATCCATCAAAGTCAAACATAGAGAAGAAATTGGCGGCAAAGCTAAAAG
AACCAGGTACAGCAGATTTGGATGTCAAACTACGACGCGAGCAACTCAAGGAGATATTGAATAAGCAAGC
TGAGTTAGGCTGTGAAGTAGCAGAAATACCAGCATGTTATTTTTCAGATTCAGAGAAACAAGTGTATGAA
AGGAAAGACAATGTAAGAGCATTAAATAAGAAGGAAAAATTCCAGAACAAGTTCAATAAAAGAGGAAGAT
TTAATCAGGACGATCGCGTTCCTAAGAAAAGAAGTTTTGTAAACCGTGATACACCTGGTACGTGCAGTCA
GACTGATAACTTGACCCAGAATCGTAGGGTGGGAAACAGTGCCTCAATCATAAGTCATGGAGCAAGCAAA
AAGGAGCAGCCCACTCTGTTACAGAAGCTGCTGAGTGCTGACATTAGGAGGGATAAGCAGCACCTGTTGC
AGGTGTTTAAGTTCATAGTGATGAACTCTTTCTTCAAAGATTTTCCTGATCAGGCTCTGAAATTTCCTCG
TGTAGCTGTGAAAGGAAATGTACTTGATGAAAGATCTAAGGAAATTAGTGAAGACATTTTTCAGGAATGT
GGAGAATCCACAAATAGCCATTGTGGTGTCATGGAAAAAGCTGAAGCAGATGTTCAAGCAGGTATCCTCC
AAGGAGATGAACGTCTAGAAGAGGAGGGAGAAATTATTGACTAA
>CATHA_21.7
ATGGCCAACCCAGGCAATTTTACTCCAAACTCCATGCAACATCCACAAATGGCAATTCCAAATCCTCAAA
CAGCGATTCCTTTCCATAATTTCAATGCCCTTCTTGTGCCTAACCAGTTTTTTCCTATGAATGCTCCTCA
AAACTTTAACAACCCCATCCCGATGAACCAAATTAACAATATGGGGGCCCATAACCCTGTGGCACATTTT
TTCAATCAGAATGCTGTGGATCCATCTCAATTCTTGAACCAAAATCTCAACTTGGGACTGTGCTTCCCAA
ATCAAATACAAAATATGAACCAAAATTTTCCAATGCAACTACCAAATTTGAGTGGTCAAGCTATAGTTGG
AAATTATAATCTTCCTCAGAACGCGTTTCCTGCGAGTAATCAGTTGGGTTTTGGGAACGGTATGCAACGT
CCAATGAATTTGAACACAATGATCCAGACACACAATGCTTCTCAGAAACTTCTAGCGGTTCAGGCATTTG
CTCCGTTTCCACCGCAGCAACATCAAAAAAATTTCCAATCCCTGCCCCCGAAGTTTCAGGGGAATAATGG
AAATAATGATAAGATGCAAAAAAATGATAGAAATCTGCGGCACAAGAGCTTTTTGAGGACTGCAAAACAT
GAAACGACTCAGGATAGATTTACGAAGTACAAATCTCATAATTTCAAAAAAGCAAAAGGAAACTTCAGTG
ACCACCCTATGCAATCAATAAAAGCAGGAAAGGGCAATGATGATGGAAATAAAACCTTTATTGCTAATTC
TGCCCAAAAAGCCCAGGTTGTGCAGAAGAGATTGATCCCTTTGCATTACACTGAACAAGAAATTCAACAG
TGGCGTGAGGAGCGAAGGAAAAACTATCCATCAAAGTCAAACATAGAGAAGAAATTGGCGGCAAAGCTAA
AAGAACCAGGTACAGCAGATTTGGATGTCAAACTACGACGCGAGCAACTCAAGGAGATATTGAATAAGCA
AGCTGAGTTAGGCTGTGAAGTAGCAGAAATACCAGCATGTTATTTTTCAGATTCAGAGAAACAAGTGTAT
GAAAGGAAAGACAATGTAAGAGCATTAAATAAGAAGGAAAAATTCCAGAACAAGTTCAATAAAAGAGGAA
GATTTAATCAGGACGATCGCGTTCCTAAGAAAAGAAGTTTTGTAAACCGTGATACACCTGGTACGTGCAG
TCAGACTGATAACTTGACCCAGAATCGTAGGGTGGGAAACAGTGCCTCAATCATAAGTCATGGAGCAAGC
AAAAAGGAGCAGCCCACTCTGTTACAGAAGCTGCTGAGTGCTGACATTAGGAGGGATAAGCAGCACCTGT
TGCAGGTGTTTAAGTTCATAGTGATGAACTCTTTCTTCAAAGATTTTCCTGATCAGGCTCTGAAATTTCC
TCGTGTAGCTGTGAAAGGAAATGTACTTGATGAAAGATCTAAGGAAATTAGTGAAGACATTTTTCAGGAA
TGTGGAGAATCCACAAATAGCCATTGTGGTGTCATGGAAAAAGCTGAAGCAGATGTTCAAGCAGGTATCC
TCCAAGGAGATGAACGTCTAGAAGAGGAGGGAGAAATTATTGACTAA
>CATHA_21.8
ATGGCCAACCCAGGCAATTTTACTCCAAACTCCATGCAACATCCACAAATGGCAATTCCAAATCCTCAAA
CAGCGATTCCTTTCCATAATTTCAATGCCCTTCTTGTGCCTAACCAGTTTTTTCCTATGAATGCTCCTCA
AAACTTTAACAACCCCATCCCGATGAACCAAATTAACAATATGGGGGCCCATAACCCTGTGGCACATTTT
TTCAATCAGAATGCTGTGGATCCATCTCAATTCTTGAACCAAAATCTCAACTTGGGACTGTGCTTCCCAA
ATCAAATACAAAATATGAACCAAAATTTTCCAATGCAACTACCAAATTTGAGTGGTCAAGCTATAGTTGG
AAATTATAATCTTCCTCAGAACGCGTTTCCTGCGAGTAATCAGTTGGGTTTTGGGAACGGTATGCAACGT
CCAATGAATTTGAACACAATGATCCAGACACACAATGCTTCTCAGAAACTTCTAGCGGTTCAGGCATTTG
CTCCGTTTCCACCGCAGCAACATCAAAAAAATTTCCAATCCCTGCCCCCGAAGTTTCAGGGGAATAATGG
AAATAATGATAAGATGCAAAAAAATGATAGAAATCTGCGGCACAAGAGCTTTTTGAGGACTGCAAAACAT
GAAACGACTCAGGATAGATTTACGAAGTACAAATCTCATAATTTCAAAAAAGCAAAAGGAAACTTCAGTG
ACCACCCTATGCAATCAATAAAAGCAGGAAAGGGCAATGATGATGGAAATAAAACCTTTATTGCTAATTC
TGCCCAAAAAGCCCAGGTTGTGCAGAAGAGATTGATCCCTTTGCATTACACTGAACAAGAAATTCAACAG
TGGCGTGAGGAGCGAAGGAAAAACTATCCATCAAAGTCAAACATAGAGAAGAAATTGGCGGCAAAGCTAA
AAGAACCAGGTACAGCAGATTTGGATGTCAAACTACGACGCGAGCAACTCAAGGAGATATTGAATAAGCA
AGCTGAGTTAGGCTGTGAAGTAGCAGAAATACCAGCATGTTATTTTTCAGATTCAGAGAAACAAGTGTAT
GAAAGGAAAGACAATGTAAGAGCATTAAATAAGAAGGAAAAATTCCAGAACAAGTTCAATAAAAGAGGAA
GATTTAATCAGGACGATCGCGTTCCTAAGAAAAGAAGTTTTGTAAACCGTGATACACCTGGTACGTGCAG
TCAGACTGATAACTTGACCCAGAATCGTAGGGTGGGAAACAGTGCCTCAATCATAAGTCATGGAGCAAGC
AAAAAGGAGCAGCCCACTCTGTTACAGAAGCTGCTGAGTGCTGACATTAGGAGGGATAAGCAGCACCTGT
TGCAGGTGTTTAAGTTCATAGTGATGAACTCTTTCTTCAAAGATTTTCCTGATCAGGCTCTGAAATTTCC
TCGTGTAGCTGTGAAAGGAAATGTACTTGATGAAAGATCTAAGGAAATTAGTGAAGACATTTTTCAGGAA
TGTGGAGAATCCACAAATAGCCATTGTGGTGTCATGGAAAAAGCTGAAGCAGATGTTCAAGCAGGTATCC
TCCAAGGAGATGAACGTCTAGAAGAGGAGGGAGAAATTATTGACTAA
>CATHA_22.1
ATGGGTGTGCCGTCAGTGCCTAGAAAATATACAACGCCATTGCCAAGATTAAGAAGAATAGGGATGCAGG
GGCGAAATATGGTAGAAGAAGTTGTTTGCCTAAGTGCTCAACGGGACTGTACATCAATGTACAATATGCC
ACTGTTGGAAGTTGTTGGGATGACTCCGACTGCTCGAGTATTGCATTTTGTTGGAGTGGAGACCACCAAC
CATGCTAAGAGTAAACATTCAGTCCTGAAGCTATGGCTTTTAAAATGTCATGGTGATTTGGGCACTGTGT
TCCTTAATATTGACTCACTCGTTGAAGGTCAAATAGCTGACATTAAGAGATCATTGGAGATTTCTAGGGT
TAAAGAAAAGTTTAATGCGAAGAGTAATTCGATATTGAGGAATATAAGCAATAAAATCAATCACTTGGCC
TTGAAGAAGATATGGGTTAAGATAAAGAGAGCTCCAGAGATAATTGAGGATCCGAAAAATAAGTGCGGTC
ACTATATGAGAATATTACACGGCCTCCCCTATTCTTGCGAGTTGATTACTCGGTTTGCTCAGATGCTCCC
GCTCCAGTTGATACTAGAAATTGGCGATTATCATCCTTCATCACAAGAGAAGGACATCGATATTGATTTT
GAGATGCATGCTCTCACCAATCTCTTGCATCAGATAAGTACAGGACCCATATCCAAAGTTAGAGAGATGC
ATCGTCTTGCGAAAGAAGTATTAAATTCGATTTTGCCCGAAGATTCGGGAATGACATTGACATCCCCTCT
TGAGGTTCCAGCTTTGGATCCAGTTCGGGTTCGGCTTCGAGTTCTGGTTCAGGTTCCCGTGGGAGAAGGA
GACCGCCATGAGTTCCTAAGAGTAGGGGTAGAGAATGTGATAGGTGATGGAAATTGTGGTTATTGGGTTG
TGGCAGATTTTATGTTTGGGATGAACATCAATGGCCGGAGGTACCTTAGTTATCGGGCTCTCAACAGATC
AACAACACTTTATTCAAATTGGAACACGAGGTTTGCTAGAGAATATTCACCAGGAGATCCCATTTATGTA
TACTAA
>CATHA_23.1
ATGGTTCGGCCCGGAGCACGTAGGGGAGATGATGATTTAGGTCCTATGACAGACAGGACCGGTCGGGTTG
AAGGTCGTGTAATCACTGCGTCATCCCGTGGTGTGAGGGGACGCCACAGTACTTCTAACATCCCGTCGAC
TCCTGTGCCATTTGGATCGGGTATATATTATGACCCTGGTGCATCATGGTCTTCCAGCAAGCCACCCCCT
ATACCCTTTAAGACTCGTCCTACTCTCCCATCACACTGTCCATACACGCCCATACCATATGACCCTTATG
AATCTTCTCAGCCATCACTTATATTATATGATCCATATGCACATGCTTCTCTGCCTCTCCATATGCCCGG
CCAGGATCGGGCACCTTATAGAAGTAAAGCTCAGGAGCCATTAAATGAGGTCAGTGGTACAAGGTTGCAG
GTTTCTGGTACATCAGCCAAGGGTGACACGACTAGGTCTGAGGAGCCTGACATAGTTAGATCCTTCCGTA
TCAGCGGTGAGGACGATGAGATTCAGCCTGAGAATGATGGTCATGATGATGGCGACAGTCACAGTAGTGA
GGACGAGCCTGTTCCTATGGCTCCTGCATCATCGTCCGGTTGTAGGCCTGCTCCGAGGAAGGGAAAAGGT
TTGACTGGCAGTTTCATAGGTGGTATAAATAGTCAGGAGTTGGCACAAGTTGTAAAGGAGCCAGATAGTC
GACTTTCCACAGAGCTGAGGGCCACCTGCTACATCCAATATTTACTTGGCAGTTCACTCTTTACTGATAA
GACTGGGCAGGCCTCGAGGGTTAATGTGAAGGAGTTGGCTGGGTGTTGGTCACTGCTTGAGATATATATG
TACTTTCCCATGTTTGCCCTAGCTGTAAGATCGGGAGCAAAGTTGTACAAGCCGTATGTCCAGCAGTTTG
CAATGTTGGGACACAAATCTGAGCACAAATTACTCGACATTCGCATTCGTTTAGACATGATGACTGCTGA
CGAGGTGCGATGGACTTTGTATGGGCCCGAGAGGATAAAGGATGTTTGGGTTTCTACATGGACAGCAAAT
AACAAGCAGTACATCGTGAAGAATACATTTATTGAGCATTGTGGCTGGGGCACCTTCACATTTGTTGACG
GAGACATGAACCAGTTCCCTACTGTACCACTCTCTCGCTGCACAGACGATTACATGCCTTGGTTTCTCCC
TCGCACTCATCCGAGGGTACAGAATCTTGAAAGGCTCTCACGTGGCGTTCAATTGCCGACTACAACTCCC
CTTTCCGAGAGAGTTCCCCTGGACATGATTGTCCGTGAGGTGGACAGTGACGACACTGATTCGAATACGA
AGATCGGAAGGATATCCGAAATGATTTAG
>CATHA_24.1
ATGGAGGAGGAGCACCGGGGAAAAATCGCCACATTTGAAAAGATGATCCAAGACTTGGCTTGGCAAGTGA
TAGCCATATTTGAAAAGATGATCCAAGACTTGGCTTGGCAAGTGATACGAGCACAAGAAAGAGCTTTTAG
AGGAACCATGACACTCTTATTTTCCAAGTTACAAGTGGAGGAAGCCAAAGAAACAAGTTGGGAAAATCTT
GAAGCTTCGAAACCAAACAGAGAAGAAGACTTGAATCTTACCACTGGTGGTAGGGTCATGGTAAGGGGGG
AGGAAAGGCTACCTACCACCGATGATAGGTTCACCCTACCGTCGCCGGTAGGGTTCTGGACAAAGGCTTG
CTTGAGAAGCTCGACCTACCATCGACGCAAACATCAAGGAAGCCCTTTAGAAGAGAGTTGGGTCTTGGGA
GCAAGTGATCCTCAAGAAAGCCTAAGGAGGATCAAACCATATGGTGTCAATGTTATAATAATGTATGGGA
TGAAGAACTACCGAAGAGAATATGATGAATACTATGAAGGCTATCATCATGGTGCCATTCTTATGAATTT
GGAGAACCCAAGCAAGAATCTAGAGGAAAGACTTGGCTACAACTCCATCAAAACAGTAAACTTCTTTCTT
TCTAATTCCTACTTGTTCTTTGAGATTTATTTTAAGGAAATTAAGTTGTTCTCACTTGTTTTCATAGAAC
ATGGAGATCATTTCACTTTCCTTAACTCTCTTGGAATATATCTTGAAAGGAGATACTTTATTGAGTTTAA
TTCCATATCTTGTGCAATTCCTAGAGTTGAAGATTATGATTTCGATGTTGCTAATTGTGTTTCCTGGAAT
CTTTTCCTTCTTGTGCCATCTATGACAAATTGCATTTCTTCTTATTTCTCTCTTGAGGATCCATTGATGA
GTAGTAGTGTTACGTTTGATCCTTCTTGTTATGGCTTTGGTAATTTAGATGAAACTTCCCTTGTTGAGCT
TGACACTGCTGGCTTTGCGTTTGAATTTGATAGGAATTCTCTCCAACATACCTTATGTGGTGATTTTCAT
GCTAAGTTTAAAGGAGAGTTTGTTGATAATTGTGATTATGAATCATCTTTCCTCTATGCTTCTAAGAAAA
ATTTTGATGGATTTATTCCTTCCATTAAACTCTTGTGCCTTGTGAGTTATAAATTTGAATTTCCTCATGA
AGAACGAAAGGTTTTAACTGTTGAAGAATTTTTGGAAACTTTATTGTTTGGAAACATTCATGGAATTCAA
TTCAACCATTTTCATTTCAAGGAATTTATGTGGTTGCTGAACTTTAAAAAGAAAACGAATGGTAATTTAA
AGGTATTTAAAACACATCTTTGTGATCTTGTGAAAACTACATTTGCGAAACATCTTGTCTATTCTAGTGC
CTTTCTTGACTTTCTCTTCAAAGATGAAGCTTTAAATTCAATTGTTCAAAACACAAAGTCTTGTCTCAAG
ATTGTGAATCAATCTCTTGGTGCTACCTTGCTTTATTCTCTAACCTTCAAGGAGTTTTTGGATGAGTTGA
TTTTCACAAGAGGATAG
>CATHA_25.1
ATGGTCCGCTTAAGGGACTTCAAGTCTTCATCTGGCCAAGACGTGCTAGTTATTCGCGGCAATGCTAATG
ACCCAATGAAGGTGGCCACAATTTTGACCGTTTATAGAGTAGTTTCTGGCAAATACGTAGGCCCCTTTCC
AAAAAACAGCTACAACTTATCCCATGAAGGATTGGTTTTGAATGATCAATTGCGAGGCTTACCCATACTT
GGCCACCATGAATCAATGGATCACTCGCTGGTTCAAGAAAGCTACAAAGTACGCCTCTTCAAAGAGAAGA
ATGACGACAATGCCCCAAATTTACTGAGAATCCTTGCGGCATCATTCCACCTCATGAAGCATGGACCACG
GAAAACAAGGGAAAAAACCACTTCATCATTGAGCCTTACAACCCTCACCGATTTAGGTGTCAATTCAGAT
TTCTTCAACATACTCCGAGAGTTCAAGCCTTTGTGGAGCATAGTTTATGGAATTTATCTTGAAGAGAATA
TTGAAGCTCTTACTTCTATTGGGAATGCTCAAGAAGTTGATAAATGCTCTTCTCACCTTATGAGGAAAGT
CCAATGGAATCGTGCTACTTTGAAATCCCATGGTGTTTTTCATAGCAGTCCAGGGAATTGGTTTAGTTTT
GGACATGCTTCATTTGCTTTGCTCTTCTTTTTTGGACACATTTGGCATGATGCTATAACCTTGTTTAGAG
ATGTTTTTGCCAGCACTAACCCAGATTCAGATGCTCTAGTAGACTTTGGAGCATCCCAAAAACTTAGGGA
TCAAACTACTAAAAGACAGTCTGTCTGA
>CATHA_26.2
ATGGAAGCAGTCGTTAGAGCTCCGGCAGTCATCAATGTTGCTGCTCTCTGCGGCTCGCTTCGTAGAGCTT
CGTGTAATCGAGGTCTCCTCCGAGCAGCAATTGAGATTTCGAAGGACATCGAGGGACTTCATATTGAATA
TGTTGATATATCGCCTTTGCCGTTTCTGAATACTGATCTGGAGTTGAATGGAACTTATCCCCTTGAAGTG
GAGGCTTTTCGCCAGAAGATTCTCAAGGCTGACAGCATTCTCTTTGCTTCTCCAGAGTACAATTACTCCG
TCACTGGACCTTTAAAGAATGCTATTGATTGGGCATCTAGACCTCCAAATATTTGGGCTGATAAAGCTGC
TGCAATCGTCAGTGCTGGAGGAGGATTTGGTGGGGGTCGATCCCAATATCATCTTCGTCAGACTGGTGTT
TACCTTGACCTTCATTTCATCAACAAACCTGAGTTTTTCCTCAATGCGTTTCAACCCCCTATCAAGTTTG
ACAGCAATGGCAACCTGTTGGATGTTGCTGCCAAAGAGAGGTTAAAGGAGGTGCTCTTGTCCCTGCAAGC
TTTTACACTGCGACTCCAGGGCAATTGCAAATAG
>CATHA_26.1
ATGGAAGCAGTCGTTAGAGCTCCGGCAGTCATCAATGTTGCTGCTCTCTGCGGCTCGCTTCGTAGAGCTT
CGTGTAATCGAGGTCTCCTCCGAGCAGCAATTGAGATTTCGAAGGACATCGAGGGACTTCATATTGAATA
TGTTGATATATCGCCTTTGCCGTTTCTGAATACTGATCTGGAGTTGAATGGAACTTATCCCCTTGAAGTG
GAGGCTTTTCGCCAGAAGATTCTCAAGGCTGACAGCATTCTCTTTGCTTCTCCAGAGTACAATTACTCCG
TCACTGGACCTTTAAAGAATGCTATTGATTGGGCATCTAGACCTCCAAATATTTGGGCTGATAAAGCTGC
TGCAATCGTCAGTGCTGGAGGAGGATTTGGTGGGGGTCGATCCCAATATCATCTTCGTCAGACTGGTGTT
TACCTTGACCTTCATTTCATCAACAAACCTGAGTTTTTCCTCAATGCGTTTCAACCCCCTATCAAGTTTG
ACAGCAATGGCAACCTGTTGGATGTTGCTGCCAAAGAGAGGTTAAAGGAGGTGCTCTTGTCCCTGCAAGC
TTTTACACTGCGACTCCAGGGCAATTGCAAATAG
>CATHA_26.3
ATGGAAGCAGTCGTTAGAGCTCCGGCAGTCATCAATGTTGCTGCTCTCTGCGGCTCGCTTCGTAGAGCTT
CGTGTAATCGAGGTCTCCTCCGAGCAGCAATTGAGATTTCGAAGGACATCGAGGGACTTCATATTGAATA
TGTTGATATATCGCCTTTGCCGTTTCTGAATACTGATCTGGAGTTGAATGGAACTTATCCCCTTGAAGTG
GAGGCTTTTCGCCAGAAGATTCTCAAGGCTGACAGCATTCTCTTTGCTTCTCCAGAGTACAATTACTCCG
TCACTGGACCTTTAAAGAATGCTATTGATTGGGCATCTAGACCTCCAAATATTTGGGCTGATAAAGCTGC
TGCAATCGTCAGTGCTGGAGGAGGATTTGGTGGGGGTCGATCCCAATATCATCTTCGTCAGACTGGTGTT
TACCTTGACCTTCATTTCATCAACAAACCTGAGTTTTTCCTCAATGCGTTTCAACCCCCTATCAAGTTTG
ACAGCAATGGCAACCTGTTGGATGTTGCTGCCAAAGAGAGGTTAAAGGAGGTGCTCTTGTCCCTGCAAGC
TTTTACACTGCGACTCCAGGGCAATTGCAAATAG
>CATHA_26.4
ATGGAAGCAGTCGTTAGAGCTCCGGCAGTCATCAATGTTGCTGCTCTCTGCGGCTCGCTTCGTAGAGCTT
CGTGTAATCGAGGTCTCCTCCGAGCAGCAATTGAGATTTCGAAGGACATCGAGGGACTTCATATTGAATA
TGTTGATATATCGCCTTTGCCGTTTCTGAATACTGATCTGGAGTTGAATGGAACTTATCCCCTTGAAGTG
GAGGCTTTTCGCCAGAAGATTCTCAAGGCTGACAGCATTCTCTTTGCTTCTCCAGAGTACAATTACTCCG
TCACTGGACCTTTAAAGAATGCTATTGATTGGGCATCTAGACCTCCAAATATTTGGGCTGATAAAGCTGC
TGCAATCGTCAGTGCTGGAGGAGGATTTGGTGGGGGTCGATCCCAATATCATCTTCGTCAGACTGGTGTT
TACCTTGACCTTCATTTCATCAACAAACCTGAGTTTTTCCTCAATGCGTTTCAACCCCCTATCAAGTTTG
ACAGCAATGGCAACCTGTTGGATGTTGCTGCCAAAGAGAGGTTAAAGGAGGTGCTCTTGTCCCTGCAAGC
TTTTACACTGCGACTCCAGGGCAATTGCAAATAG
>CATHA_26.5
ATGGAAGCAGTCGTTAGAGCTCCGGCAGTCATCAATGTTGCTGCTCTCTGCGGCTCGCTTCGTAGAGCTT
CGTGTAATCGAGGTCTCCTCCGAGCAGCAATTGAGATTTCGAAGGACATCGAGGGACTTCATATTGAATA
TGTTGATATATCGCCTTTGCCGTTTCTGAATACTGATCTGGAGTTGAATGGAACTTATCCCCTTGAAGTG
GAGGCTTTTCGCCAGAAGATTCTCAAGGCTGACAGCATTCTCTTTGCTTCTCCAGAGTACAATTACTCCG
TCACTGGACCTTTAAAGAATGCTATTGATTGGGCATCTAGACCTCCAAATATTTGGGCTGATAAAGCTGC
TGCAATCGTCAGTGCTGGAGGAGGATTTGGTGGGGGTCGATCCCAATATCATCTTCGTCAGACTGGTGTT
TACCTTGACCTTCATTTCATCAACAAACCTGAGTTTTTCCTCAATGCGTTTCAACCCCCTATCAAGTTTG
ACAGCAATGGCAACCTGTTGGATGTTGCTGCCAAAGAGAGGTTAAAGGAGGTGCTCTTGTCCCTGCAAGC
TTTTACACTGCGACTCCAGGGCAATTGCAAATAG
>CATHA_27.1
ATGTCAACAGAGAGTCAACAAGATGTTTATGCTCATGAGACGAAGGTAATTATTACAGACAGGGAAGGCG
GTTTAATGCCTGTGATCGAGGAGAGTGAACATTCAGAGTTGAAACTATGGCTTTCAACATACCATGGTGA
TTTGGACACTGTGTTCCTGAATATTGACTCACTCATTCAAAGTCAAATAGCAGACATTAAGAGCTCATTG
GAGATTTCTAGGACAAAAGAAAAGTTTAATGTGAAGAGTAATCCGATATTGAGGAATATAAGTAATAAAA
TTAGTCACTTGGGCTTGAAAAAGTTATTGGTTGAGATAAAGAGAGCTGTAGAGATAACTGATGATCCCAA
TAATAAGTGTGGTCACTATATGAGGACATCACACGGCCTCCCATGTTCTTGCAAGTTGATTACACGGTTT
GACCATATGTTCCTTATCCAGTTGGTTGATATTGAGGCTTTTTGGAGAACACTAGAAATTGGCAGTTTTC
ATCCTCCATCGCAGGAGAAGGACATGGATATGGATTCTGAAATGCATCCTCTCACCGACCTCTTGCATCA
GATAAGTACAGGACCCATATCCAAAGTTACAGAGATGCATCATGTTGTGAAAGGGGTATTAAGTACGGTT
TTGCCCGAAGATCCGGGTATGACATTGACATCCCCTCCAGATGTTGTAGTCACGAAAGGGCAAAAGAAAA
TGAACTCAACAAAAAGAGACAAGTCGTGTTGGGAGCACGTGTCAATTGCTCATAGAAAGATACAAAAGTC
AAGCGGTTCTGGTTCGGATCCATCTCCATATTCCACATCCCCTTATACAGACGCTTTCCCTACTTTTATT
TATCCTTTCATTGAGAATTGGAAGAATGTGATCGGTGATGGAAATTGTGGTTATCGGGTTGTGGTAGATT
TTGTGTTTGGTGATGAACATCAACGGCTGGAGCTACAAATGCCTGACGGATGCCTAATTCCGCCTTTATA
TGTGCAATGGGATCATCATCGTAGTGATCGAGTCAGTACATGGGCAGAGGATATGCAAGAACATCAAGGA
GTTGTGACAAGAGCCAAGGCAAAACAACTAAAGATTCACAAGGATCAAATTGAGCAAGAGAAGTTTCAAG
GCTTAAATTTTAATGTCCAAGACTTTATGGGGATTAAATTTTGA
>CATHA_28.1
ATGGCACAGTGTCTGTTTCTTGCTCCCACTGTATGCTCCAAAGTCGCCGGAAGAGGTGAAGAGCAGTGGC
TTTGTGGTTCAAAATTGAAGAAAAAACCAAGCAATTTGATATTTTCATCTCGGTCCAGCATAGGAATAAG
AGCATCCTATAATGCTAATGCCACTGCAATTGAAATTCCAAATCAGTGGTACAATATAGTTGCCGATCTT
CCAGTTAAACCTCCTCCTGCTTTGCATCCAAAGACTTATGAACCAGTGAAACCAGAGGATTTATCTCCAT
TGTTTCCGGATGAGTTGATTAAACAGGAGGCTAGCACTGAGCGATCCATTGATATTCCAGAAGAGGTTAT
AGATGTTTATAAACTTTGGCGTCCAACTCCTCTAATTAGAGCCAAGAGGTTGGAGAAACTACTTGATACA
CCAGCAAGAATTTATTACAAATATGAAGGCGTAAGCCCAGCTGGATCACATAAAGCCAATACTTCTGTCC
CCCAGGTCTGGTATAATTCACAGGAAGGTGTTAAAAATGTCGTTACAGAAACTGGTGCAGGCCAATGGGG
AAGTGCTCTGGCATTTGCTTGCAGCTTATTTGGTCTTGATTGCGAGGTATGGCAAGTTCGTGCTTCTTAT
GATCAGAAACCATACCGTAGACTTATGATGCAGACTTGGGGAGCCAAAGTCCATCCTTCACCATCTAATA
TTACAGAGGCTGGTCGGAAAATTCTCCAACTGGATCCATCAAGTCCAGGAAGTCTAGGAATAGCAATTTC
AGAGGCTGTGGAGATTGCTGTTAAAAATGGCAATACCAAGTATTGTCTAGGAAGTGTTCTTAACCATGTC
TTATTGCATCAAACTGTCATTGGAGAGGAGTGTATCAAGCAGATGGAGGCTATAGGAGAGTCACCAGATG
TGATCATTGGATGTACGGGTGGTGGATCCAATTTTGCGGGACTGGCTTTTCCATTCATTAGGGAGAAACT
CAATGGAAAAATCAATCCTCATATTCAGGCTGTTGAACCTACAGCATGTCCTTCTTTGACAAAGGGTGTC
TATGCGTATGATTATGGTGATACCGCTGGCATGACTCCTTTAATGAAAATGCACACTTTGGGGCATGATT
TTATACCAGACCCCATTCATGCTGGAGGTTTGCGTTACCATGGAATGGCTCCATTAATCTCACATGTCTA
TGATTTAGGCTTCATGGAAGCCATAGCAATTCCTCAAACGGAATGTTTTCAGGGTGCTATACAATTTGCT
AGGTCCGAGGGGTTGATACCGGCACCTGAGCCAACTCATGCCATAGCTGCGACAATCAGGGAAGCTCTTA
GATGTAGAGAAACGGGGGAGTCAAAAGTAATTCTAATGGCAATGTGTGGACACGGCCATTTTGATTTGCC
AGCTTATGCGAAGTACTTGCAGGGAGCTATGGTTGATTTGGCATTCTCCGAGGATAAAATACAAGCATCA
CTTGGTAAAATTCCTCAGCTTGTCCCGTGA
>CATHA_28.2
ATGGCACAGTGTCTGTTTCTTGCTCCCACTGTATGCTCCAAAGTCGCCGGAAGAGGTGAAGAGCAGTGGC
TTTGTGGTTCAAAATTGAAGAAAAAACCAAGCAATTTGATATTTTCATCTCGGTCCAGCATAGGAATAAG
AGCATCCTATAATGCTAATGCCACTGCAATTGAAATTCCAAATCAGTGGTACAATATAGTTGCCGATCTT
CCAGTTAAACCTCCTCCTGCTTTGCATCCAAAGACTTATGAACCAGTGAAACCAGAGGATTTATCTCCAT
TGTTTCCGGATGAGTTGATTAAACAGGAGGCTAGCACTGAGCGATCCATTGATATTCCAGAAGAGGTTAT
AGATGTTTATAAACTTTGGCGTCCAACTCCTCTAATTAGAGCCAAGAGGTTGGAGAAACTACTTGATACA
CCAGCAAGAATTTATTACAAATATGAAGGCGTAAGCCCAGCTGGATCACATAAAGCCAATACTTCTGTCC
CCCAGGTCTGGTATAATTCACAGGAAGGTGTTAAAAATGTCGTTACAGAAACTGGTGCAGGCCAATGGGG
AAGTGCTCTGGCATTTGCTTGCAGCTTATTTGGTCTTGATTGCGAGGTATGGCAAGTTCGTGCTTCTTAT
GATCAGAAACCATACCGTAGACTTATGATGCAGACTTGGGGAGCCAAAGTCCATCCTTCACCATCTAATA
TTACAGAGGCTGGTCGGAAAATTCTCCAACTGGATCCATCAAGTCCAGGAAGTCTAGGAATAGCAATTTC
AGAGGCTGTGGAGATTGCTGTTAAAAATGGCAATACCAAGTATTGTCTAGGAAGTGTTCTTAACCATGTC
TTATTGCATCAAACTGTCATTGGAGAGGAGTGTATCAAGCAGATGGAGGCTATAGGAGAGTCACCAGATG
TGATCATTGGATGTACGGGTGGTGGATCCAATTTTGCGGGACTGGCTTTTCCATTCATTAGGGAGAAACT
CAATGGAAAAATCAATCCTCATATTCAGGCTGTTGAACCTACAGCATGTCCTTCTTTGACAAAGGGTGTC
TATGCGTATGATTATGGTGATACCGCTGGCATGACTCCTTTAATGAAAATGCACACTTTGGGGCATGATT
TTATACCAGACCCCATTCATGCTGGAGGTTTGCGTTACCATGGAATGGCTCCATTAATCTCACATGTCTA
TGATTTAGGCTTCATGGAAGCCATAGCAATTCCTCAAACGGAATGTTTTCAGGGTGCTATACAATTTGCT
AGGTCCGAGGGGTTGATACCGGCACCTGAGCCAACTCATGCCATAGCTGCGACAATCAGGGAAGCTCTTA
GATGTAGAGAAACGGGGGAGTCAAAAGTAATTCTAATGGCAATGTGTGGACACGGCCATTTTGATTTGCC
AGCTTATGCGAAGTACTTGCAGGGAGCTATGGTTGATTTGGCATTCTCCGAGGATAAAATACAAGCATCA
CTTGGTAAAATTCCTCAGCTTGTCCCGTGA
>CATHA_29.1
ATGGCAAGAGGACGGAAGAGAAAAGATCCAGAGCCCTCCACACAGCAGGATTCATTGCCTTTAACACAGA
CGTATCCACAGACTCCCGCACAACAAGATCTGTTGACTCTAGTGCAGCAGGACCTCCCCATACATACACA
GGTACCAGCCACACAGACACAGGTATTGGTCAATTCCGACGCTCCTGGTTCATCATTCGCATCGGCCACA
CAAACACAGGTACTAGATAGTTCCACGGCCCTCGGTTCATCTTCCGCACCGACCACACAGCCATCATCAT
CTATGGCTTCTTCTATGGCTCCTTCTACAAATCCTGAGGCTTAG
>CATHA_30.1
ATGGAGGCCCATGGCCGAAACCCTAAGAGAGCTATCGTAGATGGCAGGTCACCCTACCTTCCAAACGGTA
GGCTCAATTTTAGTAGCCTAGACTTGTGCAATTTTGCATCTCCTCAGTTTTTGGCCTTGTTTGACCTTCA
AAACCTTCAAACAGTAGAAGATTCACTGGAAAACATGACGCAAAAATCCACACTCAAATCTAACACAAAA
CCGAGTAGCAGAAGCGAAACCGGTGGTTACGCGATTTTCGAACAGCCTAAGTGTAAGAACAATTCAAAGA
AATCAAAGCTAGATCGAGGATCAAGAATATGGCAAAAAGCGGAGCCCAGAATGACTCAAAACAGACTGTC
AGACAGCCAGCAATGCAAGTTGTCCAAAAACCGGCTAAGTGGATTATTTGGGCTATCCACGGGCTGCTGG
GGCTACCGAGGCTGCCCAAGCCATGAGCGGTGGACTTGGTACTTCCTTGAGTCTTTAACGGTCCAAGGAA
TTTGGGTTCATGGGTTGTTTTCATGTTCAGGCCAAAATGAAGGTGTTCATAGGCTTGCATTACCAAGAAA
TTCAAGAGAAAATCCAAGATTGTAA
>CATHA_31.1
ATGACAACAAGTGAGAATTGTCAATTGTTCATACGCGATGGGAGGTACAACCATAAAATAGCCGTTTACA
ATCACGGTCATGCTCAGGCTTCAAGACTTACAGAGGAGCAGTTGAAACAGACTAAGCAGTTCATGGAAGA
GTCATGTGCCGCCACTGCACAGAAAATATACAACGTCATTGCCAAGCTTAAGAAGAGCAGGATACAGGGA
CGAAACATGGTGGAGGAAGTTCTTTACTTAAGTGCACAACAGGGTTATACGGTCATCTATAGAAATGATG
AGGAAAGCAACGTACTTAGTGATATTGTCGTTGCATACCCGACATCAATTGCAATGATCAGAACATGGCC
ATATGTACTGATAATAGATACCACGTATAAAACGAACAAGTACAATATGCCACTATTGGAAGCCGTAGGG
ATGACTCTGACCGGAAAGAACTTTACCATGGCAATTGCTTTTACGTACAATGAACAGGCTATGACATATA
GATGA
>CATHA_32.1
ATGGAGAATTATGAAGAAACTAATATTATGCCATTTGCTAATACTGAGGAGTTCAATTACAATGTTATTA
ATGATTCTTTGTGCACTAGTGATGATTCTATCCTTCTGAAATGCTTGGATGAAGAAGTTGTTGTTGAGAC
ATCAATTGAAGATTCGTTGGTTGGAAGTGTTGTTTTATCCAAAGAACATGCATTCAAATTGTATAATGAT
CATGGATTCAGGTTAGGGTTTAGTGTTCGTAAGGGAAATCAAAAGTTCAAGATAGGATGTAAGACGAAGT
ACTTGAATCACTTTTGTTGCTACAAACAATGGATGAAGGCTGATAAGGGGAAGGGAGAAAAGACATATAT
TAAAGTTGATTTTCGTACAGGTTGCAAGGCAATTGACTTTTGGTTGAATGACAAGGGTGGCTGGATAGTT
AGCATACATGATGTGAGTCATAATCATGGTTTTTGTGATGTGAATCAGAGGCGCTTTATGCATTCTCAAA
GTTGGTTGAATAGGTTGTATAATTTGAGGGAGAAGTGTTGCCCGGTTTTTAATAAAGATTTCTTTTCTGG
GAGTGTTCTATCATCTCAAAGGAGTGAGGAAACTAATCATTCTATTTCCAGGAGGCTTTCAAAAACAACT
ACGTTATGTGATTTTTATCGGGTATTTGATGAAGTTGTTTCTGAATGGAGGAGCAATGCAAACATGGAAG
ATTTTTGTTATAAGGAAGGATATATTGAGATGATTGTCACTAAATTAAAATTACTGAAGCATGCTAATGA
AGTATATACTATTGGGGCATACAAGATATTTGAGGAACAGTTTATGAAATTTCCAGAGTACTACCAAGGG
CTTGTGGTCTGCAATGAGCGTGAGCATATGTACGAGGATATTCCGGATAAGTATATTTTGAAAAGATGGA
CAAAGGATATTGATTTCAGTTTAGGCAGTAGCAATATTGGTGATGTTGGGAAAGTTAGAAAGAAGGATAT
TTCTGTGAAATTGAACATAAATGCTTCGGAAAGCATAGAAGAAGGGTTTAGGATGATAAAGGACAATATT
TCTTCTGAAGTTGGACCCTATTGTGTCGATAATTCAGACAATGAAGTTGGTTCTTCCAATATTAAAGATC
CAGTTAGGAGGCGTGCAAAAGGAGAATGTAATATAAGGAAGAAGAGTATTGTCGAGATAAAGTACAATCA
AGCAAGGGGTAAGAGAAAGAGTGCTTTAACGCATACCTCAAGAATTAAAACAGCTATCCAATTATCTATG
AAAAATGAAGTTTTGGGGAGGAATTTGAATTTTACAAGTAGTGAATGTGAGATTAGTTTAGGAACATCAA
ACAACGGCAATGTAGAATTCATAAATTTCATTTAA
>CATHA_33.1
ATGAATCCGTTGGCAAAAATACAGCACCTACCACGCAAGGTAGCTGACCTATCATCGCTGGTAGGTGCTG
AGGATCAAAGGGAACGACTAGACAAAGACAAACCGCGGACGGTAGGCCTTGCCCTACCGTCGGCAGTAAG
GGGTGCTGGCAAGGATGTTGAAGTAAGATCAATTGGTTGTTTTAGGCAAGATGATCTCCCATCATTCGAA
GAACCTCCTGAGATTACAAGTGAAGTGGAAGAAAGTAAAAGAGGTGAATGTTTACCGGAGAATAAAAACG
AACTTGAGGAAGGTGAACTAGAAAAAGAAAACGATAATTTTGTGGAAAGTCATGAGGATCTTAAAGAAAG
GCGACAAGAAATGGAGATAGATGACATTGAAAAGAGTGAGGGAGTAAACCCCTTTACTCACGAAACTAAC
TTTGTTCCGGTTGATGATTCTTTATGTCTTTAG
>CATHA_35.1
ATGCTGGGAAGAGATTTTAGAGTGGGTTATGAGAGCTATGAAGGTTCTAGATATTCGTACATGGATGATG
GATATGGGGATTGGTATCTATATGAGCAAGAAGCTAGGTACTATGGAAAAGAAGCCTATAAATCTCAAGA
GAGCATGAAGCCTTTCTTTATGAAGAGAAGTTTGCCAACAATATTGCCAATGTGCAAAGAAATATGTCAT
CCCCCTTTCAAGGCAAAAGGAAGCAAGAAAAGAGTTGAAAACAAAGAGGAGCGCATGCTAGGAGTACTTG
AAAACAAAGGAAAGAGCTCCAAGAAAGAGCTTTGCATCATCCATAGAGACATAACACTAAGCTTTTCTCC
TACCCCTTTCTCTTTATGTCATGAAGTTTCTTTAAGGGAGTTAGAGATGTTGTTAGTTGCTTATACCTCT
CATCTATCAAATGTGGTTGAATCTTTGAAAACACTGTTTGAAAATGCCCATGGTTTTCAATTCTATCCTT
CACCCTTCAAGAAATTCATCTTGAAGCATGATTTTGAAAACAAAATGAGAGTCGGTTTTGAAAAGCTTAA
AACTAGTCCTTGGGCATTTTTGAAAACTATCTTGGAAAAAGAGTCTTTTGGACAAACTTGGAAAGATTTT
TTTGACAAGCATCCTTACTACCACATGCCTTTCAAGGATTGGTGTTGGAAGTTGGACACTTCATTTGTTT
GTTTTCAAAAGAACTTTTGTGCTTCATCTTTGAATCATGAAATTGATAGCTCCTTGTTTTACCACAAAAG
TTTTCAAGAGTTGATTTGGAAGAATGACATTTCACTTGCTTTATCTTGTAAGAACTCTTCTACCTTATTT
CTAAAATATGAATTTAGAGCTACTTTTTTGTATCAACTTTGTTTCAAAGAGTTCTTAAAGAAAAGGGTTT
TTGAGGAGGAATGTAGAGAATTTCGGACTCTTGAAAGATTTGTAACTACATCTCCTCATCTCAATCTTGA
TGCTATGGAATTCGAGAAGCATAAAGTTCATTCTTCAATTATAGATGCTCTTGTTGTCATTTGGAATATA
CATTTTCATTATCATTATCCTTTTAAAGAAGAGAACTTCCAAATTCTTAAATTTAATGTATTGCTTGAAA
TATTTGCCAAAGTTAAGAGTTTCTTTTATCATTTACCTTTCAAGGATTTGGGTGTTGGTGCTCACTTTGA
AAAATCTACAAGGATGTTCCCAAAAGACAGAAATCTTGTAAAGCAAAGAGGTTATATGAATCATTCTTCC
TTGGACAATCTTTTCTTGAACCTTTTTGCCTATACATTTTTTGAGTTTCAAAGACCTTTCGAGGAAGAGT
TGATGGCAATGAGTTATTTTGGATTGAAGGGGTTGGCTGGTAAAATTCATGCATTAGTGTTCCGTTCTTG
TCTAATTCTTGAGTACTTTGGTCATTTTTATAGTACTGCATCTTTCAATGCTTCCTCTTCTAATGTTACC
CACCTCTTATGGTTATTTGAAGGATTGGATTTGAGGACGAATTCTTTTAAAGAGAGGGGGTATGGTATAA
CGCGGGATGAGCATGAGAACGTGGAGATCTTCCAAGAACCGGTTACAAGGTTGATGGCAAGGAAGATAGA
AAAGGAGAATAAGGCCAAGGTGGCTTTGTTCGAGAAGAGGATTCAAGATCTTGATTGGCATGTGGTAGAG
AGGAAAGAAGAAGAACCTAGAGGCTAA
>CATHA_36.1
ATGTTTCTGCTTATGGATACCATGATATGTCGGTTCAAAATTCTTAACTATTTAATAACGGTGGATATCA
AGGAAGATCACAAGTTAGAGGTGGAAGAAGAGGAGGTCTCAGAGGAAGAGGATACCACAGAACACAAGAG
GAATTTTAAGGACATGAAGCATGGGATGAAGATAACTTATTATGGAGATAATCCTAATATTTGCCAAGCA
TACCATGGTGGGTACTATGGTAATCGACAAGGGGATAAAGCTCTAGATGAAATCAATGTGGTGCCTAAAC
CTCAAGAATCAACCCACAAGAGTTGGCCAAAGAAAGAAGATACACCTAAGGTGGCTTTCAAAGATCATTC
TAAGCCTAAGGTGGAAGAGAAAGGGAAATTGATCACCAATCTAACAAGGTGCTTCAAGTGCAATAGATTG
GGGCATATTGCTACCAAGAGAACTTTTGTTTTTAGAGAAGATTTAAATGGTTGGCTTGAGAAGAGTGATG
ATGATTGCCAAGAGGATATTTATACATTTAAGTCTAATATCTCCCATTCTTATCTTAGGTACTTGCCAGA
AGAAGATACAACAAAGAAAGGATGA
>CATHA_37.1
ATGGCACCCGAGAAAGATGTTGCTTCCTTGTCAAAATCCAACTGGACTCATGTTGAGAGGCCTTCGCCCG
ACCACAACACTCTTGATGTTCTGCCTTTTTCGAAGTGTCTCTCTATGGCTGCCCGTAAATGGGTCACCAA
TAGAGGGTTACTCAAGGGGAAAGGAAATTGTCCACAAGGTCATCCTAGATCATCACATTCACCACATTTA
ACAACTGCGACTACTCCTGAGATGAAAAGAGAAAACGAGGATGTACCCTCCACTACCCCTATGGCGGCTT
TTCAGAACGAGATGCGGACTGCTTTTGAGCAGCCTTGTGTCACTCAGGATATTCATGAGGCCCAGTTATC
AGAGACTGTAAAGTCCACTTGCAGGTACTTGTCGGAAGAAGATGCAATGAAGAAAGGACAAAAGCGGCTT
AAAACAAAGCGAAAACGACGAAAAACAATTCCAAGCGGTGACCTCAAGAGCACCTACCGTTGA
>CATHA_38.1
ATGGATTTGAGGACCGAAAAGGCGAGTTCGGGCTTTGGTGGAGCAACTCGAGAGACAAGCTCCGGTGGGT
TTGGGAACTTAGATTACTCGCAAGGGTGTTTGGAATGGAGAAAGGAAGAACACCCTAGGGCAATCAATTC
GGGGATTAATTGGGACATTAGACTAGAGATACTTTTATTAGCATTTCGATCAAGAACAAGTCTCCAAGTT
GCTCGTAATCTATGCCGTGGACAAGGATTATTCAAGGGAGCAACTTGGATATGGAAAATGAATAAGTTGT
GGGAATTCTTGAACCTACAACCGACGGTAGGCCCTGCCCCTACCATCACCGGTAGGCCTCTGCCGATGCT
GCTCAAGAAGCATGACACCTATCACACACGGCTCACCCTCTTGCCTTTTACTAAACTCCCATCTCACAAG
GATACTTTAAGCCTTCAAACTACTTCTACCATAGCTACCAAGCTAATCAACTAA
>CATHA_39.1
ATGCCAACCCTTAGAGCAAGCTTTAGCCTAATAATTGTCATAGTATTATCATCACTTTCTTCCCTATTCT
TAACCAAATGCAATTCGGCAATTGATTTCCATCAATGGTGTCAAAGAACAACCCACGTAGATGTGTGCAA
TTCAATTATCCAGAACGATCCTCGAGCCGATTTGAAGACTAGTCCTAGTGGAATTCTCAAAATACTAACC
GAAAAAGCTAAATCTGTTGTTGCCCTTTGTTCTTTCAAGGTTGTTATTCTTCTGGAGAGTCCAAATTCCA
GTCCCCAGTTAAGGGAAGGGTTAGAGAGATGTTGGATCGCTTACAAAAGAGCTAATCAAACACTTGACAA
GCAAAACTACTATGGAGTGATTAACAAAGATACGTACAGAAACTTGAATTGTAACCTCGGACGAGCGTAC
GAGCAACCTATTATATGTGAAACTGCATTCCGAGGTCAAGTAAGGCCTCCATTGACGCCTGAAGATATCA
ATATTATGACCATTGCTGAACGAAGGAAGATCACTCAAATCTGA
>CATHA_40.1
ATGGAAACTAAATTGAATTCTGTTGCACTTAATTTTGATAGGATTTCTCTTGACCATCCTTGTACTTTTT
CATTGGGAAGCACACCATGGAGTTTGAAAAACAAGGAGAGATCATTGGGAAAGAGCTCACTATGCCATGA
AAATTCATCAATAAGCTCTATTCTTAAACCTTCTCTTTTACCTCATGAAGTTGCTTATGGGGACTTAAGG
TTGTTTTTAGCATCTTTCATTTCTCACGTGAGCATAATTGGAGATACTTATGCTATCTCTTTTGGTAGTG
GTCTCTTTCTAGTTGTGCCTTCTACTTTTAAGTGTGTTTATTCTCATGATTCATTGAAAAACCAACTTGT
GGTTAGTGATGATAGTGATGTATCATTTTGTTTTGATTATAAGTTGGTCCATGATTATTCTTCCATCTTT
GACTCTAAACTTGTTAGCTTTGGATTTGATTGTGCTTCATTTGATATTTTTCATGATAAGTTTAAAGAAA
AGTTTGTTGGAAATTGTGATTATGTTTTAACCTTCTTTGAGATTTTCATGAAGAAATTTAATAGAGTTGT
TCCTTTTGGTCAACGCTTTTTCCTCTTGAGTGGTCAAATCAAATTTCTTTGCAACAAGCATGAGCTATCA
AATGTGATTGGTTCTTTGAACACTTTGTTTGGAAATGACCACGATTTTAAATTCTACCATATGCATTCTT
AG
>CATHA_41.1
ATGGTAGGCCCTATCTCTACCCTCGTTGATAGGCTTTTGTTACTGGAGCTGTTGGAAGACACATACCTAT
CGCTGACGGTGGAAAAATTCAAAGAAACTAGTTTGAATGGCTTTGAAGCTTCAATGCCAAAGGAAGAAGG
AGGTCTATACCCTATGCAGGCAGTAGGGTGCACCTTACCGTTCACAGTAGTGTTCTGCCTATGGAAGAGA
AAAGCTCACAATACCTATCGTGCACGGTCCACCCAACCATCGCTGGTAAGATTTGGTAAAGGAAGTTTGA
GTGTGAGCCAAGCTACCTCACACGGTAGGGCGAGACCTACTATCGACGATAGGGGTGTGCTGGTAGAAAG
TTAG
>CATHA_42.1
ATGAGTCCTATGACCTCTTTAGCAAGGATGAATTATGTGAACCAGTTAGACATGCAAGAAGATCAAGGAG
TTGTGATAAGAGCTAAGGCAAAACAACTAAAGAGTTACAAGGATCAAATTGAGCAAGAGAAAAAGCTAGT
CTTGAGGTGTTCTCCTGTTTCATTGAGGTCTAAGAACACAGAAGGGGCTAGCATCCCAATCTCTTGTAGA
GGAGTTCGTCGCGTGGATACCAGTAGAGGGCGAAGCGTACAAAGTAGCGCCTCCATAACGAACAATCAAA
ACATTGAGAAAAAGGCAACAGTTCTGAGAATATCCTCCAAAAAAGCCAAAGAGAGTTCAATAAGAGAGTT
TTGTGAGGTAAACACTATCAAAATTTCAACCCAAGCTCAAGCACTAACTCTTTTTGGAGAAGAGTCTAGC
AACTCCAAACATGATGACCCTTTGAGGCTCATAATACAAGAGTTACAATCCCTAAGAGATGAGATGAGGG
ATATTAGAAGGGATGTCACTAAGCTCTCTAATCAACAAAGGGAGGTTAGTCCTCATGGTAGTCTCAATGT
TACTACCCTAAGGATCAATGGACCATTCAATTGCTCTAGGACAACCGAGTTCCACCAACCTCCTTGTTTA
GATGAAGAACCTCATCCTCTTCCTTATGGTAGTAGAAGAGGCGATTTTGGAGGAAGAGGCATGCCTAGAC
ACTTTGAAAAAGTTCCAATACCACAAGCTAGGCATGGAGAGCCATTATACGATGATTATGAACATCCATG
GCCAAAAAATGAGGAGGCTCCTAGAGGTACTTTCCAACCTCTAACCAAACCGAAGATGGAAGAGAGAGGA
TACTATGCAAGTAGTTGTCCGACAAAGAAAGCTTTGATCTTTAGAGAGGATTTGAATGGTTAG
>CATHA_43.1
ATGCAACAAGCCTTGGAAGGATTGGAGCAACAACTATCATGCCTAGCAAAGGATGTAGGAGACATAAAAA
GAGAAGAGGAAGACATTTTGGAGATTAGTAGGAGAAACCTTGGTGGACATTCAATGCATAATAATCAATG
GGCATATGGTACCTTCTCTCCTTATGCTAGAACTTCTGATCATAATTCTTATAAATGCTATGAGGGCAAT
AGACTTGGAGCTAGAAATGGTTATGATAATAAATCTTATGAGATAGTTCCAAGGAATAAAGTTAGAAATG
AAAAGACATCATGTGAGCAAGAAATGAAATCTTTGTTTTATTCCTATAGTGTAAGAGACGAAGAGAAGTT
TCAAATAGTGATAACATCTTTCTCTAATGTGGTTGATGATTGGTGGAATTGTAATTGTGAATATAGAAGA
ATAAGATTCAAACCAATCAAGACTAGGGGCTTAGTAAAGCAAACATTGAGGATTAAATATGGAGTTAAAA
ACCACGAAGGACAAGGACGAGGTCAAGCAAAGGTTAAATTCATGGAACCATCAATTGTTGAAGAATCTCC
AAAGGTCCACCCTATCGTTGCCGACAGGGTTCTGTCCGTGATGGGAGCTTTCGACCTACCGTTGACGGCA
AGTGCACCCTACTATCGCCGTTCTTTTCATGCAAGTGTTCCTTGTCCTTCAAATTTCTCCAAAGACAAGC
CTTCAAGGTACCCTCTAGAAAATAATGGATCTTGGGAGCAATTGATCCTCAATGGATGGTTAGGAGGATT
ATACCGTGTGGTATCAGACTAA
>CATHA_44.1
ATGCTGCGGTTCAACAGTGTTGAAGACTTGAAGGGATTCAAGATCAAGAAGCTTGTTCCAAGAGGGAGCC
TTGAAGAGTTTAAAGGATTCAACTGTGTTATATGTGTAAAAGAGCTAGGTGTTTCTTGTACTGTGTTGAC
AGTTATTAGTGGATTACTTTCTAGACATGGCTCACAGATTGATGATGACAAGAAAAGTGATTATCAAGAT
GATGAAAAGGACATTGATTCTAATGAGACATTGGCATTTAATATGATATGCACATTGATCACAAAGATCA
GAGTCAAAGATGCAATGGAGAGAGTTAATGTGGCTGAAGGTAAAATTGCAAGATTGAACACTGGGAAGTC
TAAACTTGATGAAATAATCTCTGTGGGAAGACTAGCTAGAATGAAACGAGGACTTGGTTACAATGGTACA
AATCTCAATCACATAACAAGTATGCATTTCACAAAATATGAGAGCAGTTACACAACGATTGGCGAGTTGG
AAGAAGTGTTTATCAAAGACAGCTTGAGTCGAGAGAATTGGAGATCTGAAGCAAGGAAGAAAGCTACACA
CATATGCTTTGACCAAAAGAGAAGTCAAGATGCAATGGATATCGATTAG
>CATHA_46.1
ATGTCAACTTGGCTCTCTTCTTTTTCTCTTCCCAACCCTTTCAAATTGGACGATGATGATGATGAAGATG
ATGATCGAGATAATACCTCCCCACCCAATTCATCCGCTTCTCCGACGGCCGCCGTGAAGCACGAACTCTC
CGCTTTCTCCCAAACCTTCTCCCACCACCTAAGGGGCGTCGCCGACTTCCTCGCCCCATCTCCTCTTACC
TCTTATTCTGCGCCTTTTGATCGGGGTTCTACTGTTTCTACTTCTATAGAATCAGAGTCGGCTGCCATTA
CTGGTATTAAGAACGATTTAGTCGAAATTGGGGATAGTGTCAAGTCGTTGCTGTCTTCCTCTTCAAATAA
AGCTGTCTCTGGGATGTCGAAGTTGGCTTCTAGTTTTTTGCAGTTTCGTGACGGCGTTGTCGACGAAGAA
GATGATTATCAAGAGCTCGAGGACGTGCCGGGAATCAATGAGGAAATTGTGGAATTTGTTCGAGAAGTCT
CTTCGCGACCCGAGCTTTGGACTGACTTTCCTATTTCTATACCTAGTGATTTCAGTATGTCTCAAGGTCA
GAAAGAACATGCCATAACTATTGAACAATTGGTGCCTAGTCTTGCATCTTTGAGACAGAAAATTCGCAGC
CATTTGAGTGGTGGACAATTCTGGATGATCTATTTTATATTGTTGCTTCCAAGGCTGAATGAGATTGAGA
TGGAGCTGCTATCAACTTCTGAGATTTTGCATGCTAGGGAGACACTTCTGCAGAACTTGCAAAATAAGAG
GAAATCACAAGTGGAGACTCGTGATTCTGAGACTCCTAATGCCGCTGAGGTTAATCCGGAGATAAATACA
AAACAGGTAGATAGTTCATCTGTGCAGAGAGATGTTTCGTTTGAGAAAGAAACTAATGAAGGAAAGATGC
AAGAAATTGAAACTGGGAAACTCGGGGGAAGTTCAGAAAAAGAAGTTGATCCAGATAAATCAGCGTCACG
TTGGATGCACTCTAAGAATGTGGAGGACATTTCCTTCAGTGATCTGGAAGATGAGGACAATGATTTATCT
GATAGACTATCAGCACAAAGGCTAGAACAGAGTGCTAGAGTTTCCTCATCGAGTGAATCAAATGAATGGG
TTGGAATTCAGGTTTCTCAAGCAAAAGCAAAGGCAGGATTGTCGACCACGCGAGCCAAAGGTTCAGAAGG
TGAGGAACCGAATGACTGGTTCAAGGTTGATGAAACAGATTTAGATAATCTGGGAGATGTTTAA
>CATHA_47.1
ATGCTTTTTCTTATTTGTTTTTTGTTGTGTTTTTGTTTATTTCTCTGCTTTTCTTGTGATTTGTTGTATG
TTGTGGTTGGGGTTTTGGTGGCAACAGTGGTCGATGGTCTGGCAGGGATGGTGATCTTCTTCTCAGTGGT
CAATGCAGCGACCAGATCTACTCCCTTCTCTGGTGTTGTTGAAACTTGGTTTATGCTCGGAGTCGCTGCT
TTGATGTCTATTAGAAGTGGTGTTCGGGGGTTTGGCAAGGGTTGTGCGTGGTTTGTGGTGCCCAATAGAT
TTTCAATGTTGACGGCGGTGCATAGTCCTATTTCCGGCGACGGTGCCCCCAACGTTTTTCTTTGTTCTCT
TCGCTGTTTGGCGTTCCTTTTTCCAATGATGTAG
>CATHA_48.1
ATGTCCGCCGGAGGCACACAGAAGAGCTTGAGAAAAACGCTTGGGGCACTTAAAGATACCACAACTGTCA
GTTTGGCAAAAATAAATAGTGACTACAAGGAATTAGACATCGCAATTGTGAAGGCAACAAATCACGTTGA
GCGCCCTGCAAAAGAAAAGCACATAAGAGCTATTTTTGCTGCTATTTCGGCAACGAGGCCTCGGGCTGAT
GTTGCATACTGCATACATGCTTTGGCAAGGCGATTGGCGAAGACGCATAATTGGGCAGTTGCCTTGAAAA
CTTTGATAGTCATTCATCGTGCTTTAAGAGAAGTGGACCCGACATTCCAGGAAGAGCTTATTAATTATGG
AAGAAGCAGAAGTCACATGCTTAACATGTCGCATTTCAAAGATGATTCTAGTCCCAATGCTTGGGATTAT
TCTGCTTGGGTACGAACTTACGCTCTATTTCTTGAAGAAAGGCTGGAGTGTTTCCGAATCCTAAAATATG
ATGTTGAAACAGATCGTCCAAGAACCAAAGATTTGGACACTCCGGAGTTGCTCGAACAAATACCTGCTTT
GCAGCAGCTTCTTTTTCGTGTTCTTGGTTGCCAGCCACAAGGAGCTGCAGTTCATAATTTTGTGATTCAG
CTGGCACTTTCAATGGTTGCTTCAGAGAGCATCAAAATTTACAATGCGATAAGTGATGGTACCGTAAATT
TGGTTGACAAGTTTTTTGAAATGCAACGCCATGATGCTCTTAGGGCTCTAGATATATATCGAAGGGCAGG
CCAGCAGGCTGAGAGGCTATCCGAGTTTTACGAAGTATGTAAAAGCATTGACGTTGGACGTGGAGAGCGT
TTCATTAAGATTGAGCAGCCCCCTGCATCATTCCTGCAAGCCATGGAGGAGTACGTCAGAGAAGCACCAC
GAGCTTCAACAGTTCGCAGGGATGCGTCGGTAGATGAGAAATCCAAGGTTACCTTGGCTATTGAGTATAA
AAAGGAACCAGAGATCAAGGAGGTGGTACCTCCTCCACCACCTGCAGCTGAAGCTGAAGTATTGCCCGAG
CCTGAACCTGTCAAACCTGAAGCTCCTCCCGTGGAAACTCCTGATTTATTGGGTCTTAATGAATCAAATC
CGGCTGCATCAGAATTAGATCAGAAGAACGCCATGGCTCTAGCTATCGTACCTGTCGGTGTTGCCGAGCA
ACCAGTGTCAAATGGCTTTGCAAATGGGGCTACAGGCTGGGAGTTGGCTCTTGTTGAAGCTCCTAGCTCT
AAGTTGAATGCTGCTACTGCTAGCAAACTGGCTGGAGGTCTGGACAAACTTACATTAGATAGCTTATATG
ATGATGCAATGAGAAGAAGCAACCAACCTGTCAGCTATAACCCTTGGGAAGCAGCACCCATGTCTAATCC
AGCAATGTTACCAATGACAACACACGATCCATTCTATGCGTCAAACACTGTGGCTGCACCGCCTTCTGTC
CAAATGGCAGCCATGGCCAATCAGCAACAACAGTACATGCAGCAGCAGCAGCAACAACAGATGATGATGG
GCCAGCCACAAACTGCAAATCCTTTCGGCCACCCATATGGAGGAGCCGGTAAGCACCCTTATGGTATGCC
TGTTCAAGCATATAGCAACCCATATTCAGGTCTTCTTTGA
>CATHA_48.2
ATGTCCGCCGGAGGCACACAGAAGAGCTTGAGAAAAACGCTTGGGGCACTTAAAGATACCACAACTGTCA
GTTTGGCAAAAATAAATAGTGACTACAAGGAATTAGACATCGCAATTGTGAAGGCAACAAATCACGTTGA
GCGCCCTGCAAAAGAAAAGCACATAAGAGCTATTTTTGCTGCTATTTCGGCAACGAGGCCTCGGGCTGAT
GTTGCATACTGCATACATGCTTTGGCAAGGCGATTGGCGAAGACGCATAATTGGGCAGTTGCCTTGAAAA
CTTTGATAGTCATTCATCGTGCTTTAAGAGAAGTGGACCCGACATTCCAGGAAGAGCTTATTAATTATGG
AAGAAGCAGAAGTCACATGCTTAACATGTCGCATTTCAAAGATGATTCTAGTCCCAATGCTTGGGATTAT
TCTGCTTGGGTACGAACTTACGCTCTATTTCTTGAAGAAAGGCTGGAGTGTTTCCGAATCCTAAAATATG
ATGTTGAAACAGATCGTCCAAGAACCAAAGATTTGGACACTCCGGAGTTGCTCGAACAAATACCTGCTTT
GCAGCAGCTTCTTTTTCGTGTTCTTGGTTGCCAGCCACAAGGAGCTGCAGTTCATAATTTTGTGATTCAG
CTGGCACTTTCAATGGTTGCTTCAGAGAGCATCAAAATTTACAATGCGATAAGTGATGGTACCGTAAATT
TGGTTGACAAGTTTTTTGAAATGCAACGCCATGATGCTCTTAGGGCTCTAGATATATATCGAAGGGCAGG
CCAGCAGGCTGAGAGGCTATCCGAGTTTTACGAAGTATGTAAAAGCATTGACGTTGGACGTGGAGAGCGT
TTCATTAAGATTGAGCAGCCCCCTGCATCATTCCTGCAAGCCATGGAGGAGTACGTCAGAGAAGCACCAC
GAGCTTCAACAGTTCGCAGGGATGCGTCGGTAGATGAGAAATCCAAGGTTACCTTGGCTATTGAGTATAA
AAAGGAACCAGAGATCAAGGAGGTGGTACCTCCTCCACCACCTGCAGCTGAAGCTGAAGTATTGCCCGAG
CCTGAACCTGTCAAACCTGAAGCTCCTCCCGTGGAAACTCCTGATTTATTGGGTCTTAATGAATCAAATC
CGGCTGCATCAGAATTAGATCAGAAGAACGCCATGGCTCTAGCTATCGTACCTGTCGGTGTTGCCGAGCA
ACCAGTGTCAAATGGCTTTGCAAATGGGGCTACAGGCTGGGAGTTGGCTCTTGTTGAAGCTCCTAGCTCT
AAGTTGAATGCTGCTACTGCTAGCAAACTGGCTGGAGGTCTGGACAAACTTACATTAGATAGCTTATATG
ATGATGCAATGAGAAGAAGCAACCAACCTGTCAGCTATAACCCTTGGGAAGCAGCACCCATGTCTAATCC
AGCAATGTTACCAATGACAACACACGATCCATTCTATGCGTCAAACACTGTGGCTGCACCGCCTTCTGTC
CAAATGGCAGCCATGGCCAATCAGCAACAACAGTACATGCAGCAGCAGCAGCAACAACAGATGATGATGG
GCCAGCCACAAACTGCAAATCCTTTCGGCCACCCATATGGAGGAGCCGGTAAGCACCCTTATGGTATGCC
TGTTCAAGCATATAGCAACCCATATTCAGGTCTTCTTTGA
>CATHA_49.1
ATGGTTAAAACAAAGAATGCTCAAGTTGGTCAAGCCAAAATCCTGAAGAAGGAGGCACTAGTAGAGGGAA
AAGAAAGGGAAAGAGGGGCATCAGAGAGGTTTATTTCAGTGAAGGAGGTTGCCAGGTTTGAAGAATGGAC
TAGAAATCGACGAAAAATTACTCCGGGTCATCGGGTGGATTTAAATGATATGCAAGGTATGGAGGCTATC
CCTCATCTTTTTGAACTAATTGGTTGGATACCACTGCTAATTGTGAATGAACTCTATTATATGGATATGA
TATATGAGTTTTATGTAAATCTCCAGAAGGGAATAATTGAAAGAGTGGATAATATTCCACACCAATGGAT
TTTGACTAGAATTGGGGGTAGGAATATTGCATTTGATAATAGATTGTTAAATGAAATTTTGGAAACTCCT
CAAGATGGTATAAGATTCTACACCAAGAACAAAAAATGCTTTGATCCTAAATTATACAGTGAAAGACGGT
TTCAGGAAATTTTCACTAGGGGAGAAGTTTTAAAGAGACATGATGATCGGAATGTTAACAAGCTTGATGC
TTATGGGAGATTGCTCCATCACATGATCTCTAACATCATTATTCCAAATGTTGGGCATAAATCATCTATC
ACCAACATAATGGGGTTTGAGAAAAATGACGATAGGACATTCATCCGAGGTGGACAAGATGATGATGACG
ATGATGAGGAAGATGATGATGAAGATCAATAG
>CATHA_50.1
ATGTTATTGTATGAAATTTTTGGTCATTACAATAACGGCGTAGATCCAAGTACATTTGAAGAATTTTTGG
AACCGGAAGAATACGTGGATCACAGACATTTATTTGCAACTGATCGAACCTTTAATTCGAAACCAGAGTT
GGTTAACTGGGCAAAAGAAACAGCTATAAAAGTGAATACGTATTTGATTGTCACCTGGTATTTAAGGTCC
AGAACATCCGACTGCCGACCGTATGTTACACTGGGTTGCGATTGTGGAGGTGCAAATAAACCGAAAAAGA
AGCATGTAGTCGACGATGAAGAAGAAGAAGTTCAAGTAAAAAGGCGGAGTCCTTACGTGACTAAAAAGTG
TGGTTGTCCCTTCAAATTAAAAGGCGAACAAATGGCAATTGCCCCGAAAATATATAATGTCGTTGCGAAG
ATTAAGAAGAATAGGATGCAGGGGCGAAACACGGTTGAAGAAGTTCTCTGTCTAAGTGCTGTACGGGATT
ACACGGTCTTCTATAGAAACCGTGAGGACAGCAACATGCTCAGTGCCATTGTCGTTGCACATCCGACATC
AACTGAAATGTTGAGAACGTGGTCATACATACTTATAATGGATACGACATATAAAACAAACAAAGGTTGC
AATGGGTCATGGAAGAAATTGTTGGACGAAATCGATGAGCAGGAATACTTAAGGAAATCGGATGCTCTGA
AAACGAAGTGGAAGAGCAAACCGGACTTCCTACACTATTTGTTCAATTGGTTGAATACCTTTGCTCATAA
ATTCGTGAGATGTTGGACTAAGAGTCATATGCATTTTGGGGTGGAGACCACCAATCAGGCTGAGAGTGAA
CACTCAGTGCTAAAGCTATGGCTTTCAACATGCCATGGTGATTTGGATACTATGTTCCTTAATATTGACT
CGCTTATTGAAGGACAAAGCAGATATTAA
>CATHA_51.1
ATGCTTTATGAATTGGAGCATTCGACAAATTTGTACGTTAATTTAGTGGGTTCAGAGGAACGTGTTAATG
AGCTCATTCATAGGATATATTGGCTAAAGGATGGACCTGCGCCGTATGCGCATTGGTCCGAAACACCTGA
TYCGCTTTACATCATTGCAAATGCATTCAATCTGTATGTGATACTAATTGCACAACTTGGTTCTACGACA
GTGTTACCTTTGTATTCGTATTCGGATCATCCAGAAGGTACATTGGTTATTGGTTTCTTGACAAAAGAAC
GACACTTTATTCAGCTACAGTTGAATGATATGTGTTCGATACCTCCTTTACACGTTCAATGGATTCATCA
TCGTTCCGAATGGGTCAGCAATTGGGCAGATTCGTATCAGCATAGGATTGCAGATTGGAACACGAGGGTT
GCTCGAAATAGAAAGTAA
>CATHA_52.1
ATGATACCTCTTGATCATGTCGGAAGCCCTACTAACCTTCGTAGCATCATCAATATCGTCACGGAGCAAT
GGTCGGCAATTGCACGCCACGAGGAGCCTGTCCGGATTCTGAATCCGTGGATGAGTGCGTGGGAGAAACC
AAGGCATGTAATCATCTGTGCACCGAGATGGAGGTATAGCAGGGATACTGGTCCATGTAGACGTAAGCAG
ATGAGATGGTGCCTCCAGCCAAAGTGCCTCTATGAACACATTCTTCACCATGTACACCTTGTTATTTGCT
GGCCTGCGGTGATCCTGAGGACGAATAGGATGAGCTGGAATGCATTGAACGCACCCAAACTGTCTGACAA
CCCTATCGGGCATAGGGCTCTATACAATCAAAGTATGCAATCATCCCATGATACGTAG
>CATHA_53.1
ATGAATCAGCTTTCAAATGCAAATTTCACCAATATGAAATATGAGAAATTGGTATACTTGATCAACAATA
CTCACATCAATGCAAATGTTGGTACGCCCAAAGCATTAGTGAACACATCCAAAGATTTAGTGAATCAGAC
TATGGGATTTCCACTTGCCTTTAATGGATCCTCCAAGAAAAGGATCAGATCTGCTAGATGGCACAATGAT
CCATATGTTCTGGATTGCTGTCCTTCTAATATTAATCATTCTGTTCAGCCTAGTGTTTCTTCTATTTCTT
CTCTTCCTGTTGCTACCAAACAGATAAAGAAATCGGAACCTATTTACTATTACAAGGCCCTATTTACTAT
TACAGATCAGAATAAAGGAAGTAAGAAACGAGAAATGAAACCTATTCTATTACAGAAGGGTTCTTCGCCT
TCAGTGCCTTCCCGGTTTCCGTCCAAGCAATCAATAAACAGAAAACAGTTAGAAATAACAACAAGTAATA
GAAAGGTTCGATCTTTCTTACCTCGAGACCCTTCAGGTCTCGGATTGGACACCTACAGCAGAAGACGAAC
GAGCTTTGCGAGTTCGGTCTTAGCATCCACGATGAAGGACTGCCCGACGTGTTCTTCAGGTGAAGAACAG
AAAGAATCCCTCAGTAACTGGTGGCCTCAAAGAAGAAACTCTCGGTCTCTCTCAGCAAGAACGCCCTTTT
CTCTTCACTACAGTCACATACACGGTAACCCCAGGGTTAGCCAGCACCGACGAGCAAGTAGGAGTCCCGA
AGGGTCGCACAGAGAACGAACAGACAGACTGTTCGAAGGAAGAGAGAGAGAAGACAGAAGGTCAGAGAGC
AAGAGGCAGCGGCGGCACAAAAGAGTGAAAAATGAAAGGATTAGGGCTGCTGAGGAGAATAAGACATATA
TATATAGCAGAGTCACCTGGGCAGGTCGGGTTGAACCCGGCCCACCCGGCATCAAAGCCAGCCAGCCCAA
ACTCCCAATCTTATTAGGCCCACCAGTGTTCGTAACAGATAGCGAAAATCTCCAAGTCACAGATACTGGG
AGTCTCTTGGACCCCAGCCAGGCTTGGGTTTTGGATTTTCCAAAAAAAAAAAAAGAAAATACCAGAAACA
GAACACAGAAAAGATGGAACAACACAGAAGCAGATTTACGAAATGACAGCAATGAACAGAAACTGTTGCG
AAGAAAAAAAACAACCCGAGAGCAGTTAACCAACAAACAGGCAGCAACAGCAGATCTAACAGAAGTATTC
GATAGATCTAACAATCAGAATAAAGGAAGCAAGAAGCGAGAAATGAAACCTATTCTATTACAGAAGGGTT
CTTCGCCTTCAGTGCCTTCCCGGTTTCCGTCCAAGCAATCAGTAAACGGAAAACAGTTAGAAATAACAAC
AAGTAACAGAAAGGTTCGATCTTTCTTACCTCGAGACCCTTCAGGTCTCGGATTGGATACCTACAGCAGA
AGACGAACGAGCTCTGCGAGTTCGGTCTTAGCATCCACGATGAAGGACTACCCGACGTGTTCTTCCGGTG
AAGAACAGAAAGAATCCCTCAGTAATCGGTGGCCTCAAAGAGGAAACTCTCGGTCTCTCTCAGCAAGAAC
GCCATTTCCTCTTCACTGCAGTCACATACACGGTAACCCGAGGGTTAGCCGGCACCGACGAGCAAGTGGG
AGTCCCGAAGGGTCGCACAGAGAACGAACAAACAGACTGCTCGAAGGAAGAGAGAGAGAAGACAGAAGGT
CAGAGAGTAAGAGGCAGTGGCGGCACAACAGAGTGAAAAATGAGAGGATTAGGGCTGCTGAGGAGAATAA
GACATATATATAG
>CATHA_54.1
ATGATAGCCTCCCACCCTATGGTCCTCGATAGGGAGCTAGTTAGAATGGTAATTTTGAAGGTTGAGTGGT
CAGACCTGGTCACCTTCTCAGCCGGACCCAACCAGGAGAGAGCTAATTCAAGTTCTATTGAGGGCAAAAG
GTCCATGGAAGGTTTAATTGAAGGCTTTTCATCTTTGCACAACAAGATTCACATCATTTGGTATCAGAGC
CACCTTCAAAGACTTCCAAGGAATGAAGTTAGAAGTAGAGGGAATTATGTGAAAATGGATAAACGGTTCC
ATAAAAGAAGAGGGAATGTTGGTAGATGCCATGATAGTTATGACCATTATAAGCATAGCTATGGTAGTAA
GAACATGTATAATGAGCATAATGATAGTTATTGCTATGGAGGGTATAATTGTAAAAAAAGTTCTCAAACT
TTGGGAACTACATCAAGACCTCTTAGTTACAGCCATTTGAAATTACCTCTTTTGTGTGGAACTTTTAGTT
CTTATAATTATGTACCATGGAAGCAAAAATTGGAATCGTTGTTCTATTCTTATGGTGTAAGAGAAGAAGA
GAAGTTTCAATTGGTTCCAAAATCTGTCTCTTATGAGGTCAACATTTGGTGCGATTGTAAATGTAAAAAT
AGAAGGAAAATGGGATCTCAACCAAACAAGACTTGGAGCTTAATGAACAAAGCATCGAGGAATATATTTG
GAGTTGGAAAACATAAAGGACAAAGATAA
>CATHA_55.1
ATGGGAAGCTTATTACCTGATATTGAGTTTGTTTACAATAGAGCTTGTCACTCTACTACTTCTTACTCTC
CTTTAAAAGTTGTTTATGGGTTTAATCCTCTAACTCCTTTTGATTTGATTCCTTTATATCACGCTTTGAG
CATGGATGGAAAGAAAAAGGCAGAGTTTGTGAAAGCTATTCATTCCAAAGTTCATGAAGCCATTCAGGCT
ACAAACAAGAAGCTTGTTGCAAAAAGGAATTTGGGAAGGAAACGTGTAGTCTTTGAACCCAGTGAGTGGG
TTTGGGTTTATCTTCAAAAAGAATGTTTTCCTTCCCAAGGGAAATCAAAGTTAGATAGCCGTGGTCAAGA
TTCAAGGACGAATCTTTTCAAAGGAGGGGTGGATGATATGAACCAAGATGGCCAAGAAGATGAAAAACTT
CAAGCACCTATCATAAGAGCAAGAGCAAAGGAAATTAAAGAGAATGATAATCAAGTTACTCATGGATTGA
TGATAGCAATTGAAGAAACATGA
>CATHA_57.1
ATGGCTGCTGAAGCGACCCATGAAATTCTGAGCAGCCGCAGTAACAGAGACGTTAAAGCTCCTTTAAATG
CTTCGATTCCTTCCGGAGATCAGTCCGTTTGGGCAGACGTTTCATCTCTCCTCACTCTCGCGTGCGAAGA
TCTTTGTGATGGTGAATTGATACATGGAGTGAATTTCAATCTTTTTGCCGCCATGTCTGCCTTGGAGATA
ATGGACCCAAAGATGGATTCAGGCATTGTCTCTGCCTATTATTCTGTCGATGAAGCCATTGAGAATGGTG
CGGCTCCAATTCCCTTGAGTTTTGATAAAACAATTGATATTCAGCGTACCATTGACATCATGGATCATGT
TATAGCCTGTGAGGCAACATGGCACAGGGGTCATTCACTTGCACAAACTGTTTTCTCGTGTATCTACCTC
TTGAGACCTGATAGAACCTCTTCACATGCTTTGCTGCATTCTTATTGTAGAGTCGTACGTGCAACTTGCA
ATTTGGTTGTTTCAGCTGTCTCAGAGACACGAACAAATGAAGAAGAGGATCTCTTTACTATAACATATGG
CCTTCAACTGAAGGCAGAGGGCGATGAAAAATGCTTATCAATACTACATGCTGTAGAGGAAACAATTTCT
CGCCAATTTCGGGCTTGTAAAGCTCCGACATCTAAGAAGAGAGTTTTAGAAGATATAGAACCATTACAAA
CTAATCCTGATCTGGAAGAAGGATTTTGCAAAGCTCTATTATGTCGCTTACGTTTTCGTAAGCACTTTTA
CCATGTTCTTATATCCATGAGGCGACCGCAAGGCAAAGGATTGGAGTTAGCTAGAAAACATATTACTTAT
TGCTTGTCAGAGCTTGATTCCATGCTGAAACTGGGAGAATTCCTGAGGTTAAATAATTCATATGGCACCA
TTGTTGATGGAATTGAAAACCAGACTACTGCCTCTGGTTGTCAGCCAATTGGGTTTGATCCCACACTAAA
TAGTAGACTGTCAGCTCCTACTCCACCTCGGGCAATTAAACTTCTAAGCTGGAGAAAAGCAATTGAATAT
TTTCAGAAGCTCCTTTATGATCTTCACATTCTATGTTTCTGTTCTTTGGACTCGGCACTTGAAATGGTTA
TGCATTTCGTGGTCGAGTTTCAAAAGCTTCATCCTGACTTAGTTGCTAGGTCTTATCTCCAGCTTCTGCT
GGTTCAAGATGGGAAAATCTTTGGGCGGGATCCCATATTTGCGGTAATATGTAAAGCCGCTCTATTACCT
GACGTGGCGAAAAATCATGCCATTCAAACAAATGAAGCTGTTGTACAACTTTGTCAGTTATTAATCAATT
TGCTTAGAATTCTTTGTACAAATGCGGCATGGCAAAGGCGTAAACTTGGCAAAGTATTACAAGAGTGGCG
AATTATATATATGCAGCTGGAAATCTCATTCACACACGAGTTTGGAGATATCTCAAGCAGTTCAAATGGA
GAGAACCTCAACATGAAGATTTGCAATCACATCCTCATTTGGGTTGAGGAGCAAACCTACTGGATAGCTT
CTCGCTTCCTCATGCTGGGATTTGAATTGGACCTGTATTCACCTTCTGAATACTGTATGGTATACTGGTA
CATATATTTTGTTCTAGTCAAGCTTGCAGACAAAACCCATTTCAAAGTGATGAGCAGCAATGATAATAGT
ACACGGAGAGGAAAAAAGAAAAGAGATTCTTTGAAGCACTTGGCAAAGAACTACCAGATTCCAGCAGAGG
TCCAATTGCTTCAATGCCAAATCTATCTCGCTAAAGGTCTTACAACGATGCTTGCTGCTTTGAGGAATGA
ATACAATTTCTTCCAGAATCAGGGTCCTTTCAACAGTGAGTATGAGAGATTTAATCAGCACTTCGAGCTC
CTACAGAAAGCGGGCCTTCCTGATCAGTTAGCCTATTTCTCATTCAAAGATGCTGCAGATCAGGCTAGAT
TATCTGCACTGTCTTTGCATAACTGTTTCAAGGATGCCCAAAGAATTGCAAGAGATCTGAGGACTACTTT
CTCTAATGATCCAGATAAACTGGCAGAGGTTCAGAAGATAGAGCAGGTGGCAGAACATAATGTAGTTGCT
TTAAATCTTATTCGCCGGCTGGGAACACTTGACCCGTCACTCAAGGTTCTCTTCGAGTTCAGCTACCATC
CTTATTTTGCTAGTGCTGTTGTAAGGAGATCTTAA
>CATHA_57.2
ATGGACCCAAAGATGGATTCAGGCATTGTCTCTGCCTATTATTCTGTCGATGAAGCCATTGAGAATGGTG
CGGCTCCAATTCCCTTGAGTTTTGATAAAACAATTGATATTCAGCGTACCATTGACATCATGGATCATGT
TATAGCCTGTGAGGCAACATGGCACAGGGGTCATTCACTTGCACAAACTGTTTTCTCGTGTATCTACCTC
TTGAGACCTGATAGAACCTCTTCACATGCTTTGCTGCATTCTTATTGTAGAGTCGTACGTGCAACTTGCA
ATTTGGTTGTTTCAGCTGTCTCAGAGACACGAACAAATGAAGAAGAGGATCTCTTTACTATAACATATGG
CCTTCAACTGAAGGCAGAGGGCGATGAAAAATGCTTATCAATACTACATGCTGTAGAGGAAACAATTTCT
CGCCAATTTCGGGCTTGTAAAGCTCCGACATCTAAGAAGAGAGTTTTAGAAGATATAGAACCATTACAAA
CTAATCCTGATCTGGAAGAAGGATTTTGCAAAGCTCTATTATGTCGCTTACGTTTTCGTAAGCACTTTTA
CCATGTTCTTATATCCATGAGGCGACCGCAAGGCAAAGGATTGGAGTTAGCTAGAAAACATATTACTTAT
TGCTTGTCAGAGCTTGATTCCATGCTGAAACTGGGAGAATTCCTGAGGTTAAATAATTCATATGGCACCA
TTGTTGATGGAATTGAAAACCAGACTACTGCCTCTGGTTGTCAGCCAATTGGGTTTGATCCCACACTAAA
TAGTAGACTGTCAGCTCCTACTCCACCTCGGGCAATTAAACTTCTAAGCTGGAGAAAAGCAATTGAATAT
TTTCAGAAGCTCCTTTATGATCTTCACATTCTATGTTTCTGTTCTTTGGACTCGGCACTTGAAATGGTTA
TGCATTTCGTGGTCGAGTTTCAAAAGCTTCATCCTGACTTAGTTGCTAGGTCTTATCTCCAGCTTCTGCT
GGTTCAAGATGGGAAAATCTTTGGGCGGGATCCCATATTTGCGGTAATATGTAAAGCCGCTCTATTACCT
GACGTGGCGAAAAATCATGCCATTCAAACAAATGAAGCTGTTGTACAACTTTGTCAGTTATTAATCAATT
TGCTTAGAATTCTTTGTACAAATGCGGCATGGCAAAGGCGTAAACTTGGCAAAGTATTACAAGAGTGGCG
AATTATATATATGCAGAACCTCAACATGAAGATTTGCAATCACATCCTCATTTGGGTTGAGGAGCAAACC
TACTGGATAGCTTCTCGCTTCCTCATGCTGGGATTTGAATTGGACCTGTATTCACCTTCTGAATACTGTA
TGGTATACTGGTACATATATTTTGTTCTAGTCAAGCTTGCAGACAAAACCCATTTCAAAGTGATGAGCAG
CAATGATAATAGTACACGGAGAGGAAAAAAGAAAAGAGATTCTTTGAAGCACTTGGCAAAGAACTACCAG
ATTCCAGCAGAGGTCCAATTGCTTCAATGCCAAATCTATCTCGCTAAAGGTCTTACAACGATGCTTGCTG
CTTTGAGGAATGAATACAATTTCTTCCAGAATCAGGGTCCTTTCAACAGTGAGTATGAGAGATTTAATCA
GCACTTCGAGCTCCTACAGAAAGCGGGCCTTCCTGATCAGTTAGCCTATTTCTCATTCAAAGATGCTGCA
GATCAGGCTAGATTATCTGCACTGTCTTTGCATAACTGTTTCAAGGATGCCCAAAGAATTGCAAGAGATC
TGAGGACTACTTTCTCTAATGATCCAGATAAACTGGCAGAGGTTCAGAAGATAGAGCAGGTGGCAGAACA
TAATGTAGTTGCTTTAAATCTTATTCGCCGGCTGGGAACACTTGACCCGTCACTCAAGGTTCTCTTCGAG
TTCAGCTACCATCCTTATTTTGCTAGTGCTGTTGTAAGGAGATCTTAA
>CATHA_58.1
ATGCATTTTGGGGTGGAGACCACCAACTGGGCTGAGAGTGAACGCTCAGTGCTGAAGCTATGGCTTTCAA
CATGCCATGATGATTTGGATACTATGTTCCTTAATATTAACTCGCTTATTGAAGGTCAAATAGTAGACAT
TAAGGCATCATTAGAGTTTTCCAAGACTAAAGAGAAGCATAATGCGAAGAGTAATCACATATTTTATATT
ACACTAGAAATTGGCGGGCCTCATCCTTCAACTCGGCAACAGGACATGAATTCTGAGATGCGTTCTGTTA
CTGACCTCTTGCATCAGATAAATATAGGACACATATCCAAAGTTAGAGAGATGCGTCGTCTTGCGAAAGG
AGTACTAAATCCTGTTTTGCCTAAAGATCGGAAGTCAAGCGGATCTGTTTCTAGTTCTGGCACTGGATCT
GAGTCGTTGTCCGGCTCGGGTTTTGGGTCGGGATCCCATGGGAGAGGAAGACCGCCACGAGCTCCTAGGG
AAAGGGGCAGAGGACGTGACAGTGGCCGAAGTAATTTATCTACTGAGAAACATGCATCCCCGTGTTCCAC
ATTCCCTTACACAAACGCTTTCCCTGCTTTCATTTATCCTTTCATCAGCAATTGGATGAACGTGATTGGT
GATGGAAATTGTGGTTATCGAGTTGTGGCATATTTTGTGTTCGGTGATGAACATCAATGGCCAGAGGTTC
GTAGACGAATGCTTTATGAATTGGAGCATTCGACGAATTCGTACGTTAATTTAGTGGGTTCAGAGGAACG
TGTTAATGTGCTCATTTATAGGATACATTGGCCAATGGATGGACCTGTGCCGTACGGGCATTGGTTCAAA
ATACCTGATTCGCTTTACATTATAGCAAATGCATTCAATCTGTGTGTGATACTAATTGCACAGCTTGGTT
CTACAATTTTGTTACCTTTGTATTCGTATTCGGATCGTCCAGAAGGTACATTGGTTATCGGTCTCTTGAC
AGAAGAACGACACTTTATTCAGCTACAGTTGAATGATAGGTGTTCGATACCTCCTTTACACGTTCAATGG
ATTCATCATCGTTCCGAATGGGTCAGCAATTGGGCAGATTCTTATCAGCATAGGATTGCAGATTGGAATG
CGAGGGCTTTATTTTTTGATTAA
>CATHA_59.1
ATGGCAATGTGTGAAAATTGGCAAGTATTTGTACACGATGGGAGGCATAACCATGCAATAAGTGTATATA
CTCACGGTCACGCTCAGGCAGCAAAACTGACGGAGGAACAACTGATACAAATTGAGCAATTCAGGAAGAG
TCATATGCCACCCCGTAATATTTTACGATTTTTCCGAGAACAAAATGTGGGTTGTGCTGTCAATGCTCAG
AAAATATATAACGTCGTTGCGAAGATTAAGAAGAATAGGATGCAGGGGCGAAACACGATTGAAGAAGTTC
TCTGCCTAAGTGCTCTACGGGATTACATGGTCTTCTATAGAAACCGTGATGACAGCAACATGCTCAATGA
CATTGTCGTTGCACATCCGACATCAATTGAAATGTTGAGAACGTGGCCATACACAGAATGCGGTTTAATG
CCCGTGATTGGCGAAGTGTTTAGTACAGCGTACCATATGCTATGTAGAAGGCACATCAATCAGAACGTGT
TGGCTAAATTAACCGAGTTAACAAAAACTGAAGAGGTTGCATCACGGTTTGTAAATGGGTCATGGAAGAA
ATTGTTGGACGAAATTGATGAGCAGGAATACTTAAGGAAATTGGATGCTCTGAAGACGAAGTGA
>CATHA_60.1
ATGTATGGAATGAACAGTTACCAAAGAGAATATGAAGAATACCATGAAGGCTATGATCATGGTGCCCATA
CTCATGACAAATATAACTTCGGTGCTTACGTTAGGAATGATTATATAGAAAGGTGGAGGTATCTAAGGAG
TATGCATACCTTTTATGGGGAAGCTATGGAGGTGAATCAATGGTTGAAAGAATTCTCTCTAACATGTTTG
CACCATAACATCAATGAGAGGAAGGAGACATACCATGGAGTTCGAAGACCAAGGCGAAAATGTTGGAGGA
AAACTAATCTTATGCTATGGGGATTTGACAATGAGTTTCTCTTCAAACCTATTCCTCTTTTACCTTGTGT
TTTCCTTCAAAGAGTTAAAATTGTTCTTAGAATTGAATGCCTGCTATGTGATTTTGGTTGA
>CATHA_61.1
ATGAAAAGTTATACTTGGGGAGGGCAAAGATCAAAGCCGAAGACGGCTGGAGTACATAATGTGGATGCAA
TCTCTTCTATAGAAGCAAGATTGACAGTGGTCATAGAACAGAAGATAGGGAATTTGGTCGGTACATCAAC
AAATAAAAATAATCAAACAGTCATGTTCTGTGATTTTTCTAATGGAGGGCATCCAAATCAGGAATGTCAG
ATTCCTAAGTATGCAAGAAAACAAAGAACATCGGTGTCCTGGCAGAGACCTACTACTGATAGTAGGCTCA
GGGCAACATCAGATTCTCCCAGCAGAAGGCTACCGCGGACGGTAGGCTCAATTTACCGCCAGAGAATGGT
AGGCCTCACCCTACCATCGGCAGTAGGGTCCAGTTTCGGCTCTGGAGTTAGGATTATCCTCGATAGGGAA
CATCTGGCATCCATTCTTGGGATTCCAAACAACGAGAACACAGTCACTATGGATTCTAATAAAAAAACCA
TCGACAAGGACCCAAACTGGAATTTTGATACAACTTGTAGCCATTTTGATATCTGGCCATGGGCAATGGA
TCTTCACCGAATGCTCCATGGGGTGACTTCCCATCCCTTCTTCCTTGTGCCCTTTCCTATTTCCTCAGGC
ACATACTTATTCAAAAAGGGGGCGGACTAA
>CATHA_62.1
ATGGGTTATGCTAAAAATGTGGGTTGGGCATATATTTTTGATCAACATGTGGAGAGGACTTGCACTGTGC
GTGGCTATTCCCCCGTACGAGGGCATCTTCCGAACGATATGCTTGGTAGTGTTACTCTTGATCTGGATCC
AGTTGACAGAGGGCGTAGTACCATTGGAGGTAGCTATTTCCTAGCAGGTTGGGTCAGGAGGGGCTCACCG
GCTAGGGTAGCACAGGGCGGCCTGGTAGGAAATTTCATGACAAAAATGACTGAATTGCTAGAAGCTACTT
TGTCAAATCGAAGAGGAGAACGAACCCAGAATACTACTAACAATGGGACCATGGAATGA
>CATHA_64.1
ATGGATGTTCAAGAGGCGGCAGTCAGAACCTTGGAAGTAAATCTAGATCAACGCTTTGATGAGATTATTA
GCAGATTTGACGCCCCTGGGGTGAATGCCAATAGAAACAGGAATGATGGAGGAGAACGACCAAGAGATCA
GCTTGCTCGAAGCGGTGTTGCCAACGTACCTGTAGCTGCTAATGTCCAAAACCAATTTGCTGAAATCAAG
TGCTTAGAGCCCTTGAAATCCCATTGGAATCACAAAGGCCAAAGGAACACCTCCATCGAAATTCTCAGAG
ACCCCCAAATCAACATCACTCGACTTATGGGTGAGGAAATTTCTGAGGAAAGGACTTTCACGAACAGAAG
AATTGGGCCCTTTTTTACTCAAAAAGGCAAACCAGAGCTCAAATTCAACAAGAACAGCTGGAATAAAGTC
AACGACACTAATCCCGAGAACTGTATCCGTCAAAATGAAAACCTTATTCCTCTATCTTTTTCTCTAGCTG
TAAGATATGGGAGTGGAAGATGGGTACCCATAAGAAGGAAAGATAGGTGGGAATACATAACCAACTATTT
TGGGATATAA
>CATHA_65.1
ATGTCGCGTTACCGAGCACCTCATTTGAAAAAAATACGCCGGCTGGGAGCTTTACCGGGACTAACTAATA
AAAGGCCTAGAGTCGGAAATGATCTTCGAAACCAATCGCGTTCGGGGAAAAAATCTCAATATCGTATTCG
CCTAGAAGAAAAACAAAAGTTGHGTTTTCATTATGGTCTTACAGAACGACAATTACTTAAATACGTTCGG
ATCGCYGGAAAAGCCAAGGGTTCAACAGGTCAAGTTTTACTCCAATTACTTGAAATGCATTTGGATAACA
TCCTCTTTAGATTGGGTATGGCTTCGACTATTCCTGCAGCCCGACAATTAGTTAACCATAGGCATATTTT
AGTTAATGGTCGTATAGTAGATATACCAAGTTATCGCTGTAAACCTCGAGATATTATTACGGCGAAGGAT
GAACAAAAATCCAGAGCTCTGATTCAAAAATCTCTGGATTCATCCCCTCATGAGGAATTGCCAAGCCATT
TGATCCTTCAACCATTCCAATATAAAGGATTAGTCAATCAAATAATAGATAGTCAATGGGTTGACTTAAA
CCTAACTAAAAGTTTCAAAGTCAGCGTAAGTATGCCTTGTAGAAGTAAGGAAGGGGAATTGGAACTGCAT
TCAATATCAGTTCTCCCTCTGAKGGTAGAGGTCTTTATCCAACTCCGTGAACGGGCCAAAACCGATTACA
ATCTTATAGGCCGACCCTGGCTATCGCCTTGA
>CATHA_66.1
ATGGCTGTTTCTTTCTCGTGTTCTGCACTGGCGATGAGGGCCTTCTTTCCATTTGCCAAGCCTCGCGCTT
CAAATCCAGTTGCTTCAATCCAAAGGCGCAGCGTACATAGCCTTCGGTGTTCCGCAGGGGTCCGGAAAGT
TCAAACCGAGCTGGAAGATAGAAAATGCCAACTACTTAGTCTCATTCAAGACACGCAGCGGGGACTTGTA
ACCACTACCGAACAACGGTCCTCAATTGAGGAAGCTCTGGTGAGCGTGGAAATTTTCAATGCAGGTGATC
CAATTGAGTTGGTCGAGTTGAATGGGACTTGGCGTTTGCAGTACACATCTGCCCCCGATGTACTAATCCT
TCTGGAGTCTGCTGCCAGGCTTCCCTTCTTTCAGATTGGCCAAATTTTTCAAAAATTTGAATGCGAAGCT
GAATCTAATGGAGGGGTTGTCCGCAATGTTGTGAAATGGAGTATACCAAATTTCTTGGAGGAGCAGGAAG
GTGCAACATTGCTTGTCTCTGCAAAGTTTTCAGTTATTTCTCCGCGCAATATCCACCTTCAATTTCAAGA
GATAGCTGTTCAAAATATAATCATCAGCGATGACTTGCAAGCTCTGATAACTCCAGCTCTGCTACCAAGG
TCATTTTTAAGTTTACAGGTCTTGCAGTTTATTCAATCTTTCAAAGCTCAAGTTCCAGTAAGAATCCATG
GAAGGAATTCTGTGGGGGGATTGTATCACCTCTCGTATCTGGACAGAAATATGCTATTAGGTCGAGCTGT
AGGAGGTGGCGGTGTTTTTGTTTTCACTAGAGCTCAAGCTCTCACATTATGCGACCCTTGA
>CATHA_66.2
ATGGCTGTTTCTTTCTCGTGTTCTGCACTGGCGATGAGGGCCTTCTTTCCATTTGCCAAGCCTCGCGCTT
CAAATCCAGTTGCTTCAATCCAAAGGCGCAGCGTACATAGCCTTCGGTGTTCCGCAGGGGTCCGGAAAGT
TCAAACCGAGCTGGAAGATAGAAAATGCCAACTACTTAGTCTCATTCAAGACACGCAGCGGGGACTTGTA
ACCACTACCGAACAACGGTCCTCAATTGAGGAAGCTCTGGTGAGCGTGGAAATTTTCAATGCAGGTGATC
CAATTGAGTTGGTCGAGTTGAATGGGACTTGGCGTTTGCAGTACACATCTGCCCCCGATGTACTAATCCT
TCTGGAGTCTGCTGCCAGGCTTCCCTTCTTTCAGATTGGCCAAATTTTTCAAAAATTTGAATGCGAAGCT
GAATCTAATGGAGGGGTTGTCCGCAATGTTGTGAAATGGAGTATACCAAATTTCTTGGAGGAGCAGGAAG
GTGCAACATTGCTTGTCTCTGCAAAGTTTTCAGTTATTTCTCCGCGCAATATCCACCTTCAATTTCAAGA
GATAGCTGTTCAAAATATAATCATCAGCGATGACTTGCAAGCTCTGATAACTCCAGCTCTGCTACCAAGG
TCATTTTTAAGTTTACAGGTCTTGCAGTTTATTCAATCTTTCAAAGCTCAAGTTCCAGTAAGAATCCATG
GAAGGAATTCTGTGGGGGGATTGTATCACCTCTCGTATCTGGACAGAAATATGCTATTAGGTCGAGCTGT
AGGAGGTGGCGGTGTTTTTGTTTTCACTAGAGCTCAAGCTCTCACATTATGCGACCCTTGA
>CATHA_66.3
ATGGCTGTTTCTTTCTCGTGTTCTGCACTGGCGATGAGGGCCTTCTTTCCATTTGCCAAGCCTCGCGCTT
CAAATCCAGTTGCTTCAATCCAAAGGCGCAGCGTACATAGCCTTCGGTGTTCCGCAGGGGTCCGGAAAGT
TCAAACCGAGCTGGAAGATAGAAAATGCCAACTACTTAGTCTCATTCAAGACACGCAGCGGGGACTTGTA
ACCACTACCGAACAACGGTCCTCAATTGAGGAAGCTCTGGTGAGCGTGGAAATTTTCAATGCAGGTGATC
CAATTGAGTTGGTCGAGTTGAATGGGACTTGGCGTTTGCAGTACACATCTGCCCCCGATGTACTAATCCT
TCTGGAGTCTGCTGCCAGGCTTCCCTTCTTTCAGATTGGCCAAATTTTTCAAAAATTTGAATGCGAAGCT
GAATCTAATGGAGGGGTTGTCCGCAATGTTGTGAAATGGAGTATACCAAATTTCTTGGAGGAGCAGGAAG
GTGCAACATTGCTTGTCTCTGCAAAGTTTTCAGTTATTTCTCCGCGCAATATCCACCTTCAATTTCAAGA
GATAGCTGTTCAAAATATAATCATCAGCGATGACTTGCAAGCTCTGATAACTCCAGCTCTGCTACCAAGG
TCATTTTTAAGTTTACAGGTCTTGCAGTTTATTCAATCTTTCAAAGCTCAAGTTCCAGTAAGAATCCATG
GAAGGAATTCTGTGGGGGGATTGTATCACCTCTCGTATCTGGACAGAAATATGCTATTAGGTCGAGCTGT
AGGAGGTGGCGGTGTTTTTGTTTTCACTAGAGCTCAAGCTCTCACATTATGCGACCCTTGA
>CATHA_66.4
ATGGCTGTTTCTTTCTCGTGTTCTGCACTGGCGATGAGGGCCTTCTTTCCATTTGCCAAGCCTCGCGCTT
CAAATCCAGTTGCTTCAATCCAAAGGCGCAGCGTACATAGCCTTCGGTGTTCCGCAGGGGTCCGGAAAGT
TCAAACCGAGCTGGAAGATAGAAAATGCCAACTACTTAGTCTCATTCAAGACACGCAGCGGGGACTTGTA
ACCACTACCGAACAACGGTCCTCAATTGAGGAAGCTCTGGTGAGCGTGGAAATTTTCAATGCAGGTGATC
CAATTGAGTTGGTCGAGTTGAATGGGACTTGGCGTTTGCAGTACACATCTGCCCCCGATGTACTAATCCT
TCTGGAGTCTGCTGCCAGGCTTCCCTTCTTTCAGATTGGCCAAATTTTTCAAAAATTTGAATGCGAAGCT
GAATCTAATGGAGGGGTTGTCCGCAATGTTGTGAAATGGAGTATACCAAATTTCTTGGAGGAGCAGGAAG
GTGCAACATTGCTTGTCTCTGCAAAGTTTTCAGTTATTTCTCCGCGCAATATCCACCTTCAATTTCAAGA
GATAGCTGTTCAAAATATAATCATCAGCGATGACTTGCAAGCTCTGATAACTCCAGCTCTGCTACCAAGG
TCATTTTTAAGTTTACAGGTCTTGCAGTTTATTCAATCTTTCAAAGCTCAAGTTCCAGTAAGAATCCATG
GAAGGAATTCTGTGGGGGGATTGTATCACCTCTCGTATCTGGACAGAAATATGCTATTAGGTCGAGCTGT
AGGAGGTGGCGGTGTTTTTGTTTTCACTAGAGCTCAAGCTCTCACATTATGCGACCCTTGA
>CATHA_66.5
ATGATTGGCCAAATTTTTCAAAAATTTGAATGCGAAGCTGAATCTAATGGAGGGGTTGTCCGCAATGTTG
TGAAATGGAGTATACCAAATTTCTTGGAGGAGCAGGAAGGTGCAACATTGCTTGTCTCTGCAAAGTTTTC
AGTTATTTCTCCGCGCAATATCCACCTTCAATTTCAAGAGATAGCTGTTCAAAATATAATCATCAGCGAT
GACTTGCAAGCTCTGATAACTCCAGCTCTGCTACCAAGGTCATTTTTAAGTTTACAGGTCTTGCAGTTTA
TTCAATCTTTCAAAGCTCAAGTTCCAGTAAGAATCCATGGAAGGAATTCTGTGGGGGGATTGTATCACCT
CTCGTATCTGGACAGAAATATGCTATTAGGTCGAGCTGTAGGAGGTGGCGGTGTTTTTGTTTTCACTAGA
GCTCAAGCTCTCACATTATGCGACCCTTGA
>CATHA_67.1
ATGCCGATCCTGTATGCCTATAAAGATGTAAAGAAGATGACTAACGGTTTCAAGGAGAAATTAAGCAAAG
GAGATTATGGTGATGTATACAAAGGTAAATCTCCAAGTGGAAATTTAGTAGCGATAAAAATCTTGGATGA
ATCAAAAGGTAGTGGCAAGGATTTCATTAATGAAGTTGGAACTATTGGAAGAATTTCCCATGTTAATGTG
GTAAGATTGGTGGGATTTTGTGCTACTGCCTCAAAACGTGCTCTTGTGTATGACTACATGCCTAATGGCT
CTTTGGATAAGTACATATTCTCTGATGTACCTCTGAATTGGGAAAGAGCACATGAGATAGCAATAGGCGT
GGCTAGGGGAATTGCATACTTGCATCGAGGTTGTAGTGTGCAAATTTTGCATTTCGATATCAAACCACAT
AATGTACTTCTTGATGAGAATTTTGTCCCAAAAATTTCAGATTTTGGACTTGCTAAATCCTGTCCTCGAC
AAAAAAGTAATGTAACGCTTACTGATATTAGAGGAACACTAGGATACATGGCTCCGGAGTTGATTTATAG
AAAGATCGGAGTTGTATCGTACAAGGCCGATGTTTACAGCTTCGGACAATTGTTATTGGCTATTGCTGCA
GGGAGGAGGAAAATAAATGCCACAGATCATTCTAGTCGAGTTTATTTTTCTTCGTGGATTCATGAGAGAA
TCGTTGACAAAAATCGAGTTGAAGATTTAGATTTGGGAGATAATTTAACTGAGGATGGAAAGAAAATCTT
TAGAAGAATTGTTTTGGTGGCATTGTGGTGTGTGCAATGGAAACCAGCACATCGTCCATCTATGCAACAA
GTTGTAGAAATGTTGGAATCTAGTATTGAACAAGACCTCAAGTTACCACCTAAACCTCTATACTATCCTC
AAGATTCTTATGTGGAGGAGGAACAAAGTGCCTTTCAAGATGGTACTGGGGAAAGCTTAAGTGACTCTAT
GTCATTGTAA
>CATHA_68.1
ATGTCTACTCTTCCGGTAGCAGCTTTTACACCTCCTGCGACCTTGACTCCATTTTTGCAGCTGCCATACT
CGAGCCGGATGCCCATGTCTACTCCTTCTTCAGCTTCATCTAGTGAGGAAATGTTATCAAGACCTGCCCC
TTCATCATCAACACGTCCATCGGCACCTACCCCTTCACCAGCCCCTTCATCCCAGGGTGTTTTTGACTCT
CACATCCTTATCTTACCGACTGCTAACAGCTTCAACAAGCAGTCGGACTGTGCAAAGGTGATTACTAAAA
TCACGAAGACACATTTTGTTGAGGCACATCCAAGTTTTGGGAAGAGGTATCGATGGAACCCGATGCATGA
GCGTGCCATTTGGGATGCTTGGCAAAAACGATCCTCATTACAATACAAGGACTTGATGTATGATATGCGA
ACCGACGGATATCAGTCGGACTGGATGACTACCAGACAATACACGAGTCTTTGCTCAGAGGAATACAATA
AGAGGCGGGAGGCAGCACAGCAAAACCGGTTGCAGGGGCATGGTGGCCAGGGGCTCGCCAAGCACACTGG
CGGGTCTAGGTCTTTTATTGAGCTAAGGCGTATCCGTCTTCTTGCTTCAAAGAGTCCATCAAGATATCAA
TCTGAGATCTTATTTCGGTTAAATTTCTTGCTTCAATCAATCTACACAAGGCTATCAAAGTATATTCTTT
TCTTGGTGGGAGAAGATGGGCGAGGCCTTCGCACAGTCGGAACTGTATGTCCTACTGCATCAGCAAAAGG
GACAGCTAAATATCAAGAGCTGAAGGCAAATGTAGAACGCCTTCATATTGAGATTGGCTTGCCCATTCTG
ACTGATGAGCAGTTGATGTCCGAGGCTGCCTGTGGCAATAACAAGGGCCATGTCTATGTTTCGAGTCACA
GTTTACAGCCGTTACTGCAGAGCGCCGGGGAAGCAGTGGCAGCTCATCACTAG
>CATHA_69.1
ATGGAAAATAGAAAGGGATTTGGTGTTTTCACTTGCAATTTGAAGAGTTATTCTGGAAATTTAGTGTTGC
AAATTAAACCATTTAAGGAATTATGGATTTATTATGGCGTTGAGACATTGGTCGACAAACTTGATGCTTT
ATTTGTGTATTCTCTTCTAAGTCTTGAGTGCTTTGGTAACATTCATAGTATTGTTCCTTTAAATGCTTCC
ATTTGTAATGTTGCCCGTCTCTTGTGGTTATTTGAAGGATTAGATTCAAGGAAGAATCCTTTAAAAGAAG
AGGCAGATGGTATGACCTGGGATAGGCATGAAAACATAGATAGCTTCCAAGGATCGGTTATGAGGTCGAG
AGCAAGGAAGATAGAAGAGGAAACCCAAAGAAACAAGTTTAGAAGATCTTGTAGCTTCAAAACAATAAAG
GAAGAAGAAGGTGTGAACCCTATCGCAAGCAATCGGATACACTTTACTGTCCACGGTAGGGTTCTACTTG
TAGAAGAGAAGAGAGCAACAAACCTACCGAGGTCCACCCTACTGTCGATGGTAGGGTTCTGGCCAAAGAG
TTGTAGGAAGGTGCCAACTCCATAG
>CATHA_70.1
ATGCATAAGCAGATAGTGAAGAGAAAATCAAGAAATATGGATGATCTTAAGAAGGCCCAGAATCAGATGA
AGATTAATTGCTTGTTCATTAACACAGCTGAGGAAAAAGTGATGAGCCAAAAAGATGATGGAAGTTTCAG
CAGCAGTAAGAAGAAGATCGATAATGGCGGGAGCAAGAAGAAAAGATATGCACTTAAATCGTTTGATGAA
TTGCCTGAGTATATGAAAGACAATGAGTATATATTGAATTACTATAGAGCTGATTGGCCCCTCAAAGAAG
CTTTCTTTAGCTTATTCCGTTGGCATAATGAGACCCTCAACGTATGGACGCATTTGCTTGGTTTTCTACT
TTTTCTGGCATTGACGATAGCTAATTCGGTGCATTTCTCTCAACTGGCAGATTTTATTACAATGTTCACC
AAGCATGATCCTACTAGTGGTGAGGCAAATGTCTCTCACAACTCCAAGGACTTTTCCTTGGGGCCGACCA
AACTCATCGACTTGAAGCAAGAACAACAATTAAATATGGACCTCACGTCGCATGAGATGGGCACGACAAG
TTGGCCATTCTTTGTTTTCTTAGGTGGTTCCTTGATCTGCCTCCTCTCGAGTACCATTTGTCACCTTTTC
TACTGCCATTCAAAACGCTTAAATCTCCTATTGCTGCAAATGGACTATGCTGGAATAGCAGTCATGATCA
TAACCTCTTTCTTTCCACCAATTTACTACATCTTCCAATGTTCACCACGTTGGCAACTTGCTTACCTGAT
TGGAATCTCAGTAATGGGAGTTTGTATTGTCACAACACTACTTACTCCGGCATTCTCCACGGGAAAGTAC
CGTCCCTTTCGAGCCATACTCTTCATGTCCATGGGATTCTTTGGCCTAATTCCTGCCATCCATGGTCTGG
TTGTCAATTGGAGCGATCCTCATCGCAATCTGATTCTTGCTTATGAGTCAGCCATGGCACTCTCTTACTT
AACAGGAACAATGTTCTATATTAGCCGGATTCCGGAGAGATGGAGGCCAGGATGGTTTGATATCACTGGT
CACAGTCATCAAATATTTCATGTTTTTGTGATTATGGGAGCATTGGCACATTATGGAGCTGCAAAAATAT
TTCTGGAGTACCGTGGTAAATTGAGATGTTAG
>CATHA_71.1
ATGGCGGGAAATGATTGGATAAACAGTTATTTGGAGGCGATACTTGATGTGGGTCCTGGAATTGATGATG
CGAAGTCGTCTCTGTTGCTAAGGGAGAGAGGAAGGTTTAGCCCAACCCGATATTTTGTGGAGGAGGTCAT
CACCGGCTTTGATGAAACCGATCTTCACCGCTCATGGGTCCGAGCACAAGCGACCCGGAGCCCGCAAGAG
AGGAATACGAGGCTGGAAAACATGTGTTGGCGGATTTGGAACTTGGCTCGCCAGAAGAAGCAGCTTGAGG
GAGAGCAAGCTCAGAGGATTGCTAAACGCCGGATTGAACGTGAAAGAGGTCGTAGAGAAGCAGTTGCTGA
TATGTCAGAGGATTTATCAGAGGGTGAGAAAGGAGATACTGTCAGTGATATTTCAGCACACGGTGAAAGC
AATAAAGGTCGACTGCCCAGAATTAGTTCTGTTGAAACAATGGAGGCTTGGGCTTCTCAGCAGAAGGAAA
AGAAATTGTATATTGTATTAATAAGCCTCCATGGTCTCATACGAGGAGAAAATATGGAGCTTGGTCGGGA
TTCTGATACGGGAGGTCAGGTGAAGTATGTAGTTGAGCTTGCAAGGGCTTTAGGGTCAATGCCGGGTGTA
TATCGGGTTGATTTGCTTACTAGGCAAGTTTCATCACCAGAAGTTGATTGGAGCTATGGTGAGCCTACTG
AGATGCTGCCGCCAAGAAATTCAGAAGGTCTCATGAATGAATTGGGGGAGAGTAGTGGTGCTTATATTAT
TCGTATCCCTTTTGGTCCTAGAGACAAATACATTCCCAAAGAACTCCTCTGGCCTCACATCCCTGAATTT
GTGGATGGTGCGCTAAGCCACATAATACAGATGTCCAAAGTTCTCGGGGAGCAAATTGGTAATGGGCATC
CTGTTTGGCCTGCTGCTATCCATGGGCATTATGCAGATGCTGGTGATTCTGCTGCTCTTTTGTCAGGAGC
TCTAAATGTTCCCATGCTTTTCACTGGTCACTCGCTTGGTCGAGATAAGCTGGAACAACTTTTGAGACAA
GGTAGATTGTCAAAGGATGAAATTAACTCTACCTACAAAATAATGCGCCGGATAGAGGCAGAGGAGTTAT
CACTCGATGCTTCTGAAATAGTTATAACCAGCACAAGACAGGAAATAGAGGAGCAATGGCGTCTCTATGA
TGGTTTTGATCCAATACTAGAGCGAAAACTCCGTGCTAGAATCAGGCGCAATGTGAGCTGCTATGGGAGA
CACATGCCCCGCATGGCTGTAATTCCCCCTGGGATGGAATTCCATCACATTGTGCCGCATGATGGTGACA
TGGACGGTGAAACAGAAGGAAATGAGGACGGCAAGTCGCCAGATCCACCTATTTGGACAGAGATAATGCG
TTTTTTCACAAATCCACGGAAGCCTATGATACTTGCCCTTGCCAGGCCAGATCCTAAAAAGAATCTAACG
ACATTGGTCAAAGCATTTGGGGAATGTCGTCCACTCCGGGAACTTGCCAACCTGACTCTTATAATGGGTA
ACCGAGATAATATTGATGAGATGTCAAGCACCAATGCTTCTGTTCTGCTTTCAATACTAAAATTGATTGA
CAAATATGATCTTTATGGTCAAGTGGCATACCCGAAACACCACAAGCAGTCTGATGTTCCTGACATCTAT
CGTCTTGCAGCAAAAACAAAGGGTGTCTTCATTAATCCAGCTTTTATCGAGCCTTTTGGGCTTACTCTAA
TAGAGGCTGCAGCCCATGGGTTGCCAATTGTTGCAACTAAAAATGGTGGTCCTGTTGATATACATAGGGC
TCTTGACAACGGTCTTCTTATTGATCCACACGACCAACAGTCTATTGCTGATGCTCTCCTGAAGTTGGTT
GCTGATAAGCACCTTTGGGCAAAATGCCGTGCCAATGGTTTGAAGAACATTCACCTCTTCTCATGGCCGG
AGCACTGTAAAACATATCTCACTAAAATTGCAAGTTGCAAACCAAGGCAACCACGATGGCTGAGAAGTGA
TGATGAAGATGAAAATTCAGAATCAGACTCACCTAGCGATTCTTTAAGAGATATACAGGATATATCTTTG
AATTTGAAATTTTCACTGGACGGAGATAATAGTGAGGGCAATGAAAATGCTGATTCCTTAGATACTGATG
ATAGAAAGACTAAGTTAGAAAATGCTGTTTTGTCTTGGTCAAAGGGTGTGGTAAGGAGCTCACAGAAATA
TGGGTCCACAGAAAAAGGTGACCAGAATTCTGGTGCTGGTAAGTTCCCAGCACTCCGAAGGAGAAGACAT
ATTTTTGTAATTGCTATTGATGGTGATTCTAGTACAGGTCTTTCTGAAAGCGTCAGAAAGATATTTGATG
CTGCGGAGAAGGAAAGAACAGAAGGCTCAATTGGATTCATATTAGCCACATCCTTTAACATGGTTGAATT
ACGCTCTTTTCTGGTATCAGAGGGCTTGAATACTTCTGATTTTGATGCTTTTATTTGCAATAGTGGTGGT
GATCTGTACTATTCGTCTCTGCACTCAGAAGATAAAGCTTTCATAGTGGACTTGTATTACCATTCACAAA
TTGAATACCGCTGGGGTGGTGAAGGGTTGAGAAAGACATTGGCCCGCTGGGCAGCTTCAATTACTGATAA
GAAGGGTGAAAATGGAGAGCATATTGTTGTTGAAGATGAGACGAATTCAGCTGATTATTGTTATTCATTT
AAAGTTCGCAAACCTGATTTGATTCCTCCTGTTAAGGAACTTAGGAAGCTAATGAGAATCCAGGCTCTTC
GTTGTCATGCTGTTTATTGTCAAAATGGAAGTAAGATCAATGTCATCCCAGTACTGGCATCTCGTTGTCA
AGCACTCAGGTATTTATATCTACGTTGGGGTATGGATTTGTCGAAAGTGGTGGTTTTCGTTGGAGAAAGT
GGGGATACTGATTATGAAGGATTACTTGGTGGTGTCCACAAGTCCGTGGTACTGAAAGGAGTCTCTAGTG
GCGCAAGCAGTCAACTTCACGGCAACAGAAGCTACCCACTTTCAGATGTTGTGGCCTTTGATAGTCCGAA
TGTTGTTCATACTGCTGAAGGCTGCAGTGGCGCCGATCTGCGCTCTTTGTTAGAGAAACAAGGGGTTTTG
AAAGGCTAA
>CATHA_72.1
ATGCTTTTCCTTCCAGACACTGGAATAGAAAGAATTCTGAGAGGGTCCTTGGAATTTGACAAAAAATTGA
TCATCCTTCATCCTTGTAATCCTGCAGTGTCACCAGATCCATCCGCGAATTTTGATTCCACATTCTTTAA
CTACCGTATTTGGGATCTGCCTGCATGGTGTTGCACTTTGGAGACTGACCCAGAAGCTGGATATCTGTTT
TTGGAAGAAAGCATTCTTCTTGAAATTTGTAGCAGCACTAGTACTGGTGTTGGTCAATTTTTCCGAATAA
GAGCATTACTACCGGTTCATAAACCTTTTCGTAGATGCATACTTGTCCAAATCCTAGGTCTTGGAAAAGT
GAAAGCCAATATCCAATATGAGAGGCTTCTCACTTTTTGCTTCTTCTGTGGCTGGATCGGTCATATTCTC
AATAGATGCAATGTGCTGAAAAATTCTCTGACTTATACGCATATTTCTATTGATGAATTCCTATATCCTG
AAGAGCTCGGTTCTTTGGAAAAATCACAACCTACCATATCTTTTCATGAAAGATTGCCTCCTTCATCATT
TTGGGTTTCTCCCTACTATGAGTGA
>CATHA_74.1
ATGGTTCGACCTAGCGACCGTAGAGAAGGTGATGATCTTGGTCCTATCACGGACAGGACAGGTCGAGTTG
AGGGACGAACTATCACAGCTTCGTCTAGAGGTGTGAGGGGACGACATAGTACCTCCAACCTCCCTGCTAC
TCCTACCTATCTTGCACCTGGTTTCCATCATAGTACAGGTGAACCCAGATCTTCTGCCCAACCACCTGCC
ATACCTTTTAGATCTCGACCTCCCTTCCAACCCCATCAGTCTCACACCCATGTGCCCTATGAGCCATATA
GATCTGCACAGCCATCATCACACCCCACAGACATAGAATATGATCTATACTTACATGCTCTGACTATACG
ACCTCGCATACCATATAGATCTGCCACCCAGGAGCCTATATTGGAGTTTATTGGTCAGCCGAGGCAGATA
GGGGCTGAGTTTTTTGATCAGATGTTTGGCGCCGCCCCTCAGGATTCTTCATGCAGCACACATAGGTATT
CTCATGCTGAGTATGGTGTTTCATCTTCTGTTCCTTATGTACCGAGTCTTGCAGATAGGGTATATGAGGG
TGATATTGGCTTGGAGGGTGATAGAGGGGTTGGAGAGGAGCAAGAAAGAGTCGGATCCCTACATATTGAG
GAAGAGGTAGATGAGAGAGGAGATGATGATGATGATGATGATGATGATGATGATGATGGTGATGGTGGTG
ATGATGATCAAGATGAGGGTGATGATGCTAGTGATGAGGAGCAGCCCGTGCCCGTGGCACCTGTGGCAAA
TACTAATGGATCCGACGGGCGTCCTCGTCATGGGAAAGGGAAAGGGTTAACCGGCAGCTTTATGTCGGTG
ATGAGTAAGTTTGCAGGGTCTCGTAACAAAAGACCCGAAGTGGCTCATGAAGTTTCGGCTCCGACACAGA
AGAGGAAGAAATTGAAGCCGTCAGATTGGGAGCAGACAGAGCCAGCAGAGGGAGGTCTTGTTGACCCGGA
GCTCATCCCATCATACGGTGGACATGTCGTGGGTTGGATATGA
>CATHA_75.1
ATGTATGTTTTGTTTTGTGACGTTATGGAGGAGGATCATAGTTGGATGTATAGAAGAACTGTGCCTGGAG
TTATAGGGATTAGTAGTGAGTTTCAACTAGGTGATGTTCGATACTGCCAGTGGGAACAACAAGGGCCACA
TCTATGGTTTCGGCTCACAGTCTGCAGCCGTTACCGCGAGCGTCGGGGTGGCAGCAACAGCTTGTCATCG
GTTCCTTCAGTATCTTCCGACGGTAGCCCACAAGGCCCGTATCAAGAAGGAGAGGAGGTTTTAAGGATAC
ATGCAGCAGGCACAGGACAAGTTTGCCAGCTTCATGACATCATTCGGATCTCAGTGTGGAGTGCAGCTGG
ATTCGGTACCCACTCTCTTCCCTCTTTTCCCGCCGCTGGATAA
>CATHA_76.1
ATGCCGATGAAGATTTTGGATGCCACCTTACCAACCTTTGATGGCGTTTTCGACAAGTTCGGATCGGAAG
CGTCGAATTACAAAGCAAACCTTATCCTTTTCTTAGCTGATAAAGATTCTTCCACCAATCTTTCATGGTG
CCCTGATTGCGTCAGAGCTGAGCCGGTGATATACAAAAAACTGGAAGCATCAGCTGATGATGTAGCACTG
TTAAGGGCTTATGTTGGAGATAGACCAACTTGGAGGAACCCTCAGCATCCCTTGAGGGTGGACTCAAGGT
TCAACCTCGAGGGAGTTCCTACTTTGATCCGTTGGGAAGATGATGCAGTCAAGGGTCGGCTCGAAGATCA
TGAAGCTCATCTTGAAAATAAGATTGAGGCACTTCTTGCTTCCAATTAA
>CATHA_77.1
ATGCTGCCTAGCACACACAACCCTAAATCAAACACAACAGCAAACATTCAAGAACTTATCTTTGTAATAT
TTTTCATGGAGAATCAAAGTAGTAATTTGAGCATTATGATGTTCCCATGGCTAGCATTTGAGCATTTTGA
AAATTCCAACACTGAATTTTTCAAAAAACTATATTTACTGTCAATTCTCTTTTGCTCTTTTGCAGCAAAT
ATTTTTGCAATTACTCAAAAGATTCATGAAATTGTGAAAACTAAGGCAGTTCGAAGTCAGCCCCAAACTA
ACTACCCTAAATCACCAAGAAATAGCCTGAAGCACCAAAGACTTACATTCTATAGAGCTAGAGGGATTTT
GACGGAGCTAATTTCACACCGGAGCAGCAATGCGCAGGACTATTTTCTAGTAGTGGGTGTTTGTAGAAGA
TGGTGGTGGTGGAAGGTGTTAGAAGGAATAGAGGAAGAAGAAGAAAATAAGAGAAGAAAAGAGAATAAAG
AAAGAAAAAATCGAGAAGAAGAGGGAGGCATCTCTTTCAAGCATTTGGCATACTTGAGTAGCTACAAGAG
TAAATCACATAGAGCCGCCAGATATGGAATTTTCGGCTTGTACTTAACAATTGCCTGCTTCTCGTTCTTC
TCCTCTTGGCTTAACTCTGATGCTTTAGAGTCAAGAGTGTCGGATGATCTCCTTTCCTTTCCAACACAGC
TCTTTTCTTGTATAATTATCACCTTCTCTTCTTTAGGAACCTCCTCATCAAATCTTACCCAGATAGCATT
GAAATGCTCTCTTGGATTCACTTTAGTATTGCTCAGGAGAGTTCTTCAAGTCCTCTCTGATACTAATTTG
GTTAGCTGCCCAATCTATTTCTCCAGATTTCATATTGAGCCTCTTGGTTCCGTTAGGCAGCCTTTATAA
>CATHA_79.1
ATGGATCCCAATCTTTGGAGCATTCGAGTGACGATGAGGGTGCCTTCATACTACAAAGAGCATCATTATA
GCGAATCTAGTCAATCTGAATCACACAATAACAATGACGTAGAGGAAGAAGAGTTACAAACTCCTGTAAT
CCCTATCACTAAAAACACATTGACTCAATGGGAGAGCAGTCTGTGGTACAGAAGCGCTAGGTATGACTAC
ACACAGTCTGGAGCATTCCTAAATATGGGCTTGGGTTCTCCTATAGATAACCTTGTCGAACCTGGTACCC
TACTGTTACTAGATTGGAATGATTCCATGACTAAAATTCAGTTAGGCATGAGATTCATTGACAAAGTGCA
AGCAATAAGTGTAGTTCAGAAGTGGTTGATCAGCATTGAAATGAAATCAAGAGAACACAAAGTTACAACT
TACAATCCGCAAGAAGGAATATACATGGTTAGATCTTCGATCTGGGTTTCTGGTACCGGAAATAACGCCT
ATACATTGCGAATGAATAATAAATCATGTAGTTGCGAAAAATGGCAAACATATACATTGCCTTATTCTCA
TGCTCTTGCAGTTTGTAGAGAAAATGGTATGAGAGCAGATACTTATGTGCCGGAGATATATTCACGACAA
ACGTACAGAAGAACATACTAG
>CATHA_80.1
ATGAAAGAAAAATGGTTTCGAGCGCAGCTGGGAAGTCTGAGCGAATCAAGACACATCAGTGCAGCTTCTA
CGCCAAAATTTAAAAGAACATGTAATGCAACAGTGGGGCTCCACGGACAAAGTCCGGATCCCCAAAACGA
GGCCATCGGAACCAAGTTTCAGTATCTCGTAGTCAATACCAACCAAACACCATACGAGCACTTGATTACA
AACAACCGCACTCCCGTATCACTAGTCAAAACAAGCTACAGACTCCTGGGGCACCTACCAGGTCTGCCCT
GGGGCCAACCTCAGTTTCGAGCCCTTCCTGACTCTCCACTAGGCGACCGTCCCACCGCAGAGCATGATGC
AATGTCCACGTAA
>CATHA_81.1
ATGGCGAAAACACTCTGCTGGGCTGACACTGATACTGAGAGACGAAAGCTAGGGGAGCGAATGAGATTAG
ATACCCTAGTAGTCCTAGCCAACCTTGCCAGGGTTGACATACCGCGAACCCTCTTGAACAAAGGGGGTGT
CTTCGGGAACACGAACACGAATGATGCATGGCTGTCATTAGCTCGTGCCGTAAGGTTTTGGGTTAAGTCC
TGCAATGAGCGCAACCCTCATACTGTAGGTGATAAGTCGGAGGAAGCTGAGGATGATGTCAAGTCATCAT
GCCCCTTATACCCTAAGCAACACATGTGCTACAATGGCTGGGACAAAAGGTCACAATCCCGTGAGGGTGA
GATAACCACAAAACCCGTCCTTTGTTTGGATTGCAAGCTGCAACTCGCCTGCATGAAGCTGGAATCGCTA
GTAATTGCCGGTCAGCCATTTGGCGGTGAATCCGTTCCCAGGCCTTGTACACACCGCCCGTCACACTATG
GGAGCTGGCCATGCTCGAAGTCGTTACCTTAA
>CATHA_82.1
ATGGCACATCCTTCTCATAGATGGACATACAGGGAGGGCACCCTCGTAGATGAGCCTAGCAGGACTACGT
CATCATCATCATCCTCATATTCCCTTAGGGAGATCGTCCCAGAAAGGAAACCAATTCCAGTGGTTGACCT
TTTCGATGATGAGTCAGTAGAAGGACCAGAGATGGCACCAGTTGCACCGGGAATAGGAATTGGAAAATCG
ATAGAAGAGGACCCTCGTGAGCCCAAGTCAGACTCAGAGATGATGCTTGAGCCGGAGGGAGTGGCACCAG
TGGATACTGAGGGTACAGGCACCTTTACAGCGGTGGTTCCCCATTGTCAGTGTCACCTATTTGTGGTTAT
TGCCTGTGGCGTGAGCAACGGGCTGAAGCGGCTAGTCAGCAGAGATTCAGTGGATAGAGCACGTGATGAG
TTGGAGTCCCGACCAGGATGTTCTGGTAGCCAGTGTCCTCAGGCGGAAAACATGTTAGGTTCACAATCTC
CCAACCATGCGGACGAGGCTGTGTCAGAAAGTTCTCAAAATAGACAGTCTGAACCTATGAGGGAGGCCGC
ACCTCGTCCAGAACAAGCCACACACAAGGTAATTGAGAATTTTATGATCAAGATGACAGAATTGTTAGAA
ACTTCAATGGCCACAAGAAGAAACGAACGAGTACCAACCACTGGAGCAGATGAAGCACTAGAACGATTTC
TCAAGTTTCGACCCCCAGAGTTATATGGAAAGGTTGAGCGAGAAATTAAAGCTGAACTGTTCCTTGAGCA
GTTGAATGATATCTATGATACCCTTAAGTATGAGGATGCCCTGAGGGTCACGTTTGCAGCTTGTAGACTT
CGAGGAATGGCAAAGGATTGGTGGCTTAGAGCTTCCGAAGCTTAG
>CATHA_83.1
ATGATTTATCGAAATAATGAGTCACCATTGATATCGACACATCTGAGATCGCCAAATGTTCGGGAGTTCC
TCTATTCAATCCTTTTCCCTCTTCTTGTTGCTGGATATCTCATTTGTACACATCGTTTCTTTGTTTCTCT
GGCCTCTAGTGAGTTACAGACGGAGTTCGAAAAGATCAAATCTTTGATGATTCCATCATCTATGATTGAG
TTGAGAAAACTTCTGGATAGGTATCCTACATCTGTACTGAATTCTTTCTGGTTGAAGAATCTCTTTCTAG
TTGCTCTAGAACAATTAGGAAATTCTCTAGAAGAAATACTGGGTTCTGCTTCTGGCGGCAACATACTTGG
TCCTGCTTATGGTGTCAAATCAATACGCTCTAAGAAGAAATATTTGAATATCAATCTCATCGATATTGTT
GATCTCATACCAAATCCCATCAATCGAATCACTTGTTTGAGAAATATAAGACATCTAAGTCATACAAGTA
AAGAGATTTATTCATTGATAAGAAAAAGAAAAAATGTGAACGGGGGTTGGATTGATGATAAAATAGAATC
CTGGGTCACGAACAGTGATTCGATTGGTGATGAAGAAAGAGAATTCTTGAGTCTGACTCACAGTGATCAT
TTATCGAAGAATGACTCTGGTTATCAAATGATTGAACAACCGGGAGCAATTTACTTACGATACTTAGTTG
ACATTCATAAAAAGTATCTAATGAATTATGAGTTCAATACATCCTGTTTAGCAGAAAGACGGATATTCCT
TGCTCATTATCAGACAATCACTTATTCACAAACTTTGTGTGGGACTAATAGTTTTCATTTCCCATCTCAT
GGAAAACTCTTTTCACGCCATTTAGCCCTATCCCCCTCTAGGGGTATTTTAGTGATAAGTTCTATAGGAA
GTGGACGATCCTATTTGGTCAAATACCTAGTGACAAACTCCTATGTTCCTTTTATTACGGTATTTCTGAA
CAAGTTCCTGGATAACAAGATTAATGGTTTTCTTATTGATGATATCAATATTGATGATAGTGATGATATC
GATCGTGACCTTGATACAGAGCTGGAGCTGCTAACTATGATGAATGTGCTAACTATGGATATGATGTCGG
AAATAAACCAATTTTATATCACCCTTCAATTCGAATTAGCAAAAGCAATGTCTCCTTGCATAATATGGAT
TCCAAACATTCATGATCTGGATGTGAATGAGTTGAATTACTTATCTCTCGATCTATTAGTGAACTATCTC
TCCAGGGATTGTGAAAGATGTTCCACTAGAAATATTCTTGTTATTGCTTCGACTCATATTCCCCAAAAAG
TGGATCCTGCTCTAATAGCTCCGAATAGATTCAATACGTGCATTAAGATACGAAGGCTTCTTATTCCACA
ACCACGAAAGCACTTTTTCATCTTTGATTAG
>CATHA_84.1
ATCCTCTTTAGATTGGGTATGGCTTCGACTATTCTTGCAGCCCGACAATTAGTTAACCATAGGCATATTT
TAGTTAATGGTCGTATAGTAGATATACCAAGTTATCACTGTAAACCTCGAGATATTATTATGGCGAAGGA
TGAACAAAAATCCAGAGCTCTGATTAAAAAATCTCTGGATTCATCAACTCATGAGGAATTGCCAAGCCAT
TTGATCCTTCAACCATTCCAATATAAAGGATTAGTCAATCAAATAATAGATAGTCAATGGGTTGGTTTGA
AAATAAATGAATTGCTAGTTGTAGAATATTATTCTCGTTAG
>CATHA_85.1
ATGAATTCTATTGAGTTTCCTTTACTTAATCGAACAACCCAAAATTCAGTTATTTCAACTACATTAAATG
ATCTTTCAAATTGKTCAAGACTCTCTAGTTTATGGCCGCTTCTCTATGGTACCAGTTGTTGCTTTATTGA
ATTTGCTTCCCTAATAGGGTCACGATTCAACTTTGATCGTTATGGACTAGTACTAAGATTGAGTCCTAGA
CAGGTGGATCTAATTTTAACAGCGGGAACAGTAACAATGAAAATGGCCCATTCCTTAGTGAGATTATATG
AGCAAATGCCTGAACCAAAATATGTTATTGCTATGGGAGCATGTACAATTACCGGAGGTATGTTCAGTAC
CGATTCTTATAGTACTGTTCGGGGAGTCGATAAGCTAATTCTCGTGGATGTGTATTTACCGGGCTGTCCA
CCTAAACCGGAAGCAGTTATTGATGCTACAACAAAACTTCGCAAGAAAATATATCGAGAAATCTATAAAG
ATAGAATTAGGTCTGAACGAGCGAATCGGTGTTTTACTACCAATCACAAGTTTCATGTTGGACGCAGTAT
TCATACTAGAAATTATAAACAAGGATTCCTTTATCAACCGCCATCACCTTCTACTTCAGAGATACCTAAT
GAAACTTTTTTCAAATATAAAAGTCCTTTGTCTGCTTGGCTAGTCAAGCATGGGTTAATTCATAGATCTT
TGGGCTTTGATTACCAAGGAATAGAGACTTTACAAATAAAGTCCAAGGATTGGCATTCCATTGCTGTCAT
TTTATATGTATATGGTTACAATTATCTACGCTCCCAATGCGCCTATGATGTAGCACCCGGAGGGCTGTTA
GCTAGTRTGTATCATCTTACAAGAATAGAGTATGGTGTGGAGCAACCAGAAGAGGTATGCATAAAAGTAT
TTKCCTCAAGGAGGAATCCTAGGATTCCGTCCGTCTTCTGGGTTTGGAAAGGTGTGGATTTTCAAGAATG
A
>CATHA_86.1
ATGCCTTCCGCTGTGGGCTATCAACCCACCTTGAGTACCGAAATGGATTCTTTACAAGAAAGAATTACTT
CTACCAAAGAAGGGTCCATAACTTCTATTCAAGCAGTTTATGTACCTGCGGATGATGTAACCGACCCTGC
TCCTACTGCGACATTTTCACATTTAGATGCTACTACCGTACTATCAAGAGGATTAGCTGCCAAAGGTATC
TATCCAGCAGTAGATCCTTTAGATTCAACATCAACCATGCTTCAACCCGGGATCGTCGGTAAGGAACATT
ATGAAACTGCACAAAGAGTTAAGCAAACTTTACAGCGTTACAAGGAAATTCAGGATATTATAGCTATCCT
TGGGTTAGACGAATTATCTGAAGACGATCGTTTAATTGTAGAACGAGCGCAAAAAATTGAGCGTTTCTTA
TCACAACCCTTTTTCGTAGCAGAAGTATTTACTGGTTCTCCAGGGAAATATGTTGGTGTAGCAGAAAAAA
TTAGAGAATTTCAATTGATCCTTTCTTGTGAATTAGATGGCCTTTTATTTGGTAGCTACCGCAAAGGCTA
TGAACTTAGAAATGGAGAAGAAATAACCTTAAATCTTTGTGTACTAACCCCTAAAAGAATTGTTTGGGAT
TCCAAAGTAAAAGAAATTATTTTATCTACTAATAGTGGTCAAATTGGCATATTACCCAACCATGCCCCTA
TTGCCACAGCTGTAGATATAGGTATTTTGAGAATGCGCCTTAATGACCAATGGTTAACGATGGCTCTAAT
GGGTGGTTTTGCTAGAATAGGCAATAATGAGATCACTGTTTTAGTAAATGATATAGAGAAGGGTAGTGAC
ATTGATCCACAAGAAGCCCAGCAAACTCTTGAAATCGCGGAAGCTAATTTGAGAAAAGTAGAAGGAAAGA
GACAAACAATTGAGGCAAATCTAGCTCTACGCCGAGCTAGGACACGGGTAGAGGCTATTAATGCGGTTTG
A
>CATHA_87.1
ATGAGTGATCAAAGGAAAGAGAGTGCTATAGAAGAGAAAAGAAGAGTGGAACAAGGGAGTTATAATGAGG
AACAAAGTGTTATTGGATCCATTTCTACTTCCTTGGAAGAGTGTGAATGTAAGAAGAGTGTTGTGAGCAC
AAAAAGTCTTAAAGAAGAAGAAAAGGAAGAAAAGCAAGATGAGACTGAAAAGATTGAGGAAACTAAGGAA
GAGATGAGCTCAATTCTTTTTGAGGGAGATAAAAGAGAGGAAATGAAAGAGAGTTGTTGTAACATTAGTT
CACCATTAAATTCACTTTCTAGTGAGGAGGTGAACTTGTTTACTAATTCCAATAACCATTTCCTTGCTTG
TTTTTCTCCAGGTTTGAAGAAATTTGAAGCTCAAAACATGGAAAATGAAGGAAATCTTTGCTACAAGCTC
TATGAAACCATAAGTTTCATTCCTTCCACATCTTTCTTGTTCTTTGATTTCATAATCAATGAATCTAATA
GTTGTTCTTTTTCTATCTTTTGCGATAGAATTCAATCTCAATTCTTCAACTTCTTAACAACTTGTGGAAC
AAAGCCAACTCAATGGATGAAAGCTAAAGAAGAAGGCCTGGGAAAGGAGCTTAGCATTGACTATGAAAAC
ACATCAATAAGCCTTCTCTAA
>CATHA_88.1
ATGTTTTATTCGCATACATTTTTGGCTCGGAAGGGCCCTCTAGGAACTGTGTGGTGCGCTGCGCATCTGC
AACACAGGCTCAGGAAATCTCATTATACCTCCACCGATATCGCCTCCACCGTCGAGCGCATTATGCATCC
TGAGGTACCTATTGCACTGAGGATGTCAGGCCATCTTCTACTTGGAATTGTCCGTATTTATTCCAAGAAA
CTCGACTACCTTCTCCATGACTGCCGCGATGCACAAAAAGCCTACTACTCTACTGCAAATGTGAACCTAC
CTGAGGATGCTACTCAAGCACCATTCGATGCGATTACTGTACCAGAAACATTTAATCTTGATGCTTTAGA
CTTGGAAGATGTGTTAAATGTGGAAAGCTCTGAGGATAATCATCTCAAAGAACCTGAGGAGATAACACTT
CAAGACCAAATTCCAACCGGAACAGATCCATATATAGTCATTACCTTAAACGAGGATATAGGAAACCATT
CATCAATTTTGGAAGATGCATCTGGAACTGGGCCGATGCCCATGGAGGAAGATGCTCCACCTTCAATGCC
AGTGGACGGTACTACAAATCTTGGAGATCCTTCTCCCAGTAATCAGGCTCCGCCTTCAATGCCAGTGGAC
GGTAATAAAAATCTTGGAGATCCTTCTCCCAGCAATCAGGCAGGACTCAATGGAAAAAATGTTAGAGAAG
GCTCTCCTCAAGATCTACCAGAGATTGAAATTATGCGTGATGCTGCGCATGACTTTCATGTCGACAATAA
TAGTGTCTTGCCAGATCAAAGGGATGATGTTATGGAACCTGACAGGATCCTGGAGGAACAGATAATGAAA
GATAAGGAAGCTAGTTCTCCTTTTGTCAGGGAAATGTTGGATTCTGGAGTGCCTTCTCCTCCAGCACATC
AACCCCATGTTCCTTCATCTGTTGTTTCAGAACAGGCTCGTGAAAATCTTGATTTACATATCTCTCTAGG
GCATGGATCACCTGAACTAGCACTTCGATCTACACCACCTGTTGAGCAGCCAATAGCAAGGCAGAGAAAG
AGAAAAGGGCAGTTTTATGATGAGACTGTAGTATTAACTAACAAGTCTATGAAGAGGGCACTGGAAAATA
CTAGCAATCTGCTTAGGGAGAAAAGGAATTGCCCTTCGACTAATCTGGAGATCTGGCAGTTAAATAATAG
ATTGAAGAAGGATTCAGTCTTTATGAATCCCTTAATAACCGGACTGTCGAGTGAACTGCAGAGCATGTAT
GACCTGTCAAAATCTCATTTGAATTCATCAGACAATGTTCATCCAGATGCTGCTGTTCCAAAATCTCCTC
CATTGAGGGATAATGCTGAAATGGAAATTGAACATCTTCGGAACAATGAAGTTCCTGATGTGGAAAATGT
AATGTCTGTAATCTTGCCTTCCCCACATCAACCTGTGTCACCTCCTACCGTGTTCGTCTGTTCTCCCAGC
AGAGGAGATAAATCAACCCCAGATACTCTGGATTTTGGGTCACACTCCGTGCAGGGTGGAACAAATAATG
AGACTGAATCACGGCAAACCACAGACTTCACACCATCTGCTGGACATTCAGGTTTAGGCAAGGAAACTCC
AGCGACTTATTCAGGGGAGAGACTTGGTGTTGAGAACACTGGTCTTTCTGATATTCCTGAGTTACTGAAT
TCTGCTGGAGACCTAAACTTTTTGGAACAAGACGACAATACACCTGCTGCATCTCAAGGAACTCCAGAAT
CTGGTAGCATGACAAGGAAACAAAGAGGAACCACAGAATTTGATGATTTTTCAGCAAGAACGAGAGCTGT
GGCCCAATATTTGAGAAAGCAGTCATCAGAAACGCCGAATTCTGAACAGTCGTTGGGTTATCTGAGCTTG
AATTCAATACTGGAAAACAAGAGCAGAAAAGTATGTGCTCGAATGTTTTTTGAAACACTGGTTCTAAAAA
ACTATGGTCTTGTGGATGCACATCAAGAAGAACCTTATGGTGACATTAAATTACGCGTGACCCCAAAACT
CTGGAAGGAACAATTTTAA
>CATHA_88.2
ATGTTTTATTCGCATACATTTTTGGCTCGGAAGGGCCCTCTAGGAACTGTGTGGTGCGCTGCGCATCTGC
AACACAGGCTCAGGAAATCTCATTATACCTCCACCGATATCGCCTCCACCGTCGAGCGCATTATGCATCC
TGAGGTACCTATTGCACTGAGGATGTCAGGCCATCTTCTACTTGGAATTGTCCGTATTTATTCCAAGAAA
CTCGACTACCTTCTCCATGACTGCCGCGATGCACAAAAAGCCTACTACTCTACTGCAAATGTGAACCTAC
CTGAGGATGCTACTCAAGCACCATTCGATGCGATTACTGTACCAGAAACATTTAATCTTGATGCTTTAGA
CTTGGAAGATGTGTTAAATGTGGAAAGCTCTGAGGATAATCATCTCAAAGAACCTGAGGAGATAACACTT
CAAGACCAAATTCCAACCGGAACAGATCCATATATAGTCATTACCTTAAACGAGGATATAGGAAACCATT
CATCAATTTTGGAAGATGCATCTGGAACTGGGCCGATGCCCATGGAGGAAGATTGCTGTTGCAGTGCTCC
ACCTTCAATGCCAGTGGACGGTACTACAAATCTTGGAGATCCTTCTCCCAGTAATCAGGCTCCGCCTTCA
ATGCCAGTGGACGGTAATAAAAATCTTGGAGATCCTTCTCCCAGCAATCAGGCAGGACTCAATGGAAAAA
ATGTTAGAGAAGGCTCTCCTCAAGATCTACCAGAGATTGAAATTATGCGTGATGCTGCGCATGACTTTCA
TGTCGACAATAATAGTGTCTTGCCAGATCAAAGGGATGATGTTATGGAACCTGACAGGATCCTGGAGGAA
CAGATAATGAAAGATAAGGAAGCTAGTTCTCCTTTTGTCAGGGAAATGTTGGATTCTGGAGTGCCTTCTC
CTCCAGCACATCAACCCCATGTTCCTTCATCTGTTGTTTCAGAACAGGCTCGTGAAAATCTTGATTTACA
TATCTCTCTAGGGCATGGATCACCTGAACTAGCACTTCGATCTACACCACCTGTTGAGCAGCCAATAGCA
AGGCAGAGAAAGAGAAAAGGGCAGTTTTATGATGAGACTGTAGTATTAACTAACAAGTCTATGAAGAGGG
CACTGGAAAATACTAGCAATCTGCTTAGGGAGAAAAGGAATTGCCCTTCGACTAATCTGGAGATCTGGCA
GTTAAATAATAGATTGAAGAAGGATTCAGTCTTTATGAATCCCTTAATAACCGGACTGTCGAGTGAACTG
CAGAGCATGTATGACCTGTCAAAATCTCATTTGAATTCATCAGACAATGTTCATCCAGATGCTGCTGTTC
CAAAATCTCCTCCATTGAGGGATAATGCTGAAATGGAAATTGAACATCTTCGGAACAATGAAGTTCCTGA
TGTGGAAAATGTAATGTCTGTAATCTTGCCTTCCCCACATCAACCTGTGTCACCTCCTACCGTGTTCGTC
TGTTCTCCCAGCAGAGGAGATAAATCAACCCCAGATACTCTGGATTTTGGGTCACACTCCGTGCAGGGTG
GAACAAATAATGAGACTGAATCACGGCAAACCACAGACTTCACACCATCTGCTGGACATTCAGGTTTAGG
CAAGGAAACTCCAGCGACTTATTCAGGGGAGAGACTTGGTGTTGAGAACACTGGTCTTTCTGATATTCCT
GAGTTACTGAATTCTGCTGGAGACCTAAACTTTTTGGAACAAGACGACAATACACCTGCTGCATCTCAAG
GAACTCCAGAATCTGGTAGCATGACAAGGAAACAAAGAGGAACCACAGAATTTGATGATTTTTCAGCAAG
AACGAGAGCTGTGGCCCAATATTTGAGAAAGCAGTCATCAGAAACGCCGAATTCTGAACAGTCGTTGGGT
TATCTGAGCTTGAATTCAATACTGGAAAACAAGAGCAGAAAAGTATGTGCTCGAATGTTTTTTGAAACAC
TGGTTCTAAAAAACTATGGTCTTGTGGATGCACATCAAGAAGAACCTTATGGTGACATTAAATTACGCGT
GACCCCAAAACTCTGGAAGGAACAATTTTAA
>CATHA_89.1
ATGGAAGTAATAGATAAACAAGAGAAGGCTTATTCCAAGTTCGCAAATGCAAGGTCTAATTGCTATAAAG
ATGGAGACTATGCTGGGAATGCTTACGAAGGAAGCCACCATAGAGATGGACATTTCACCCATAAGAGTCA
AATGGGTATTGGTAACTTCTCTTCTCATGCTAAAGCTTTTGATCATATCCCTTATGAAGAATGTTGTGAG
AATAGTCTTTATGATGTTCATAAAGGATATCATGAGACTAAATCTTGCTCTTTTGTACTTGATCTTGATA
GGAATTCTCTCCAACATGCTTGCACTCTAACATTATTGAGCAGAAGGACACATACCATGGAGTTTGAAGG
CCAAGGCGAAAGCGTTGGAGGAAAACTACTCTTATACTATGGAGATTCGTCGATAAGTTTATCTTCAAAC
CTATTCCTCTTTTACCTTGTGTTTTCCTTTAAAGAGTTAACTTGTTCTTCGATGGATGGGTTGTTAGTTC
CAAACAAGAACTCATTTGTTGTTTCTATGAAACATGAATTTAGTGGTACATTGTTGTATCACTTACCTTT
CAAAGAGTTCTTGAAGAAATTTGTATGTGAAGAGAAATCTGGAAAGTCTTGGGATTTTGAAAATAAACAA
TCTTATACTTTCTTTGATGAATTCTTGGATTTCATGTCAAAGTCCTCATGGAAGAAAGATCTTTCGAATT
TTGTCTTGGATAACTTATATATTTTCAATTCAATTCTTGGCCTTTATGTGGATAACATCCTTGAACTTTC
TTTTGGTTTTGCGAGTCCTTGTGAATTGAAAAGTTCATGGAGTTTTAAGAAGGATTTTGATTGA
>CATHA_90.1
ATGGCCACAATCTCCTCTACTTCTATGTTAACTCCTACTCAATCCTGTTTCCTCCAAAACCCAAATGCAA
AATCCTCTACAAGTCTCTTCTCCAATTCCCTTTTGCATAAATTTAAACCCAAAATTTCTCTTAAATTTAC
TCTTTATTCACATCCCTCTAGAGAGCTGACGAGGCTCAATGTTGTTGCTGAAGAAAGCTCAGTTTCTACT
GCGGACCGTTCTTCTGAGGCTGCGAGGAGGCTTTATGTTGGAAATATTCCAAGAAATGTCACCAATGATG
AGCTCGCAAAGATTGTGTCGGAGCATGGTGCTGTTGAGAAGGCTGAGGGGGACTACCGGTTAAGTTGTAT
TGACCATGCGGGAGGGAAGGGAAAACTAACGACCGGTGAAGTTAATGTGATGTATGACAAATGGTCTGGA
AGGAGCCGTCGCTTTGCATTTGTAACAATGAAGACTGTTGAAGATGCAAATGCTGCCGTTGAAAAGCTTA
ATGGCACAGAAATTGGGGGGCGTGAAATCAAACTAAATATTACCGAAAAGCCCTTGACATCTGTAGATTT
GTCGCTGCTTCAAGCAGATGATTCCCAATTCATTGACAGCCCTCACAAGGTTTATGTTGGTAATCTGGCT
AAGACAGTAACCAGCGACATCCTAAAAAGTTTCTTTGCTGAGAAGGGAAGCGTTCTCAGTGCTAAAGTTT
CCTGTGTTCCTGGAACTTCAAAATCTAGTGGTTATGGATTTGTTTCATTTTCTTCAGAAGAGGAAGTAGA
AGCTGCCATTTCGTATCTTAATAATGCGGTACTTGAAGGCCAAAAGGTTCGTGTAAATAAAGCTTAG
>CATHA_90.2
ATGGCCACAATCTCCTCTACTTCTATGTTAACTCCTACTCAATCCTGTTTCCTCCAAAACCCAAATGCAA
AATCCTCTACAAGTCTCTTCTCCAATTCCCTTTTGCATAAATTTAAACCCAAAATTTCTCTTAAATTTAC
TCTTTATTCACATCCCTCTAGAGAGCTGACGAGGCTCAATGTTGTTGCTGAAGAAAGCTCAGTTTCTACT
GCGGACCGTTCTTCTGAGGCTGCGAGGAGGCTTTATGTTGGAAATATTCCAAGAAATGTCACCAATGATG
AGCTCGCAAAGATTGTGTCGGAGCATGGTGCTGTTGAGAAGGCTGAGGTGATGTATGACAAATGGTCTGG
AAGGAGCCGTCGCTTTGCATTTGTAACAATGAAGACTGTTGAAGATGCAAATGCTGCCGTTGAAAAGCTT
AATGGCACAGAAATTGGGGGGCGTGAAATCAAACTAAATATTACCGAAAAGCCCTTGACATCTGTAGATT
TGTCGCTGCTTCAAGCAGATGATTCCCAATTCATTGACAGCCCTCACAAGGTTTATGTTGGTAATCTGGC
TAAGACAGTAACCAGCGACATCCTAAAAAGTTTCTTTGCTGAGAAGGGAAGCGTTCTCAGTGCTAAAGTT
TCCTGTGTTCCTGGAACTTCAAAATCTAGTGGTTATGGATTTGTTTCATTTTCTTCAGAAGAGGAAGTAG
AAGCTGCCATTTCGTATCTTAATAATGCGGTTTTTTTAGTCTTCCATATGAACGAACCTCAGGTACTTGA
AGGCCAAAAGGTTCGTGTAAATAAAGCTTAG
>CATHA_90.3
ATGGCCACAATCTCCTCTACTTCTATGTTAACTCCTACTCAATCCTGTTTCCTCCAAAACCCAAATGCAA
AATCCTCTACAAGTCTCTTCTCCAATTCCCTTTTGCATAAATTTAAACCCAAAATTTCTCTTAAATTTAC
TCTTTATTCACATCCCTCTAGAGAGCTGACGAGGCTCAATGTTGTTGCTGAAGAAAGCTCAGTTTCTACT
GCGGACCGTTCTTCTGAGGCTGCGAGGAGGCTTTATGTTGGAAATATTCCAAGAAATGTCACCAATGATG
AGCTCGCAAAGATTGTGTCGGAGCATGGTGCTGTTGAGAAGGCTGAGGTGATGTATGACAAATGGTCTGG
AAGGAGCCGTCGCTTTGCATTTGTAACAATGAAGACTGTTGAAGATGCAAATGCTGCCGTTGAAAAGCTT
AATGGCACAGAAATTGGGGGGCGTGAAATCAAACTAAATATTACCGAAAAGCCCTTGACATCTGTAGATT
TGTCGCTGCTTCAAGCAGATGATTCCCAATTCATTGACAGCCCTCACAAGGTTTATGTTGGTAATCTGGC
TAAGACAGTAACCAGCGACATCCTAAAAAGTTTCTTTGCTGAGAAGGGAAGCGTTCTCAGTGCTAAAGTT
TCCTGTGTTCCTGGAACTTCAAAATCTAGTGGTTATGGATTTGTTTCATTTTCTTCAGAAGAGGAAGTAG
AAGCTGCCATTTCGTATCTTAATAATGCGGTACTTGAAGGCCAAAAGGTTCGTGTAAATAAAGCTTAG
>CATHA_91.1
ATGGGAGTGCGATTGTTTTGTAATCGAGCGCTTGTATGGTGTTTGGCTGGTATTGACTATGAGATGCCGG
AACTTAGTTTCGATGGCCTCGTTTTGGGGATCTGGACTTTACTTCCCAGCTGCGCTCAAAACCCTAATGT
AGGATCAGTTCTGAACAGTTTTCAGAACACAGAAGGGGCTAGCATCCCGATTGCTTGCAGAGGAATTCGT
CGCGTGGATACCAGTAGAGGGCGAAGCGTAAACAGCAGCGCCTCCACGTCGAACAATCAAAACATTGAGT
TGATAGTTCGCACTCCTGTAGACGTGAGTAAGATAGCGGAGTTAAAGTACCTAGATTGTGACATCTATGT
CGAGAATGTGACTCTATTCGGTGACTTGATTGCCTTGCCATTTGAGCGTTACGACATGATGCTTGGGATG
GACGGTTGTCTAAACATTACACTCAAGTAG
>CATHA_92.1
ATGGAGTATCTATTTTTAAGGGTTGTCAAGGCCAAGGAGTTGCCTACAAAGGATGGTAATGGAAGTCCTG
ACCCTTTTGTTGAAGTGAAACTCGGAAGCCTTAAGGCTATAACTAAAAATTTTGAGAATATTTCTAATCC
AGAATGGAACCAAGTTTTTTCAATCTTGAGTGATCGGATTCAATCTCCAGGGCTTGAGGTTTTGGTGAGG
GATAAAGGGAGGACTGCTGATGATTTAATCGGAATGACTATGTTTGATATTGTTGAGGTGCCTAAAAGGG
TTCCACCTGATAGTCCCTTGGCCCCTCAGTGGTATAGATTGGAAAATAAGAAGGGGGATAAGGTGAGAGG
AGATTTGATGCTAGCTGTATGGATCGGCACACAAGCTGATGAGGCATTTCCTGAGGCTTTTCATTTGGAT
GCTATGGCAGTTAGTGGTGATGGCATTGCAAATATCAGGTCTAAAGTTTACTTATCTCCCAGGCTTTGGT
ATCTTAGAGTTAATGTAATTGAGGCCCTTGACTTGCAGCTTGCTGATAGGAACAGGCAGCAACCAGAAAT
TTCTGTAAAAGTTTCACTTGGAAATGTATCTTTGAAGACTAAGATTTCACTAATCAAGAATTTGTCTCCA
TTTTGGAATGAGGATTTGATTTTTGTAGTAGCTGAGCCTTTCGAAGAGCAGTTGGCTTTGAGTGTAGAGG
ATAAAGTGGGGTCAAATAAGGATGAAGTCTTGGGGAAGTGTGTGATTCCTTTAAACAATGTGGAGAAAAG
GCTTGATTTTAAAACCCCAGTTAGTAGGTGGTATGGTCTTGAAAAACATTCTGTTTCTGAGAATGGACAG
AAGAATTTGGTGAAACTAAATAGCAGGGTTCACTTGAGGATCTCTTTGGATGGTGGATACCATGTTCTTG
ATGAACTAACACATCTCAGTAGTGATTTTAAGCCAACAGCTAAACAGTTATGGAGACCTGGTATTGGGGT
ACTTGAATTGGGAATCCTGAGTGCTCACGGATTGTCAGCAATGAAGATGACAAAGGATGGACATGGAGTC
ACAGATGCTTATTGTGTCGTAAAGTATGGGCAGAAATGGATCAGAACTAGGACAATTTTGAACAGCATGA
ATCCAAAGTGGAATGAGCAATATACATGGGAGGTTTTTGATCCATGCACAGTGGTTACTGTTGGTGTGTT
TGATAATTGCCATTTGCAAGGGGCAGATAAGGGAGGAGGGGCCGGAGCAAGGGATTCAAAAATCGGGAAG
GTGAGAATTCGACTGTCTACTCTTGAAACTGATCGAGTTTATACACATTCTTATCCCCTCATAGTGCTCT
CACCTTCTGGGGTGAAAAAAATGGGGGAAGTTCAGTTGGCTGTGAGGTTTTCTTGCTCATCTTTGTTGAA
CATGCTCCAAATTTACACAAGGCCTCTGTTGCCAAATTTGCATCATCAACATCCACTAACTCAATACCAG
ATTGAAAGATTGAGGTATCAAGCTACTCAAATTGTTTCGATGAGGTTGAGCCGTGCAGAACCCCCATTAA
GAAAGGAGGTGGTGGATTATATGCTTGATGTAGGTTCAAATTCTTGGAGTCTTAGAAGAAGTAGAGCCAT
TGTTTTCAGGATTGCCTCTATATTTTCTGGTGTGGTTGCATTTTACAAATGGTTTAACGGCATATGCACT
TGGCGTAAACCTATCAGCACTGTGTTCGTACACGTTGCTTTGTTGATCTTTGTATCTTTCCCGCGGATGA
TCTTAAGCACTTTCTTTCTCTACCTTTTAGTGATTGGCATTTGCAAATACCGAGTGAGGCCAAGACATCC
ACCTCATATGGATATCATATTATCTCATGCTGATAGAGCACTTCCTGATGAACTTGATGAAGAGTTTGAT
ACTAATCCATCATCCCGGCCCGCAGATGTCATAAAACTAAGATATGATAGACTCAGAAATGTAGGATCAT
GGATGCAGATTACGGCAGCTGATTTGGCTAATCAAGGGGAGAGGTTTTATAGTCTGCTCAGCTGGAGAGA
CCCGAGAGCTACAGCCTTGTTTCTTATCTTCTGTTTCATTGCTTGCATTGTAGTTTATTTCACACCATTT
CAGGCTATTGTTGTTGTTTGGGGC
>CATHA_93.1
ATGAACAAGAAGCTGGTAGTTGAAGTTGTAGACGCTTATGATCTTACGCCTAAAGATGGTGAAGGATCAG
CCAATGCATTAGTACAAGTTGATTTTGGAAATCAACTAATCTCTGTTTATAATGAAAGGAGAGCATTTCC
AGGAAGAAACTTTCTTGGAAGAGTAAGAATCCCTTGTTCAAACATTGTCAAGAAAGGCGAAGAAGTTTAT
CAGAGATTCGCGTTGGAAAACAAGTGGTTTTTCTCATTTGTTAAAGGTGAGATTGGCCTTAAAATCTATA
TAATCTCATCAGAATCTGACCCAAACTCTCATCCTTCTCCTAAGCTTCCTGTTTCAGAATCTACCGGCCT
TCTAATATACAAACCGGCTGCTCCTAAAAAAACCGAACCCTCTAGCGACATTAAAGAATTGAATGAAGAG
CCAATTGAAGTTGTAAAGACTTCTCAACAAGTTTTCAGGCAGAGAGTTTTGCTTCAACCAGGACTAAAAG
TTGCCAAGAAGCCGGAAGGGGTAAACTTGGAAATGCAGCATCAAACTAGTCCACAAGTTCGTCCTAGCCA
CGAAGATGACTACGAGGTGAAGGACACAAGCCCTCAGCTCGGGGAAAGGTGGGCTAATTCTGGAGGATAT
GGTGGAAGAGGTTGGCTGAGTAGCGAGAGATACACGAACACGTATGATCTTGTTGAGCAAATGTTTTATC
TTTATGTTCGAGTTGTCAAGGCCAAAGATCTTCCACCTAATTCCATCACTGCCAGCTGTGATCCTTATGT
GGAAGTTAAGCTTGGAAACTACAAAGGAAGAACCAAGCATTTAGAACGAAAGACAAATCCCGAATGGAAC
CAAGTATTTGCTTTCTCAAAAGATCGTATTCAATCATCAGTTTTAGAAGTTTTTGTTAAGGATAAAGAGA
TGTTAGGAAGAGATGACTATTTGGGAAGGGTAGTTTTTGACCTGAATGAGGTTCCAACAAGGGTACCCCC
TGACAGTCCCTTAGCTCCTCAGTGGTACAGATTGGAGGATAGGCGCGGGACAGGAAAGGTAAGGGGAGAA
GTTATGGTTGCAGTATGGATGGGAACTCAAGCTGATGAAGCATTTCCAGATGCTTGGCATGCTGATGCTG
CCTTTGTCCATGGCGAAGGAGTATTCAATGTCCGTTCTAAGGTTTATGTGTCGCCTAAACTATGGTACTT
GAGAGTGAATGTGATTGAAGCTCAAGATATCATTCCAAATGATAGAAGCCGCCTCCCCGAAGTTTTTGTC
AAAGTCCAGGTGGGAAATCAGGTCCTAAGAACAAGGATATGCCCAAATCGGACAGCAAATCCAATGTGGA
ATGAGGATTTGGTTTTTGTTGTTGCTGAGCCATTCGAGGAGCAGCTACTCCTCACTGTTGAAGACCAAGT
GCACCCTTCAAAAGACGATGTTCTTGGAAGACTAGCTCTGCCTCTAAACATCTTCGAGAAAAGGCTTGAT
CACCGGCCTGTTCATTCTCGTTGGTTCAACCTTGAAAAGTTTGGCTTTGGATCCCTTGAAGCTGACGGAA
GACTAGAGCTGAAATTTTCCAGTAGAGTTCACCTCAGAGCTTGCCTTGAAGGAGGATATCATGTACTAGA
TGAATCAACCATTTATTTAAGCGATCAACGGCCAACAGCAAAACAACTCTGGAAGCCACCAGTAGGAATT
CTTGAAGTTGGCATATTAGGAGCACAAGGACTTCTCCCAATGAAAATGAAAGATGGTAGAGGCAGTACTG
ATGCATATTGTGTGGCTAAATATGGGCAGAAATGGATACGTACTCGAACCGTTCTTGACACTTTTAGTCC
AAAATGGAATGAGCAATACACTTGGGAAGTCTATGATCCTTGTACCGTCATAACCATGGGAGTTTTCAAC
AACTGCCATTTGGGAAATGAAAAACCAGGCGGAACAAATGCTGCAACTCGAGACTTGCGTATCGGAAAGG
TACGAATAAGATTATCAACGCTAGAATCTCATCGTGTTTATACCCATTCGTACCCTCTTCTTGTTTTGCA
TCCATCAGGAGTGAAGAAAATGGGAGAACTCCAATTAGCAGTTAGATTTACAAGCCTTTCTTTGGCAAAT
ATGGTATATCTTTACAGCCATCCATTGCTTCCCAAAATGCATTATCTACATCCTTTTACTGTAAACCAAG
TGGAAAACCTGAGATACCAAGCAATGAATATAGTTGCAGTAAGACTTGCCAGAGCTGAACCACCATTAAG
AAAAGAAGTTGTGGAGTACATGTTAGATGTTGATTCACATATGTGGAGTATGAGAAGAAGCAAAGCAAAT
TTCTTCAGAATCATGTCATTATTATCCGGTTTAATATCAGTAAACAGATGGTTTGGAGATGTTAAGAATT
GGAAGAATCCTGTTACCTCAGTTTTAGTCCATATCTTGTTCTTGATTCTTGTCTGGTATCCGGAGCTAAT
CCTTCCAACACTATTTCTTTACATGTTCCTCATTGGATTATGGAACTATAGAGTTCGTCCAAGGCATCCA
CCGCATATGGATCCTAAGCTTTCGTGGGCAGAAGCAGTTCATCCTGACGAGCTTGATGAAGAGTTTGACA
CATTTCCTACTTCTAGACCTCATGATATTGTTCGGATGAGGTATGATAGGCTCAGAAGTGTAGCCGGGAG
AATACAGACCGTGGCAGGAGATATAGCAACACAAGGGGAAAGACTTCAGTCAGTACTGAGCTGGAGAGAT
CCAAGAGCAACAAGTTTGTTTATAGTCTTTAGCCTTTGTGCAGCAGTTGTTCTTTATGTAACTCCTTTCA
GAGTTGTGGCTTTAGTTTCAGGATTATATATGTTAAGACATCCTAGGTTTCGTAGCAAGTTGCCTTCTGT
TCCCAGCAATTTCTTCAAGAGATTGCCTGCTCGAACAGATAGTTTGCTTTGA
>CATHA_94.1
ATGGTCCGCTCCAACGGTATCAGACTTGCCCGCCGGCTGGCTCTCCGTTCTCTTCCTTCTCATCTTCTCC
ACGATTCGTCTTCCTTTTTAAATGAGGCGCTATTGAGAGGGGGATGTAGGAGCTTTGGCACTTCAATCTG
TAATCAGCATAGGATCGTTAGATATTCAAATTCAACCAATGCGAGTAAAGAACGAGAATGGTTGAGACTC
GGATTATTGAAGGGAAATTTAGGCTCAGCTCGATCAATTCATGCCACTGCAAGTACAAAAGACTACTACG
ATGTGCTTGGAGTAAGCAAGAATGCCACTGCATCTGAAATTAAGAAAGCTTATTATGGGCTTGCGAAGAG
CTTACACCCAGATACCAATAAAGACGATCCAGAAGCATTAAAAAAATTTCAAGAAGTTCAAAAAGCTTAT
GAGGTTCTGAAGGATGAAGATAAACGTGCCCAATATGATCAGCTTGGGCATGAAGCTTTTGAAGCTACTA
CCGATGGTTCTGGTGCTGGCCCTGGGTTTAATCCATTTGCACAGGGCGGTTTCAATCCTTTTGAAGACAT
CTTCGGAGGCAAATCTGATTTTTTCAATAGCATGTTTTCAAGGGACATGGGTGGTGATGATGTTCAGGTT
ACACTTGAGCTTTCTTTCATGGAAGCTGTTCAGGGATGCTCCAAAACTATAACATTCCAAACTGATCTGC
TCTGCAGTGCATGTGGTGGATCTGGTGTTCCTCCAGGGACTCGGCCTGAAACCTGCAAGCAGTGTAGAGG
CTCTGGGATGTCATCTGTTCGACGAGGGCTATTTGAGATGCGGATGACTTGTCCAGCATGCAAAGGAAGT
GGAAAGATTGTATCGAATTCGTGCAAGTCCTGCAAGGGGAATCGCGTTGTGAGAGGATCAAAAACTGTGA
AATTGGATATCAAGCCAGGAGTAGACAACAATGATGCAATTAAGGTGCCCAACAGTGGTGGTGCAGATCC
TGAAGGCACCCAACCTGGGGATCTTTTAGTGATACTTAAGGTAAGAGAAGACCCTGTTTTCAGGAGAGAA
GGAGCTGACATTCATGTTGATGCTGTTCTTAGCATTACCCAGGCTATTTTGGGAGGTACAATTCAGGTTC
CAACTTTGGCAGGAGATGTTGTTGTTAAGGTTCGTCCAGGTACCCAACCTGGTCAAAAGGTTGTCTTGAA
AAGAAAAGGGATTAAGACAAGGAATTCCTTCTCATTTGGCGATCAATATGTTCACTTCAATGTCAGCATT
CCAACAAACTTGACACAGAGACAACGTCAATTGATTGAGGAGTTTGCCAAGGAAGAGCAAGGCGAGGATG
ACAAGAGTGCTGCTGCAGGGGCTTCTGGCTGA
>CATHA_94.2
ATGGTCCGCTCCAACGGTATCAGACTTGCCCGCCGGCTGGCTCTCCGTTCTCTTCCTTCTCATCTTCTCC
ACGATTCGTCTTCCTTTTTAAATGAGGCGCTATTGAGAGGGGGATGTAGGAGCTTTGGCACTTCAATCTG
TAATCAGCATAGGATCGTTAGATATTCAAATTCAACCAATGAACGAGAATGGTTGAGACTCGGATTATTG
AAGGGAAATTTAGGCTCAGCTCGATCAATTCATGCCACTGCAAGTACAAAAGACTACTACGATGTGCTTG
GAGTAAGCAAGAATGCCACTGCATCTGAAATTAAGAAAGCTTATTATGGGCTTGCGAAGAGCTTACACCC
AGATACCAATAAAGACGATCCAGAAGCATTAAAAAAATTTCAAGAAGTTCAAAAAGCTTATGAGGTTCTG
AAGGATGAAGATAAACGTGCCCAATATGATCAGCTTGGGCATGAAGCTTTTGAAGCTACTACCGATGGTT
CTGGTGCTGGCCCTGGGTTTAATCCATTTGCACAGGGCGGTTTCAATCCTTTTGAAGACATCTTCGGAGG
CAAATCTGATGTTACACTTGAGCTTTCTTTCATGGAAGCTGTTCAGGGATGCTCCAAAACTATAACATTC
CAAACTGATCTGCTCTGCAGTGCATGTGGTGGATCTGGTGTTCCTCCAGGGACTCGGCCTGAAACCTGCA
AGCAGTGTAGAGGCTCTGGGATGTCATCTGTTCGACGAGGGCTATTTGAGATGCGGATGACTTGTCCAGC
ATGCAAAGGAAGTGGAAAGATTGTATCGAATTCGTGCAAGTCCTGCAAGGGGAATCGCGTTGTGAGAGGA
TCAAAAACTGTGAAATTGGATATCAAGCCAGGAGTAGACAACAATGATGCAATTAAGGTGCCCAACAGTG
GTGGTGCAGATCCTGAAGGCACCCAACCTGGGGATCTTTTAGTGATACTTAAGGTAAGAGAAGACCCTGT
TTTCAGGAGAGAAGGAGCTGACATTCATGTTGATGCTGTTCTTAGCATTACCCAGGCTATTTTGGGAGGT
ACAATTCAGGTTCCAACTTTGGCAGGAGATGTTGTTGTTAAGGTTCGTCCAGGTACCCAACCTGGTCAAA
AGGTTGTCTTGAAAAGAAAAGGGATTAAGACAAGGAATTCCTTCTCATTTGGCGATCAATATGTTCACTT
CAATGTCAGCATTCCAACAAACTTGACACAGAGACAACGTCAATTGATTGAGGAGTTTGCCAAGGAAGAG
CAAGGCGAGGATGACAAGAGTGCTGCTGCAGGGGCTTCTGGCTGA
>CATHA_94.3
ATGGTCCGCTCCAACGGTATCAGACTTGCCCGCCGGCTGGCTCTCCGTTCTCTTCCTTCTCATCTTCTCC
ACGATTCGTCTTCCTTTTTAAATGAGGCGCTATTGAGAGGGGGATGTAGGAGCTTTGGCACTTCAATCTG
TAATCAGCATAGGATCGTTAGATATTCAAATTCAACCAATGCGAGTAAAGAACGAGAATGGTTGAGACTC
GGATTATTGAAGGGAAATTTAGGCTCAGCTCGATCAATTCATGCCACTGCAAGTACAAAAGACTACTACG
ATGTGCTTGGAGTAAGCAAGAATGCCACTGCATCTGAAATTAAGAAAGCTTATTATGGGCTTGCGAAGAG
CTTACACCCAGATACCAATAAAGACGATCCAGAAGCATTAAAAAAATTTCAAGAAGTTCAAAAAGCTTAT
GAGGTTCTGAAGGATGAAGATAAACGTGCCCAATATGATCAGCTTGGGCATGAAGCTTTTGAAGCTACTA
CCGATGGTTCTGGTGCTGGCCCTGGGTTTAATCCATTTGCACAGGGCGGTTTCAATCCTTTTGAAGACAT
CTTCGGAGGCAAATCTGATGTTACACTTGAGCTTTCTTTCATGGAAGCTGTTCAGGGATGCTCCAAAACT
ATAACATTCCAAACTGATCTGCTCTGCAGTGCATGTGGTGGATCTGGTGTTCCTCCAGGGACTCGGCCTG
AAACCTGCAAGCAGTGTAGAGGCTCTGGGATGTCATCTGTTCGACGAGGGCTATTTGAGATGCGGATGAC
TTGTCCAGCATGCAAAGGAAGTGGAAAGATTGTATCGAATTCGTGCAAGTCCTGCAAGGGGAATCGCGTT
GTGAGAGGATCAAAAACTGTGAAATTGGATATCAAGCCAGGAGTAGACAACAATGATGCAATTAAGGTGC
CCAACAGTGGTGGTGCAGATCCTGAAGGCACCCAACCTGGGGATCTTTTAGTGATACTTAAGGTAAGAGA
AGACCCTGTTTTCAGGAGAGAAGGAGCTGACATTCATGTTGATGCTGTTCTTAGCATTACCCAGGCTATT
TTGGGAGGTACAATTCAGGTTCCAACTTTGGCAGGAGATGTTGTTGTTAAGGTTCGTCCAGGTACCCAAC
CTGGTCAAAAGGTTGTCTTGAAAAGAAAAGGGATTAAGACAAGGAATTCCTTCTCATTTGGCGATCAATA
TGTTCACTTCAATGTCAGCATTCCAACAAACTTGACACAGAGACAACGTCAATTGATTGAGGAGTTTGCC
AAGGAAGAGCAAGGCGAGGATGACAAGAGTGCTGCTGCAGGGGCTTCTGGCTGA
>CATHA_95.1
ATGAGGGTTTCGAGCGCAGCTAGGAAGTCAGAGCGAATCAAGACACATCAGCGCAGCTTCTACACCCGAA
TGCAAAGAAGCACGCAATGCCACAGTCGGGCTCAACGGACATGGTCCGGATCCCACAACAAGATCATTGG
AATCGAATTTCGGCATCTCGTAGTCAATATCAATCAAACACCATACGAGCGCTCGATTACCAAACAACCG
CTCTCCCAGAACTGGTCAAAACAGGCTACAGATTCCTGGGGCACCTACCAGGTCTGCCCTGGACCAACCT
TAGTTTCAAGCCCCTCCTGGCTCTCCACAAGGCGGTCGTCCCACCGCAGAGCACAATGCGGTGTCCACGT
AAACCGATTGAGCCACACCCTCCACGGTACTATGCCCTTCTTCAAATAG
>CATHA_96.1
ATGGCTGGGAAGTCGAACAAAGGGAAGAACCGGAAAGGGTCCCAAAGTGCAAGTGCGACTAACTCATCGG
AGCCTGCTGTGAATTCTGATGCTTCTTTGAATAACCACTCTACCTCATCTGATGCCAATGGAGTCCCAGC
TTCCTGTGAATCTACTGCCAACAGTGAGGTGCCTAATGCAGCCACAGAGGACAAGGTGCAAGGTGATACA
AACACAAATGAAGTTGAAAAGCCTAAGCAGGATGAAGCTCAGGCAATGGCGGAGCACAAAGCAAAGCAAG
GTGAGATTCACCTTTATCCTGTCACTGTCAAAACACAAAGTGGGGAGAAGCTTGAACTACAATTGAGCCC
TGGCGATTCAGTTATGGATGTGAGGCAGTTTCTTCTTGATGCTCCAGAGACATGCTTCTTTACTTGCTAT
GACTTGTTACTCCATACTAAGGATGGTTCCATTCATCATCTAGAAGATTACAATGAAATTTCTGAAGTTG
CAGATATTACTGCAGGAGACTGCTTCTTGGAGATGGTTGGAGCACTATATGATGATCGATCAATTAGGGC
TCATGTTCACCGCACCAGAGAATTGCTTTCTCTTTCCACACTGCATTCCTCTTTGTCAACATCACTTGCA
CTGCAGCATGAGATGGGACAGAGTACTTCTGGAAATTCAGGAGATCCTTCAAAAACTGAAGCAGCTGACC
TTGAAAGTTTGGGGTTTATGGATAATGTTTCCAGTTCACTTTCTAATTTGTTCTTGCCCCCATCTAAAGA
GATCCAGTGTGTGGAGAGTATTATTTTCTCCTCATTTAACCCCCCACCTAGCTATAGAAGGCTATCTGGG
GATCTAATTTATTTGGATGTGGTGACAATGGAAGGCAATAAGTACTGTATCACAGGGACTACAAGAACCT
TTTATGTTAATTCAAGCAGTGGAAATGTTCTTGATCCGCGGCCAAGTAAATCTGCTTCCGAAGCCACAAC
TCTTGTTGGACTTCTGCAGAAGATTAGCTCCAAGTTCAAAAAAGCTTTTCGAGAAATATTGGAGCGCAAG
GCTTCTGCTCATCCCTTTGAGAACGTCCAGTCTTTGTTGCCCCCAAATTCATGGCTTGGGTTGTATCCTA
TTCCTGATCATAAACGTGATGCAGCCAGAGCAGAGAATGCACTGACTCTTTCTTTTGGGAGTGAACTGAT
TGGAATGCAAAGAGATTGGAACGAGGAGTTGCAGTCTTGCCGCGAATTTCCGCATTTGACCCCTCAGGAG
AGGATATTGCGGGATCGGGCTCTTTACAAGGTGACCTCCGACTTTGTTGATGCAGCTACTAATGGTGCTG
TTGGAGTCATCAATAGATGCATTCCACCAATTAATCCAACTGATCCCGAGTGCTTTCATATGTATGTGCA
CAACAATATATTCTTCAGTTTTGCTGTTGATGCGGACCTTGAGCAATCATCAAGAAAGAAGGGATTAGAC
GCTAGCTCTAAAACTGAGAATACAGGCTCTCAGCGTATTGTTCCAGAGAGGGTGGGCAACCACTTGCCAC
ATGGAGGCAACAGAGTTTCAGAAAAGTCCGATGGTTGTAATGCAGAAACAACAAATGGTGGCTTGGATTT
GGGCCATGATGTTCCTGCTGAGAACCAGTTGGCAGAAAGTGAACAGGCCACCTATGCCAGTGCAAATAAT
GACTTGAAAGGCACCAAGGCATACCAGGAAGCTGATGTCCCTGGACTGTACAATCTTGCGATGGCGATAA
TAGATTATAGAGGTCATCGAGTAGTAGCACAGAGTGTTTTGCCAGGTATCCTTCAAGGTGATAAGTCAGA
CTCCCTTTTGTATGGATCCGTTGATAATGGGAAGAAAATTTGCTGGAGCGAAGAGTTCCATTCCAAGGTA
TCAGAAGCTGCGAAACGTCTTCACTTGAAGGAACACTCTGTCCTTGATGGATCTGGCAATATCTTCAAAT
TGGCTGCACCAGTTGAATGCAAGGGCATTGTTGGTAGTGATGACAGGCATTATCTCTTGGACTTGATGAG
AGTCACTCCTCGTGACGCAAATTACTCTGGACCAGGCTCCAGATTTTGTATATTAAGACCTGAATTGATA
ACTGCATTTTGCCATGTGGAAGCAGCAGAGAGGTCAAAATCTCAGGGTATCTTGAACAGTGAGGTCCATA
AAATGACTGATTCTTCAAACAGTAATGATACTGAAGCAGTGGTGAATGACAAGGAAAATGCTACTCCTAC
TGCTCCTGAAGATCAGAATGCAGAGACCTGTGAAAAGGATTCTGGTGAAGAACGTTGCTGTGAGTCAGAA
AAAAAAGATATAAGCCAGGAAATACTGTTTAATCCCAATGTTTTTACAGAGTTCAAATTAGCTGGGAGTC
CAGAGGAGATTGCCGCAGATGAAGAAAATGTTAGGAAAGCTAGCCTTTACCTTAAAGATGTGATGCTTCC
AAAGTTTATTCAAGACCTATGCACACTTGAAGTTTCGCCGATGGATGGACAAACTTTGACTGAAGCACTT
CATGCTAATGGAATTAATGTTCGCTATATTGGAAAAGTTGCTGAGGGCACGAGACACATGCCTCATTTGT
GGGATCTTTGCTCAAATGAGATTGTTGTAAGATCTGCAAAGCATATCCTTAAGGACATCTTGAGAGATAG
CGAGGATCATGATCTTGGAAATGCTATTTCACATTTTTTTAACTGTTTTTTTGGAGATGTCTCTAGCAAG
GGTGTCACAAACAGCGCCAACATTAGAAGCCAAAAAAAGGATCATGTGGGCCATCAATCTCCATTTAAGT
CTTCCAAGGGTCCTGCAAAATTGAAAAATCGAGGATCTGGTAAGAAGCAGCAGTCCTTAATTCTGGGCAT
CACCTCAGATAGTTTGTGGTCTGACATTCAAGAATTTGCAAAACTCAAATACCAGTTTGAGTTGCCTGAG
GACACTAGATCACGTGCCAGGAAATTCCCAGTTATACGCAACCTTTGCCAAAAGGTAGGCATAACAATTG
CTGCTCGCAGATATGATCTTGATGCTATGGCTCCTTTTCAAGTATCAGATATTTTGAATCTCCAGCCGGT
TGTTAAGTATGCAATTCCTATCAGTTCAGAAGCCAAGGATCTTGTGGAGACAGGAAAGGTTCAATTGGCT
GAGGGAATGCTTAGTGAGGCATACACGTTATTTTCCGAGGCATTCACTATACTGCAGCAGGTTACTGGTC
CAATGCACAGGGAGGTTGCCAACTGTTGTCGCTACCTTGCAATGGTTTTGTATCATGCCGGAGACATGGC
TGGTGCCATAATGCAACAGCACAAGGAACTGATCATAAATGAACGCTGCCTTGGGCTAGACCATCCTGAC
ACTGCTCACAGTTATGGGAATATGGCACTTTTCTACCATGGCCTTAACCAAACAGAACTTGCACTGCGCC
ACATGTCTCGAGCTCTACTTCTACTTAGTTTATCTTCTGGTCCAGATCACCCGGATGTTGCTGCAACTTT
TATAAATGTTGCAATGATGTACCAAGATATTGGTAAGATGAATACAGCTCTTCGTTATCTTCAAGAAGCC
TTGAAGAAGAATGAAAGGCTTTTAGGGGAAGAACACATTCAAACTGCTGTCTGTTACCATGCTCTGGCAA
TTGCATGCAACTGCATGGGTGCATTCAAGCTCTCCCACCAGCATGAAAAGAAGACATATGATATACTCGT
TAGGCAACTAGGAGAGGAAGATTCAAGGACACGGGATTCTCAAAATTGGATGAAAACATTTAAGATGCGT
GAGTTGCAGATGAATGCTCAAAAGCAGAAAGGTCAAGCTTTGAATGCGGCGTCTGCTCAACAAGCTATGG
ATATATTGAAGGCAAATCCTAACCTTTTACAAGCATTTCAAGCTGTTGGAAGTTCTAGTGGTGGTGCAAA
TAAATCACTTAATGCAGCCATTATTGGCGATGGTCTTCCTCGAGGGAGGGGAGTTGATGAAAGAGCTGCA
AGGGCTGCTGCAGAAGTGCGGAAGAAAGCTGCAGCCAGAGGACTGCTAATCCGCCCTCACGGAGTTCCTG
TCCAGGCACTACCACCAATTACTCAGCTCCTTAACATAATAAATTCAGCTTCCGGTGCAGCAAATGTTGA
GGAAAATGGTGCATCTGAGAAAGAAGAAAATGGTTGTCCTCCAAGTGGTGAATCAAATGCCCCAACCGGT
GAATCCAAGCCAGTTAAAGATGATCAGACTCCAGCCGGATTAGGTGCCGGGTTGAAGCAGAGGACGAAAT
CTAAAGGCACTTCTTGA
>CATHA_97.1
GAAATAAGTCCTCCCAAAACCAAAATTTCAAACCGCCCAAAATTTCCCTCCCCACCTTCCTTCTCTCAGC
CCTATATATTCCCACCACCTCTTCAACATTATTCGCACAGCAATCTCTGCAATCAATTGCATTTCCGCTC
ACAAATTATCATAAGCACTTTTCTAGTCTTTTCAATTTCAATGGCTCGTACCAAGCAGACGGCAAGAAAA
TCTACCGGAGGAAAGGCTCCGAGGAAGCAGTTAGCCACAAAAGCCGCAAGGAAGTCGGCTCCTGCCACCG
GTGGAGTAAAGAAGCCTCACAGGTTCCGTCCTGGAACTGTTGCTTTGAGAGAAATCAGAAAGTACCAGAA
GAGCACGGAGCTTTTGATTCGTAAGCTTCCATTTCAGAGGCTAGTGAGGGAAATTGCACAGGACTTCAAA
ACAGATCTGAGGTTTCAGAGCAGTGCCGTGGCGGCTTTGCAGGAGGCTGCTGAGGCTTATCTCGTTGGAT
TGTTCGAGGACACCAACCTTTGCGCTATTCATGCCAAGAGGGTTACCATTATGCCCAAGGATATTCAGCT
TGCTAGGAGAATCAGGGGTGAGAGGGCTTAA
>CATHA_98.1
ATGGGCTTGAGAGAGCAGATAGATGACCTCATCGAATTAGGCACTATTAAATTGCTGGATTGGAATGATG
CGATGACTGATCTTCAATTAGACAAAATCCAAGCAATTAGTGCAGTTCAAAGGTGGTCTATTCGGATAAG
ACGAGAGTTTAGAGTTGTTAAAAATCCTTGTCTCAAACATCATCCAAGAAGTCCAAGTATTACTTCAGAT
GGGTTGTACTTACAAGAGGAATGGTATGCTCCAAGAAATGCGAACTCCCAAGAATGTGAAAGACATATAA
AGGCTATCTGGATGCCTACCTCAGCAAGTTCTTATAAAAAATGGAAGAAAAAAAATCTGACACTTTACAA
GCTTTTGAAAGGAACTAGCTCTGGACAGACCAATTCTTGA
>CATHA_99.1
ATGGCACGTACCAAGCAGACGGCAAGAAAATCGACCGGAGGGAAGGCTCCGAGGAAGCAACTAGCCACAA
AGGCCGCCAGAAAGTCCGCTCCGGCCACCGGAGGAGTGAAGAAACCTCACAGGTTCCGTCCCGGAACTGT
GGCTCTGAGAGAGATTAGGAAATACCAAAAGAGTACTGAGCTTTTGATCCGTAAGCTTCCATTTCAGAGG
CTAGTGAGGGAAATTGCACAGGACTTCAAAACGGATTTGAGGTTCCAGAGCAGTGCCGTTGCGGCGTTGC
AGGAGGCTGCCGAGGCTTATCTCGTTGGATTGTTTGAAGATACCAACCTTTGTGCTATTCATGCTAAGAG
AGTTACCATTATGCCCAAGGACATTCAGCTTGCTAGGAGAATCAGGGGTGAGAGGGCTTAA
>CATHA_100.1
ATGAATTCTGCAATCCTACAGCCATGGCTTCCTCTTCATCATCAAGGTCAGAAAAAATCGTCCTCCAGGG
CAGCAACGATACTACATTCAAGAGGCCTCATTCTCCTCCCTAAAGTCCCTAGCAATATACTTGCAAAGGT
CATTGAGTACTGCAAGCGTGTGGTTACTCAACCATCCGCCAGTGAGAATGACGTCAATCTAAAGGCCTTT
GTTTTTGCCCTAGTTAATGACGACGAGGAAACCCTGTTTGGACTGTTGGTTGCTACGAATTACCTCAACA
TAAATGGCCTTTTTTCCCTTTCTTGTGAAGATGTTTTGGATATGTCAGAGCACATCCATAGGATTTTCAG
CATCATGCTGGATTTTTTTCTCAGAAGAGGGAGAAAAGATGCGAAGGGGAATATGTTAACCAGAACCGAT
CATGTGGTCATCCCTAATCGTGTGGTAACCCATCCACCTTCCGGTGATAATGACGTCGAACTGAAGGCAT
TTATTTTAGAACTGGTGAACGACAACAAGCAAACCCTATTTAGACTGTTGGTTGCTACGAATTACCTCAA
CATAAAGGGCCTTTTATCTCCTACTTGTGAAGATATTTTGGATATGATTAAGTGCAAGGATTCGTGA
>CATHA_101.1
ATGGCTACAAGGAGAAACGGGCGGGTACCGGCTGTTGGGATAGATGAAGCACTAGAACGATTTTTGAAGT
TTCGTCCACCGGAGTTCTATGGGGAAGCTGAGCAAGAAACCAAAGTGGAATTGTTTCTCAAACAGCTAAA
TGACATTTGTGATACCCTTAGGTATGAGGATGCCCTAAGGGTAACGTTCGCAGCTTTTACACTCCGTGGA
ACGGCAAAGGAATGGTGGCTTAGAGCTTCCAAAGCTCGGGCACTCAAGAACCAACCATGGACTTGGACTG
ATACGGATGAGAACAAGACACGGCAATTTGTGAAAGGATTAAGGGTAGAACTGCAGCGAGCATTGGTAAC
CTTACCGGTAATGGGATTCGCAGCAGCAATTGAAGCTGCCACAAGGACAGAGATGGCAGATCAAGCAGTT
ACACAAAGGAAAGCAGCTATTGGCTCAGCTGCAACCCCCTATAAACGTCATGGACAAGGACCGTGGAAAT
CTAAAGATTTCAAGAGGCCCCGTGGTGAACAAAGGATCGGAAATGAAGGCAGGCAAACCCTAACTCCTGA
GGAGTCTATAGAGTATGTATATACTGTGGACGAAGTGGACATATAG
>CATHA_104.1
ATGAGGGTTTCGAGCGCAGCTGGGAAGTCTGAGCGAATCAAGACACATCAGAGCAGCTTCTACGCCCCGA
ATTTAAAAGAACATGTAATGCAACAGTGGGGCTCCAAGGACAAAGTCTGGATCCCCAAAATGAGGCCATC
AGAACCAAGTTTCGGCATCTCGCAACTCCTGGGGCACCTACCAGGTTTGCCCTGGGACCAACCTCAATTT
CGAGCCCCTCCTGACTCTCCACTAGGCGGCCGAACCCCACCGCAGAGCATGATGCGGTGTCCACGTAGGC
CGATTGGGCCACACCCTCTGCGGTCTATGCCCCTCTTCAATTGGATCCACTCTCCTGAGTCTAAAACGTC
CACGCCATCGGAAGAGGCCCTTGTACGGGGGACTAGCTACGTACAGTTCAATCCTTTGACGCTTCCGAAC
ACAAGATCATAA
>CATHA_105.1
ATGTATGAAGTTTCTCAAAATGTTGATCTTTCTTTGAAAGTGGATGCCTTATCTAAAAAGTTTGATCAAT
TATTAGCTTTAAATACATTGCCTACTAATTCTCTTAATGTGCAAGATTCACACACCCAATCCATTGCTAA
GTTAAAAACTCAAATAGGGCAACTAGCTAATGCAATAAGTAGAAGAGATGAGGGTAAGCTTCCTAGTCAT
CTAATAGAGAATCCTAGAGCTAATTATTATGAGCAAGCTAAAGCTGTAATTACTCTTAGAAATGGGAAGT
TGGTAGATAATAAAGTAGGGGAACCTATTAAAGATAGTGAGTTGAATAATAATGAAACAAAGGTAATCGA
TATGACTAAAATTGAAAGGATAGAGAAGGAACTAGCTTCTTCTTCTAATTCTAAGACTCTAGAATCATCT
CCTACGGCTTCATATAAACCAAAGGGTGATGAACTTATGTTCTATATCTGTTGTAACTTTTGCATGACTT
ACACTTGA
>CATHA_107.1
ATGCCCCTAACCCTGCCACTAGGGTTTCAGGCGCAGCTGGGAAGTCTGTGCAAATCAAGACACATCAGGC
AGCTTCTACGCTCCAAATTTAAAAGAACATGTAATACAACAGTGGGGCTCCACGAACGAAGTTTGGATTC
CCAAAATGAGGCCATCGGAACCAAGTTCTGGCATCTCGTAGTCAAATACCAGCCAAACACCATACGAGCG
CTCGATTACAAGCAACCGCACTCCCATATCACTGGTCAAAACAGGCTACAGATTCCTGGGGCACCTACCA
GGTTTGCCCTGGGGCCAACCTCAGTTTCGAGCCCCTCTTGA
>CATHA_106.1
ATGGGAGTGCGGTTGCTTGTAATCGAGCGCTCGTATGGTGTTTGGCTGATTAGCTCGGAACGGTCAGGGG
CCCAGGAAGTCGCTGAAGTTTTAGGCCAGGAGTTTTTGGATCAAATCTCCCCAGAAGGGCATATGTTTAT
GTTTTATCTTTTTAGACTCGAACCGTCTCTAAAGTTTCCTTTTATGTTGTCGTATAAGTTGATGATCCTT
AATGGTAGTTCTGATGACTTTCCTGAGCTTGGGGCTCTAGTTGCTGGGTTTATTGCTCAGATTGATAGGA
ATATTACTAATTTTTCTTATGTAAAAAGAGCAGAAAATGTTCCTGCCCATCTTTTAACTAGATTGCTCTT
GATTCTGATGTTTCCCTATAATAGACTAGGAATATCCCTTATTGACGTAACTCAGGTAAAAAATCTTGAA
GAAGGAGGCAGCAGTAGAAGAAGAGGAAAGGGACAAAAGGTACCCTCTAGAGCTAGGGCACTAGAAAGAT
TCATCTTTGTGAAGGAGGTTGCAAATTTTGAAGAGTGGACAAGAAACAAAAGAAAAATTGCTCCGGGTCA
CAGAGTAGATTTAAATGATATGCAAGGTATGGATACTGTACCAAATCTCTTTTATGCTATTGGTTGGACA
CCATTGCTTACTGTTAATGAGCTATTTTATCCTAAAATGATTTATGAATTCTATGCCAATCTTCATAAGG
GTAGAGTTGAAAGAGTAGAGAATATACCTCATCAATGGGTGTTGTCTAGAAATGGAGGAAGGAACATTGC
ATTTGATGATAGGCTATTGAATACCATTCTAGAAACCCCTCAAGATGGCATGAGATTTTACACTAAGAAT
AAGAACTGCTTTGATCCTAATTTATATAGTGAAAGAAGATTTGAGGAGACTTTCACTCACGGAGAAGTCC
TAAAAAGGTATGATGATAGGAATGTGAATAAACTTGATGCCTATGGGAGATTACTACATCATATAATTTC
TAATATCATTATTCCAAATGTTGGGCACAAGTCTTCCATCACAAATATACATTCTTTTGTCATGCTTGCC
TTTCATGAACATAGGAGAATGAACTTCGGTTTCATGGCTATAGAACACATGCTAGCCACACAATCCTCTT
CCACCAAGTGCTTACTGTATATCTGCTTCATTACAAAAATCTTTCAACATTTTGTGATCAATTTGGTTGG
AGTTGGTGATCACATTGACCCTGATGGACAACAAGGAAGTGATGATGATGATGGAGAGGATAATGGTGAT
GAAGAAGAGGGCAATGAGCCCGAAAGTATGGATGAAGAAGATACAAATGAAGAGGACATTCAAAGAGAAA
TGAGATCAAAGAAAAGACAAGAAAGAACGGAGGAAGGACAATCCTCAGTAGATACGGCTCAAATAATGGA
TAGGATTGCTGCAATGCAAGCACAACTCAATGACCGACTTGATGACCTCAATGACAAGATTATAGACATT
CAAAACCGGGTTATGAGATTGGAGCGAGGAGGAAAAGATACCGATGAAGATGAAGATGATTGA
>CATHA_108.1
ATGGAACTTCCGGTTATCGATTTAGCTCCCTATTTGGAGATATCGGCCAAGCTCGGATCCGAATCCGATT
CATCTAATCTGGATCCGGAGTTAAAGAGACTCTGCCAGGAGGTGAGTCGGACCCTAAGGGAAACCGGAGC
TTTGGTAGTGAAAGATCCGAGATGCTCCGCCGAAGACAACGATCTGTTCATAGATATGATGGAAAAGTAC
TTCGAGCAACCCGATGAATTCAAGCGCCTCCAAGAGCGCCCTCAGCTCCATTACCAAGTTGGGGTGACAC
CTGAAGGAGTTGAAGTGCCCCGTAGTCTAGTTGATCAGGAAATGCAAGAGAAGCTAAGAGCGATGCCTGA
AGAATTTCAACCATCAACTCCCAGAGGACCAGACCCCAAGTGGCGATACATGTGGAGAGTTGGTCCTCGA
CCATCAAAAACCCGTTTCAAGGAACTTAACTCTGAGCCCGTTATTCCTGAGGGATTTCCTGAATGGAAAG
ACACTATGGATTCTTGGGGCTACAAAATGATATCTGCAATAGAGGCTGTTTCTGAAATGGCAGCGATAGG
ATTTGGCTTGCAGAAGGATGCTTTCACTTCTCTTATGAAGCAGGGACCTCATCTGCTTGCACCAACAGGC
AGTGACCTTCGTCGTTATGGGCAAGAGGGCACTGTATTTGCAGGATATCACTATGACCTTAACTTTCTTA
CTATTCATGGCAGAAGCAGGTTTCCAGGACTAAACATTTGGCTAAGGAATGGTCAAAAGGTTCAGGTGAA
GGTTCCTGTAGGATGTCTGCTCATTCAAACAGGAAAACAGATAGAGTGGTTGACTGCAGGGGACTGCATA
GCTGGAATGCATGAAGTTGTTGTAACGAAAAGGACAGCGGAGGCCATAAAAGTAGCACAGGAACAAAATT
GCAGCCTCTGGAGAGTTTCCTCCACGCTGTTTGCACATGTTGCATCAGATGCAGTGTTGAGACCCCTTGG
CCATTTTGCTGGCTCTCCTCTTGCTGTCAAATATCCACCCATTTGTGCTGGAGAATTTGTGGAAAAAGAG
CTTGCTGTAATCAATCTGAAAGGAAATAAAGGAGAGCCTTGA
>CATHA_109.1
ATGAAGCTTTTTGGCAGAAATATGCTGCAGCTGCTGATCCTTGTGGTGATGGTAATGACTGGTGGTAAGG
TGCAGCAAGCCGAGGCCCATCCTTGTGCCACTTCCTTCTTCTCTGCCCTCGTCGAGCTAATCCCTTGTAG
GCAAGCAGTTGCTCCTTTCAGTAGCTGGCAACCAACGGAAGCTTGCTGTGCTGCTGTCAAAGCTTTAGGA
CAGCCATGTTTGTGTGTTCTCATCAATGGCCCCCCAATTTCTGGGGTTGATCGCTCCCTAGCATTGCAGC
TTCCTCTCAAATGCTCTGTCAACTTTGAACCATGTGAGGTTTCAAACTGA
>CATHA_109.2
ATGAAGCTTTTTGGCAGAAATATGCTGCAGCTGCTGATCCTTGTGGTGATGGTAATGACTGGTGGTAAGG
TGCAGCAAGCCGAGGCCCATCCTTGTGCCACTTCCTTCTTCTCTGCCCTCGTCGAGCTAATCCCTTGTAG
GCAAGCAGTTGCTCCTTTCAGTAGCTGGCAACCAACGGAAGCTTGCTGTGCTGCTGTCAAAGCTTTAGGA
CAGCCATGTTTGTGTGTTCTCATCAATGGCCCCCCAATTTCTGGGGTTGATCGCTCCCTAGCATTGCAGC
TTCCTCTCAAATGCTCTGTCAACTTTGAACCATGTGAGGTTTCAAACTGA
>CATHA_111.1
ATGGGTGAGAAGATGTTTACAATTGTTGTCCACCATCATGGTCATTTTGTGAACTATCCATTCTTGTGCT
ATGATGGTGGTAAGATTGATTTCTTTGAAAATGTTAACCCTGATTTCCTGTCCTATTTTGAAGTGGTTCA
TGCTCTCAAAGAATTGGTTTTGAGAATGGTTGATGACTTGAAAAACTTTGAGCAAATTGATTTGTATGCT
GGAGAGTTATCCAAAACCATTGCAGTAGATGTAGTTGATAAAGACTCGAAGAAAAATACTGATATTCATA
CTACAAATGGGGGGATACAAAGAGACTCCTTTATAGTTTCTGAAGAACTTGAAATGGATCTAGTTGATGT
TCATGTTGGTATGCCCGAGAAAGACTATAATGAAGGTAGTGACCAATCGGACCATTTTTCTGAGAGGTCA
GACCTTCAATTCTTTCTAGACGGGGACATGTTAAGTGATACATGTGATATACTTGACAAGGATGATGCTG
ATTTTCATGCAATTCCTGGTGTTGCATCATTACATGATCCTAATTTGGACTCATTGGTTGCAGCTGAAAT
TGATAGGGAATATGCAGAATATGTAAGGTCAAGAGAGAAAGGGAAGCATCAAGAAAATGTTGTGATTAGG
GATTTAGAAACATTAGATGTTCCATATCGTTCTGAGCAGGAGGAGGAGAATTGGCTAGAATTTAACAAGG
AGAGAGATATGGCTGCACTAGAATTGAAAGCAAGATTAGTGTTCTCATCTAGTTCATCATTTGTTAATCA
AGTAGATCTGGTGCAAAACACCCAATCAAGTGGTGTAACAACAATAAATCCAAATAGATTTAGGAGCAAT
GAGAATAGTGGAAGCACATCAGGTAAGGGAAAATGCAGTAGTAATGCGGCAGAAAGAGTTGGTACCAATG
GCAATGTAACAGGAATAGAAAGAGGGATTGGTAGAGGAACAAATTTAGGGGCTAATAAGTATATAGCTAG
TGAACATGCAGGAGAAGCACAAGGTGAATTACATTCAGCAATGAATCATATTTATACACCTGAAGGGGTT
TTTGAGTTTGATAGAAAACAAGTAATAAGTAGGAGGAATAAGAGCCACAAAATTGATATTGCAGAGCCAA
GTGATGGGGCTAACAATGTGAATATCCTGACACCCACTCAAATGGCATTAAGACTAATAGTTTTCAGTGG
GGAAAACAATCCAATGTTTTTTGTCTCATTAGTGTAA
>CATHA_113.1
ATGCTAAACGGCCATAGAGGAGATGATGATCTTGGTCCTATCACGGACAGGATAGGTCGAATTGAGAGGC
ACACTGTCACAGCATCGTCTAGAGGTATATTTGGCGCCGCCCCTCAGGATTTTTCATATAGCACACATGG
GTATTCTCATGCTGAGTATGGTGTTTCATCTTCTGTTCCTTATGTACCGAGGCCTACAGATAGGGTATGT
GAGGGTGATATTGGCTTTGAGGATGATAGGGGGGTTGGAAAGGAGCAAGAAAGAGTCAGATCCCTACATA
TTGAGGGAGAGACAAATGAGAGAGGTAATGATGATGGTGATAGTGGTGATGATGATCAGGATGAGGGTGA
TAATGCTGGTGATGAGAAGCAGTCTGTGTCTGTGGCACCTGTGGCACATGTTAGTGAATCAAACGAGCGT
CCTCGTCACAGGAAAGGGAACCGACAGCTTTATGTCGGTGATGAGTCTCGTAACAAAAGACCCGAAGTAG
CTCATGAAGTTCCGGCTCTGACACAAAAGGGGAAGAAATTGAAGCCTTTAGATTGGGAGCAGACAAGCCC
AGCAGAGGGAGGTCCTGTTGACCCGAAGCTCATCCCATTATATGGTGGACATGTTGCGGGATCGTGGTTC
ATTGAAGTTCCGATCGCTTTAGATGGCACTCACAAGTTGGAAACTTACTGA
>CATHA_114.1
ATGGCAACAAGTGAAAGTTGGCAATTGTTCGTACACAACGGGAGGCACAACCATAAAGTAGTTGTTTACA
ATCACGGTCATGCTCAGGCTGCAAGACTTATGGAGGAGCAGTTGCACCAGACTGAGCAGTTCAGGAAGAG
TCATGAGCCGCCTTGCAATATATTACGATTTCTCCAAGAACAAGACGTTGGCTGCGCAGTTAGTGCTCAG
AATATTTACAATGTTGTTGCAAATATTAAGAGGAACGGGATGCAGAGAAGAAACACGATAGAGAAAGTTC
TCTGCCTAAGTACACAAAGGGGTTATACCGTTTTCCATATAAACTGTGAGGAGAGCAACGTACTTAGTGA
TATTGTCGTTGCACACCCAACATCGATTGCAATTATTAGAACGTGGCCATATATACTGATAATGGATACC
ACGTATAAAACAAACAAGTACAACATGCCACTATTAGAAGCTGTAGGGATGACTCCGACAGAAAAGAACT
TCACAGTGGCAACAGTTTTTATGTGCAATGAACAGGCAATGACATACACATGGGTTCTTCAACAAATCAA
GCACTTATATTTTACATCTGCTATGTCAAATGACCAGGGTTCAATTATCAATGAAGAAGAGACACTAGTC
ATTCTTACCGATAGGGAAAGCGGACTAATGCCGATGATTGATGATGTGTTCAGAAATTCATACAATATGT
TATGTAGAAGACACATCGATCAGAATGTGTTGGCAAAGTTGACAGAGATGGTGAAAAATGAAGAGGTGGC
ACAACGGTTCGTGAATGGCTCGTGGAAAAAATTAATAAACGAAATTGATGAGTTGGAATATCAGAGAAAA
TTGAAGGTGTTGAAGACTAGGTGGAAAAGCAGGCCGAAATTTCTGCATTACCTATTCAGCACATGGTTGA
ATCCATTTGCCCATAAATTTTGCCGGGTTTGGACATCTCAAGTGTTGCATTTTGGTGTAGAGTCAATGAA
TCGTGCTAGGAGCGAATATTCTGTGTTGAAGCTATGGCTATCAACGTGTCACGGTAATTTGGACACCATG
TTTCTGAATATCGACTATCTAATCCAAGGTCAAATTGTTGAAATTAAATATTCATTGGAAATTTCTAAAC
TTAAAGAGAAGTATATCGCTAAGAGTAATGCCATATTGAAGAATTTAAGTAATAAAATTAGTTATTTGGC
TTTGAAGAAGATAATGGATGAGTTAAAGAAAGCACGTGAGATGGTTGAAGAACCGAGAAGCAATTGCCTG
CATTATTTAAGGAAGTCGCACGGTCTACCATGTGCATATGAACCTGTTCTTAGGTGTCAATATTTAATTC
CAATCCAAGAGGAAGATGTTGACATTTTTTGGAGAAAACTAAAAATTGGTTCTGATATTACTGAAGAACA
CGATAAAGACATGGATTCCGAAATGCGTGATCTCACTTTACTGATATATGAAATTAGTATGGTTCCAATT
TCTAAGGTACGCAAAGTGAGACGCCTCATCAAAAGTGTTATATCTCTTGTGTTGCCTGAAGATCCCTGTC
AGCCGTTGACAACACCCCCAGAG
>CATHA_115.1
ATGTCGAATTTGTACCGGGGAGGAGCGGATTTGCATCAGAAGATCGATTATGTGTTCAAGGTGGTGCTAA
TTGGGGACTCCGCCGTGGGGAAGTCGCAGCTTCTTTCGCGGTTTGCTAGAAATGAGTTCAGCCTTGATTC
AAAGGCCACCATTGGTGTAGAATTCCAGACACGTACTCTTACTGTCGATCACAAGACTATTAAGGCTCAG
ATTTGGGATACCGCTGGCCAGGAAAGATATCGAGCAGTCACAAGTGCTTATTATAGAGGTTCTCTGGGGG
CAATGCTTGTCTATGATATCACCAAGCGTCAATCATTTGATCATGTTGCGAGGTGGTTAGAAGAATTGCG
TGGTCATGCTGATAAGAATATTGTGATCATGCTTGTTGGTAACAAATCTGACTTGGGTAGCCTTCGAGAT
GTTCCCACTGAAGATGCCAAGGAGTTTGCACAGAAGGAGAACTTATTTTTCATGGAGACATCTGCTCTGG
AAGCAACTAATGTTGAACAAGCATTCGCTACAGTCCTAACCGAGATTTATCGTATTATGAGCAAGAAATC
CCTTGTTGCAAATGAAGAGTCTGAAGGAAGTTCAGCTCTTCTCAAGGGAACCAAGATTGTTGTCCCTACT
CAGGAGCCTGTATCAGGGGGAACAAAATATAGTTGCTGTGGAACTTCATAA
>CATHA_115.2
ATGTCGAATTTGTACCGGGGAGGAGCGGATTTGCATCAGAAGATCGATTATGTGTTCAAGGTGGTGCTAA
TTGGGGACTCCGCCGTGGGGAAGTCGCAGCTTCTTTCGCGGTTTGCTAGAAATGAGTTCAGCCTTGATTC
AAAGGCCACCATTGGTGTAGAATTCCAGACACGTACTCTTACTGTCGATCACAAGACTATTAAGGCTCAG
ATTTGGGATACCGCTGGCCAGGAAAGATATCGAGCAGTCACAAGTGCTTATTATAGAGGTTCTCTGGGGG
CAATGCTTGTCTATGATATCACCAAGCGTCAATCATTTGATCATGTTGCGAGGTGGTTAGAAGAATTGCG
TGGTCATGCTGATAAGAATATTGTGATCATGCTTGTTGGTAACAAATCTGACTTGGGTAGCCTTCGAGAT
GTTCCCACTGAAGATGCCAAGGAGTTTGCACAGAAGGAGAACTTATTTTTCATGGAGACATCTGCTCTGG
AAGCAACTAATGTTGAACAAGCATTCGCTACAGTCCTAACCGAGATTTATCGTATTATGAGCAAGAAATC
CCTTGTTGCAAATGAAGAGTCTGAAGGAAGTTCAGCTCTTCTCAAGGGAACCAAGATTGTTGTCCCTACT
CAGGAGCCTGTATCAGGGGGAACAAAATATAGTTGCTGTGGAACTTCATAA
>CATHA_116.1
ATGATTGGTTTCTCTAAGACTAATATTCCTTCTTCAAGAAGTGTGGTGCCTAAGCCTCAAGCATCTACCT
ATAAGAGTTGGCCAAAGAAAGAAGATACACCTAAGGTAGCTTACAAAGATCATTCTAAGCCTAAAGTGGA
AGAGAAAAGAAGGTCGATTACCGATCCAACAAGGTGCTACAAGTGCAGTGGTGTGGATCATATAGCTATA
AATTGCCCTACCAAGAGATCTTTGGTTTTTAGTGAAGATTTGAATGGTTGGATTAAAAAGAGTGAAGATG
GTTGCCAAGAGGGTCGGCGAATGATGCACACACTGTGTGCGTTATTAAGCTTCAGTGACTTAAAAAAAAA
CCCTGGCCTTCGTCTTATTCAATCTTCTTCTAAAAAATTTCTGCTGCACCTCCTTCTTTACACTGCTCCG
TTGCTCATTTCTGCTGCAACTCTTCCTTCCTTCTCTTCTTCCCTTCCTCTTCTCCTTCCTTTCTTCTCTT
CCTCTTCTCCTTCCTTTCTTCTCTTCTTCTCTTCCTCTTCTCCTTCCTTTCTCCTCAAACTTCTATGTCA
ACGTGTTGTCAAGGATCGGCATGTCTATTTAATATCCGATCGCCAAAAAGGGATTTTATCTGCTACGCAA
AATCAAGCTTTGTGGCAACCTCCATTTGCAGTTCATAGTTTTTGTCTACACCATATTTGGGAAAATTTCA
CTAAGACCCTTAAGAACAGCGAATTAAAAATTTTAATATGGCAGGCTGGAACCAAAGCTAAGCAATGGAA
ATTTGACAGTGTGATGAGTGAAATTCAGAAAACAAATGTAGAAGCTTACATTTATTTAGCGAAGATAGAC
CTAGAGAAATGGACACTCCTACATGATGGTGGGCACAGGCACAGAGTGATGATAACCAACGTTTCAGTAG
CACTTAACAGTGTCTTGAAAAAAGTTCGGGTCTTACCTTTAAAAGTGCTAGTTGAATTAATATTCAACAA
ACTTGTTAAGTACTTTAACCAACAGCGTCAAGAGACCCAAAACTGTGTGAATCCATTTCCAACAAGAGTT
TTTGACAAGTTTCTTCGGATTGAATTGAAATCAAGAGACCACATAGTTACAATGTATAACCCACAATAA
>CATHA_117.1
ATGGAAGCATTGAAGGGCAAGGATGGAGAGTTTGAGGCCCAAGGAAAGCATCCCAAGTTGTTTACAAAGA
GCAATCAAGGAACCAACTTGGAGTGGAATTCGGCTAAGTATTGGAGAAAACACACCCTACCGTCGATGGC
AGGGTCACCTTTACCGACGTCGAAGCTTTGCAGAGCAAGTTGGAAAGGTTTGAAGATCAACAAAGGGAAC
AAAGTAGAGGAGAAATCGGCTAAGTCCTTAAAGAAAAGCACCCTACCGCCGATGGCTTCTGCCGGCACCA
AGCTTGGAAGATGTCAACCTACTGCGTACGGTAGGTCTTACCGTACAGTCATCGGTAGTTCTCGCGAGGC
AAAGGGGGGAGTTTTAGATAGATGGAGAAAGCTTATATGTGGCTTGGGAAAGATGGAAGGAGCTGCTAAG
GAAGTGCCCATATTATGGGATGGATTTGGGTATCCAAATTTACTTATCGATGCCTCTGCTGGAGGTTCCA
TAAATCATAAGACTTCCCAACAGGGAAGCCAGATTAAAAGCAACGATCGAGCAGAAGATGGGGAATATGA
CTACTACACCTTCAAATTGGAGGAATCACTCCAACTTTTCTTGGGGAGGACAAGGAAAAAGGCCACAACA
ATCTCCCAGATTCTAGAGAGAGGTCATACTCAGCCATTACCCTATAATGCAACTCGGCAAAATCCTCCAC
TAATAGTCAAATTGGTATCAGAGAGGACTCCAGGAATTCACCCAAGCAATACTGAAGTGAATCTAAGAGA
GCATTCAATGCTATCTCGGTACCCAAGTATGCCAAACATTTGA
>CATHA_118.1
ATGCTGGTAAATTCTCTTCTGCTTTCTGTCCTCTCTTCTCTTCTTCTTCTTCTTTCCCCTCTCTTCTCTT
CTTCTTCCTTCCCTCCTCACTTCTATTCTTCTTGTCCCCCTTCTCTAATAACTTCTCCACTTTCTTGCAG
CCCTAACTATCGTTGTTGTCATCATCGTCCTCCACTATGTCTCTTGTTTTGTCTTTGGAGAAGCATCATG
TTAAGAACCTTGCTGGTTCGATTTGGTATATTGGAAATTCTGCTTTTTGCTGTTCTGGCTATTTGGTGTT
TTATTGCTGAGAATTTCTGGTTTATTTCTTTACAAGGACTTGATGTAAGAGAAAACATGGTTTTAGTGAC
TGAATTTACTGACCGACTGGCTTTGGGCGGTATATGTGCAAGACTTAGAGCGTTGCTTGATCTTTCAATA
GAGCTAAGGAGTTACGGTGTTCGTGTGGAAAGTGAAGTACAAAATGGAATTGAGGAAGCGTTTCCAAGTT
CAACAGAGGGTGACATACTAACGAGAATCAGTGAGGGGTTTTCAATGTGGTTTAGGAAAGAAATGTTGTC
ATACTCGAGTTCAGCGCCCATTTCTACTCCTTCTTCTTCATCATCTGCTACGTGGACCACATCGAGGCGT
ACTTCTTCATCATCAGCTCATCCACCCATGCCACCTATGCAGAATGTTGTTAACTCTCGCATTCTTATCT
TACTGATCGCTGATATCTTCAACAAGCAATTGGCTTGTGCAAAGTCGATTACTGAAATCATTAAGGAGCA
CTTTGTTGAGGCTCATGCAAGTTCTGGGAAGATCTTTGATAGAATAAAGAACATGTCGTGTACAAAGTTC
AAGCCAAAATGGATTATTGCACCACAATACGCAAGTCTCTATGATGCATGGAGCTCAAATGCTTTCAAGA
ATAAGCGGGAGGCAGCAAGAGGAAACGTCTGCAAAGGCGTGGTGGCCAAGGGCCTGGAAAGCACACCGGC
AGGTCTAGCAAAATATCAGGAGCTGAAGGCGAATGCAGAACACCTTCACATCAAGACCGGCTCGCCCATG
CCGACTGATGAGCAGTTGATGTTCGATGCTGTCTGTTGCATCAACAAGGGTCATGCCTACGATTTTGGTT
CACAATCTATAGCCATCACCGTGGAGCGACGGGAAGGCAGTAGCAGCTCGTCATCGGTTTCGTAG
>CATHA_119.1
ATGGCAAATCTGGTAAGAAGAATGTTTTCTTTAGGCTCCAGCTTAGATTCAAAAAGAATAGTTCAAAGTA
AGGAGGAACATATTCAATGCAATTTCAATGATTGGACCATTCCAGAAGAACAAATAGAAACCATTTACAA
AGTAGGAACTTTTGATTTCAAAACTGCTTTTTCTGTCAAAACTCATGAAGAAACTATGAACATTCAAGAA
AAATTTCAAACTATTTCTCTTTTATCAAAAGCTTCATTAAACAAATATGCTGAAAAGGGTTTTCGTTACA
TTCATTATGGCCTCATTCAAGTAGCAGTCAAACCATTAGTTCATATTGGGGTAGATGCTCCGGTTTATCT
AGCCCTCAGAGATAAACGATTAAAGCGTTATAAACCATCCCTGTTAGCCATGATTCAAACTAATATTTGC
AATGGACCAATTTATTTCAACTGTGCTCCTAACTATTCTGTTTCTTTAACCGATCCATTAATTATGAATT
CATTAGTCCTCGATATTCATATGCAAGGTGATGAGTTTGAAAAACTCACTGAACAATTTGTCGTTATGTA
TCGCGTTTATTATCGATTACTAAGCTCTCAATTAAACCCTCGGTTCAAACTGATTCCAACATCTAGAGAT
GAGACAGTTCTTCTCCATATAGAAGCAGAACAGTCTAAGACCTTTACCCCCAAAAGATTAAAATGGCATG
AGATAACAATTCCTGACGAATTTCAAATTGAAAATCCGCATCCATTTCCAGATATTGAAAGAAATGAGAT
ATCTCAAATCATTGAAGAACCAAATGGTAATGTTTTAATACGATTTAATTCAATGCGCGAACAAGGTTCT
ACTTCTATCCCTATGGAACCTAGTAGACATTCATTTGCACATTCTCGTAGACAAACTTATGCAGAATCAT
CTGAACCATCAATCAGAATGCCCAATGCAATTCATGTACACCATACAGCGCCAATTCCAGAAGTTTCAAC
GTCTCCTCCATTATCTCCAACAGCTTCTCAAATGAAAGGTGAGATAGACGTTATTCATAAGGTAATGAAC
ATCGATTTTGATTCATTAGAAAAAGATATTTTTGATTCAGAAAATGATGAAAAAAGAAATTGGTTTTTCC
AAATGAATCCTTTTTATCAAGAACAAATTAAACAAGAATGGGTTTCTGATATTCATAGATTAAATACTCC
TTTTGATTTTTTYTGTTGGTTAGAATATTTTTTAATCAAACAAGGATTTGAAGAAACTGATTTTTGCAAA
ATATCTCATATCAATGTTCATACCAGTTTAGCAAAAAAATGGAAATTGTCTGACGGCAATATTATTACTC
AAATACACCCCCCGCTTCAATCCCTTCGTTTGGACACGTCTGAAGGCGAGATTGTTGCTTCCCCATTCAA
GAAAGGTAAAGATAGTGACGATTCGATTAAAATGGAAGACATTCGCAAGATCTATCATCAGAACAATTAT
TCCAATCAGATTTTGCATACGATTGCTACTCAAGTTGATTCCTTATCCTCTGAGATCAAATCTATTCCTA
AGGCAAACACTTCCAGATTTCCGGCAAGCTATTCTGCTCCTCATTTCCAGCCCAGTTCCTTCTCWAAAAC
TCAAGAAGCTCAACTCATTCGTCCAACATCCTCTTCAGTATCACCTCCTTCTCCATTACTACATAAAATA
TCTCAAACCTTGGACAAAATTAATTCCAATCTTCCTAATTCATCACGTATTAATACTATAGATCAGGAAA
ATCTCGATGACTTAAGTTCTTCCAGTGACACCTCAAGTCTTTCCTCCTCAAATGATTTTATTTCAAAAAT
ACACCAAGTAGAAGATTCATTCTTAGAACCTACTAATGAGCGTAGAGAATTAGGTTCCTTCTGCGAAGCT
TTTGGAATCACAGGAATTAAAGCCCCCTCTGCTCACCTTAGACGACAACCTCCTAGATATTCAAGAAGAC
GTTCATATTCTCGTCGCTTCAAACCTTCGCCTCCAGAATTTTACAAACCTCCAAGCAAAAATCGTTCCAA
AAAACCCAATTTCAACAAAATTACTTGTTTCAAATGTGGCAAACCAGGTCATAAAGCAAATATCTGCCGA
AGCAAGAAGATTAATGAGATCCTTGATCAATTTCCTGAATTGGACAAAGCATTAAAAGAGAAATTGCATA
TATCCTTGATTCAAGATAATTCCTCATCAGATCATCAACCGGAAGATTTCCAAGATTTCAGCAGCACAGA
TGAAGGTAATATATCCTCTCCTTGTAACTTCAAAGTTATTAATATGATCAGACATTCAGACAATACCGTA
AAAGATCAAAAAGAACTCATTTTTGATATCATTCAAGACCTACCCCCAGAAGCCCAGAAAAAACAACTTG
AGAAACTCAAAGCCTTGATTCTTCGAGAAGAGTCTAGTTCTGCTCGACTCATAGAACCTTTTAGTATTTC
AAAGATGTTTGATCGATACCCAAATTTAAACCCTCCAATTCGTCAAAATGGCACAACGGGATTACAAGCA
GAAATTCGTTCACTCAAAGCTCAAGTCAAGGAGCTCAAAGAAAGAGTTTTTTCTGTAGAAACAAAAAATT
TAGAATTAGATACTCAAATTGCTGTTTTACACTCTCAGACTTCAAAAGGTAAAGAAATTATTCCTGATTC
TTCTATTCCAGACTTTCCACTTGCTGAAATTCCCATGCCAGAACTCCGGGTTCCCTGGATTTTCTGTTGG
AGTTACAAAATCAGTCAATTATATTCAAAAGAGTTTCCAATGTCACTCATCAGAGAATTCAAGATAAAAT
GGTGGACCTCTTATTCAGTAGAACTCTGTTCTCAAGAGGCAGTTCTCAAATTCGTTCAAAGCACTCAACA
GATTCAACGAAGTATTCAACACTTATCTAAAGGTGCAGGACCTTCTAGAGTTGTTCAAACACCTGCTACA
TCAGCCAAAGCATCTGCACCACCAACTCCACTCAAACAAGAAAAGTTAGAATCCTCATGTTCAAAAATCA
CCACTGACGATGCCGATGAAGCGGCTCAATTTCAAGAATTTCTACGATTCAAAGCTTTTCAACAACAATT
CAAACAATCCAAGTCTCATAGTCCTACATCATCCCAAGAATCCTCTACGGAGCTCCTTGGTACTGATCCA
ATTGGGGGTCAGGATCCCTTTGATTTTTAA
>CATHA_120.1
ATGCTTGAGGCATTAAAGGAAAAGAAGAAAGGCAAGGGCCTAATAGGAGCTTGGGATCACGACTCAAGCG
AAAGTAAAGGAGAAGAAAAGGCCAACCTATGCTTCATGGCATTAGAAAATGAAGTACAATCTTCACCCTC
AAATCTATCTAATCTTGTTGATGATGATCTTAATTCTTTGCTCATTAAAATGTATCATGAATTGGAAAAG
ATCACCAAAAAGAACATGGAGTTAAAGAATAAGATTGATAACCTATCAAATGAAAATTCAAAACTTGTTT
GTGAAAACAAAAGTCCTTTTGAATCACTAGAAGTTTTAAAAAAAGAAAAGGACCTCTCAAAATTAGAATT
TCAAAAACTCGTTTTAGAAAACAAAAAACTTTGTGAAAAAGTTCTCTCACTTGAGAAATGCATGGTAGAT
TACAATGATTTGAAGAAAAAGGTGAGTGATCTCACCCTCTGTGTTGAAAAGTTCACAAAAGGAAAAGAAA
ACTTTGAAAAACTTCTTGGTTCTCAAAGATCACCTTTTGACAAAAATGGTATTGAATATAATCGTTCTAA
TATTTTTTCTAAGCAAATACGTTTTGTAAAAGCTTCCTTATCCCTTTCATACCTTTGTTGTACTTATTGT
GAAAAGAGTGGTCATAAAGCCACAAAATGCTTTATAAAAAGAAAAATTGAAAAGGGAATAAAAACCATTT
GGAAAATAAAAGAAAATTCAACTAACATGGACCCAAAAAGATATGGGTACCAAAAGTCATTTCTACTTCT
TCTATTGTAG
>CATHA_121.1
ATGGAAGGTTTAGAAGATGTTGACAAACCTCCCAAATTGTTTATGATCCATGCCCTAAGAAAAGAACAAC
CAATGGAGCAAGATAGAGGAACAAAGATTGAAGATCTCTTGGAAACACGACTTACTATCAATAATAGGCC
CTGTAACTACTGTGCACATTATGATTCCGGAAAAAGCCAGTTGAAGGATCAACAGTCTACCGCAAAAGGT
AGTAGTTACGGTGGAGAAAGTTTTAAGGTTCAAAGAACTCTTATGAGGTTTTGGAAAAAGGAACTTCAAC
TAATGAGGAAGGACATGAAGGGGATGAGAGGGAACATTACTAATCTTTCTATGGAGCATAGAGATCAAAG
AAACATTGGAGGGCATGTCACTTCTCATATTCAATGGGGATATGGTAACTTCTCTCCTAATGCTAGATCT
TATGGGCATAATTCTTTTGATTACTATAAGGGCCATAGACTGGGAACTAGAAATTGTCATAATGATAGAA
CTTATAATAGAGTTCTAGAAGGATCAAAAAGAAGTTCTCAAACCTTGGGAACCACATCAAGACCTCTTAG
TTACAACAATTTGAAATTACCTCTTTCGTGGGGCACTTTTTATCCTTATGATTATGAAGCATGGGAGGAA
GAAGTGGAATCATTGTTCTATTCCTATGGTATAAGAGATGAAGATAATTTTCAATTGGTGMTAAAATCTC
TCTCTTATGAGAGTCATCAATGGTTGAAGAGTCTCCAAAGGTGTAAAATTGAAGATCTTAAAATCCATGT
CGAGGAAGAGACATCCAAAAAGGAACCTTGTTGTATCATGAGTGAGAAGTGCATTGAAATCAAAGAAAAA
GAAAGAGTGGAAGAAAAAGAGAGATTAGTAGAGAGATTATATATCTTTGATTCCAACTCTATCCTTTCAA
AAGAGAGTGAATATTTTGAATGCTCAAAAGAGAAAGAACRTGAGCCTGAGAAAAGTGAGATTATAAAAGC
AAATGAGTGCTTTATTGRAAAACAAGTGAATGAAAATTAG
>CATHA_122.1
ATGGTTGAAGAGTCTCCAAAGGTCATAGAGCTTTTGCAAGCTACAATTGAAGAGAATCTTCAAATCCATG
TTGTGGACGAGACATCCAAGGAGGAACTTTGTTGGATCATGAGTGAGAAGAGCATTGAAACTAAAAATTT
TAGAGATTCAAGCAGGGATGAAGGAGGAAAGCTTGCCTACAAGTCTATCAAGACCATATATTTCTTTCCT
TCAAACTCTTACTTGAGCTTTGAGATTTATTTTAAGGAAATTAAGTTGTTTTCACTTGTTTTCATGGAAA
ATGGATATCAATTTTACTTTCTCAAATCTCTTGGAACTTTATTGGAAAAGAAACATCTCATAGAGTTTAA
TTCCAATTCTTGTGCAATTCCTAGAGTTGATGAATGCCATTTTAATATTGTAATTATGTTTCTTGCCTTT
CAAGAAGAGTTTTTAAAGAACAACATCTCACTTGTATTGTTTTGGAAGAACTCTTCTGCATTAACTTTGA
AACTTGAATTTGAAGCATCATTGTTTTATCATCTATTTCTTAAAGAGTTCTTTGACAAAATGGATCTCAA
AGAGGAATGTAGACCATCTTGGAATTATGGAAATTTTAAATGTACATTTTCTCATCTTCTTTGTGAAATG
ATGAACGTTGAGACTCGTCAAGAGTTTCCATTCTTTGAATCAGTTGATCTTGGGATTTTGAGGTCTTTGT
TCCCTCAAGGTTCTAATTGTCAATCTAGGAAATAA
>CATHA_123.1
ATGGCTAAGTATAGGAGAAAAGGCACCCTACCGCCGATGATAGCCCTGCCCCTATCGCCGTCAGTAGACT
TCTGTTGGGCAAAGCTAGGAAATTCTCATGGCTACCGCCGACGACCTTATGAGCATAATTCTTATGATTT
CTATAAGAGCAATAGGCTTGGAATTAGAAATGGTTATTATGATATATCTTGTAAAAGAGTTCCAAGAAAT
GATGTTAGAAATGGAGGGAATTATGTGAATATGGAAGAGAGGTTCCATAAAATAAAAGGTGATTATGAGG
GATATTATGATAGTTATAACTATGAAGGATATAATTATAGAAGTTCTCAAACTTTGGAAACTACATCAAG
ACCTTTTAGTTGCAACGATTTGAAATTACCTCTTTTACGTGGAAATTTTTGTCTTTATGATTAA
>CATHA_124.1
ATGGTTGCATTCATTGAGGAAATAATGAAGAACAAGAATGAAGGCTTTGAAGATGAAGGAAAACCTTCCA
AGTTGCACATAATGTATACCATAAGCAAGGATTATTCTAAGGACAATTTAAGCACTTCAGGTGTAGAAAT
CTCACCGATATATCTTGATTCGCTCAGACTTCCTAGATTGACTAAGGACGCACATTGGCGCAGTAAGCCA
TTGAAGTTTTTGGATCGGATCTTTTTCGAAAGAGCCTATTTTAGTGCCGAGAGGCACGATGATACCCTTC
TCAACTGCAGTATCATTGATCTAGTTGTCAATTGGATTAACCTAGTGGAAGGTTTGGGGGTTACAATGTC
AACGTATGGTCATTTACCTACTCAATCTCATCAAGAAAGGACTAGCGATCCTACAAGGATGGACTTAAAT
AAAACCTTGCGATCTATGCAACAATATAATGAAGCATTGGCAAGAATATTCCAAGGTGTGGCTAGAGATT
TTGAAGAGTTAAAGAAGGGCAAGAGAAGTGCCAGAGTAGAGCAGAGAGTTGGAGATAATCTTGGAGGAGT
TCATTCCCCTCACCATCAAAGAGCTTATGACAATGTACCTCTCTATGATGTGCCGGTTCAAAATTCCAAT
CCATTTCATAAAAATGGATACCAAGGAAGGCAACCTACTAGAGGTGGAAGAAGAAGGGGTCAAGGATGGA
GAGGATACAATAGAGCACAAGAAGAATTTCCAAGACATGAAGCATGGCATGATGATAACTTATTTGAAGA
TTATGGAGAGAATCCTAATGTTGGCCAAGCAAATTTTGGTGGCTATTATGGTGGACAACAAGGGGATAAA
GCCTTAGACACGATCAAGTGGAAGATTGAAAGTGATGAAGACCAAGAGGACATTGTTGAAAAGGAAGAAG
AAATTAGTGATGAAAGTATCAAGAATACATGTTTTTGA
>CATHA_125.1
ATGGCCATTAGCTTACTATGCATGGCAGGCGGTCATCGTTCCCTCTCTCTTGACATAAAAGAATTTGACA
CTGAGATAGAGCGTACACTTAAGGAACATAGAGTAAAAACTAAAATCACTAACACTTGTGAGGGTAATAG
ACTACTTGAAATTGAGGCTAACCACTTTGAAATCAAAGCTTCTACTATTCAAATGTTACCATCTTTTTAT
GGGCTTGATTTTGAAAATCCTTATAAGCACATTGATGAATTTTTAAGATTTTCTCAACTTTTGAATTGTT
TGATGTATGTACCTTGTGTCCCTTCTCAAGGTGGAAACTCTATTTTTGAAGAAAAAATCTTATCTACTTT
GAAAGGTTTGGAAGCTAAGACACAGATTCTAGAATCACATACTCAAACAATTGCTAAGTTAGATGCTCAA
AATATAGGGCAACTAGCTAATGCAATAGGGAGAAGAGATGAGGGTAAGCTTCTTAGTCATCTAATAGAGA
ATCCTAGATCTAATTATCATCAGCAAGCTAAAGTTGTAATCACTCCTAGAGATGGGAAGTTGGTAGATAA
TAAAGTAAGGGAACCTATAAAGATAGTGAGCTAA
>CATHA_126.1
ATGAAAACAAAAGGAGAATGGGAGCTCAAACTAATCAAGACTTGGAGCTTAATGAAGCAATCATTGAGGA
ACAGATTTAGAGTTGGAACCATGAAGGACAAAAGACACGGTCTAGCAAAGGTTAAATTCATGGAACTATC
AATTGTTGAAGAAATTGCAAAGAAATTTGAAGATTCAAGCAAGGATGAAGGAGGAAAACTTGCCTACAAG
TCCATCAAGACCATAAACTTCTTTCCCTCTAATTCCTATTTGAGCTTTGAGATTTATTTTAAGGAAATTA
AGTTGTTCTCACTTGTTTTTATGGAAAATGGATATCAATTTTACTTTCTCAACTCTCTTGGAACTTTAGT
AGAAAAGAAACAATTCATAGAGTTTAATTCCATTTCTTGTGCAATTTCTAGAGTTGACGAATACTATTTC
AATATTGCTTATTATGCTTCTTGTGTGCTCGGAGTTGAAGACAACGGAAGGAATATGGAGAAAGAGCTTA
GAAATTTTCTTGAAAACTTACCAATAAGCCTATCTCTTAACCCTTCTCTTATGTGTCATGAAGTTTCTTT
TGTGGAATTAGAATTGTTTCTAGAGTTTTATGTTTCTTATGTGAGCATAATTGGAGATGCTTGTGCTATC
TCTTTTGGTGGTGGTCTCTTTCTCGTTGTGTCTTCTACTTCTAAGTGTTTTTTTTCTTATGATCCCTTGA
AAAACCAACTTGTGAATAATGATATTAGTGGTGAACCATCTTTTTTTGATTGTGAGTTGGTCCATGGTGA
TTCTTTCTTTGATGCTAAAGTCGGTGGCTTCTTGGAGTTTAATTGTGCCTCATATGTTTTTTTTCATGAA
AAGTTTAAAGAAAAGTATGTTGAAAATTATGATCCTATTTTATCCTTCTTTGAGACTTCCATGAGTGACT
TTGTTGGAGTTATATCTTTAAACCTATCCTTGCCCTTTTTGAGCAACCAAGTGGAATTTCTTTGCCACAA
ACAAGAGCTTTCAAATGTCATTAAATCCTCGAACACTCTATTTGAAAACACATTTGGTTTCCAATTTTAT
AAGTTGTATTTCAAGGAACTCTTATTGAAAGATTTTGAAAACCAAATAGGAGCTTATCTTGAGTTATTCA
AAGTTAATCCTTTGGCATTTGACAAATCTATTTTGAGAAAAGAAGCCCTTGAACGAATTTGCAAATATTT
TGTTGTCGAGCATCTTTATTACCACATACATTTCAAGATTTCTAAAAAAAGAATGGAAAATAAAGATTCC
ATACTAAATTTGAGCCACACAAGAAGGGTGAGGGGAAGATCAAGAAAAAAAGAGGAGAGCTGCGGGGAGA
GACAGCGGCAGCTGCACAAGCAGCTACTCGAGTTGCAAAGAGAGAAAAAGAAAAGCAGCCGCAAGACGGC
TACAATTTGCAGCAGCAAATCTAAGGAGCAGCAGCGAAAAATTATTTGGAAGAAAAAGCCATGA
>CATHA_127.1
ATGGAGTGGATTCCGGAGGAACAGGCCGAGGTGATCACTGTGCCAATAGCAAAAGAACTAGCAATAACGG
CTCCCATAATTGTGGATGAAGAAGAGGAAATTGATCCAGTACCAGAGAAGTCCACGTTACCTGAGGAAAG
AGGGGGCTCCACAAGGAGACAATTACTTGCACAATTCACTTTAAAAGAAAAACGAGTAAATGAGGTTAGC
AAGCATGAATTGGGGCACAAATGTGCCAAGAAGAAGCAAAACGACAGCTCTAGCAAAGACCTACCGCAGA
CAGTAGGCTCATCCACCTTCCCTCTTGGCACTTTCCCTCTTTATTCCTCCATAGCCTCTAGCAATCTCAA
GTCCAACGACAGCACTCCGTTAGTTCCTTCTCCTTCTTTTGGAGATCCATCAGCAGTAGTTGGTAGAGAT
TGTAGAGTCTACTTGCCGGTATGCGGACAAGTTGGCTCATCAAAGGGCCTCCATCGATCGGTAAAAGTTT
CTCATGTGTTTTTTTGTTTTGTTTTATATGGGGATGGTTTCCCTTGTGCTTTACTGCTCATTATCTGCGG
GAGAGCCTCCCATGCACTTGTGCTTGCTGAAGGAAGCACAACGAAGAACGAACGAAAATGCCTTGAAATG
GAGCAAAAACAACAAAAACGATGCAAAACGGTGACCAAACAACAGCCTACCACCGAGGATAGGTACCAGG
CAACAAAGAAGCAAAGGATGATAGAGACCTACCGTCACTGCTTTTTGAACATTATTCATGCTATTCTTTT
AGACTCACGCCACTATGGCTTTAGGAGGCGAATTGGGGCAATTTTCTGTGACAAATTTTCCCCAATTCTC
AGCTCAATTAGGGAGAGAAGAGATTCTCATCTAAAAGTTATAGTGAATAGAGCAGCATCGCCTAGAGATA
AGGTTTCTCCAATTACGAGTGTGATGACCCAATTCGTTAATGCAACTACAATTCTCATTAAGTCCAATTA
A
>CATHA_129.1
GACTATATTTCACCTCCCTTTCTACCCATTCTCTCCCTCTCTGTGCTGACTAAGTGCCAACTACCTCTCT
CTCTCTCTCTCTCTCTCTCTCTCTCTCTCTCTCTCTCTCTCTACTTTTGGAGTATAGATTACCCCCACTT
GCCTACCCTTGAAATCGCCGAAATTACCCTAACTAGAGTTACGCAACTGCTCCAAAACAAAATCACCTCC
ACTACTGTTTTGTTCTTGTTCTATGTAGCTCTAAAAGGCGGATCTGGTATGGGCCTTAAAGATCTGCCCT
ACAACATCAACGAGCCTTATTCCTCTGCTTAG
>CATHA_130.1
ATGTACAGCCCAGAAGCAATTTCCAGAGATATAAGCAGTAATCTTATGTATTCTACTAATAATAACTCTA
GTAGTGGTTTCAAGCATGGTTTCCTCGATGGGGGCTTTTTAAAGGGCAAAGAAATCTTGGGTTCTGGCTC
GGATCTTTTTCTGAATCAGCATCAACCTCAACATCAACAGCAGCAAAATGGTTCATTGATGCGATATCGC
TCAGCTCCTAGCTCATATTTTGCTAGCTTTTTAGATGCCAATAATACTACTAATAATAGTAATAATAGTA
ACAACGGGGATAGTTCTGAATCTGATTCAATATTTTCTACTTTCATGAATTGCAATGAACCCGGGGGTAA
CGATTTGGGTCGTCGTCATCAGAATGATCACAGGAATAATCAGGGGTTGCAAGTTTCTGGGTCTATGAAG
ATGGAAATGAATGAGGTTCAGTCTAATCCCCAGATGCTTCAGAATGGAAATGGATTTTCTGGTTCTGATA
ATTTGGTCCAGATGGGTTACCAGGCTGCTGTTAGTGCTGGTGGTGGTACTGTTGTAGGATCCTACAGTGT
TCCTGTTGGGGTAGAGAATCAAGTGCAAATGGCCATCAATAATAATGCGAATCACTCAAATCTCATCAGG
CAGAGCAGTTCTCCAGCTGGATTCTTCAATGGTTTTGATGTAATGAGAGAAGTCGGCAAGTTCAGAAGTA
GTAATGGAGATACCAGCTCATCAACCAGTGGCTTCAACAATCATATGAACTTCTCATCTGGGCCATCATC
TAGCACAAGGTACATGCCTAGCATAGCAGAAGATGGAAGTGAAACTGTAAGGGCAGCTAACCAAGAAAAT
GTACAACTAGGAAATAGAAATGAGAATGGTAGAGGTTATGCCCCAGGCTTCTCAAGTGAATCTTGGAATG
ATTCTGCATTCAGTAGCTTAAAACGGAACAGAGATGGCGACTTGAAGATTTTCTCTGATTTTAATGGATT
GGAAAACCAGGATGGCGAAGCTAGAAACTACACAACTAGCTTAACTCATCATTTGAGCTTGCCAAAAACT
GCTGGCGAGATGGCTGCCGTTGAAAAATATCTCCAGTTTCAACAAGATTCTGTTGTTCCTTGTAAGATAC
GTGCCAAGAGAGGCTGTGCTACACATCCTCGAAGCATTGCCGAGAGGATGAGACGAACTCGTATCAGTGA
TAGAATGAAGAAACTGCAAGAACTTTTTCCCAATATGGATAAGCAAACAAACACAGCTGATATGTTGGAT
TTGGCAGTTGAGTACATTAAAGACCTTCAAAATCAAGTCCAGACGCTCACGGAGACAAGGGCAAAGTGCA
AATGTTCTAAACCACAACAACAATGTCAAAACTCTACAACATGA
>CATHA_131.1
ATGGATTCAAGATATGCATCCTCTCACACCATAGATTTTAATAATGATCATAATAAACAAAGTGAACAAA
ATACCATGCCTCCTCCTCCTGAAACCGTACCTAGTAGAGGTGGTAGTAGAAAACAAACTTCTCATGTTTG
GAATATTTTTGAAAAGATAGGTGATCAAGCCAGATTTAAAATTTGTAAACAAGAATTCTCACATAAGGGA
AATGGTGGAACCGGTACAGTTAAAAGACATATAACTAAAAATCATATATCTGAAGATTTAGATTTAACTA
AGCAAACACAAATTGGTTCTTCTTCCAGTACAATGATAACTTTTAAATATGATAGTGCATTAGTAAAAAG
AGAAATTGTTAGTCAAACAGGGAGGCGATCAGAGGCTAGGGCGAGTTCGAGTGCAAGTCATTCACAATAT
AGAGAGATGCCATCTTCTTCAAGTCAAGAAGGAGGATATGGATACATGATGGATATATATGGTCTCTGTG
TACCAAGTTCATCATCCACGAGAATAACTCGATGCGAGTTGTCTATATACGAATACGTCAATCGGGTTCA
ACATTGTTCAACTGATTTCGACATACTTGGATGGTAG
>CATHA_132.1
ATGGAGAAGGCAACAGATCGTAGTCTGTTTGTTAATGATGGCTCATTCATGGAGAGATTCAAACAGCTGC
AGCAGAAGGAGAAAGAGAAGCATGTTGATGTGGGGCAACCTAAATCAGCTGTAAATTTATCAGGAGCTCC
AACACCCAAGCTTATTATTGGCAAAGCAAGTGTTTCAATGAAGACTAATGAGTCTAGCAGAACAGCTCAA
TCTGCTTCAGGTGGGAAACTTGCATTCAGTCTGAAACAAAAGTCAAAACTTGTGGCACCCCCTGTTAAAT
TGGGTGAAGATGAGGATGAAGAGGAAAAAGAAATTGGAAATTCATCTGATGGACCAGCAAAGCGGCAGAA
GTTGGGTAATCCTGATGCGTCTTTACAACCATCTAGACAAGCGGATGTTGCACCTCCTTCCCCAAGTGAT
CCTACAGTGAAGAAAGTTGCAGACAAATTAGCAAGTTTTGTCGCCAAGAATGGGAGGCAATTTGAAGATG
TCACGAGGCAGAAGAATCCTGGAGACACACCCTTTAAGTTCTTGTTTGATCGAAGTTGTTCTGATTACAA
GTACTATGAATATCAGCTTAGTGAAGAGGAGAAGGCTCTATCAGAATCTAAGGATTCTGCTCAGAGAAAA
GAATCCAGGGAATCCCGATTATCCCGAAGTGGTAGCATGAGTACTTCTGCTTCTAATTTGAGCAATGTTT
CTCAAAAACCCTATCAGCATCCTTCAAATTATCAAATGCCTGCCTCAGCTTTATATGAGCCTACAGAGAA
TTCAAGAACTTCAACTGCAGCCATACAGCCTTCATCAACAGGTGAGTCTAGTACCGCAAGTAGTGCAGAT
CCCATAGCTATGATGGAATATTACATGAAGAAGGCTGCAGAGGAAGAAAAGTTGAGACCGCCTAAACCAT
CAAAGGATGAGATGCCTCCACCAGCTTCTCTTCAAGCTCATGGAAAGAAGGGACATCACATGGGTGATTA
TATTCCGCTTGAAGAACTTGATAAATTTTTAGCTACTTGTAACGATGCCGCCGCACAAAAAGCTGCAAAG
GAGGCTGCAGAAAGGGCAAGAATCCAGGCTGATAACATTGGGCATAGACTTCTATCCAAAATGGGTTGGA
AGGAAGGTGAGGGCCTTGGGAGCTCAAAAAGTGGTATCTCTGATCCAATAATGGCTGGTGATGTTAAAAA
GGACCATTTGGGGGTTGGAGCTGCAAATCCCGGGGAAGTGACCCCTGAGGACGATATCTATGAGCAGTAC
AAGAAGCGGATGATGCTTGGTTATCGTTACAGGCCGAATCCTCTGAATAATCCTCGGAAAGCCTATTACT
GA
>CATHA_132.2
ATGGAGAAGGCAACAGATCGTAGTCTGTTTGTTAATGATGGCTCATTCATGGAGAGATTCAAACAGCTGC
AGCAGAAGGAGAAAGAGAAGCATGTTGATGTGGGGCAACCTAAATCAGCTGTAAATTTATCAGGAGCTCC
AACACCCAAGCTTATTATTGGCAAAGCAAGTGTTTCAATGAAGACTAATGAGTCTAGCAGAACAGCTCAA
TCTGCTTCAGGTGGGAAACTTGCATTCAGTCTGAAACAAAAGTCAAAACTTGTGGCACCCCCTGTTAAAT
TGGGTGAAGATGAGGATGAAGAGGAAAAAGAAATTGGAAATTCATCTGATGGACCAGCAAAGCGGCAGAA
GTTGGGTAATCCTGATGCGTCTTTACAACCATCTAGACAAGCGGATGTTGCACCTCCTTCCCCAAGTGAT
CCTACAGTGAAGAAAGTTGCAGACAAATTAGCAAGTTTTGTCGCCAAGAATGGGAGGCAATTTGAAGATG
TCACGAGGCAGAAGAATCCTGGAGACACACCCTTTAAGTTCTTGTTTGATCGAAGTTGTTCTGATTACAA
GTACTATGAATATCAGCTTAGTAGCATGAGTACTTCTGCTTCTAATTTGAGCAATGTTTCTCAAAAACCC
TATCAGCATCCTTCAAATTATCAAATGCCTGCCTCAGCTTTATATGAGCCTACAGAGAATTCAAGAACTT
CAACTGCAGCCATACAGCCTTCATCAACAGGTGAGTCTAGTACCGCAAGTAGTGCAGATCCCATAGCTAT
GATGGAATATTACATGAAGAAGGCTGCAGAGGAAGAAAAGTTGAGACCGCCTAAACCATCAAAGGATGAG
ATGCCTCCACCAGCTTCTCTTCAAGCTCATGGAAAGAAGGGACATCACATGGGTGATTATATTCCGCTTG
AAGAACTTGATAAATTTTTAGCTACTTGTAACGATGCCGCCGCACAAAAAGCTGCAAAGGAGGCTGCAGA
AAGGGCAAGAATCCAGGCTGATAACATTGGGCATAGACTTCTATCCAAAATGGGTTGGAAGGAAGGTGAG
GGCCTTGGGAGCTCAAAAAGTGGTATCTCTGATCCAATAATGGCTGGTGATGTTAAAAAGGACCATTTGG
GGGTTGGAGCTGCAAATCCCGGGGAAGTGACCCCTGAGGACGATATCTATGAGCAGTACAAGAAGCGGAT
GATGCTTGGTTATCGTTACAGGCCGAATCCTCTGAATAATCCTCGGAAAGCCTATTACTGA
>CATHA_134.1
ATGGATTCAAAACCTTTCAGTACATTATTCAATTCGTCTCTCCATCTTCGCTGCAGAGCTTCTCTCTTCC
GACCATTATGCTTAGCTCAAGCCAACCCAAGATTCCATTTCTTCCGCTTCTCCTCCCTCTCATGCTGCTC
TTCTTCTCCTTCCTCACGCCTCTCGCCATTACTTTGCTCTCTTTCTGAAAGTGGTCGTGCCAATGCTTTG
CCTAATGCGGCGTGTGAGGCGGTTACTGAAGTTGCCCAGAATCGACTTCTCCAAGTAGTATTAGTTTCTC
CTCAGATACCTGGAAACACTGGATGCATTGCCCGAAGCTGTGCAGCATCTGCCGTTGGACTTCACCTGGT
TGAGCCCCTAGGGTTTCAGGTTGATGATACAAAACTAAAACGTGCTGGACTTGATTACTGGCCATATGTA
GTTGTTAAAGTTCATGGCTCTTGGGCAGAATTTCGGGACTATTTTAAGAAACAGGCTGGTGAAAAAAGGC
TGCTAGCATTTACTAAAAGAGGAAAAGCTATTCATTCAAGAAATGTATGGAATAACAGTTTCCTACCATT
CAAATCGTCCACACTGACGGTTTCAGGGATGAACACTGCTGGATTCCTTCTCCCTGCCCCAGGCCTGGAA
TTTTCCTACAGAAGGGGTGATTGGCTTGTGTTTGGCTCAGAAACTAGTGGCCTACCACCTGAAGCTCTTC
GTGATTGTGAGAGTGAACCACTTGGTGGCGGCACCATAAGGATTCCAATGGTTGAAACCTACGTGAGATG
TCTCAATTTATCGGTGAGTGTTGGAATTGCTCTTTATGAAGCTTCCAGACAACTAAATTATGAGCAACTT
CATTACACACCAGAAGCTTCCATGCCTACTGAAAAATCATTTCTCATTGAAGACATTTTTGCTTAA
>CATHA_134.2
ATGGATTCAAAACCTTTCAGTACATTATTCAATTCGTCTCTCCATCTTCGCTGCAGAGCTTCTCTCTTCC
GACCATTATGCTTAGCTCAAGCCAACCCAAGATTCCATTTCTTCCGCTTCTCCTCCCTCTCATGCTGCTC
TTCTTCTCCTTCCTCACGCCTCTCGCCATTACTTTGCTCTCTTTCTGAAAGTGGTCGTGCCAATGCTTTG
CCTAATGCGGCGTGTGAGGCGGTTACTGAAGTTGCCCAGAATCGACTTCTCCAAGTAGTATTAGTTTCTC
CTCAGATACCTGGAAACACTGGATGCATTGCCCGAAGCTGTGCAGCATCTGCCGTTGGACTTCACCTGGT
TGAGCCCCTAGGGTTTCAGGTTGATGATACAAAACTAAAACGTGCTGGACTTGATTACTGGCCATATGTA
GTTGTTAAAGTTCATGGCTCTTGGGCAGAATTTCGGGACTATTTTAAGAAACAGGCTGGTGAAAAAAGGC
TGCTAGCATTTACTAAAAGAGGAAAAGCTATTCATTCAGAATTTTCCTACAGAAGGGGTGATTGGCTTGT
GTTTGGCTCAGAAACTAGTGGCCTACCACCTGAAGCTCTTCGTGATTGTGAGAGTGAACCACTTGGTGGC
GGCACCATAAGGATTCCAATGGTTGAAACCTACGTGAGATGTCTCAATTTATCGGTGAGTGTTGGAATTG
CTCTTTATGAAGCTTCCAGACAACTAAATTATGAGCAACTTCATTACACACCAGAAGCTTCCATGCCTAC
TGAAAAATCATTTCTCATTGAAGACATTTTTGCTTAA
>CATHA_135.1
ATGGAGAATTCAGGAGAAGATTGTGTTCTATCTTGTGACACGATCGTTTTGAAAAATTGTGTTACTTTGA
AGTCTTCTGGTATTCATGAGGGTGATTTGATGCTTTTTATGGAAATATGTAATGAAGATTCGTTAATTCG
AACTACTGTAATATTCGAGGAAGATGCATTTCAGTTCTATAATGGTCATGCATTCAAACTTGGGTTTAGT
ATTCGTAAAGGCAGGAAAAGGTATAGGGCAAGTAGTGTCATAATTTATATGAGACAATTTAATTGTCATA
AAGAAGGGAAGAAGTTTGATAAAGGGAAGGTTGAAAAGTGTTATACTAAAGTTGATATCCCTACCAATTG
CAAAGCAATGATAGAATTTTTTTTGAATAATGATGGTGGCTGGACAGTGAGCAGAAATATTTCTGGTCAT
AATCATGACCTTTGTCTTGTAAATCAGAGGCATCTTATGCATTCTCAAAAGGCAGTGACAAAGAATCATG
CTGGATATCTTCAAGAGTTGAAGGATAGTGGGGTTTCTATTGCTGCTAGCCTAAGAGTTTTGAAGAAACA
ATTGATTGTAATTCATCATTGTGCAATTTATTTTGGAGATGGCCAGATGAGGTGCAACTATGATTCATTT
GGGGAGCAACAGGAATATGGAAGATTTCCGTTGCCACCAAGGATGTGTTTAGATGGTGCTCCACAACTTG
AAACTATTGCAGCACGCTAA
>CATHA_136.1
ATGAAAACTCCTTCGAGCCGCCATAAGAAGTTCCTATTCCAAATCCTCAGTCTTTCAAACCTATTACAAA
CAGAAAAGAAAGAAGTCAATCATACAGTAAAGAAGTGGAATCGACTGAAAGAAGAAGAAATAGGAAATGG
AGGAGTTAAAGTTGTTGGGGAAGATGAAGCATTAAAGGTTGTGCGAGAACAGTTGGAAGAGGACCATGTG
ATCAGATTCATAGAAGCTTTAACTGATATTTTTGAGCACTTTGAATCACAAGTACTGTTGATGACTCATT
TGCCTTCAATCTTAACTGTTTTCTCTGTGGCTACCAAGCACGAGAGGCAACAATCTCAACATGCTTTTAC
TTTACATCAGGAAGGCAACAATCAAATGTTAATAAATCAAACTCATTTTATTAACACATATGAAGGTGAT
GTCTGGTTCAATCAATACATCACAACTCACAAGGACAGTTTCAGAAGCAGAATTTTCCAAATCAAAGGAA
ACAATTCTTTTGCACATAGGTTGGTTATGTGA
>CATHA_137.1
ATGAAGCCGAGAGTTGATGATGAAGAAGAAGAAGTTCCCATTAAAAGGCGGGGTCCTTATGGAACTAAAA
AGTGTGGCGTCTATCATCATGGTCACACTCAAGATGCAAGACTAAAGGAGGAGCAACTGATACAGACCAA
GCAATTTAGGAAGAGTCATATGCCACCACGTGATATGTTACGATTTTTCCGAGAACAAAATGTTAATTAT
GCTGTGAGTGCACAGAAATTATACAACGTCCTTGCCAAGATGAAGAAAAAGATGCAGGGGCACAACATGG
TAGAAGAAGTTCTTTGTTTAAGTGCTCAATGGAGTTATACAACTTTCTCCAGAAACTGTGACGGGAGCAA
CGTACTTATTGATATTGTTGTTGCACACCCGACATCGATTCAAATGATGAGAACATAG
>CATHA_138.1
ATGTATATATATATGTGTGTGTATATATATATATATATATCCAACCATTCTCTCAACTGCCCACCTTCAC
TCTCACTTCCATCCTCCCCAGCTCCCTTTTTATTTTTTCACACACTGCAGCAACAAAAAACACACACCCG
CACCTCTCACAGAATATATATATATATATATAGCTACATACATTGTAAAGAAAAGACGATAAAGTTAGAA
GAGAAAAATATGGGAAATGCAAGTTTACTCTTACCGGCGGTCGTACTTATAATACTCGCCGCAGCGGCTT
CTTCCGGCAATGCATGTTCCCCGGCAGACCTAAAAGCATTATCAGATTTCAAAGCATCACTCAACGAGCC
TTACTTAGGAATCTTCAATTCCTGGACTGGAACCGACTGCTGCAACAATTGGAACGGCGTCAGTTGCGAT
CCAACCACTCAAAGAGTCGCCGACATCGTTCTCAGAGGCGAATCTGAAGATCCTATTTTCGAAAAAGCCG
GCCGGTCTGGATACATGACCGGTTCAATTTCTCCTTCTGTTTGTCAATTGGACCGGCTCACTACCCTAAT
TATCGCCGATTGGAAGGGTATTTCTGGAAAAATTCCTGACTGCATTCCTTCGTCGATTCCTAACCTTCGG
ATTCTAGATCTCGTCGGAAATCAAATCTCAGGTAACATTCCGGCGGATATTGGCTCGCTGAGTCGACTCG
CTGTTCTAAATCTCGCCGATAATCAACTCACCGGTTCCATCACTCCGTCTATAGTTAACCTCGGTAGTCT
AATGCATCTCGACCTCAGCAACAACAAACTCACCGGAGAAATCCCCACCGACATCGGAAAACTCACCATG
ATGAGCCGAGCTTTACTGAGTAGGAACCAACTCAGTGGGTCAATCCCGAGTTCTTTCGGTAACATTTATA
GGCTGGCCGATTTGGATCTTTCAATGAACCGGATTTCCGGTTGGATACCGTCTCAACTCGGGTCAATGCC
GGTTCTATCAACTCTAAATTTGGATAGTAATGAGATTTCAGGGGCAATTCCGACAAGTTTATTAAGCAGC
TCTGGTATTAACGTGCTAAACATAAGCCGAAATTCATTAGAAGGAGAATTACCCGATGTTTTTGGACCGA
AAACTTACTTTTCAGTCCTCGATTTATCTAATAATAACTTAAGGGGCACAATTCCAAAATCATTATCATC
GGCTAAGTACATTGGACATTTGGATTTAAGCAATAATCACCTTTGTGGATCGATTCCGGTTGGGTTTCCG
TTTGATCATCTCGAAGCGTCGTCGTTTGCTAACAACGATTGTTTATGTGGATCTCCATTACGTACTTGTT
AA
>CATHA_140.1
ATGCAGCCCTATAAATCAATTATCCTCCCTTCTTCGTTAATCCGTAAAAACAGTTTGGGTTATCTTCTAG
GGCCAAAACGTAAAACACAAAAGAAGTTAGAGGGTAATTTAGGCGAACTTGCCAGTGGCGCCGAAATTAG
GATAAGGCGACGAAGCTTTTCCTCTTCCTTTTGGTACTCAGGCCACTGTGAGAAGGGACCGAAGTTGATT
GTGGTGCCATTGAAGATTCAAGGCAAAGAGGAGTTCCTGCAATTTACACCGATTGGATTTAGTTCTTCTT
CATCCTTAGACTTATTCCCTCAGAATCTTAATGTAAAACTTATGTGCATTGTTGCTAGGGCTTGCCATGA
TAGCCTCAGAAATGGTTCTGACGTTTCCAGAACCATTCTTGGCTACAATAAAAATCAGCCTGAGTTTTAA
>CATHA_141.1
ATGGATGGGAACTTCCAGAAGTCTCCACAACTAGGTTGTCCTGCCGGTGCAGATGCTAAGCATATATCTG
GCCTCAGCACTATACTTGTCGCCACAATTCAGGAAGCAAAAGATAGGATTTCTCAAATAGAATATATATT
CTGCAGTCAAATTTATCCAAATTTTCAGTTAAACTCTAAGGGCTTGCAGAAATTATATTCTGAAGCAAGG
GAAGCTGCTGAGGCTGCATGGAAAGAGAAGGAAAGAGATCTCGTACTACAAATAGAAAAGCTTCAGTCTG
AAAAGCACCAATTTCTTGATGAAATCCACTCCCTAAAGTCGGAGAGGAAAAAAATTGCCAATATGGGGGT
CCTATCCTCATATCACATCTGTCATCTGCAAGAAGAATTGAGTCGAAAGACTAATGAGATAGAAGAGAGG
AAGGAAGCGCAGGAAACTTCATCTGGAGTTATTGCAACAAAAAAATCCTTGATAGTTGATAATGAGAAGT
TGGTTAAAGAACTTGAGGAGAAAAATAACCAGCATTTGAAGAGACAAAAGAGTCTAGAGGTTGAAGTTGA
AGCACTGACATGGGAGCTTGCAACCAAGTCCAAGGAGATTGACAGAAGAATGAAAATGCAGAATACGCTC
CTTGAATTGCTTCAATCAAAGACCTCCTTGGTTGTTGATCAAGAAAAGCAGTTGAAAGATCATGAAGAGA
AGGCAACACTGTTACTCTCCAGACTTGGGGGCATGAATAAAAAAGTTGATGAGCTTCAGCTAGAAGTAAG
AGAAAAGACTGAAGAAGTCAACAACTCAAGGAAATTGCAGAAAAATCTGCTCCAAAAAGTTGAATTACAG
TCCTTGGAGATAATGAAGCATGAACAACAGTTCAGCATGTATGATGAGGAGAAAAGAGAACTTTTGACCA
AACTAGAAAAACTGGAGAATTATGTTGATTTACTGCAGCAGGAGACGGGGGATAAAAATATTGAATTGCA
AGAAGGAAGAAAATTGCAAGAGCAGCTACTCCAACAGTTAGATACATACAAAACGGAAAGGTTGAAAACA
GGGCAGGAGTTTGAAGAGCTTGAGAAAGAGAAGCAACAGGTTCTGGCCAAGCTAAAGATCTCAGAGGAGA
AAGTAAATAGTCTTCAAGTAGATCTCCGGAAGACAAGTAATGAGTCCTCTGAGGATATGGAATTGCATGC
AAAGTTGCTGCAGCAGATTGAATCAAAAGACTCTGAATTGATTTCTGAAAGGAGGAAAAGAAGGGAAGCG
ATCAATGCTTACAAAAAACTGAAATCTCAATACAACTTTCTGTCTGCAAAATATGGACTTATTACCGAAA
GCAAGCTGCCCCAAAATAAAGTGGAAGATGAAAGTGAACCTTTGAGGCATAATCAAGGCCCTTTAGTTGA
AGATGTCCATAAAGTTCCAAATGTTCCCAACACTGCTTGTGAAGAAAATAAATGGAAAGATCAGCAAGTT
ATACTGGAGGATGGCAAAGGATTTCAACCAATGAAAAGATCAAGCTCTGTGTCACCTTCTACATCAAGAA
CTTTCATTGAGCCGAAATCTATAGCTAATGTGAAGTCTTGCCCCCCAGTGGGCACAAAACGTCCTGTTTC
CTATTGGAGGGATACAAGATCTCATCAGAGTCGACTTGGTCCTGATCTTCATGATGATTTTCTTGATACT
CCCTTGGAGAAAGCCAAAGGAGACTTAGGAAAGACCATGAATGATGAAGTTCATAATCTTCCAGAACCAG
CTCAAAAAGATCTTGATTTTGACAACTCAGATGATGAAACACAGGACATGGATATTGACCTTGGACGAAA
AAAGCAGCCAATGCCACATTCAGGGCCTGAAACATCAAATTACAAGTATGTTGAACCAGTAAGAAAGAAA
ACTGAGAGGGAAAAGTTGAAAGGAGTTGAGTGCAAGCAGTGCAAAAAGTTCTATGATGCTGTTCTCCCTG
GTGAAAGCAAGGAGACGAATGGTAATACAAACAACCTACGATGTGAGCATCATGATGGAGTTTCAAGACA
TCGTTATAGTTTGATATGCAGTACAGCCTCATTAGAACTAGAACAAAACATTGTAATTGATTCCATTCTA
GTTCGATGGTATGGGAAGTGGAAGGTTTGA
>CATHA_142.1
ATGGGCCACTTCGAACAAGTGACAGTTAGGGCTGTAAACGGGTCCAGACCCTCAGGGTACCCCCAGACCC
AGACCCGTACCCTTATAGTTAAACTTGGGACCCGGACCCATACCTTCCAAGGTATAAAATTTTGGACCCA
GACCCGACCCTACAGGGTCCAAGGTAGGAACTTCCATTTCTTCACCTACCCCAAGATCCTCGCTTCCTTT
TCCACCAATAACGTTCAGATTTCGGTGAACATCAAACAATCCAATACATTGAAAGAATTAAAAGAGGGAG
AAGCTAGGTTGGAGGGAGAAAAATCTGACCGGAGAAGAGGGGAATTCGCCAGAGTCAGCCTGCAGTGGCA
TGGATGGAGAATTGGGGTGGCGCAACTGGAGCATAGCGGTGGTGAGGAGGCTGCGCTTCCAACAACACAC
GAAGAAGAAGAAGATGAAGTTGAAAATACAAGGAGAAAGAGAGAAGAAGAAGAATAG
>CATHA_143.1
ATGTTTCGATCTAGCGGCCGTAGAAGAGATTATGATCTTGGTCCTGTCACGGACAGGACAGGTCGAGTTG
AGGGGCGCACTGTCACAGCTTCGTCTAGAGGTATGAGGGGCAACATAGTACCTCCAACCTCCCTGCTACT
CCTACCCCTCTTGCACCTGGTTTTCATCATGGTACAGGATTCTTCATGCAGCACACATGGGTATTCTCAT
GCTGAGTATGGTGTTTCATCTTTTGATCCTTACGTACCGAGGCCTGCAGATAGGGAGCAGTCCGTGCCTG
TAGCACCTGTGGCACCAACTAGTGGATTCGACGGGCATCCTCATCACGACAAAGAGAAAGGGTTGACTGG
CAGCTTTATATCGGTGATGAGGTTTAATGTAGCGGAGCTTCACGTTGTTGTCACTAGTAGACAGACTTCA
CTGTCACATCGTGTCAGAGCTGCCTGCTATCTACAGTACATATTGGGTAGCTCACTCTTCAATAATAAGA
GTGGCATTATTGTTCCTGCCAGACTATGGCCACTGTTGCAGGATGTAATTTTGTTAGGAGGTTTGCATGG
GGTGCTGCCTGTCTTGCGTATCTATACAGAAATATGTTTGGGTATAGGCAGTGTATTCCTGCCCACCCTA
TCCAGCCCCAGGAAGCACGCATGCCGCCAAACAACAGGATTTTACGTGTTGAGGATTACTTTTGTGGAGG
CACTGTGGCTCAAGGCACCTTTGCACTTATTGACAGAGTCATGGACCAGTGTTCCGGCCATTCCACCGAG
TTCCTGCATGGATGATTACATGGGTTGGTACCTCCCCCGCAGTCACCCGAGGATACAGAATCCCGAGAAT
ATTCTCGGTGGTGTTTACGTACCGGTAGCTCCCGTTATACCATCCCAGGCTCTGTTAGATTTGCTTGCAC
GTGAGGCTACTCGAGAGGATCTTGAGGACAGTGAGTTTAGAAGTACGGTTCGAGATTTACTAAGGAAGCA
TTACCGCGCTCCTTAG
>CATHA_144.1
ATGAGAGATGATTTAGATTTTTGGGTGGAGGAATCAAATGATCAAGTGATCTTGCCCTTGAAAAGGAAGA
GGAATGGCAGACCAAAAAGACTAGAGTTTATAGGATGGGGGTCAAAACCTCTGATTGAGTTTCTTCGATC
AATTGGTAAAGATACAAGCAAGAAGCTTTCTCAGTATGATATGGCAACCGTCATAACTGATTATGTAAAT
GCTCATAACCTTTCTAACCCAGAAAAAAAGAAGAAAATTATATGTGATGAAAGGCTTTTCTCTCTTTTTG
GGAAAAAAGTTGTTCCCCGGATTAAGATCTATGATTTGCTGGAACCACATTTTGCTGAAAACCAAGATAG
TTCGGAGGATGATTTTCAGTATAGTTCAGAGGAGGATGGTATTCAATACGGTGGGGAAAAGAAAGCATCT
AATTCAGAGCGCAAACCTTCTGGTAAAAAAAATAAGGTCCCTGAAATACCCATGAGCTCTTTTGCTGCTG
TCATTCCTGAAAACATTAGGCTGGTGTATTTGAAGAGGACTCTGGTTCAGGCCCTTGTTAAGATCCCTGA
AAGCTTTCAAGACAAATTATTGGGTAGCTTTGTGAGGATCAAGACCGACCGTCATGATTTCACGCAGAAG
CACTCTCACCATCTTCAGCAAGTAATAGGTGTAAATATGACTTCTGAAGCAGTTAATGCCAGTACTGATG
GTCAACTTCAACTTTCAAATTATTTCAAGCAAGTCCCCATTAATGAGTTGTCTGATGATAATTTCACAGA
GGATGAGTGTGAGGATCTGCGTGAAAGAGTCAAAGCTGGTTTGCTTAGGAGGCCAACTGTTGTGGAGCTG
GAGACGAAGGCTAGAATGTTGCACGAGGATATAACAAAGCATTGGATTCCAAGAGAAATTTCACTATTGC
AAAGGCGTATTGATCGAGCTAATGAAAAGGGATGGCGGAGAGAATTGTATGAGTACCTGGAAAAGAAGAG
ACTGTTAGAGAAGCCATCTGAACAAGAAAGACTTTTATCTGAGATACCCAAAGTAATTGCTGACAAATTA
GAGCCTGAAGTCATGCCAGATGCCTTAGAAAGGGTAGAAGAAGGGAATAGCTCACCAGAATTAAAGCACA
AGCACATCTCAGATATTAATGGTACTGATGGTAGTGGGCCTGGACTTACTGGATTCTCATCTACTTCTGT
AAAAAGTGATTCAGTCAATCACGGAAAGGAGAATGTTTATTTCCCCAGTGGAGCTGCAATTCCTAACGGC
ACAGATGGCTCTGAACTTGTTCAAATCCCATCTGCACATACGAAAGGTGATTCATTCATTCAGGGAAAGG
AGAATGTTAATTTCCGGAATGGAGAGAGTACTAAATTTATAGATGGATATCCAGTCGCCTATGATATATC
TAACCAAGTCAAGGAAACAGAATGTCAGACTGCTGGTCTGATACAACAAGGGAATACTAGTACTGCCTTG
GTGACTGGATATAAAAGCAGCATAAAAGAAGAGATCTTAAATTCTGAAAACAACAAGGGAGCGCCAGCAC
CATTACAGCCAAGTCAAGTGATTGAATTGAGTGATGATGAAGTAGAAGTTTTGGACCTGAAGATTAATCA
AAAGCAGATTTCTTTTGAAGATCCCAAAAACAAGGTCTGGTTTTACAAGGATCCACAAGGAAAGGTGCAG
GGACCCTTCCCGATGACTATGCTAAAGAGATGGAGCGATTCCAACTACTTCTACCCTGGGTTCATGGTGT
GGAAGAAAGGTCAGAGCCAAGATGAAGCTGTCTTATTGGTTGATGTGCTTCGGCGTCTATTTCCTTACAC
ATGA
>CATHA_144.2
ATGAGAGATGATTTAGATTTTTGGGTGGAGGAATCAAATGATCAAGTGATCTTGCCCTTGAAAAGGAAGA
GGAATGGCAGACCAAAAAGACTAGAGTTTATAGGATGGGGGTCAAAACCTCTGATTGAGTTTCTTCGATC
AATTGGTAAAGATACAAGCAAGAAGCTTTCTCAGTATGATATGGCAACCGTCATAACTGATTATGTAAAT
GCTCATAACCTTTCTAACCCAGAAAAAAAGAAGAAAATTATATGTGATGAAAGGCTTTTCTCTCTTTTTG
GGAAAAAAGTTGTTCCCCGGATTAAGATCTATGATTTGCTGGAACCACATTTTGCTGAAAACCAAGATAG
TTCGGAGGATGATTTTCAGTATAGTTCAGAGGAGGATGGTATTCAATACGGTGGGGAAAAGAAAGCATCT
AATTCAGAGCGCAAACCTTCTGGTAAAAAAAATAAGGTCCCTGAAATACCCATGAGCTCTTTTGCTGCTG
TCATTCCTGAAAACATTAGGCTGGTGTATTTGAAGAGGACTCTGGTTCAGGCCCTTGTTAAGATCCCTGA
AAGCTTTCAAGACAAATTATTGGGTAGCTTTGTGAGGATCAAGACCGACCGTCATGATTTCACGCAGAAG
CACTCTCACCATCTTCAGCAAGTAATAGGTGTAAATATGACTTCTGAAGCAGTTAATGCCAGTACTGATG
GTCAACTTCAACTTTCAAATTATTTCAAGCAAGTCCCCATTAATGAGTTGTCTGATGATAATTTCACAGA
GGATGAGTGTGAGGATCTGCGTGAAAGAGTCAAAGCTGGTTTGCTTAGGAGGCCAACTGTTGTGGAGCTG
GAGACGAAGGCTAGAATGTTGCACGAGGATATAACAAAGCATTGGATTCCAAGAGAAATTTCACTATTGC
AAAGGCGTATTGATCGAGCTAATGAAAAGGGATGGCGGAGAGAATTGTATGAGTACCTGGAAAAGAAGAG
ACTGTTAGAGAAGCCATCTGAACAAGAAAGACTTTTATCTGAGATACCCAAAGTAATTGCTGACAAATTA
GAGCCTGAAGTCATGCCAGATGCCTTAGAAAGGGTAGAAGAAGGGAATAGCTCACCAGAATTAAAGCACA
AGCACATCTCAGATATTAATGGTACTGATGGTAGTGGGCCTGGACTTACTGGATTCTCATCTACTTCTGT
AAAAAGTGATTCAGTCAATCACGGAAAGGAGAATGTTTATTTCCCCAGTGGAGCTGCAATTCCTAACGGC
ACAGATGGCTCTGAACTTGTTCAAATCCCATCTGCACATACGAAAGGTGATTCATTCATTCAGGGAAAGG
AGAATGTTAATTTCCGGAATGGAGAGAGTACTAAATTTATAGATGGATATCCAGTCGCCTATGATATATC
TAACCAAGTCAAGGAAACAGAATGTCAGACTGCTGGTCTGATACAACAAGGGAATACTAGTACTGCCTTG
GTGACTGGATATAAAAGCAGCATAAAAGAAGAGATCTTAAATTCTGAAAACAACAAGGGAGCGCCAGCAC
CATTACAGCCAAGTCAAGTGATTGAATTGAGTGATGATGAAGTAGAAGTTTTGGACCTGAAGATTAATCA
AAAGCAGATTTCTTTTGAAGATCCCAAAAACAAGGTCTGGTTTTACAAGGATCCACAAGGAAAGGTGCAG
GGACCCTTCCCGATGACTATGCTAAAGAGATGGAGCGATTCCAACTACTTCTACCCTGGGTTCATGGTGT
GGAAGAAAGGTCAGAGCCAAGATGAAGCTGTCTTATTGGTTGATGTGCTTCGGCGTCTATTTCCTTACAC
ATGA
>CATHA_144.3
ATGAGAGATGATTTAGATTTTTGGGTGGAGGAATCAAATGATCAAGTGATCTTGCCCTTGAAAAGGAAGA
GGAATGGCAGACCAAAAAGACTAGAGTTTATAGGATGGGGGTCAAAACCTCTGATTGAGTTTCTTCGATC
AATTGGTAAAGATACAAGCAAGAAGCTTTCTCAGTATGATATGGCAACCGTCATAACTGATTATGTAAAT
GCTCATAACCTTTCTAACCCAGAAAAAAAGAAGAAAATTATATGTGATGAAAGGCTTTTCTCTCTTTTTG
GGAAAAAAGTTGTTCCCCGGATTAAGATCTATGATTTGCTGGAACCACATTTTGCTGAAAACCAAGATAG
TTCGGAGGATGATTTTCAGTATAGTTCAGAGGAGGATGGTATTCAATACGGTGGGGAAAAGAAAGCATCT
AATTCAGAGCGCAAACCTTCTGGTAAAAAAAATAAGGTCCCTGAAATACCCATGAGCTCTTTTGCTGCTG
TCATTCCTGAAAACATTAGGCTGGTGTATTTGAAGAGGACTCTGGTTCAGGCCCTTGTTAAGATCCCTGA
AAGCTTTCAAGACAAATTATTGGGTAGCTTTGTGAGGATCAAGACCGACCGTCATGATTTCACGCAGAAG
CACTCTCACCATCTTCAGCAAGTAATAGTTAATGCCAGTACTGATGGTCAACTTCAACTTTCAAATTATT
TCAAGCAAGTCCCCATTAATGAGTTGTCTGATGATAATTTCACAGAGGATGAGTGTGAGGATCTGCGTGA
AAGAGTCAAAGCTGGTTTGCTTAGGAGGCCAACTGTTGTGGAGCTGGAGACGAAGGCTAGAATGTTGCAC
GAGGATATAACAAAGCATTGGATTCCAAGAGAAATTTCACTATTGCAAAGGCGTATTGATCGAGCTAATG
AAAAGGGATGGCGGAGAGAATTGTATGAGTACCTGGAAAAGAAGAGACTGTTAGAGAAGCCATCTGAACA
AGAAAGACTTTTATCTGAGATACCCAAAGTAATTGCTGACAAATTAGAGCCTGAAGTCATGCCAGATGCC
TTAGAAAGGGTAGAAGAAGGGAATAGCTCACCAGAATTAAAGCACAAGCACATCTCAGATATTAATGGTA
CTGATGGTAGTGGGCCTGGACTTACTGGATTCTCATCTACTTCTGTAAAAAGTGATTCAGTCAATCACGG
AAAGGAGAATGTTTATTTCCCCAGTGGAGCTGCAATTCCTAACGGCACAGATGGCTCTGAACTTGTTCAA
ATCCCATCTGCACATACGAAAGGTGATTCATTCATTCAGGGAAAGGAGAATGTTAATTTCCGGAATGGAG
AGAGTACTAAATTTATAGATGGATATCCAGTCGCCTATGATATATCTAACCAAGTCAAGGAAACAGACTG
CTGGTCTGATACAACAAGGGAATACTAG
>CATHA_144.4
ATGAGAGATGATTTAGATTTTTGGGTGGAGGAATCAAATGATCAAGTGATCTTGCCCTTGAAAAGGAAGA
GGAATGGCAGACCAAAAAGACTAGAGTTTATAGGATGGGGGTCAAAACCTCTGATTGAGTTTCTTCGATC
AATTGGTAAAGATACAAGCAAGAAGCTTTCTCAGTATGATATGGCAACCGTCATAACTGATTATGTAAAT
GCTCATAACCTTTCTAACCCAGAAAAAAAGAAGAAAATTATATGTGATGAAAGGCTTTTCTCTCTTTTTG
GGAAAAAAGTTGTTCCCCGGATTAAGATCTATGATTTGCTGGAACCACATTTTGCTGAAAACCAAGATAG
TTCGGAGGATGATTTTCAGTATAGTTCAGAGGAGGATGGTATTCAATACGGTGGGGAAAAGAAAGCATCT
AATTCAGAGCGCAAACCTTCTGGTAAAAAAAATAAGGTCCCTGAAATACCCATGAGCTCTTTTGCTGCTG
TCATTCCTGAAAACATTAGGCTGGTGTATTTGAAGAGGACTCTGGTTCAGGCCCTTGTTAAGATCCCTGA
AAGCTTTCAAGACAAATTATTGGGTAGCTTTGTGAGGATCAAGACCGACCGTCATGATTTCACGCAGAAG
CACTCTCACCATCTTCAGCAAGTAATAGGTGTAAATATGACTTCTGAAGCAGTTAATGCCAGTACTGATG
GTCAACTTCAACTTTCAAATTATTTCAAGCAAGTCCCCATTAATGAGTTGTCTGATGATAATTTCACAGA
GGTGGAGCTGGAGACGAAGGCTAGAATGTTGCACGAGGATATAACAAAGCATTGGATTCCAAGAGAAATT
TCACTATTGCAAAGGCGTATTGATCGAGCTAATGAAAAGGGATGGCGGAGAGAATTGTATGAGTACCTGG
AAAAGAAGAGACTGTTAGAGAAGCCATCTGAACAAGAAAGACTTTTATCTGAGATACCCAAAGTAATTGC
TGACAAATTAGAGCCTGAAGTCATGCCAGATGCCTTAGAAAGGGTAGAAGAAGGGAATAGCTCACCAGAA
TTAAAGCACAAGCACATCTCAGATATTAATGGTACTGATGGTAGTGGGCCTGGACTTACTGGATTCTCAT
CTACTTCTGTAAAAAGTGATTCAGTCAATCACGGAAAGGAGAATGTTTATTTCCCCAGTGGAGCTGCAAT
TCCTAACGGCACAGATGGCTCTGAACTTGTTCAAATCCCATCTGCACATACGAAAGGTGATTCATTCATT
CAGGGAAAGGAGAATGTTAATTTCCGGAATGGAGAGAGTACTAAATTTATAGATGGATATCCAGTCGCCT
ATGATATATCTAACCAAGTCAAGGAAACAGAATGTCAGACTGCTGGTCTGATACAACAAGGGAATACTAG
TACTGCCTTGGTGACTGGATATAAAAGCAGCATAAAAGAAGAGATCTTAAATTCTGAAAACAACAAGGGA
GCGCCAGCACCATTACAGCCAAGTCAAGTGATTGAATTGAGTGATGATGAAGTAGAAGTTTTGGACCTGA
AGATTAATCAAAAGCAGATTTCTTTTGAAGATCCCAAAAACAAGGTCTGGTTTTACAAGGATCCACAAGG
AAAGGTGCAGGGACCCTTCCCGATGACTATGCTAAAGAGATGGAGCGATTCCAACTACTTCTACCCTGGG
TTCATGGTGTGGAAGAAAGGTCAGAGCCAAGATGAAGCTGTCTTATTGGTTGATGTGCTTCGGCGTCTAT
TTCCTTACACATGA
>CATHA_144.5
ATGAGAGATGATTTAGATTTTTGGGTGGAGGAATCAAATGATCAAGTGATCTTGCCCTTGAAAAGGAAGA
GGAATGGCAGACCAAAAAGACTAGAGTTTATAGGATGGGGGTCAAAACCTCTGATTGAGTTTCTTCGATC
AATTGGTAAAGATACAAGCAAGAAGCTTTCTCAGTATGATATGGCAACCGTCATAACTGATTATGTAAAT
GCTCATAACCTTTCTAACCCAGAAAAAAAGAAGAAAATTATATGTGATGAAAGGCTTTTCTCTCTTTTTG
GGAAAAAAGTTGTTCCCCGGATTAAGATCTATGATTTGCTGGAACCACATTTTGCTGAAAACCAAGATAG
TTCGGAGGATGATTTTCAGTATAGTTCAGAGGAGGATGGTATTCAATACGGTGGGGAAAAGAAAGCATCT
AATTCAGAGCGCAAACCTTCTGGTAAAAAAAATAAGGTCCCTGAAATACCCATGAGCTCTTTTGCTGCTG
TCATTCCTGAAAACATTAGGCTGGTGTATTTGAAGAGGACTCTGGTTCAGGCCCTTGTTAAGATCCCTGA
AAGCTTTCAAGACAAATTATTGGGTAGCTTTGTGAGGATCAAGACCGACCGTCATGATTTCACGCAGAAG
CACTCTCACCATCTTCAGCAAGTAATAGGTGTAAATATGACTTCTGAAGCAGTTAATGCCAGTACTGATG
GTCAACTTCAACTTTCAAATTATTTCAAGCAAGTCCCCATTAATGAGTTGTCTGATGATAATTTCACAGA
GGTGGAGCTGGAGACGAAGGCTAGAATGTTGCACGAGGATATAACAAAGCATTGGATTCCAAGAGAAATT
TCACTATTGCAAAGGCGTATTGATCGAGCTAATGAAAAGGGATGGCGGAGAGAATTGTATGAGTACCTGG
AAAAGAAGAGACTGTTAGAGAAGCCATCTGAACAAGAAAGACTTTTATCTGAGATACCCAAAGTAATTGC
TGACAAATTAGAGCCTGAAGTCATGCCAGATGCCTTAGAAAGGGTAGAAGAAGGGAATAGCTCACCAGAA
TTAAAGCACAAGCACATCTCAGATATTAATGGTACTGATGGTAGTGGGCCTGGACTTACTGGATTCTCAT
CTACTTCTGTAAAAAGTGATTCAGTCAATCACGGAAAGGAGAATGTTTATTTCCCCAGTGGAGCTGCAAT
TCCTAACGGCACAGATGGCTCTGAACTTGTTCAAATCCCATCTGCACATACGAAAGGTGATTCATTCATT
CAGGGAAAGGAGAATGTTAATTTCCGGAATGGAGAGAGTACTAAATTTATAGATGGATATCCAGTCGCCT
ATGATATATCTAACCAAGTCAAGGAAACAGAATGTCAGACTGCTGGTCTGATACAACAAGGGAATACTAG
TACTGCCTTGGTGACTGGATATAAAAGCAGCATAAAAGAAGAGATCTTAAATTCTGAAAACAACAAGGGA
GCGCCAGCACCATTACAGCCAAGTCAAGTGATTGAATTGAGTGATGATGAAGTAGAAGTTTTGGACCTGA
AGATTAATCAAAAGCAGATTTCTTTTGAAGATCCCAAAAACAAGGTCTGGTTTTACAAGGATCCACAAGG
AAAGGTGCAGGGACCCTTCCCGATGACTATGCTAAAGAGATGGAGCGATTCCAACTACTTCTACCCTGGG
TTCATGGTGTGGAAGAAAGGTCAGAGCCAAGATGAAGCTGTCTTATTGGTTGATGTGCTTCGGCGTCTAT
TTCCTTACACATGA
>CATHA_144.6
ATGAGAGATGATTTAGATTTTTGGGTGGAGGAATCAAATGATCAAGTGATCTTGCCCTTGAAAAGGAAGA
GGAATGGCAGACCAAAAAGACTAGAGTTTATAGGATGGGGGTCAAAACCTCTGATTGAGTTTCTTCGATC
AATTGGTAAAGATACAAGCAAGAAGCTTTCTCAGTATGATATGGCAACCGTCATAACTGATTATGTAAAT
GCTCATAACCTTTCTAACCCAGAAAAAAAGAAGAAAATTATATGTGATGAAAGGCTTTTCTCTCTTTTTG
GGAAAAAAGTTGTTCCCCGGATTAAGATCTATGATTTGCTGGAACCACATTTTGCTGAAAACCAAGATAG
TTCGGAGGATGATTTTCAGTATAGTTCAGAGGAGGATGGTATTCAATACGGTGGGGAAAAGAAAGCATCT
AATTCAGAGCGCAAACCTTCTGGTAAAAAAAATAAGGTCCCTGAAATACCCATGAGCTCTTTTGCTGCTG
TCATTCCTGAAAACATTAGGCTGGTGTATTTGAAGAGGACTCTGGTTCAGGCCCTTGTTAAGATCCCTGA
AAGCTTTCAAGACAAATTATTGGGTAGCTTTGTGAGGATCAAGACCGACCGTCATGATTTCACGCAGAAG
CACTCTCACCATCTTCAGCAAGTAATAGGTGTAAATATGACTTCTGAAGCAGTTAATGCCAGTACTGATG
GTCAACTTCAACTTTCAAATTATTTCAAGCAAGTCCCCATTAATGAGTTGTCTGATGATAATTTCACAGA
GGTGGAGCTGGAGACGAAGGCTAGAATGTTGCACGAGGATATAACAAAGCATTGGATTCCAAGAGAAATT
TCACTATTGCAAAGGCGTATTGATCGAGCTAATGAAAAGGGATGGCGGAGAGAATTGTATGAGTACCTGG
AAAAGAAGAGACTGTTAGAGAAGCCATCTGAACAAGAAAGACTTTTATCTGAGATACCCAAAGTAATTGC
TGACAAATTAGAGCCTGAAGTCATGCCAGATGCCTTAGAAAGGGTAGAAGAAGGGAATAGCTCACCAGAA
TTAAAGCACAAGCACATCTCAGATATTAATGGTACTGATGGTAGTGGGCCTGGACTTACTGGATTCTCAT
CTACTTCTGTAAAAAGTGATTCAGTCAATCACGGAAAGGAGAATGTTTATTTCCCCAGTGGAGCTGCAAT
TCCTAACGGCACAGATGGCTCTGAACTTGTTCAAATCCCATCTGCACATACGAAAGGTGATTCATTCATT
CAGGGAAAGGAGAATGTTAATTTCCGGAATGGAGAGAGTACTAAATTTATAGATGGATATCCAGTCGCCT
ATGATATATCTAACCAAGTCAAGGAAACAGACTGCTGGTCTGATACAACAAGGGAATACTAG
>CATHA_144.7
ATGAGAGATGATTTAGATTTTTGGGTGGAGGAATCAAATGATCAAGTGATCTTGCCCTTGAAAAGGAAGA
GGAATGGCAGACCAAAAAGACTAGAGTTTATAGGATGGGGGTCAAAACCTCTGATTGAGTTTCTTCGATC
AATTGGTAAAGATACAAGCAAGAAGCTTTCTCAGTATGATATGGCAACCGTCATAACTGATTATGTAAAT
GCTCATAACCTTTCTAACCCAGAAAAAAAGAAGAAAATTATATGTGATGAAAGGCTTTTCTCTCTTTTTG
GGAAAAAAGTTGTTCCCCGGATTAAGATCTATGATTTGCTGGAACCACATTTTGCTGAAAACCAAGATAG
TTCGGAGGATGATTTTCAGTATAGTTCAGAGGAGGATGGTATTCAATACGGTGGGGAAAAGAAAGCATCT
AATTCAGAGCGCAAACCTTCTGGTAAAAAAAATAAGGTCCCTGAAATACCCATGAGCTCTTTTGCTGCTG
TCATTCCTGAAAACATTAGGCTGGTGTATTTGAAGAGGACTCTGGTTCAGGCCCTTGTTAAGATCCCTGA
AAGCTTTCAAGACAAATTATTGGGTAGCTTTGTGAGGATCAAGACCGACCGTCATGATTTCACGCAGAAG
CACTCTCACCATCTTCAGCAAGTAATAGGTGTAAATATGACTTCTGAAGCAGTTAATGCCAGTACTGATG
GTCAACTTCAACTTTCAAATTATTTCAAGCAAGTCCCCATTAATGAGTTGTCTGATGATAATTTCACAGA
GGATGAGTGTGAGGATCTGCGTGAAAGAGTCAAAGCTGGTTTGCTTAGGAGGCCAACTGTTGTGGAGCTG
GAGACGAAGGCTAGAATGTTGCACGAGGATATAACAAAGCATTGGATTCCAAGAGAAATTTCACTATTGC
AAAGGCGTATTGATCGAGCTAATGAAAAGGGATGGCGGAGAGAATTGTATGAGTACCTGGAAAAGAAGAG
ACTGTTAGAGAAGCCATCTGAACAAGAAAGACTTTTATCTGAGATACCCAAAGTAATTGCTGACAAATTA
GAGCCTGAAGTCATGCCAGATGCCTTAGAAAGGGTAGAAGAAGGGAATAGCTCACCAGAATTAAAGCACA
AGCACATCTCAGATATTAATGGTACTGATGGTAGTGGGCCTGGACTTACTGGATTCTCATCTACTTCTGT
AAAAAGTGATTCAGTCAATCACGGAAAGGAGAATGTTTATTTCCCCAGTGGAGCTGCAATTCCTAACGGC
ACAGATGGCTCTGAACTTGTTCAAATCCCATCTGCACATACGAAAGGTGATTCATTCATTCAGGGAAAGG
AGAATGTTAATTTCCGGAATGGAGAGAGTACTAAATTTATAGATGGATATCCAGTCGCCTATGATATATC
TAACCAAGTCAAGGAAACAGAATGTCAGACTGCTGGTCTGATACAACAAGGGAATACTAGTACTGCCTTG
GTGACTGGATATAAAAGCAGCATAAAAGAAGAGATCTTAAATTCTGAAAACAACAAGGGAGCGCCAGCAC
CATTACAGCCAAGTCAAGTGATTGAATTGAGTGATGATGAAGTAGAAGTTTTGGACCTGAAGATTAATCA
AAAGCAGATTTCTTTTGAAGATCCCAAAAACAAGGTCTGGTTTTACAAGGATCCACAAGGAAAGGTGCAG
GGACCCTTCCCGATGACTATGCTAAAGAGATGGAGCGATTCCAACTACTTCTACCCTGGGTTCATGGTGT
GGAAGAAAGGTCAGAGCCAAGATGAAGCTGTCTTATTGGTTGATGTGCTTCGGCGTCTATTTCCTTACAC
ATGA
>CATHA_144.8
ATGAGAGATGATTTAGATTTTTGGGTGGAGGAATCAAATGATCAAGTGATCTTGCCCTTGAAAAGGAAGA
GGAATGGCAGACCAAAAAGACTAGAGTTTATAGGATGGGGGTCAAAACCTCTGATTGAGTTTCTTCGATC
AATTGGTAAAGATACAAGCAAGAAGCTTTCTCAGTATGATATGGCAACCGTCATAACTGATTATGTAAAT
GCTCATAACCTTTCTAACCCAGAAAAAAAGAAGAAAATTATATGTGATGAAAGGCTTTTCTCTCTTTTTG
GGAAAAAAGTTGTTCCCCGGATTAAGATCTATGATTTGCTGGAACCACATTTTGCTGAAAACCAAGATAG
TTCGGAGGATGATTTTCAGTATAGTTCAGAGGAGGATGGTATTCAATACGGTGGGGAAAAGAAAGCATCT
AATTCAGAGCGCAAACCTTCTGGTAAAAAAAATAAGGTCCCTGAAATACCCATGAGCTCTTTTGCTGCTG
TCATTCCTGAAAACATTAGGCTGGTGTATTTGAAGAGGACTCTGGTTCAGGCCCTTGTTAAGATCCCTGA
AAGCTTTCAAGACAAATTATTGGGTAGCTTTGTGAGGATCAAGACCGACCGTCATGATTTCACGCAGAAG
CACTCTCACCATCTTCAGCAAGTAATAGGTGTAAATATGACTTCTGAAGCAGTTAATGCCAGTACTGATG
GTCAACTTCAACTTTCAAATTATTTCAAGCAAGTCCCCATTAATGAGTTGTCTGATGATAATTTCACAGA
GGTGGAGCTGGAGACGAAGGCTAGAATGTTGCACGAGGATATAACAAAGCATTGGATTCCAAGAGAAATT
TCACTATTGCAAAGGCGTATTGATCGAGCTAATGAAAAGGGATGGCGGAGAGAATTGTATGAGTACCTGG
AAAAGAAGAGACTGTTAGAGAAGCCATCTGAACAAGAAAGACTTTTATCTGAGATACCCAAAGTAATTGC
TGACAAATTAGAGCCTGAAGTCATGCCAGATGCCTTAGAAAGGGTAGAAGAAGGGAATAGCTCACCAGAA
TTAAAGCACAAGCACATCTCAGATATTAATGGTACTGATGGTAGTGGGCCTGGACTTACTGGATTCTCAT
CTACTTCTGTAAAAAGTGATTCAGTCAATCACGGAAAGGAGAATGTTTATTTCCCCAGTGGAGCTGCAAT
TCCTAACGGCACAGATGGCTCTGAACTTGTTCAAATCCCATCTGCACATACGAAAGGTGATTCATTCATT
CAGGGAAAGGAGAATGTTAATTTCCGGAATGGAGAGAGTACTAAATTTATAGATGGATATCCAGTCGCCT
ATGATATATCTAACCAAGTCAAGGAAACAGAATGTCAGACTGCTGGTCTGATACAACAAGGGAATACTAG
TACTGCCTTGGTGACTGGATATAAAAGCAGCATAAAAGAAGAGATCTTAAATTCTGAAAACAACAAGGGA
GCGCCAGCACCATTACAGCCAAGTCAAGTGATTGAATTGAGTGATGATGAAGTAGAAGTTTTGGACCTGA
AGATTAATCAAAAGCAGATTTCTTTTGAAGATCCCAAAAACAAGGTCTGGTTTTACAAGGATCCACAAGG
AAAGGTGCAGGGACCCTTCCCGATGACTATGCTAAAGAGATGGAGCGATTCCAACTACTTCTACCCTGGG
TTCATGGTGTGGAAGAAAGGTCAGAGCCAAGATGAAGCTGTCTTATTGGTTGATGTGCTTCGGCGTCTAT
TTCCTTACACATGA
>CATHA_145.1
ATGGATCCTTTTTATCAAGAACAAATTAAACAAGAATGGATTTCTGATATTAATCGATTAAATACTCCTT
TTGATTTCTTCTGTTGGTTAGAATATTTTTTAATCAAGCAAGGATTTGAAGAAACAGATTTTTCCAAAAT
ATCTCATATCAATGTTCACACAATTTTAGCAAAAAAATGGAAATTGCCTGACGGCAATATTATTACTCAA
ATTCACCCACCGCTTCAATCTCTTCGATTAGACACTCCTGAAGGCGAGATTATTGCTTCACCATTCAAAA
AAGGCAAAGATAATGATGATTCAATCAAAATGGATGATATTCGCAAGATCTATCACCAGAATAATTATTC
CAACCAGATTTTGCATACGATTGCTACTCAAGTCGATTCCTTATCTTCTGAGATCAAATCTATTCCTACG
GCAGCTACTTCCAGATTTCTTGCCAGCTATTCTGCTCCTCATTTCCAACCCAGCTCCTTCTCCAAAAATC
AAGAAGCCCAACTTATACGACCAACATCCTCGTCTGCATCACCGCCTTCTCCATTATTACACAAGATATC
TCAAACCTTAGACAAAATCAATTCAAATCTTCCTAGTTCATCACGTATCAATACCATAGACCAGGAGAAC
CTCGATGCCTTAAGTTCTTCCAGTGACGCCTCTAGTCTTTCCTCCTCAAACGAATTTATTTCAAAAATGC
ACCAAGTAGAAGATTCATTCTTAGAGCCTCCTGAGGTAGCACCTACTACKGTTAACAAAATTCGTCAGTT
CAAATCTCGTCGATTTGCAACTCCTCGATGGAAACAGGCCGACACAAGGAATTATTATCCACGCCCTACT
CCTCCCGATATTCACTATGAAGAACGTGCCAAATTTCATGCCGCTCATTATGATGGCAATTCTATTTCCA
ATTGGAATATCGATGGCAAAAGYGAATACGAAATTCTCAATACCTTACAAGAGATGGGTATGGCAAAGAT
TGCCTACAAAGTTCACAATATTCCAGATAAACAGGCAGCAATATTTTTAGTTGCAGGCTTTACAGGGCAA
TTAAAATATTGGTGGGATAATTCATTAACCCTTGAAGACAAACTCGCCATTCTGGACCATACAATTGAAA
CCGAAGACGAGCAAGCTTATTCCGTAGAACTCTGTTCTCAAGAGGCAGTCCTTCAATTCATTCAAAATCG
TCATCTCATTCAACGAAGTATTCAACAATTATCAAAAGGAGCATCCTCGTCTGCGCAGCTCACTGTTCCT
GCAACACCTTCCCCACTCAAACCAGATTCATCCACTTCCAAGATCACCACTGTAGCTGCTGATGACAGTG
ATGAAGCGACTCAATTTCAAGAATTTCTTCGCTTCAAAGCATTTCAACAACAACTCAAACAGCAATCCAT
TCATAGTCCTACGTCCTCCCAGGATTCCTCTACCGAGTCCCTCGGTACCGATCCGATCGGCGGACAGGAT
CCTTTTGATTTTTGA
>CATHA_146.1
ATGGATGGAAGAGTCAAGAAGGTTGAAGAATTCGATGAATTTGACTCAAGAAAGATGACTCTAAATTTTC
AAGCTATGTACATATTAAGCTGTGCCTTAGATGCAAATGAGTACAATGAACATTCAAAGACTTCAAAAAT
AGTGCAAGTGAAGAATGCCAATGTTGGAAGAGGTGAAAATGTTGAAGAAGGAGAAAGCAGCAAGGGAAGG
ATAGGAAAAGGGAAAAGAGTGTCATCTGGGACAAGAAAGAGAAGGAAAATCGCTCCAGGCCACATAGTGG
ATTTGACTGACATGGAAGGTATGGAAATCATTCCAAATCTTTTCACTGATATTGGTTGGGGACCTCTGCT
CATTGTTAATGAACTGTATTACCCTGAGAATATATATGAATTCTATGCAAATTTACATAAGGATAGAATT
CAAAAGTATGGAAATATAACCCATCAATGGGTACTCTCTAAAGTTGGTGGCAGAGACATTTCGTTTGATG
ATAGACTGTTAAACTATATCTTAGAAACACCTGATGCTGGCATAAGATTTTACACCAAAAACAAGAAATT
TTTTTACCCTAACCTATATAGTGAAAGAAGATTTGAAGAGATATTCACAAAGGGAGAGGTTCTTAAGAGG
TATGATGATAGAAATGTAAATAAGCTTGATTCCTATGGAAGGTTAATGCACCATATGATCTCAAATATTA
TCATTCCTAATATTGGTCACAAGTCTCCCATTACAAACATGCATTCCTTTGTCATGCTAGCACTACCTGA
GCATAGAAGAATGAACTTTGGTTATATGGCCATAGAACACATGCTAGCCACTCAAACATCTTCCACAAAA
TGCTTGCCATACGGTTGCTTCCTCACAAAAGTCTTTCAATACTTTGTGCTTAATTTGGTTGGAGTTGGTG
ATCCCATTGGGGCTGGAAAAATCTACAACAAGCATACTTTCAAGAAAATTGGAATTGAGAAAAATGAGGA
AGGGATGTTAGTTAGAGGTGGACAAGATGAAAGTGATGAAGTTGATAAATGA
>CATHA_147.1
ATGGTAGAAGAACCGAGAAGTAATTGTCTGCATTATTTAAGGAAGTCGCACGGTCTACCATGTGCATGTG
AACTTGTTAATCGGTGCCAATATTTAATTCCAATCCAAGAGGAAGATGTTGACATCTTTTGGAGAAAACT
AGAAATTGGTTATGATATTCCTGAAGAACACGATAGAGATATGGAATCCAAAAAGCGTGATCTCACCTCA
CTGTTACAGGAAATTAGTACTGCTCCAATTTCTAATGTCCGGGAAGTTAGGCGAGTCATCAAAGGTGTTA
TACATCTAGTGGATAAGTTTCACTGGAAATACGTCTCCATCGCACATAAGAAGATAGGAGAGTCTAGTGT
TTCTGGTTCTGGGTCTGGTAGCGATTCAGGTTCAGGTTCAGGTTCTAATCCTAGTCCTCATGGAAGAGGT
AGGCCGCCTCGTAGCGATAGGGGAAGGCGCAGAGGACGTAGCAGTGGTAGGTCCAGTTTATCATCCGTTG
TAAGCTCGGATTCACCACCTGTACTATTCCCTTTCAACAATGCATTTCCCAGGTTTATGTATCAATTTAT
ACAAAACTGGAAGAATGTGGTTGGAGATGGTAATTGTGGATTTAGGGTTGTATCAAATTTTTTGTTCGGG
AACAAAAATCATTGGGTTGAAATTCATAGAAGAATGAGCTATGATTTATGGTACCGTATGAATATATATG
AGCAATTGTTCAGCTCAGTTGAAACTGTGACAGAGTTGATAATGAAGACAAATTGGAAAGAGGGTTCGGC
GCCACCTGAATATTGGATGGATACACCTGATCACCTTTATATCATTGCTAACACATTCAATCTATGCATT
GTATTTCTTGCACGGTCAAAGTCAACCATTGTCTTGCCTCTTGTTTCTAATATGGATGGGTCTGCTGGAA
CGATATTCATCGAACTCATAGAGGAATTACAGCATTTTATACAGTTGGTAGATGGATGCCCTTTGCCCCC
ATTACCAGTGCAATGGGAATATCATCGAGATATTCGAGTTAGTGGATGGGCGGCCCCATATCGTAATCGG
ATGGCAGATTAG
>CATHA_148.1
ATGGTTCAACCTAGCGGCCGTAGAGGAAATGCTGATCTTGATCCTATCACGGACAGGACATGTCGAGTTG
AGGGGCGCCCTATCACAGCTTCGTCTAGAAGTGTGAGGGGCCGACATAGTACTTCTAACCTCCCTGTTAC
TCCTACCCCTCTTACACCTGGTTTCCATCATGGTACAGATGCTTGGAGCCGCCCTCAGGATTCTTCATGC
AGCACACCAGAATATTCTCATGCTGAGTATGGTGTTTCATCTTCTGATCTTTATGTACTGGGGCCTGTAG
ATAGGGGTTTTGAGGGTAATAGGGGAGAGGCAGATGAGAGAGGTGATGATGATGGTGATGGTGGTGATGA
TGATCAGGATGACGGTGATGATGATGGAGATGAGAAGCAGACCGTATATGTTGCACATGTGGCACCAGCT
AGTAGATCGGATAGGCGTCCTCGTCACGAGAATGGACCCGAGGTGGCTCGTGATGTTCCGGCACCGACAC
CGAAGAGGAACAAAGTGAAGGCTTCTGATTGGGAGCAGACAGAGGCAGCAGAGGGAGGTCCTGTTGACCC
GGAGCTCATCCCATCATACAGTGGACATGTGGCGGGATCGTGGTTTATTGAAGTGCCAATCTCGTTATAT
GGCTCTCACCGGTTGGGACCTTACCGATTCGCAGGCTCGGCCCTTGGCTTCTGGGTTTAG
>CATHA_149.1
ATGGAAGCAGTTCTGAGTAGCCAAATGAGTTCCTCCCAAAACATGGAAAATCACATCGAACTAATAGCAA
AGAGGATCCTTGAAGAACCACTTAGTCATATACCTAGCAATACGGCCCCTTTGCAGGACGTAGAAGAACA
GTTGATAACATTTCCTATGTTTATGGATGACGATGATAGAACTGCTCAAGAACCGAGGAGTCCACTTCCT
AAGGATTTCAACAACTTCTACCGAATACAAGTGAAGTGGAAGAAAGGGGTTTTAAATTCTTTCACTTCCG
TTACAAAGAGGAGAAATCGGGCACCTTTCAGTCGAGACCTATCACAGATAGTAGGCCTCACCTTAGCTTT
GCTGGTAGGCTCGGAATTCTTTGGCACCAGCAAACCCAAGACCTATTCGGATGAAAATAGTCCAAGAAAA
GTTTCCGCAAACTCTCGGTGGAACTCCGGCGGCAATCCAAATAGGGCAAAAAAACGATTTTTGCAAAACA
AAGAAAACAACCCAAACCAGCTTGGGGCATCTTCCTTGCTACGAGTTGAGGATAATGATGAGGCCGATGA
GTCCTACAACCCCTCAGATGATGAGGAGGACGAGGCCAGTGCCCAGAACACGATCCCAATGGATACATTC
CAAACAGAGATGCAAACTGCCTTTGAGCTACTCCGGATCAATCAAGAAGTCCAAGGGATGCAGTTGACGG
AAATAGTACAATTCACTCGCCGCTATGCAGACGAGTTGGCACATCGAAGGGCATCAATAGATCACCAAAA
AGTAATGCTAGCCTATTTATGCCAAAGATTCATGCCTGATCAAGGCAGCATTAGAGGAGGCGGCATGGAC
TTTGGTCCACGATAG
>CATHA_150.1
ATGGGACCCATTAGAGATGGGCAAGTGGTTAATGATATGATGGTTGATGGTGTTGGAGACTTGTTGAGGA
TTAAAAAAGACAAAAATTTGTTAGGGAGTGATGGAACCAAATATCAACTGACGCATGCCACTACTCTTGC
AAAAAAAAGAGAACAGTCAAAGACCGGCGGGGACTTGTTCCCCACGAGCACTCCGATACCTAATTGTGAC
ATTGGGCTAATATGGGGTTTTGTCCCATCATCTGCCATTCCCTTGAAAAGGTGTCTGACTGACATTATAC
GTCTTTTGCTTTTGAATTACCGCTTTAGCATCTTGGGGACACTCCCTGTCTTCTCGTTCCCTTTTTCATG
CCTCTTAAATTTATGGCGGCAGAGATGGCTTCTTTTAACAGTCGAAACTCCGGCTGCGCTGAAGGGACAA
AAGTTCCTACTACTCCTTCAAGTCAAGTGTATTTATTATTTTCATGACACCTTCTGGGGTTTATTATCAT
CTTCAAGGTGTCGGGGGTCCCCACCAGTTGTGATTTATTTCAGAGGTATCACAGGGTCCGTCACGGGGTT
ACCTAGTCCACCCGTGAAGCTGGATACTGAACTGCAGCATTACGGGGAAGTTATCGACTGTTACCCGTAC
AGCTTTGGATTAGGAAAAGTTGGTATCGTTTGTTGCTGGAAAGCTGTGATTTTTATGGTAGGGAGTTCGA
TAGAGCCATTCTACGTTAGTATTGGTAGAACTTTTTGGTATTTGTCTTCTGTAATTTCCTTCTTTTCTTT
CTTGGCTTTTATTATCAGAGGTTTCTCATTTTGCAGGTGTTTCTTCATCTCTTCTGAAGAGGAAATGCTC
AGATATCGCTAG
>CATHA_151.1
ATGGTAGCTCTTGTGATTCCTTATAGCTTTTCATCTCCTTGGGCCATCTTGGGTCATATCACAGGTCTCC
ACATATGGCCATATGGGAAGATTAGCTTGCAGGAGTTGGATCCCCGAAGAGCATGGGCATTTTACGTGGA
TGGATTAGCAAGACAAAAGCATAAGGGAGAGGGATTTGTGTTGCAAAACTCGGACAGGATGGAATTTGCT
TATGCGTTGAAATATGTTTTCTTTGTAAGTTATAATGAATCTGAATATGAGGCTCTTATAGTCGGGCTAC
AGATGGCTTCAGCTATGAACATCGAACAACTTATCATCCTGGTAGCTCGGTTCAAAGCCACTTGGTTCGA
GAAAATTGATGGACGACACAACCAAAAAGCGGACAAATTGTCTAAAGCCATCTCAGGGGAGATATGCTGT
TGCTGTGAGAAATATTCGCACCTCTGTGGACATTTTTCATTCACTGCCAACGTTAAGCGAACCTACAGGG
TCACACGCATAGACGATCTTGTGAGCATAATGTCCATGTTCAATGAATCTAGATTGTGTCCAGATTCGTT
GAACGTATACAAAAGGGGAATCAGATTCCATATTGTATTCTCTATTTTCAGAACACAGAAAGGGCTGGCA
TCCCGATCGCTTGCAGAGGAGTTCGTCGCATGGATACCAGTAGAGGGCGAAGCGTACAAAACAGCGCCTC
CACAACGAACAATCAAAACATTGAGGAATCCAGGCAGGGGATTGGGTGTTAAGAAAGAATCAAGTAAGCA
AGCAAGAACAGGGACGGAAGCTAGATGCAACTTGGAAAGGCTTACCGAGTACTTAAGGCACACAGGAACG
ATTCATATATTTTAG
>CATHA_152.1
ATGGCAACCACGAAAGACGGTAACACCTCCCACGAGAAATTACAATATGACAGCTCTCCGCTACGAGATA
CTAATCCCATCTCTCCAGGGGCTGAGGGTTACAGAGCACCAGGAAGGATACAACCTGCTCAAAGTGTCCG
GAACAGAGGTCCTCCATCTGGTGGAATCATTGGGAATATTAAAAGCCCCACCAAAGATGAAATCTCCGCC
AGAGAACCGCTTCCAGACAATGGATATTTGAAGGAGTTCATTGCTCGTTTTGCAAACAAAAGGCAAGATA
TTAAGAGGATGACTAATCGGGGATACACCACAAGCAAAGATATTCAAGGAAGACAAGCCCCCCTAGAAGT
GAAAGACGATGACGCACCACTAATAATCTCTTTGAGTATAGAAGACTGCACAGTCAGGCGAATACTAGTG
GATATGAGAAGTGCTGCAAACGTGTTGTTCCACGATGCAGTCACACAAATGGGAATCTCCGAGGATAGAA
TTAGAACATGCCATGTGTCTCTCATTGGTTTCACCGAACGAACTATCAATTCGAACGGGATTATTGAACT
CCACGTCAAAGTCCATGGAGTAACATGGAATGCGGAGTTCTTGGTTGTTGATGCTCCATCATCATATAAT
GGACTTCTTGGTAGACCTACCCTCAACGAGATGAAAACTATAGTGATATGA
>CATHA_153.1
ATGCATCCAGCGTGTTTTTGGAGATGTTCTCCACAATGTGTTATGTGTTTCCTAGAAAAATGCATAGGAG
CGACCGTGGAGGGTGTGGCCCAATCGGTCTACGTGGACACTGTTATATGCTCTGCGGTGGGGGTCGGCCG
CCTAGTGGAGAGTCAGGAGGGGCTCGAAACTGAGGTTGGTCCCAAGGTAGACCTGATTAGCTCGGGACAG
TCAGGGGCCCAGCAAGCCACTGAAGTTTTAGGCCCGGAGCTTTTGGATCAAATTACCCAAAAGGGCATAT
GTGTATGTTTTATCTTTTTAGACTCGAACTGTCTGTAA
>CATHA_154.1
ATGCGTGGATGGGAAGTGATTTCGTTGAATATGGATAAGAAGCGAGGATTTCCCAAAAGAAGATTTTTAG
TCCTCTGTGCGAACAGGCTAGCTCAATTGATGAGGAACGGGCTTAATAAGTGTTCCATCTTTATGCTTCA
CCAGACTGTTGGAAAATTATCAAAGATGGAGCAGAACGAGACAGGATACCAAGCTCTTCAGGGTCCAGTC
CTGTGTGTCAACAATTGTGGGTTTTTTGGAACAGCGGCAACCATGAACATGTGCTCCAAGTGTTACAAGG
ACATGATGTTAAAGCAAGAGCAATCTAAACTTGCAGCCTCATCTATTGAGAATATTATGAACGGAACTCC
TCCTGGCAGTGGCAAAGGTTCAGATGTTACTGCACAATTGGGTCCATCACAGGCTGTTGCAATGACACTC
GATACTCCGGCGCCAGCTGATGATACTACAAGTGAGAAAGTCAAAGAAGGTCCCAGTAGATGCCACACAT
GCAGGAAGCGTGTTGGTCTGACGGGGTTTAATTGTCGATGTGGCCATATGTTCTGTGCTGCTCATCGCTA
CTCAGACAAACATGATTGCTCCTTTGATTATCATGCTGCAGCTCAGGATGCTATAGCCAAAGCCAACCCA
GTTGTTAAGGCTGATAAGCTTGACAAAATCTAG
>CATHA_154.2
ATGGAGCAGAACGAGACAGGATACCAAGCTCTTCAGGGTCCAGTCCTGTGTGTCAACAATTGTGGGTTTT
TTGGAACAGCGGCAACCATGAACATGTGCTCCAAGTGTTACAAGGACATGATGTTAAAGCAAGAGCAATC
TAAACTTGCAGCCTCATCTATTGAGAATATTATGAACGGAACTCCTCCTGGCAGTGGCAAAGGTTCAGAT
GTTACTGCACAATTGGGTCCATCACAGGCTGTTGCAATGACACTCGATACTCCGGCGCCAGCTGATGATA
CTACAAGTGAGAAAGTCAAAGAAGGTCCCAGTAGATGCCACACATGCAGGAAGCGTGTTGGTCTGACGGG
GTTTAATTGTCGATGTGGCCATATGTTCTGTGCTGCTCATCGCTACTCAGACAAACATGATTGCTCCTTT
GATTATCATGCTGCAGCTCAGGATGCTATAGCCAAAGCCAACCCAGTTGTTAAGGCTGATAAGCTTGACA
AAATCTAG
>CATHA_154.3
ATGGAGCAGAACGAGACAGGATACCAAGCTCTTCAGGGTCCAGTCCTGTGTGTCAACAATTGTGGGTTTT
TTGGAACAGCGGCAACCATGAACATGTGCTCCAAGTGTTACAAGGACATGATGTTAAAGCAAGAGCAATC
TAAACTTGCAGCCTCATCTATTGAGAATATTATGAACGGAACTCCTCCTGGCAGTGGCAAAGGTTCAGAT
GTTACTGCACAATTGGGTCCATCACAGGCTGTTGCAATGACACTCGATACTCCGGCGCCAGCTGATGATA
CTACAAGTGAGAAAGTCAAAGAAGGTCCCAGTAGATGCCACACATGCAGGAAGCGTGTTGGTCTGACGGG
GTTTAATTGTCGATGTGGCCATATGTTCTGTGCTGCTCATCGCTACTCAGACAAACATGATTGCTCCTTT
GATTATCATGCTGCAGCTCAGGATGCTATAGCCAAAGCCAACCCAGTTGTTAAGGCTGATAAGCTTGACA
AAATCTAG
>CATHA_155.1
ATGCCTAAACCTCAAGTATCTATATACAAGAATTGGCCAAAGAGAGATGAAACACCTAAGGTGGCTTTCA
AAGATAATTCTAAGCCTAAGATAGAAGAGAAAGGTAGAGTGATTACCAATCCAACAAGGTGCTTCAAGTG
CAATGGTGTGGGACATATAGCCATTAATTGTCCTACTAAGAGGACTTTGGTCTTTTGTAAAGATTTGAAT
AGTTGGATTAGAAAGGATGACGATGATTGCCAAGACGATATTGTTGAAAAGGAAGAAGAAAGTAGTGAAG
AAGTTCAAGGAATTGCCTGTTTCGAAGCCAATGAAGAAGGCATGAGTTTGATAGTTAGGATTAGTTCTGA
ACAGTTTTCAGAACACATAGGGGCTAGCATCCCGATCACTTGCAGAGGAATTCGTCGCATGGATACTAGT
AGAGGGCGAAGCGTAATCAGAGCAGCGCCTCTACATCGAACAGTAAAAAATATTGAGGTTTTGAGGCCAT
ATTTTCCTCAAGGTTCTATCAAATTGGAAAAGAGTTTTACCTCTCAATATTGGGTTTATAAGGCTTAG
>CATHA_157.1
ATGGAAGAAGTGCCAGCGCACGTGTATCCGGGGCCCATTGTCCCTGATCTTTTGTCGAGACAGCATGAGC
ACCGATCTGGTTTGATTTGGAGTGGGGACCATGAGACATACAAGGTGAAGAAGGAACCTTTGGAAGCATG
GATCGTGAGAGCGTTTACCAGTTCAGAGACCAATGATGATCTAATCCTCCGCGCTCGTGGATTTATTTTC
TTACTTGTTGGCGGACATATGCTTCCTGACTTCTCCGAAAATTTGGTTCATGTGCGCTACCTCAGTTTAT
TAGAGGATATTGATGCTATTCAGTTCATGTTTATATTATAG
>CATHA_158.1
ATGGTTACTGATGAACCGTCTATGTTGTACAGTACCGTCAATAACGATGACGATGAGGTTGACGGATCGG
ACGGAGATGATGCCAGTTCTAGTCAATCGGAATCGGATGATGACAATGACCTGGAAGAAGGAGAATTCCA
AACTCCCCTGAATCCTAGCAGCCAATGGTTCAACAACGCTAGGTATGACTACACACATGCTGGAGCATTC
CTAGATATGGGCTCGGGTTCTCCTATAGATGACCTTGTAGAATCTAGTACCGTCCGATTACTCGATTGGA
ACGACTCCATGACTAACATACACTTAGGCATGAGATTCATTGACAAAGTGCAAGCAATAAGTGCGGTTCT
GTGTAGAGAAAATGGGTCAAGAACATATACTTATGTGCCTGAGATATATTTGCGACAAACGTACAGAAGA
ACTTACCAAGCGAATTTTCATCCGGTCTTGAGTGAGAACTTTTGGAGGGATGTTCTTTTTAATTTAACAT
TTTATCCTCCAAACATGAAAAAGGAACGGGGTAGGAAACAGGGCAAGTGA
>CATHA_159.2
ATGGACGTTGATGATGGCAGCGGCGAGTCTCGAGCCTTCGGGGTAAATTTTAGTAGTGAAGGAGTAGCTA
AGTTGCGAGAGGAAGTTAACGAAAAGTTGAAGGAGTTCATGGGGGAGTATACAGACGACACTCTTGTGGA
ATATGTGATAGTTTTGCTAAAAAATGGAAGGCGTAAAGATGAAGCAAGGAATGAGTTGAATGTTTTCCTA
GACGATGATAGTGATTCATTTGTGTCCTGGCTGTGGGACCATCTGGCTTCAAATCTGAACCTTTATGTAC
AAGCAGGGGAACCTAATGCAGATGGGGCAGCTAAGTCTGGGGTAGTAATGGGAGAGCAGACTCCAACAAA
TATTTCTCATCAGGCAGAGTCTGAATCTGAAAAGGTGAAATTGAATAAGTCATCTAGATCCCGTCATACT
AGAGAATGGAAAGGGCTAGTGAGGGATGAAGGTGGCCGCCCTCTTTTGCGAAGTTCTATAGTGGACGGCA
CTCATGTTGAGAAGGAAAGTCATGATAAAGATGGCAATGAAAAGCAATCAGCTTCTCCCCGGCCAGCTGT
TCAGAGAAAAAGGAAGCGGCCTGAAGAACGGCAGCCAAACCAGAGAGAGATGGTGTCTCAAGCAACAATT
AATGCACCTCGAAGGTTGCTGCAGTTTGCTGTTCGAGATGCAGTAGCTACCTCAAGGCCATCAGATTTGA
CTGCAGAACATTCTCTAAAGCGCCTTCGTTCTGTGGTGTCCACGTCAATGGAGGACTCAAACATTGAAGA
ACGTGCACCCAGAGTTCGCTTGGTAGCTAGAGCGCCCAATGCCATGCAAGCTGCTATTAGAGCTGTAGCT
GAAGCTGCAAAAGATGTAACAAAAATTAGACCCTCACGTAATGTGTTTGATAGGCTTGGTCGTCCTACTG
ATGCTTCAGATACCTTGAATCAGTTACCGGAATTTGGAGATACTGTTGCTGATGATGATGAAGGTGAAAC
TTATGGTGATACAGGGGAACAGACCATGTCACCTTATGATCTGAGAAATGAATTTGCCAGGGCATACACC
AGGAATATGTCAGTGTTGCAAAGTGACACAAGAATGACAATTGATCCCCCTCATGATGAAGATGATGACA
TGAGAATGTTCAGGCGAGGGGTTGTGGGTGCATCTCAGACTGGGACATCTGGTGGATACAGGGCTGAGAA
CTCACTGACAGTACACAGCAGACTAGGAAAAAATGCTGAGGAATTAGTTCATGAATCTGGGAAGAACCAT
GATCCATCTGGGGCTGTATCTAATACTTCTCACATGTTAGTCAACACGACTGGAAGTTTGAATACCTGGA
GATCCCCTCAGCATCAAGAGGCAACGGATAGTTTTGTGGTAGATAATCGTAAGCTTCTCCAGGTGACCAG
TGCAGTAACTCCCAAGTCTAGTGTGCAGCTGATGAAAGAGAACGATATTCCTGTAGCATCTACTAATGGA
AATGTGAAGCTTGAAGTGGGCTTGCAGAAAGAGTCTCAAAATGCAGAGTCATCCTTTCCTGGCACAAATT
CTGTCAGTGTTCCAGCAGAAGATGTTGATTCTCGTACCATATTTGTTAACAATGTTCACTTTGCTGCTAC
CAAGGATGGTCTCTCGAGGCACTTCAACAAATTTGGAGAAGTACTGAAAGTGATTATTTTAGTTGATGCT
GCAACAGGGCAACCAAAAGGGTCAGCTTATGTTGAGTTTACAAAAAAGGAGGCTGCAGATAATGCTTTAT
CGTTAGATGGAACTTCCTTCATGTCACGTATTCTTAAGTATTGA
>CATHA_159.1
ATGGACGTTGATGATGGCAGCGGCGAGTCTCGAGCCTTCGGGGTAAATTTTAGTAGTGAAGGAGTAGCTA
AGTTGCGAGAGGAAGTTAACGAAAAGTTGAAGGAGTTCATGGGGGAGTATACAGACGACACTCTTGTGGA
ATATGTGATAGTTTTGCTAAAAAATGGAAGGCGTAAAGATGAAGCAAGGAATGAGTTGAATGTTTTCCTA
GACGATGATAGTGATTCATTTGTGTCCTGGCTGTGGGACCATCTGGCTTCAAATCTGAACCTTTATGTAC
AAGCAGGGGAACCTAATGCAGATGGGGCAGCTAAGTCTGGGGTAGTAATGGGAGAGCAGACTCCAACAAA
TATTTCTCATCAGGCAGAGTCTGAATCTGAAAAGGTGAAATTGAATAAGTCATCTAGATCCCGTCATACT
AGAGAATGGAAAGGGCTAGTGAGGGATGAAGGTGGCCGCCCTCTTTTGCGAAGTTCTATAGTGGACGGCA
CTCATGTTGAGAAGGAAAGTCATGATAAAGATGGCAATGAAAAGCAATCAGCTTCTCCCCGGCCAGCTGT
TCAGAGAAAAAGGAAGCGGCCTGAAGAACGGCAGCCAAACCAGAGAGAGATGGTGTCTCAAGCAACAATT
AATGCACCTCGAAGGTTGCTGCAGTTTGCTGTTCGAGATGCAGTAGCTACCTCAAGGCCATCAGATTTGA
CTGCAGAACATTCTCTAAAGCGCCTTCGTTCTGTGGTGTCCACGTCAATGGAGGACTCAAACATTGAAGA
ACGTGCACCCAGAGTTCGCTTGGTAGCTAGAGCGCCCAATGCCATGCAAGCTGCTATTAGAGCTGTAGCT
GAAGCTGCAAAAGATGTAACAAAAATTAGACCCTCACGTAATGTGTTTGATAGGCTTGGTCGTCCTACTG
ATGCTTCAGATACCTTGAATCAGTTACCGGAATTTGGAGATACTGTTGCTGATGATGATGAAGGTGAAAC
TTATGGTGATACAGGGGAACAGACCATGTCACCTTATGATCTGAGAAATGAATTTGCCAGGGCATACACC
AGGAATATGTCAGTGTTGCAAAGTGACACAAGAATGACAATTGATCCCCCTCATGATGAAGATGATGACA
TGAGAATGTTCAGGCGAGGGGTTGTGGGTGCATCTCAGACTGGGACATCTGGTGGATACAGGGCTGAGAA
CTCACTGACAGTACACAGCAGACTAGGAAAAAATGCTGAGGAATTAGTTCATGAATCTGGGAAGAACCAT
GATCCATCTGGGGCTGTATCTAATACTTCTCACATGTTAGTCAACACGACTGGAAGTTTGAATACCTGGA
GATCCCCTCAGCATCAAGAGGCAACGGATAGTTTTGTGGTAGATAATCGTAAGCTTCTCCAGGTGACCAG
TGCAGTAACTCCCAAGTCTAGTGTGCAGCTGATGAAAGAGAACGATATTCCTGTAGCATCTACTAATGGA
AATGTGAAGCTTGAAGTGGGCTTGCAGAAAGAGTCTCAAAATGCAGAGTCATCCTTTCCTGGCACAAATT
CTGTCAGTGTTCCAGCAGAAGATGTTGATTCTCGTACCATATTTGTTAACAATGTTCACTTTGCTGCTAC
CAAGGATGGTCTCTCGAGGCACTTCAACAAATTTGGAGAAGTACTGAAAGTGATTATTTTAGTTGATGCT
GCAACAGGGCAACCAAAAGGGTCAGCTTATGTTGAGTTTACAAAAAAGGAGGCTGCAGATAATGCTTTAT
CGTTAGATGGAACTTCCTTCATGTCACGTATTCTTAAGGTTGTGCGGAAAAGCTCTGCTCAGCCGGAAGC
TTTGTCCATGATGACTTGGCCTCGTGGTGTCCGGGCATCTCCTTTCCCAATTCCTAGATATGGTAGGGTT
CCTTACCCGAGAGGTATCCCTGGTGCATACCGCACCCGCCTCCTAATTAAGCCTGGTGCAAGGAGTATGC
AATGGAAGCGAGATTCTCAGTCTACTACTGTTGAGGTGCCTGGTCCGGCTTATGCTAACAGCATTCCACC
TTCCACTCGGAGTCTCACATATGTTCGGACAGAGCCGAAAACAAATGGAAGTTCTGGTGCTACATAG
>CATHA_159.3
ATGGGAGAGCAGACTCCAACAAATATTTCTCATCAGGCAGAGTCTGAATCTGAAAAGGTGAAATTGAATA
AGTCATCTAGATCCCGTCATACTAGAGAATGGAAAGGGCTAGTGAGGGATGAAGGTGGCCGCCCTCTTTT
GCGAAGTTCTATAGTGGACGGCACTCATGTTGAGAAGGAAAGTCATGATAAAGATGGCAATGAAAAGCAA
TCAGCTTCTCCCCGGCCAGCTGTTCAGAGAAAAAGGAAGCGGCCTGAAGAACGGCAGCCAAACCAGAGAG
AGATGGTGTCTCAAGCAACAATTAATGCACCTCGAAGGTTGCTGCAGTTTGCTGTTCGAGATGCAGTAGC
TACCTCAAGGCCATCAGATTTGACTGCAGAACATTCTCTAAAGCGCCTTCGTTCTGTGGTGTCCACGTCA
ATGGAGGACTCAAACATTGAAGAACGTGCACCCAGAGTTCGCTTGGTAGCTAGAGCGCCCAATGCCATGC
AAGCTGCTATTAGAGCTGTAGCTGAAGCTGCAAAAGATGTAACAAAAATTAGACCCTCACGTAATGTGTT
TGATAGGCTTGGTCGTCCTACTGATGCTTCAGATACCTTGAATCAGTTACCGGAATTTGGAGATACTGTT
GCTGATGATGATGAAGGTGAAACTTATGGTGATACAGGGGAACAGACCATGTCACCTTATGATCTGAGAA
ATGAATTTGCCAGGGCATACACCAGGAATATGTCAGTGTTGCAAAGTGACACAAGAATGACAATTGATCC
CCCTCATGATGAAGATGATGACATGAGAATGTTCAGGCGAGGGGTTGTGGGTGCATCTCAGACTGGGACA
TCTGGTGGATACAGGGCTGAGAACTCACTGACAGTACACAGCAGACTAGGAAAAAATGCTGAGGAATTAG
TTCATGAATCTGGGAAGAACCATGATCCATCTGGGGCTGTATCTAATACTTCTCACATGTTAGTCAACAC
GACTGGAAGTTTGAATACCTGGAGATCCCCTCAGCATCAAGAGGCAACGGATAGTTTTGTGGTAGATAAT
CGTAAGCTTCTCCAGGTGACCAGTGCAGTAACTCCCAAGTCTAGTGTGCAGCTGATGAAAGAGAACGATA
TTCCTGTAGCATCTACTAATGGAAATGTGAAGCTTGAAGTGGGCTTGCAGAAAGAGTCTCAAAATGCAGA
GTCATCCTTTCCTGGCACAAATTCTGTCAGTGTTCCAGCAGAAGATGTTGATTCTCGTACCATATTTGTT
AACAATGTTCACTTTGCTGCTACCAAGGATGGTCTCTCGAGGCACTTCAACAAATTTGGAGAAGTACTGA
AAGTGATTATTTTAGTTGATGCTGCAACAGGGCAACCAAAAGGGTCAGCTTATGTTGAGTTTACAAAAAA
GGAGGCTGCAGATAATGCTTTATCGTTAGATGGAACTTCCTTCATGTCACGTATTCTTAAGGTTGTGCGG
AAAAGCTCTGCTCAGCCGGAAGCTTTGTCCATGATGACTTGGCCTCGTGGTGTCCGGGCATCTCCTTTCC
CAATTCCTAGATATGGTAGGGTTCCTTACCCGAGAGGTATCCCTGGTGCATACCGCACCCGCCTCCTAAT
TAAGCCTGGTGCAAGGAGTATGCAATGGAAGCGAGATTCTCAGTCTACTACTGTTGAGGTGCCTGGTCCG
GCTTATGCTAACAGCATTCCACCTTCCACTCGGAGTCTCACATATGTTCGGACAGAGCCGAAAACAAATG
GAAGTTCTGGTGCTACATAG
>CATHA_160.1
ATGGTTGAAAAGTCTACAAGAATCAAAGAGCTTCCACACGATAAAATTGAAGAGAGTCTTAAAATCCATG
TTGTGGAAGAGCCATCCAAAGAGGAACCTTTTTGTATCATGAATGAGAAGAGCATTGAAATTAAAGAAAA
AGAAAGAGTGGAAGAAAAAGAGAGATTAGTAGAAAGATCATGTAACTTTGATTCCATCTCTATCATTTCA
AAAGAGAGCGAAAATTTTGAGTGTTCTAAAGAGAAAGAGAGTGAGCTTGAGAAAAGTGAGAGAGTAAAAG
AAAATGAGTACTTCATTGAAAAACAAGAGAGTGAAAAAGAAAAAATTTTGAAGATTCAAGCAAGGATGAA
GCAGGAAAGCTTGCATACAAGAGTTGAAGACAAAGGAAGAAACATGGAGAAAGAGCTTGGCAATTTTCTT
GAAGACTTACCAATAAGCCTATCTCTTAACCCTTTTCTTATTTGGCATGAAGTTTCTTTTGTGGAATTAG
AATTGTTTCTAGAGTCTTATCTTTCTCATCTAACCTTTCATAGAATAAAAGAAGCACCTGTGAAGTCTCA
AAGTCTACAAGCAAAAGATCTTGTTGATGAGGGCAAAATGGAGAAGAAGAGACCAAGCCATTCCAAGATC
AAATCATTGGAGACATTGAAGACATTGAAGGCATTGTCTATGCTAGAATGGAAGTAG
>CATHA_161.1
ATGGCGGCTGCAATTTCTCGGAGATTTCTGAAGTCCCAAATCTTTTCAATTTTCTCCTCCACCAACCACC
ACCACCACCTCAGCTCTACTTCCCGTCAATTTCTAATCCCAAGCCATTCGAGTCATAGCCTGATTTCCTC
CAGTTCCGCTCCATTTGAGAGGCAGCTACCATTTCACAAAAAGTTCAGTAATTTTGACTCCAATTTGGGA
AAGAGCCATGGATTTTCTACCTTAAGTCAGAACCCTCCTTTTCTCATTGAGAATTTTTCTTTAAACCCTA
AATCCCATCAGTTGATATTTGGAAAAAGCGACCGTATTGTCTTCAGATCATACTCTACATTGATTTCGAA
AGACGCTACCCTTCAGAAAAATTATCAAATTTTAGTACGCAAATGGCTATCCTACGAGAAGCCCAGGCAC
TTATCATCATCCAATGATGCATCATCGCATCAAGGAAAGAAAGAAAACGTAAGTGAGTACCCAAGTCAAA
ACCCTGACTTCAAGCACCAAGAAATCACTGGACCGACTGTTGAAAAGGATGTCTCAGCCTTAGCCAATGA
GACCCGACAAGTTCTTGAAACAATGATGAAAACTATGTATAGCTTGAGCAGCGCATTAGCTGTTGTGGGT
TTGATTCATCTCGGTCTCGGAGCTTGGATTTCATATATCACAAAATCTGCTCCAATTTTTGAAGTTTCAA
TGCAGAGTATTTTGGCATTTGGTCTTCCATTCTCATTGGCTTTCATGTTAAGGAGGGCATTGAAGCCAAT
GTACTTCTTTAAGAAAATGGAGGAACAGAGTAGGCTGCAAATTCTGACCCTTACACTTCAGGTGGCTAAA
CAGCTTAACGTATTATTTGTTAGAGTTCGTGGTGTTTCTTATCTATGCATTGTTGGTGCATCTATTGGGT
TGATTTACATTGCTTTAGCTAGATGA
>CATHA_162.1
ATGAAAGTGAACACATATTCGATTGTCACTCGGTATTTGAGATCAAGAACATCCGACCGTCGAACGTACG
TTACATTGGGTTGCGAGCGTAGAGGTGTAAATAAATCAAGCACGAAGCTGAGAGTTGACGATGAAGAAGA
AGTTCGCATAAAAAGATGGGGTCCTTATGGGACTAAAAAGCGAGCAAATGACCATGAAAATTGGCAATTA
TTCTTACATGATGGGAGGCACAACAATGTAATAGGTGTCTATAATCACGGTCGCACTCAGGCTGCAAGAC
TAACGGAGGAGCAGCAGATACCGACCGAGCAATTTAGGAAGAGTCATTTGCCACCACGTAATATCTTACG
ATTTTTCCAAGAGCAAAATGTGGGTTGTGCTATGAGGATATAA
>CATHA_163.1
ATGCCATTGTTGGAGGTGGTAGGGATGACTCCGACCGGGAATGAGCAAGATGGTAATGCACACGAACCAT
GTGTGATTATTATGGACAAGGAAAGCGGTTTAATGCCTGTGATCAAGAGAGTTTGGACAAGTCAAGTACT
GTATTTTGGGGTAGAGACCACCAACCGTGTTGAGAGTGAACATTCAGTCCTGAAGGTATGGCTTTCAACA
TGCATTAGTGATTTGGACACTGTGTTTCTTAATACTGACTCGCTCATTGAAAGTCAAATTACTGAGATTA
AGAGCTCATTTGAGTATTCTAGGCTTAAAGAAAAGTTTAATGCCAAGAGTAATATGATATTAAAGAATGT
GAGTAATAACATCAGTCATTTGGCATTGAAGAATATATGGGTTGAGATAATGAGAGCTCCAAAGATCATT
GATGACCCAAAAAATAAGTGTGGACACTATTTGAGGACATCACATGGCCTCCCATGCTTGTGCAAGTTGA
TTGCACGGTTCGATCATCTTCTCCCTATCCAGTTGGACGATATTGAGACTTTTTGGAAGACATTAGAAAT
TGGCGGTTACCATCCTTGTTCACAGGAGAAGGACATGGATTCTGAGATGTATGATCTTGCCTCCCTCTTG
GATCAGATAAGTACATGA
>CATHA_164.1
ATGTCAGGAAACAATAATGTTCTTGGAATCTTTCTATTGATCTCATTGCTTCACGGATTCATCGCCGTCA
CAAAGGCCGCCGCCGTGGTCTCTAATGCACCACCACCACCAAAGCCGCCAACGTCAAGCACCACCACGAC
GGCCGGCGTGGTCCCTAATGCAACAATGCCACCACCAAAGCCGCCAACGTCAAACACCACCACGACGGCC
GCGGTAGTCTCTAATGCAACAACACCACCAGCACCAAAGACGTCAAACACCACTACGACGGCCGGCGTGG
TCTCTAATGCAACAATGCCACCACCAAAGCCGCCAACGGCAAGTCCGCCACCGTCGAAAAGGAATCCAAA
TGCCACAAATATGAACACTAATAATTTCATTCCCGAATTCAATTGGGAACAACAACAATATCTAAAGGCA
CACAATGAGATTCGACAAAAATTGGGGGTTCCGCCGCTACAATGGGACGCAAATCTGACTTGGTATGCAC
ATTCATGGGCAATTAAACGGCGAGAAGATTGCAATTACAGAAATCATTCACAAGGCAAGTACGGAGAGAG
CAGTTTTTGGATGCAATACAAGGATTTTAATCCAACAGAAGTTGTTCAACAATGGTACAGTGAACAATTG
CTTTATGATCATCAAAAAAATCTCTGCAAATGTAAATACGAAATGGACGGATGCGAATGCGGCCATTATC
TTAATATAATTTGGAAAACAACACAAAGGTTGGGATGTAGCGGTTACGTTTACTGTACAAAACAACAAGG
TATACTGGTCTTTTGTTCTTATGATCCGCAAGGGAATTACAAGGGCATCAATCCATTGAATCCTACAAAA
TTAGGAGGAGGAGGAGGTACATTTTCTCAAATTGCCGATTCCACATTCACATATGTTAGAGGATTAAAGG
GCAAAATGTTCAAGATGGGTCCCTGA
>CATHA_165.2
GGTAACACTTTTAGTTTTTGCCCTTGTTTCTTTATTATTTTTTTGATGCATGGGAAGGTTTCCGTTGCTG
GTTATACTGCTGGTCAACGAGCCAAACATGTACCAAGAGGCAAATATATAGCAGGGGTATCAATATTGGC
TGGAACTGCTGTGACAATGTTTATGTTAGTAGTTTTGAATGTATTTCCATTCACCCCAAGATACATAATC
CCTGTTGCCGGAATGATGGTTGGCAATGCAATGACGGTCACCGGAGTTACCATGAAAAGACTCCGTGATG
ATATCAAGATTCAGACCACCTTGGTAGAGACGGCATTGGCACTTGGGGCTACGCCCCGTCAGGCAACAAT
GCAGCAGGTGAAAAGGTCACTGGTAATTGCCCTATCGCCAGTTTTGGATAATGCAAAAACAGTAGGTTTG
ATATCACTTCCTGGTGCAATGACTGGTCTTATAATGGGAGGTGCTTCTCCATTGGAAGCCATTCAATTGC
AGATTGTTGTTATGAATATGCTCATTGGAGCTTCAACTATGAGCAGTATCATGTCAACCTACTTGAGTTG
GCCCTCTTTCTTCACTAAAGCTTACCAGCTCCAAACCAAAGTTTTCACTTCAGATTGA
>CATHA_165.1
ATGGAGGACTGGGATTGGCTGAAAGATTTTTTGAAGGGAATGATAAAACCAGTTGCGGCTCTAGCTGTGG
TTCTTATGGCAATAATATTATCCTACTTGCAGAAATTGGGATTAGAAGGAGAAATGATGTATTCAATTTT
CAGGGCTTTTCTTCAGTTGTCTATAATTGGGTTTGTTCTACAGTTCATCTTCAATCAAAGCAATAGTGGA
TGGATCCTTCTTGCCTATCTTTTCATGGTTTCCGTTGCTGGTTATACTGCTGGTCAACGAGCCAAACATG
TACCAAGAGGCAAATATATAGCAGGGGTATCAATATTGGCTGGAACTGCTGTGACAATGTTTATGTTAGT
AGTTTTGAATGTATTTCCATTCACCCCAAGATACATAATCCCTGTTGCCGGAATGATGGTTGGCAATGCA
ATGACGGTCACCGGAGTTACCATGAAAAGACTCCGTGATGATATCAAGATTCAGACCACCTTGGTAGAGA
CGGCATTGGCACTTGGGGCTACGCCCCGTCAGGCAACAATGCAGCAGGTGAAAAGGTCACTGGTAATTGC
CCTATCGCCAGTTTTGGATAATGCAAAAACAGTAGGTTTGATATCACTTCCTGGTGCAATGACTGGTCTT
ATAATGGGAGGTGCTTCTCCATTGGAAGCCATTCAATTGCAGATTGTTGTTATGAATATGCTCATTGGAG
CTTCAACTATGAGCAGTATCATGTCAACCTACTTGAGTTGGCCCTCTTTCTTCACTAAAGCTTACCAGCT
CCAAACCAAAGTTTTCACTTCAGATTGA
>CATHA_166.1
ATGAGGTGGCTGTTGGATTCTTCTACTTTTTTCCTATTATCATCCACATTATCTCACGTGGATTCTACTC
AATTCATATTAGAAAATGGTAAGCTTGTGATTGCTAAACCTTTGTTTCTGCTATTGTGCATCTCTTGTGG
CTTCTTTGTTTTTGTCTTTGAGAATATTGGTGCTGTTTTTATTTGTATCTGTGAATCTATTGAGATTCTG
TGGCTATTATTTTTGTCTCCTTGTTGCCTATTTCTGTTGGTATTTTTTTGTGTTGTGTACATCATGTCCA
CTCCAAAACTCGAGACTGATAAGTTCGATGACAAATATGATTTTGTTATGTGGAGAAGAAAAATGAAAGC
TGTTTTAGTTCAAAATAAAATCGCGTCTGTTATTTTTAGTCCTGATAAATATATAAAATCTTGGAAGGAA
GAAATTCTTATTGAAAAACTTGGTGATGTTAATAGCTGTCCCACTTTGTATTTAAATGACAGTATTTTAA
GCGAAATTGATGAAAGAGATACTACTCTTGAAATCTAG
>CATHA_167.1
ATGGCTCAGCGAAGTCAAGGAATTGCTTCAATCCTTTGCGATACGCCAAGGCATTTTTCTACTGAAGCCG
GAAAGCCGAAGCTGGATATATCATACGATTCATTTCTTGAACCACCATCAACTGGCCTGGTTTATGGAAG
GTTAACGGGCATAAGAAAGCATACTACAAAGAGTGATATTATTAACTTGTTGGACAGCTCTAAATTGAGC
TTAGATGATGTCAAAGTTGATTACAATCGGAACTATTCCCCAATGGCAATGTTGGTTCAGTTCCCAAGTC
CAGAAGCTTACGATGCTGGTATTAGATCAGTAGTAAGAAAAGGGCGCATTTTCAAATTGGAAAGGACTGG
TCGCAACCAATGGGATCAAGTTAAACCCTATGATGGGAAAGCTATCTTACTGCAAGGAATCCCTCGCAGG
GCATTGCTTGATGATATAGAGCGGTTCCTCTCTGGCTGTGAATATGATTCATCCTCCATCACTTTTTTTA
TGAGGCCAGCATTCCCAGATCCCATTAGAACGTCACGGGTGCACTTCCCTTCGCGTACCCTTGCCATGCA
TGCATTTATCACAAAAAATAGGGGCTTTTGTCTGGATAGTCAAATTTTGGTGGAAGTGCTCCAGTAA
>CATHA_170.1
GGGATTGGTTTAGGAATGAACTGTTTATTATACCTTCGACGTTTCTGGGACAAGTCTTCACACTGCAACA
ATTCCCTGCCTTTTAATTCTGCTGTTCAATCTTCTAAACCATTTTCAGCTCTACAAGAATTGGGGCAATC
CGCTAAAACAATACAGTTCAAAGGAAAAAGGGTCCTTGATATCGTAGCTTCAAAGCCTAATGTCGCCAAC
AATTGCCAAAGCCATCTTCGCCTCGTTCAAGACTTTTTACGAACAAATCCAATTCAGTTGAAAGAAACCC
AGATTGATAATGAAACATTTCATCCAGATCAGAACGAGAATTCCATTTCAATTCTATACAAGCTTCATAA
ACGAGGATTGAGTATAGACCCAAGTGTATTATCAAATGCTTTGAGTATATGTGGATCCGAAAGGGCTCTA
AGAATGGGAATTCAATTCCATTGCTTGGTATTTGTAAATGGATTCATATCCAACATATACGTTGGAAGTT
CTTTGATTTCTTTCTACGGTAAATGCGGGATCCTAAATGATGCTTATAAAATGTTTGATGAAATGCCTCT
GAAAAATGTTGTGTCTTGGACTGCAATGATAAATGGGTTTGCCCAAGAAAATCAGGTGGATAGAAGCTTG
CAACTTTATAATGAAATGAGGAATTTAAAATTGAAACCAAATGATTTCACGTTCACGAGCTTTCTCAGCT
TGTGCACTGCTTGTGGTTCTCTTGGGCAAGGAAGGAGTATCCATTGTCAAACGATTCATCTGGGTTTTGA
TTCTCATATACACATTGCCAATGCACTTATTTCCATGTATTGCAAATGTGGAAACATTGAGGATGCTTTC
TTTATATTTCGGAACATTGACAATAAAGATTTAGTTTCATGGAATTCCATGATTGCCGCTTATGCTCTGC
ATGGACTTGCAATGCTGGCAATTGAACTGCTGGAGAGAATGAAAAAGAAGAAGGTAAAGCCAGATGCCAT
TACTTTCCTTGGCATTTTATCATCCTGCCGTCACGCAGGTTTGGTTAAACATGGGAAATCTTTCTTCAAT
TTAATGGCCAAGTATGGTGTAAAACCAGGATTAGATCATTATTCATCGGTTGTAGATCTTCTTGGTAGAG
CAGGATTAGTAGAAGAAGCCATGGATTTCATCAAAAGAATGCCAATTAGTCCTAACGCTGTCATATGGGG
TTCATTGATTTCCTCTTGTAGGCTCCATGGAAATTTATGGGTTGGAATTGAAGCTGCTGAGAATAGGCTG
GTTTTGGAACCATCATGTGCTGCTACTCATTTACAGTTGGCTAATTTGTATGCCGGTGTTGGGTATTGGG
ATGATGCTGCTAGAGTTCGAAAGGCGATGAAAGATAAAGGGCTCAAAACAGATCCTGGATATAGTTGGAT
TGAGATCAAGAATGAAACTTATGAGTTTAGAGCAGAAGACAGGTCTAACTTGAATGTGATAGAGATACTT
TCTGTATTGGAAGTTTTAGTAGATCATATGCGTGCTCATGGTCAGTCCCATTTACTTGAAGAAATTGCAT
GCCTACATTGA
>CATHA_169.1
ATGGGATTGTTATTAGCTAGGCCACTTAATGAGGATGAGGTGAAGCAAAAAGTTCAAGTGGTGATTTCTT
GTAATGAGCAAAAAGATGTGTATGATCATGTAGTGGCTCCTACAGTAAATGAAGCTCTTGAAGGTTATAC
TTGTACCATATTTGCATATGACCAAACTGGAAATGGAAAAACTTACACAATGGAAGGTGAAGGAGGAATG
GAAAAGAATGGAATATGTCATAAGGATGCCGGAGTTATTCCAAGGGCCGCTCAGCAAATTTTTGGCATTC
TTGAAACTCAAAATGCGGATTACAGCATGAAAGTGGCCTATTTAGAGATTCATAACGAGGAGATAACAGA
TCTTTTAGCCCCGGATGAGAAGCAAAAGAAGCCAATAGCCCTAATGGAGGATGAGATAGCACTAAATGAA
ACGGCACATGAGCTCCGAGCTGAACTAGAGGATGCAACATCAGAGCTCATAGCTGGAAGTCTTAAATGGG
CAACTGCTATGATGCAACATGAGGAGATGGTCAAAGTAGTACAAGAAAATACCCAATCCTTCCTATCTGC
TAAGGCTAAGTTTGTTAGTGAAAGTTTCTCAAAGGGTGAAGCTATACTCGAGGAACTAGAAATGAATCTT
AATAATTTTGAGTTGAAGATAGCTCTCTATCTACAAATGGAACAAGAGTTGTGTTTAGAATCGGCCAGAA
CATACAGAACAGCTGAATCTTTTTCTGAATTACTTCTCAAGTTTTTCAAGATTATAAACTCATATAACTT
GAAATTGACACTGATGGAAGAAGAATCTCAAAAAGTTTATGACAAGAAAATGAGGGCTCTTTCAGAGAAG
TTCGAGGTTCAAACAATATTAACTGATTTTCGCGAGGAAACAGCCATCAACAATAGCCAGCTGAAAAAAG
AAATGTCTGACAGGCTAGATATTAATACTTCAATTCAGGAAGATTGTGTAACTTATTTTGAAACAGCAGA
GGAAGGCTATATTCAAAACTCTACTCTGATTGAAATTTGGAAAGGCAGCCTGGGAGAAAGCTTCCAACAC
TGGACGGCTGAGGAACAACGCGATACTGCAACAAGTTCATTCCTAGGCCTACAAAGAAGACATATAGATT
CATGTAACTCCATTATCAAGTGTGGACTACAAGTGAATTGTGGTCAGATTTCTCCCATAGCTTCTAAAGT
TGTTGAACACAGGGATGCTTCTGAAAAACATATACTTGCTCATGCCAAATGTAAGTTTGTGGATGAACCT
TCTTCTTCATCTATGCAAAGAACGATGAAAAGATACAATTCGCCAAGCAAAGAATCAAGTGAAAATCTAA
GAAGGGCAAAAGGATTAGGATTAAGCAATCAAGTGGATGAAGATGTAAAAGGAAAAACCAACGGCATGTG
A
>CATHA_171.1
ATGATGAGAAACAAAGAGCTAGAAGTTGCCAACATATTAATCGAAATGGCAAATGGTCCTCCGGTTAGAG
ATGCTTTTAAAAGGAAGATTTCTAATCAGGCCGCAGGAGGAAAAAGTTCTTCTGAACCATCTAAGATTCT
GCCAAAATCAAACGAGGCGAAAAAAATTTCTTCTGGAGAAGGAAAAAGTAAGGAGAAGAGGAAGCTAATC
GTGATTCCACCCAAGCAACGGCCAGGATCTACTTCGACTGGTAACGAGGTGGTACCTGCGGATCAGTCCT
CGGCTTCCGCGGAATTACCCTTCGGGGTTGTGGAATTCCTCTCCACTGTTCGTCTCGCGCTGATTCATCC
CCTCGAGGAAGGTGACGGGAGCAATGATTACTACGACAATCGCCCTCTCAGTATGGGTATTATGGGAAGA
AAAAGTGAGGAGGAGTTACCTTCACTCACATTCAATCAAATCATGGACCGTGTGAGTTCTGATCCAGGAG
ATCCCCGGGTAATGGAGATTAATGTTCGCCTCCAGGATCTGGTACGAGGAGTTCTTAAGATATTTGCATC
CACCTGTGTTCCATCTCCCAGGTTAGGATTGTGGAATCCCTTGGTTATTTATAACCAATTAGTTAAAGTT
TGGTTATGGGTTGGTCCAGTACCCAGTCATCCTCACTTCCCTTATACTTCTCCCGACGCTTGGGGGATTA
AAAAAGGAATTTTGGATGGA
>CATHA_172.1
ATGAGTGAAGAAAAACAAGAGAATTCAAAAGAAGAGTTTGATGTATTTGAGAAGAATGAGGAAATAAATT
TCTTTTCTAACCAAACTAACTCTTCTCTTGTTAGGGAATTTCCTTTTATGCATAATTTTGGAGAACCAAG
CAAGAATCAAGAGGAAAGAAGATACTTCATTGAATTTAATTCCATATCTTGTGCAATTCCTAGAGTTGAT
GATTATGATTTCAATATTGCTAATTGTGATTCTTGTGTGCTAGGAGTTGAGGATAGAAGGAGCATGAAGA
AAGAGCTTGGCCTTATTCTTGAACACTTATCAATAAACCTATCTCTTAACCTGTCTTGTTTATGTTATGA
AGTTTCTTTTGAGGAATTAAAGTCTTTGTTAGATTCTTATACTTTTCAAGAAAGCTTTTCCTTCTTGTGC
CATGTGTATTATTGCCTTTCTTCTCATTTCTCTCTTGAGGATCCATTGATGACTTGTAGTGTTATGTTTG
ATCCTTCTTCTTATGGCTTTGGTAATTTAGATGGTACTTCCATTGTTGAGTTTAACATTGTTGGCTTTGC
ACTTGAATTTGATAAGAAATTTCTCCAACATGTTAGTATTGCTAGGATTAAACCATCTTATCATGGCCTT
GAGTTGTTTCATGATAATCTCCTCTTTGATAGACTTATTGCTAATGTCTCAACTTCTTGTGCATCTATGT
GGAGTAAGATTTATATATTCCTTCGAACTTTTGTTGAAAATGGTTATGAGAGAGTTCGTTGTTTCTTTTG
GACCTTATGTGGTGATTTTCATGCTAAGTTTAAAGGAGAGTTTGTTGAGAATTGTGATTTTGCATCATTT
TTCCTTTATGCGTCTAAAAAAAATTTTGATGGATTTATTCCTTCTATTAAACTCTTGTGCTTTGTGAGAT
ATAAATTTGAATTTCCTCATGAAGAGCAAAAGGAAGGATATGGTGTTTTCACTTGCAATTTGAAGAGTTA
TTTTGGAAAATTTGGTGTTGCAAATCAAGTACAAAATGATGCTAAACCTTTCAATACCAATTCTTTGACT
TCCAAAAGGAGCTTTTTAGCTAATGACGTTTGTGAGCTTGAGAGTCTTTGGTCCTTTTTGAGTTTCTTAG
CTTTGAACTTCTTTGTTTACACTTCCTTTTCTTATCATAGACCATTTAGGGAAATATGTTACCAATGGAA
TTCTTATGGCATTGAGACGTTGGTTGACAAACTTGATGCTTTATTTGCTTATTCTCTTCTAAGTCTTGAG
TGCTTGGGTAACTTTCCTAGTATTGTGCCTTTTAATACCTCCATTTCTAATGTTGCCCACCTCTTGTGGT
TATTTGAAGGAATGGATTTGAGGATGAATCATTTCAAAGAAGGGACGGATGGTATGACCCGGGATGCACA
AGAAACCGTAGAGCTATTGCAAGTGATTCTTGAAGCCAATTCAAGAGTTCTTTTTCTATTTCCTAATCCT
TTTGTCTCCTTAAGCCCTAAATTGTTCTTCTTTTTTCAATTCCAAACAACCTATGCAAAGATGCCAATTA
CCGATTCAGGCAGTTCAATGCCAGTAATAAGGGGTGGTGGAGAGAGGCTTCTTGTGTATGCCTCAGGACA
GGAGAGGTTAATGCTAAAGGAGTGGCAAGCTGCTCCAAGAGGTGTCGGCTGTCCTGGTTCCAATGATGAT
GCACTCTTTATCTTCTTTCAACACATAACACTAGTGTTTGTCAAAGTGCACTTGGATAGGTTTCAATGCT
CTTCAAGCAACTTTCTTTATTCTATTCATCACTCTAAATTAATTCATCATCATCATCATAGTCAGTTTCT
TCCTTCTTATCATCATCACTCAACATGGTGTTCAGTGATCTGTCTTTCTTCATGTTGTCCGCATCTGCAT
CTTAGGAATTCTGACTGTGCTGGGTTCTTCATGCATTATTTACATATTGAGATCAAATTAAATTGCTCCT
CATCATTAATGGCAAAGATTATGTTTAGAGCTTTTGCATTAGCCCGACCAGATTTCTCTTCAGCATCATC
ACATTCACTTCGTGGATTGATGACTTCTTTTGTTAGTTTTGTCATAGCATCTTCTACCTTTTGGGTAAGA
GGAGTCCATTCATTTTCTACAGCATCCCAAGCAGATCCATTGATGGACTGTATAAAGATGATGGTTCTAG
TTTTTCAGTAG
>CATHA_173.1
ATGGGTGAAAACGGAGCAAAAACAATGAAAACAGAGCCATCAGCAACGAAACAGCCAACTTACTGCGCGA
GGGAGAAAAGAGATTTTCCTCTAAGGTCTTACACCCACATTGAGGAAAATGTGATTTTATGTTTGGGAAG
GAGGTGCCCTTCAGAAGAGAAAACAATGAAAGGAAATGCAAAATGGCGAAAACATAGAGAAAACGACGAA
AATGGAGTCGTCAGAAATGAAACAGCCAACCTACCGCGCGAGGTAGGCTACCCTACCGTTCCCGGTTGTT
CGGAACTTAGAAAGGAAAAACGATTTAGGGCAACCAATTGGGGGTTAATTGGGGCAATTGACTAA
>CATHA_174.1
ATGAAGCAAATATTAAGGGATAGATTTGGCGTTGAAAACTATGAAGACAAATACAAGGTCAAGCAAAAGG
AAATATCATGGAATCTTCAATGTGTAAAAAGTCTACAAAACAAAATAAGTTTTCACAAGCTCAAGATGTT
TGATAGAAAAGGCATTCACTATGAGAAGAAGAACACTTGTACCTTTGTAAAAGAAGAAACATCAATAGAG
GAAATAGTGAAGAGTGTTGTCAGCACAAAAGAAAGTGAGGGAAAAAGAAAAGAGAGTGAGTACTTGATTG
AAAAGCATGAGAGTATAAAAGAAAAACAAGTGGAAGAAAAAATTCAACCTCAATTCTTGAACTTCTTAAT
TACAATTTGTGCAAGAAAGTCAAATCATGAGATGAAAGTTAAAGGAGAAGGCATGGATAAGGAGCTTAGC
ATTGGCTTTGAAGACACATGA
>CATHA_175.1
TTGAAAATAGCAGTGAAACAACACAAAGCGGCAAGCCTCCAAGGTGAAAAGGAGTTCAAATCTGAAGTTG
AAGTACTGAGCAAGGCCAGGCACGAGAATTTGGTCATGTTACTTGGCTCTTGTTCGGAAGGTAGCCACAG
GATGCTTGTGTACGAGTACGTCTGCAATGGTTCCTTGGACCGACACTTATCGAAAGATGCAACGAAACCT
CTCACGTGGGAGAAAAGGATAAAGATTGCCTTGGGAGCAGCAAAAGGATTGGAGTATCTTCATAGTCACA
ACATCATCCATAGAGATATGAGACCAAGCAACATCCTTATTACCCATGATTATGAATCTTTACTAGGAGA
TTTTGGTCTTGCAAAAGCACAACAAGACTCCTTAGAAGACAATATTGTTGGCACTCTTGGATATTTGGCA
CCTGAATATGCTGAGACTGGGAAGGTCTCAACCAAAACGGATGTTTATTCCTTTGGCGTGGTTCTATTGC
AGCTCATTTCTGGTTTGAGGACAACAGACAAGATACCACATGGCAAAAGTCTTGTTGGCTGGGGAAGGCC
ACTTCTGAAAGACAAGAATTATCCTGATCTTATTGATAGAAGGATAATAGACTCACATGACTTTCTCCAA
CTTTTCTGGCTGGTGCGACTTACTGAGACATGTCTGTGTCATGATCCAAGTAAAAGATTCACTATGAAAA
AGGTGGTTGACATATTGAACTCCATAAAGGATGGTAACGCAACCTGTGTAGGGGATTTT
>CATHA_176.1
ATGGTCACACGCCTAGACGATCATGTAAGTACTATGTCCATATTCAATGAACCTAGAATATATCCAGGTT
CGTTGAACATAAACAATAGGATCTTTGAAGGTGTCCAAATTCAATGTTCAGCTATTTTTTCTTTTTTGGC
TAGATTAATTCTAAGAAAAACTCTAAAACGGTCAGACCTTCTGGTCTATTTTTTTTTCAAAAATTCTGAA
CACTACGAAACTAGTAGTTGTTCTGAAGAGTTCAGAGAACATCTAGGGGCTAGCATCCCATTCACTTGGA
AAAGACTTCGTTGCGTGAATACCAGTGGAGGGCGAAGCCTAATAGCAGTAGTGCCTCCACACCTCTATGG
CATCGGAAAACTCTTAAGGTAG
>CATHA_177.1
ATGGCTAGAAGAATGGAAGAGGAGCACCCAAGAAAGATAGCCAGATTTAAAAAGATGATCAAATACTTGG
CTTGTCAAGTGATAGGAGATCAAGAAGATGACTTTCAACGGTCCAAAACTGTCCTATGGTCTAATGTGCA
AGTGGAGAAATCTAAGGAAGCAAACTTGGGGAGTTTAGGAGCTTCAAAAACCCTACTGCTGACGGTAGGT
CCACCCACCATCGACGGTAGGGTTCCAGGCAAGAAAAGACTAGAGGTTTTAAATGTTCGAATCATGTGTG
GATGGAAGAGCTACCGAGAAGAGTATGTGAGATATCATGAAGGTCGTAGTCATGGTGCTCATGATCAAGG
GGGAAATGCTTACCGTGGAATCAACCTTAGTGGTACCAACTTCACTCCGGGAAGGCAAGATGGCGTTGGT
GACTTCTCTCCTTGTGCTAGATCCTTTGAGCATGCTAATCGCTATGAGGAAAATAGAATTGGAGCGGGCA
ATTGTATTACTTATGGGCCTTTTGAAAGGATTCCAAGGAAAGAAACTAGAAATGAGAAGAATTATATGAA
AATGGATAAGCGAAGGAGGAAAGCAGTAGGGTTCAATGCTTGGAGTGAGCTAAAGTGTGCCTTGAACGAT
AAATTTGAAGTTGGCCAATTTGAAAGGCTAGAATGGAGTCAAGCAATGCGAAACTCTAAAGGGAAGCAAG
AAATGTACATTTCTTCTCAAGGGATTGAAAAGCAAGAGTCCATGAAACCATCATTGATGGAGAAGTCTTC
AATTCCTTGA
>CATHA_178.1
ATGGAAGTGAAGATAGACCAATCATTAGATCACAAAGGAAGAATCTCAAAACCCTTGAAGATAATGGCAT
GGTTGCTTATTAGGTTGAAGCTTCGAAGAGCAAGCTTGGAGGGTTTCCGTTGGAGTGTCGAAGCTACAAA
ATCCTCAATAGAGGTTCTTTATGAAGGAGGTAATCTTGGGAAGGTCTTGAATCAAATCTACTTGCAATTG
AAGATTCACATCAAAGTGGTATCTGAGCAACCTCCAATTGAAGCATGGAAGCAAAATGTGGAATCATTGT
TCTATTCCTATGGTGTTAGAGAAGAAGAAAAACCCCAATTGGTGTTAAATTCTCTTTCTTATGAGGTTAA
TTATTGGTGGGACAGTAAATGTGAAAAAAGAAGGATAGGAGTTCGACCAATCAAGACTTGGAGCTTAATA
AAGCAAACATTATGGGATATATTTGGGGTTGGAAACCATGAAGAACAAAGACAAGGTCAAGAACAGGAAA
AAATCATGGAATCTTCAACAGGTGAGAAGTCTACAAAAGCAAATAAGCTTTCACAAGCTCAAGATGTACT
TTATAGAAAAGTCATTCACCATGAGAAGAAGAATACTTGTACCTTTGTAAGGAAAGAAAAATCAAGAGAG
GAAGAAATAAAAAGTGTTGTGAGCACAAAAGAAAGTGAGAGAAAAAGAAAAGAGAGCGAGTGCTTGATTG
AAAATCATGAGAGTTTAAAAGAAGAACAAGTGAACGAAAAGAAAAATGAGATGGAAAAGAGTGAGAGAAC
AAAGGAAAAGGGAGATAAAGGAGAGGAAATGAAAGATAGTCGTTGTGACGTTAGTTCATCATTAAACTCA
CTTTCTACTGAGGAGGTGAACTTGTTTACTAATTCCAATAACCATTTCCTTGCTTGTTTTCCTCAAACTG
TGCAGAAATTTGAAGCTCAAAACATGGAAAATACAGAAATTCTTGGCTACAAGCTCTACAAAACCATAAG
CTTCCTTCCTTCTACATCTTTCTTGTCATTTGATTTCATTATCAACAAATCTAATAGTTGTTTTTTTCTA
TCTTTTGTGAATTCAATCTCAATTTTTGAACTTCTTACCTACAACTTATGGAATAAAGACAAATCATGGA
ATGAAAGCTAA
>CATHA_179.1
ATGTGTTGGGTAAGGTGTGCTAGAGAAACAGTAGGTTATTCAAGGGTGAGTGAGAAGATCAAAAAACAAC
TAGAATGTTATTCCTTAATTTTGCCATTTGCTCATTTCGATTGCGTTGGCTCTGTCTTTTTTGTTCTTGT
CTCCATTTACCTTCGTCTGATTTCTAAAAAAAGAATGGAAAATAAAGATTCCATATTAAATTTGAAGAGC
CACACAAGAAGAGGGAGTGAAAATATCAAGAAAAAAAAGAGGAGAGCTGCGGCGGGAGACTACTGCCCAA
GCAGCTGCCCAAGCTGCAACGAGAGAAAAAGAAAAGAAGTCGCAAGATGGCCACAATTTGAAGCAGCAAA
TCTAAGGAGCAGCAACGAAAAATTATTTGGAAGAAAAAGGCCATGA
>CATHA_180.1
ATGGGGTATACTTGGGCTAACTCATTATGGCAAAGGATGGAAGCAATAGGAAGAGAAGAGATGGTTTATT
CCAAGCTTGGAATAGCAAGGTTTAATTACTACACAGATGGAGACTATGGTGGGAATGCTTATGGAGGAAG
CCACCATAGAGATGGACATTTCACCCATAGGAGTCAAATAGATTCATTATGTGTGAAGAAATTTATGAGG
CAGAACATGGAAAATGAAGGGAAGATGGACTACTACTCCTACGATATAATAAGCTTTCCTCCTGCACCTT
CACACTCATATTTTGGTCATTTTTTTAAAGAGACTAAATCTTGCTCTTTTGTACTTGATCTTGATAGGAA
TTCTCTCCAACATGCTTGCACCCTAACATCAATGAGTGGAAGGAGACATACCATGGAGTTTGAAGGCCAA
GGCGAAAACATTGGAGGAAAACTATTCTTATGCTACGGAGATTCGTCAACGAGCTTTTCTTCAAACCTAT
TCCTCTTTTACCTTGTGTTTTCCTTTAAAGATTTGAAATTGTTCTTTGATGGATATGCTAAACTTGAAAA
ATCGGTTTTTGATCCTAAGTATTGGCATGATAATCTTGATATTATTTCTTTTGTTATTGATTTGTTTTCT
TCTTGGACACCTATGTGGGGCCTAATTCCTAGTTATTTTCTTGATCCGTTTGTTGAAAATTTTCTTGTTA
AGAAAGTTGAAGGTTATTTGTGTTCTTTAATTGGAGATCTCCTTAATAAGTCTATTAGGAGAGATATTGA
AAGATGTTCTTATATGATACCCTTCTTTGAAACTTTCGTGATTGCCCTTAATGGAATTGCTCCTTTCGAA
AACCATTTCTTGAATGTGAAGGGTCAACTTGAAAATACATTGCATGATCATAAAATACGACCATTTACTT
TTACGTTCCAAGTTCTTCTTGAAATTGTTCATAGTATTCCTCCTTTAGTTAAGATCATTTCTATTATTGC
CCGTCGCTTATGGTTATTTGAAGGTACGGATTCAAGGATGAGGCCTTTCAAAGGAGGGATGGATGGTATG
ACTAGGGATAAGTATGAGAATATGGAGAGGTTCCAAGGATCATTTACGAGGTCGAGGGCAAGGAAGATAG
AAGAGAAAACACAAAGAATCAAGCTAGGAAGAGTTTCAAGCTATAAAATATAG
>CATHA_181.1
ATGGGGACTATGGGCAGTGCGTCCTTAAGTGAAAGGCTACTATTTCCGAGCTGTCAGAAAAAGATGCTCC
GGGAATGTAAGAATATTGGAGATGGTGGGGTCAGGCGTGGATCCCTCAACCCCAGCCCTTTTGGATTTGG
AAGAGGAGGCTGTAGAATTTTTAGGTTAAGGACCTCGTTTTCCCTATTTGATGTAGTTCGGGAAAGCCAA
GAAGATAAAGATTTATTGATTGGACCATTCACTAATACAAGGCTGAAGAAGAACAAGCTTGAAGGGTTTG
AAGATAAAGGAAAGGCTTCCAAGTTGTTCTCAATTTGTTCAATTGGCAGGATCATTCAAGGGAACGAATT
GGAGGCTTCTGCCTGTGAAGCTCTTGGAAGATGGCACCCTACTACGTCCAGTAGGTCTCACCCTCCATCG
CCGGAGAATAGGAGATCAACCAATCAAGACTTGGAGTTTAATGAAGTAATCTTTGAGGATAGATTTGGAG
TTCGAAACCATGAGGAACAAAAACAAGTTCAACCAAAGCTTAAATTCATGGAATCATTAATGGTTGAAGA
GTTTCCAAAGAACAAAGAGCTTTCAAAAGAAAAAATTGAACAGAGTCTTAAAATCCATGTTGTGGATGAG
ACATCCAAAGAGTAA
>CATHA_182.1
ATGGGATTAAAATCAATCAAGACTTCGAGCTTAATAAAACAAGCATTGAGGATTAGATATGGAGTTGAAA
ATCATGAAGGACAAGGACAAGGAGTTGCAAAGGTTAAATTCATAGAACCATCAATTGTTAAACAAGCTCC
AAAGGTCAAAGAATTTCTACATGCTACAATTGAAGCTAAAGAGGTTGTTGATATACATGTTGAGAAAAAG
ATATCTAGTGAAGATTCTTGTGATAACATGAACGAGAAGAGCATTGAAAAAGAAGAGTGCAATGAGTTTA
AAGAAAAAGAAAGAGTGGAAGAAAAAGAGAGAGTAGTGGAGAGATTATGTATCTTTGATTCCATCTCTAT
CTTTTCAAAAGAGAGTGAACGTTTAGAGTGTCAAAAGAGAAAGAGAATGCGCTTGAGAAAAAATTTTGAA
GATTCAAGCAAGGAAATTAAATTTTTCTCACTTGTTTTTATGGAAAATGGATATGAATTTTACTTTCTCA
ACTCTCTTGGAACTTTATTGGGAAAGAAACATTTCATAGAGTTTAATTCCTTATCTTGTGTCATTCCTGG
AGTTGATGAGTATTATGATAATGTTGCTAATTATGCTTCTTGTGTGCTAGGAATAGAAGATGAAGAAAGG
GGCAAGGAGAAAGAGCTTCGAAATTATCTTTAA
>CATHA_183.1
ATGGCCCTTATCCACTTAGGTCAAGGCCTTAACACCAAATGTAACACCCCAGACAGTGGCTTAACCCTCC
AAGTCTACCATGTCTATAGCCAATGCTCCCCCTTTAAGCCATCAACTTCTCTCTCATGGGAGGAAAGTGT
ACTCCAAATGCAGTCAAAAGACCAGGCTAGATTGCTTTTCTTGTCAAGCCTTGTCGCTGGCAGATCCATA
GTTCCTATCGCCTCAGGACGGCAGATTTTTCAGAGCCCAACATACATTGTTAGAGTTAAAGTTGGCACTC
CAGCTCAAACCTTACTAATGGCTTTGGACACTAGCAATGATGCCGCTTGGGTTCCATGCAGTGGCTGCGT
TGGCTGTTCATCCACCGTTTTTGCCTCTTCCAAGTCCACCACGTTTAAGAATGTTGGCTGTGGTGCTGCT
CAGTGCCAACAGGTACCAAACCCAACGTGCTTAGGCAGTAGTTGTGGTTTCAACCTGACCTATGGCAGCT
CCACAGTAGCAGCAAACCTTTCTCAGGATACCGTAAGACTAGCAGCTGACCCTGTGCCGGGCTACACCTT
CGGCTGCATCCAAAAGACGACCGGAAGCTCTGTACCTCCACAGGGTCTTCTAGGTCTCGGCAGAGGTCCA
TTGTCCCTTTTATCACAAACCCAAAGTCTATACCAATCCACATTCTCCTACTGCTTGCCTAGCTTCAAGT
CTCTTAACTTCTCTGGATCATTAAGATTGGGTCCTATTAGCCAACCCAAGAATATCAAGTACACACCATT
ATTAAAGAATCCAAGAAGATCATCACTTTATTACGTCAACTTGATTGGAATAAGGGTTGGAAGAAGAGTG
GTGGATATCCCACAGAGCGCATTGTCGTTCAATCCCACCACTGGTGCTGGGACAATCATTGATTCTGGTA
CTGTTTTCACGAGGCTAGTCCAGCCAGCCTACTTAGCATTGAGAAATGAGTTCAGAAGAAGAATGGGAAA
TGCAACGGTGTCGTCTCTGGGAGGGTTCGACACATGCTACTCGGTTCCAATTACAATACCAACCATAACA
TTCATGTTTAATGGAATGAATGTGACTTTACCTCAAGACAACTTCTTAATCCATAGCACAGCTGGCAGCA
TCACATGCTTAGCCATGGCTTCAGCGCCTGATAATGTTAACTCTGTGCTCAACGTGATTGCCAATATGCA
GCAACAGAATCACAGGTTTCTATTCGATGTCCCCAATGCAAGGCTTGGTGTTGCTCGTGAACTTTGTACC
AAATGA
>CATHA_184.1
ATGCAACAATCTATTGAGGGGTTGGCAAGACAATTCCAAGATGTTGCTAGAGATGTTGAAGTGCTAAAGA
AAGGCAAGAGAAGTGCCACAATAGAGCAAAGAGTTGGAGATAATAATGCAGGAGTTTATTCACCTCACCA
TCAAAGACCTTATGACAATGTGCCTCCTTATGGATACTATGACATGTCAGTTCAAAATTCTTATCCATTT
CATGAAAGTGGATACCAAGGAAGGGAAATTACTAATCAATTAGAATTGTACCCTTATACCACTTATGGAG
ACATGTGTCATTTGGCTAGCAAGATTGAAAATCAAAGGAAGAAGATTGATTTTTCTAAAGCTAATATTCC
TTCTTCAAGAAGTATGGTACATAAACCTAAAGCATCTACCTATAAGAGTTGGCCAAAGAAAGATGAAACA
CCTAAGGTGGTTTTCAAGGATAGTTTTAAACCTAAGGTAGAAGAGAAAGGTAGATTAATTACCAATCCAA
CAAGGTCCTTCAAGTGCAATGGAGTGGATCATGCAGCCATTAATTACCCTGGCAAGAGGACTTTGGTCTT
CAGTAAAGATTTGAATGGTTGCATTGAAAAGGATGAAGATGATTGCCAAGAGGACATGGTTTAG
>CATHA_185.1
ATGAATAATAGTCAATGGGGATATGGTAACTTCTCTCCTTATGCTAGATCTTATGAGTATAATTCTTATG
ATTGCTATGGGAACAATAGACTTGGAGCTAGAAATGTTTATAATGATATATCTTGTAAAATAGTTCCAAG
GAATGAAATTAAAAATGAAGGGAATTATGTGAAAATAGATGAAAGATTCCATAAAGGAAGAAGGAATGTT
GAAAGATACCATGATATTATGATCATTATGAGCATAGCTATGGTAGTAAGAACATGTATAATGAGCATAA
TGATAGTTATAGCTATGGAGGTTGAAAACCATGAAGGACAAAGACAAGGTCAAGGAAAGGTTAAATTCGT
GGAATCCTCAATGGGTGAAAAGTCGACAAAAATATATGAGCATTCACAAGTTCAAAATAGAAACGAAGAA
AAAATTCAATCTCAATTCTTCATTTTCTTAACTACGACTTGTGGAACAAAGCCAAATCATGGGATGAAAG
CTAAAGAAGAAGGCATGGGAAAGGAGCTTAACATTGGCTATGAAGATACATCAATAAGCCTCTCTTTAAA
CCCTTCTCTTTTATGCCATGAGTTCTCTTTTAAGGAGTTAAAGTTATTCTTAGAATTGTATGTCTCTTAT
GTGACTTCAGTTGGAAATGTGACGGTTAATCCTTTCACTTGTGATAAAGCTCTTGATGTTTATCATATGC
TTCAGTGCTCTTCTCCATGTGTTTATCTTGACAAACAACTTTTTGATAGTGTTGCTAGAATTAAACCGTC
TTACCATGACCTTCAGTTGCTACATGATAATCTTTTCTTTGATCTTCTTGTTGTTAATTTCTCATCTTCT
TGTGCGTTTATGAGGAGTAAAATTCATATCTTCTTTAGATCTTTTGTTGAAAGAGGTTATAATGAGAGAG
TTAGTTGGTTCTCTTAG
>CATHA_187.1
ATGCACATCCGATGGGAAATAACCAGATTCATAAAAGAACACACATGCCTTGTTCAAATTGATCAAAACA
AGCACAAAAACTTGTCCTCAAAATTTATTTCAATGTCAATATCACACCTAGTTGTCAACGATCCTGAGAT
ACCTGTGTCAAACATCATTCAAGAAGTGCAGGTATTGTTTCAAACGGGTTGTACTTACAAGCGGACATGG
TATGCTCGAAAATTTGCCATAGAGAGGGTTTTTGGTAGCTGGGACACAACCTTCAATATTTTATCGAAAT
ACTTACAACCTGTACAGGATTTAAACCTGGGGACTGTATACGAATTTTTGCATCACAGAACAAGCAGTCC
CCCTAATTGTGTTTTCAAATTTGTTTTCTGGTATTTCTCACCATGTATAGACGAATTTTCATATTGTCGG
CCAGTGATTTCTGTTGATGGAACGCACCTAAGGGGACCATACAAGGGTAATCCTCCGAAAGTTGAAATTG
GTTCCTTAAATACCTGCGAGAATACATTGTCAAAGATCGCCACGTATGCCTCATTTCTGATCACCAGAAA
GGCCGGAACAGAATCTAAACAATGGAAATTTGACCGCGTAATGAAAGAGATTCAAGAAAGAAATATGGAT
GACCCAGAGAAATGGACACTGTTGTATGATGGCGGGTACAGACATGGTATCATGACAACCAATATTTCTG
AAGTACTTAACAGTGTGTTGAAGAAAGCTAGGGCCCTACCTTTAAAAGCCCTGGTTGAACTAATCTTCAA
CAAACTAGTTAAGTACTTTCACCAACATCGTGAAGAGGCTGAAAATTGTGTGCATCCATTTCCAACCAGA
ATTTTCGATAAATTAAAATGGAATCAAGAGAACACAAAGCTACCACTTACAATCCATGAGAAGGAATATA
CATTGTCAAATCTCCGATCCGGAGAAAATAGAAAGAGCAGATACTTATGTGCCGGAGGTATATTCGCGAC
AAATGTACAGAAGAACTTACCAAGCGAATTCTCATCCAGTCCTGAGTGA
>CATHA_189.1
ATGCAAGAACATCAAGGAGTTGTGACAAGAGCGAAGGCAAGACAACTAAAGAGTCACAAGGATCAAATTG
AGCAAGAGAAGTTTCAAGGCTTAAGTTTTGATGTCAACTGGCAAGCCCGACAACGTTACCCAAATAGGAA
CCACAGTGTGTGTACATGCTCAAATTTGAACAATAGCAACATATGTTTGAGGATGATCGGTCTTCCAAAA
ATCATATACGCTGAACCACCACTTTATCACCTTGATCTTCAACCTTTGAAAGAGCAATCCTTTTGCTCGG
ATTTCGCTTATCTTGAAACAAAGAAGCATAAGTCTTATTCTGCTTATCATCCTTATTTTGTGCCCCTAGG
GTCTGAACAGAAGCAGAGGGAGTATCCTTACTCCCCAAATAACACCCTAGAACTCAGACAGCCCAAAGAA
CCAGTGAGTAATCAAGACAACCCCAGAAGAAAGCCAGACAAAGCAGAAGTAAAACAGCCCAGCCATATAC
AACCCAGCAAACACAAAAAAAGAAACAAGGAAAGTAGCAAGCAACAACCAAAGATCCCAAATTGA
>CATHA_190.1
ATCAGGCAAATTTTATGGTTGGAAACAGATTTCCCTTCCTCATTTTACTCTCTCCCACTTCCTCATGAAA
CCACCACCGTGAGCCCTCCCCCTTCGCTCTTCTATGCTCTCCGTCTGAATCTTCCATCGACAGCAACTGA
GCAACCGCCTAAATTATTCCACAACGATGTGGGAACCGACTCTCTTCTCTGTCGTCTTCCGCTGTCGTCT
ACTGCAGCTGTCCGCTGCTATCTGTTTGCTGTTGTCTGGCCACTGCTGTCCAGTAATGCATATTTTCAAG
ACTTTGAGCACTGCTTATTTTTTTTATAG
>CATHA_191.1
ATGGCTAATGGAAAAGAAGGAACCACTTTAATGGAAGAAATCATGGCTTTTTTCCTTCAACTGAAGCTGA
AATTCTCCAGCTTCTACTTGAACTCGAAGAACCCAAGGCACCTAGTAAGGGAGAGCATTGTAAAGTTTGA
GGACACTACTTGGAGAGTTAGAAAAGAAAGATCCCAAGATCCACAAGATATTCCTTCTTCCTCTTATCTC
CTAAAGAAAGAAAGTGAAGAAGATTCAAAAGAAGAAAATAACGGTAGCTCTTTCAAGATGATGATGAGGA
TGATGGAAATTCACAAGAGTGACCTCAAGAAAAAGAAAATGAAACTCAAGGAAAAGATTCCATGA
>CATHA_192.1
ATGGGTAAGAGGTTCTATAAAAGAAAAGGTGATTATGAGGGATACTATGATAGTTATAACTATGAAGGAT
ATAATTATAGAAGAAGTTTTCAAGCTATGGGAACTACATCAAGACCTCTTAGTTACAGCAATTTGTTATT
ACCTCTTTTATGTGGAACTTTTGGTCCTTATGATTATGAAGCATGGGAGCAAAAAGTGGAATCATTGTTC
TATTCCTATTGTGTAAGAGAAGATGAAAAGTTCACATTAGTTTTAAAATCTCTTTCTTATGAGGTCAATG
TTTGGTGGGATAGTAAATGTGAAAATAGAAGGAGGATGGGAGATCAACCAATCAAGACTTGGAGCTTAAT
GAAGCGATCATTGAGGAATAGATTTGGAGTTGGAAACCATATAGGACAAAGACAAAGTCAACTAAAGAAT
TTTGGGAATTCAAGCAAGGACGAAGGAGGAAAGCTTGCCTACAAGTCCATCAAGACCGTAAACTTCTTTC
CCTCTAATTCCTACTTGAGCTTTGAGATTTATTTTAAGGAAATAAAGGAATTGAAGATGAAGGAGCTTAG
GGGAAGAGCTTGA
>CATHA_193.1
ATGGTCGAGAAGGTGGCCAGGTCCAGCCATTTAACCATCAAAACTGGCCATTCAAACCAGAGACCTAAAT
CACTTGTTATTTGGAGTCAACAAAAGCCCCAAAATAGAGTTCTTCCAAAACTGGTCCAAAAATTCCAGTT
TATCTCTATTTTAGCCATTCTTCTAGCCTTAACTCTTGGACTTGAATCTTACAACAATTCATGCATATCC
GTGGAAGTTCAAAGCGACGTAGCTCAAATAAGGGCTACGCAAGAAACACTCAAAGATTACAAGACTTCTT
CTAATGAAAGCATAAATGAAAGATTAAAAAAGAGGCACTTGAGAAAAAGAAACTATGAAATATTAGCTCA
AGTCAAGGATGTGACTGGAAAGTTGAATAGTATTGAGGCAAGAAGAGCAAGGATGATCTTCATCAAAGAA
AAACTTGATGAAATACTCGAAGCTAGCCGACTTGCTGGGGTGAAAATTGGCCTTGGATGTGCTGGAGATA
GTCACACAATCGGCATTGGATAA
>CATHA_194.1
ATGATGAGGTCGATGCCGGGACCACAGTCTGATAGATGCACTCCAAATGGAGATGTGGACTGCCTTCGAG
CAGCTCCGTATCACCCAAGAAATTCACAGGGTCCAACTGGCGGAAATATTAGAGTCTACTCAAAGGGCGT
CATTAGATCGCCAGGAGATAATGCTAGCCCGTCTATGCAACAGATTCATGCCTTAACAGGGCAGTGGCGG
CGCGGACTTTGGTGCCCTCTGGAAGAGAAAACGATGAAAAAAATGAAATGGAGCAAAAACGATGAAAATG
GAGCCATCGGCAACGAAGAAGCTGACCTACCGTGCGAGTTTAAAGGGGAAGTAGTTGAAAACTTTAAATA
TGTGTTGACTTCTGTTGATCCTTATGTTATAGGTTTTAATGAGCTTAATCTTGTGGAAAAACCTTTTGGA
AGGACTTTTGGTTTCAAATTCTTTCTTGTGCATTATAAGGAGTTCTTGTTGTCGAAGGAGTTTGAAAACC
AAAATCAACTGTTGACTAGAGATGCTAAACTTGAACAATCTTGTTTTGATCTTAAGTGTTTGCATGAAAT
TCTTGATATGATTTCTTTGGTTGTTGATTCATTTCCTTCTTGGACACGTATGTGGGGCATGATTCCTAAC
TTTCTTGATTCGTTTGTTGGAAAATTTCTCGTTAAGAAAGTTGAACGGTATTTGTGTTCTTTGATTGAGG
GTCTTCTTGATAAGTCTACAAAGAGAATTGTTGAAACTTATTCTTATATGATATCCTCCATTGAAACTTA
TTTGCTTGCCCTTAAAGGAATTGGTCCTTCCGAAAAACATTTCTTGAACGTGAAGGTTCAAATTGAAAAT
CTTGTGGTGACCCTAAGTTCCTAA
>CATHA_195.1
ATGGTGGGCAGTGTGAGAAAGTATGGAAGAAGAAGAAGAAGAAGAAGAAGAAGAAGAAGAAGAAGAAGAA
GATATGAGACGGGGTACAAACTGGCGATAGTGCTGGCATTTGATAGTGGACGGGTTGCCGGAGAAGAAAG
GTGTCGCCAATGGTGGAAGAAAAAGAGAGAAGGAGAGGGAATAGTGAAAACCGAGATGGAAGAGGAGAAG
AGAGAGGAAAAGGAATTAGGGATTTTGAAAGAGATTTTGGGGAAATTAAGAAAATTTGGGAGAATTGCAA
AAATTGGATTGAAATCGGTTAGAAAACAACCCTATTGCGTCCGAAGGAAGCTGTCGCTGAACCTACCGTA
TGCGACACAACTCAATATGTTCATAGCTTGGAAGTTTAGAGTCATCTTCCTTGAGTCAAGCTCATCATAT
TCTTCAACATTCTTGACTATTAAAGTTAATAGTGCAAATATATATTTTGATTCTAGATTTCCAAAAAGTA
TAATTTGTACCGCTGAAAAAAGGAGGTCAATTTGTAACAGAGCCTTCTACATAGGGTAG
>CATHA_196.1
ATGTGTTTCCTAAATCTGTTACAAAATATTTACTACGTTCAGCATGTTACAATTTATCATGTCTTTCGGA
GATGTTCTCCACAATGTGTTACCTATTTTCCTAGACAATACATAGGAGCCGCGATCCATATAGGTGTAGC
CCTTTCAAAACGGTTTATAATTGCTGTGAAGCAGGATTTGGCCATACACTGGTTTTTCTGGGAAGATTTA
TTTGTTGGAAACTGTTCTAGTTTTGAAAAGCTACACTGTTTTGACATGCATAAGTTTAAATCTGGCATAC
ATCCGGACAAATGGCCTTTCTGTTGTAAACACATACGAAAGCTCCATTCCGATCAGAGTTACAGTTCTAG
TTATGATCTTGTGTTCGGAAGCGTAAGAGGATTGCACTATATGTGGTTAGTCTTCTGCACGAGGGCCTCT
TTTGATAGCATGGACAATTCAGACTCGGGAGAGTGGATCTACTTAAAGGGGGGCGTAGTACCGTGGAGGG
CGTGGCCCAATCAGTCTACGTGGACACTGCATCATGCTTTGCGGTGGGACGGTCTCCTTGTGGAGAGCCA
GGAGGGGCTTGAAACTAAGGTTGGTCCCAGAGCAAACCTGGCTCAAGCCAGATGTAAAGATCATCTTGTT
ATTATTGTCATAAGATGGATATATCAGGAGAGCACACTCGTGAGCGAGTTCAGCGGGACTACCCCCTCAT
CATCGTACTCCCTTAGGGAGATTGTTCCGGAGAGGGATCCGATCCCCATGATTGACCTGTCAGATAGTGA
GACGGTAGAGGGACGGGTGGTGCTAGGAGTGGAGCTTGGGGTATCAATAGAGGAAGACCCCAGCGAGCCC
AAGTCCGATGGCGGGATGGTACCTGAGCCAGAGGAAGTGGCAACGGTGGACGTTGAGGGTGGATGCCCTA
TACTACAGCTCGTCAGCACATCGACAGGCGTCAGTGAGGGCCGCTATGCTGGAGACGATGCTAGTTCAGA
AGAGCCACACAAGAAGGGTGAAAGAGGAGGGGAAGATCAAGAAAAAAGAGGAGAGCTGCGGGGGAGACAG
CTATTGGCTCAGCTTCAATCCCCTATAAACGTTATGGACAAGGACTATGGAAATATAGAGATTCCAAGAG
ACCCCGTAGCAAGCAAAGAACCGGAAATGGAGGCCGACAAACCCTAA
>CATHA_197.1
ATGGCAGAGTTATCTATGCATCATATCTCTAGGCGTTTTCATAGCACAAATGTTCAGGTTGGATTTCCCA
TATTATTCTCTGAGAAATTCATTTATCTTCGGAGAAAGCAACTTCAATTTTCCGCAAATCATCATCAATA
TGGATTCTACTCTGTCAATCGCCATGGATGTTCTGCTACTAAGTCACCTGATGTTAATTCAGCACGCGAG
AAAGATTCCGTTGGAGAAGAAAATCATCAAGGAGAATCACTCAACACCACCAATTATGGCATCTCAAGCA
CAAAAGTATATCAACTTAAACACATCAGCATCTTGCAGAGATTAAAGAGATATGGGCTATCAGGAGTGTT
GTCCTATGGCCTGCTAAATACAGCTTACTATCTTTCAACTTTCCTTTCTGTTTGGCTATGTGTTGCGCCA
GCACCTGGAAGAATGGGTTTTCTTGGAGCTGCTGAGAGATTGCTTAAAGTATTGGCTATGGTCTGGGCTG
GTAGTCAAGTTACTAAACTTGTGAGAGCTGGCGGGGCTTTAGCACTTGCGCCCTTTGTGGATCGAGGATT
ATCATGGTTCACTCGTAAATTTAAGTTTGAATCAAAAGGAAAGGCTTTCATGGGAATAACAGCATTTTGT
TTCGGATTGGCTCTCGTGATATTTCTTGTGTTGACATTACTTTGGTCATAG
>CATHA_197.2
ATGTTCTGTGAGATTTTTCCATTTCTTTTCAAGTACTTGGCTACTAAGTCACCTGATGTTAATTCAGCAC
GCGAGAAAGATTCCGTTGGAGAAGAAAATCATCAAGGAGAATCACTCAACACCACCAACATCTTGCAGAG
ATTAAAGAGATATGGGCTATCAGGAGTGTTGTCCTATGGCCTGCTAAATACAGCTTACTATCTTTCAACT
TTCCTTTCTGTTTGGCTATGTGTTGCGCCAGCACCTGGAAGAATGGGTTTTCTTGGAGCTGCTGAGAGAT
TGCTTAAAGTATTGGCTATGGTCTGGGCTGGTAGTCAAGTTACTAAACTTGTGAGAGCTGGCGGGGCTTT
AGCACTTGCGCCCTTTGTGGATCGAGGATTATCATGGTTCACTCGTAAATTTAAGTTTGAATCAAAAGGA
AAGGCTTTCATGGGAATAACAGCATTTTGTTTCGGATTGGCTCTCGTGATATTTCTTGTGTTGACATTAC
TTTGGTCATAG
>CATHA_197.3
CCTCCTTCCCAAATCTTTTCTCTCCACTTCTCCATTCACCTGTGTCTTCCGGCTCCCGCCCTCAGGATGG
CAGAGTTATCTATGCATCATATCTCTAGGCGTTTTCATAGCACAAATGTTCAGGTTGGATTTCCCATATT
ATTCTCTGAGAAATTCATTTATCTTCGGAGAAAGCAACTTCAATTTTCCGCAAATCATCATCAATATGGA
TTCTACTCTGTCAATCGCCATGGATGTTCTGCTACTAAGTCACCTGATGTTAATTCAGCACGCGAGAAAG
ATTCCGTTGGAGAAGAAAATCATCAAGGAGAATCACTCAACACCACCAACATCTTGCAGAGATTAAAGAG
ATATGGGCTATCAGGAGTGTTGTCCTATGGCCTGCTAAATACAGCTTACTATCTTTCAACTTTCCTTTCT
GTTTGGCTATGTGTTGCGCCAGCACCTGGAAGAATGGGTTTTCTTGGAGCTGCTGAGAGATTGCTTAAAG
TATTGGCTATGGTCTGGGCTGGTAGTCAAGTTACTAAACTTGTGAGAGCTGGCGGGGCTTTAGCACTTGC
GCCCTTTGTGGATCGAGGATTATCATGGTTCACTCGTAAATTTAAGTTTGAATCAAAAGGAAAGGCTTTC
ATGGGAATAACAGCATTTTGTTTCGGATTGGCTCTCGTGATATTTCTTGTGTTGACATTACTTTGGTCAT
AG
>CATHA_198.1
ATGGTTTCGCTTTCCATGCATGAGACACATGGCACCAACCAGTCATGCGTCACCCACTCATTTGTTCACA
TGTTCATACCAGCCATGTCATTACCACCTTTCCAAGATTACTCAAGGGAGCAATTTGGATGTGAGAAAGG
AGCAAGATTGAGAAGTCTTGGATCTATCAACGATAGTAGGCCCTGCCCTACCGTTGCTGGTAGGCTTCTG
CCGGTACCAAGCTTGGAGAATGTCACCTACCGCGGATGGTCTTCTAGATTATGTAGCTGGGGTTTTGAGG
CTCTAGTTTCCTCAAGATTCTACCTATCAATTTAG
>CATHA_199.1
ATGCTTGATAGTGTTACTCTTGATCTGGATCCAGTTGATAGAGAACGTAGTATCGTTGGACGGTTAGGCC
CAAGGCGGTATTGCGTTTGGCTCCGTATCATGCTCTGCGGTAGTAGCTATTTCCTGGAGGGTTGGGTCAG
GAGGAGCCCACCGGCTAGGATAGTACAGGGCGGCCTAGTAAGTACGCCAAGGCTCGTTACCTGTTTATGT
ATATGTTGTGTGAGGTTGAAAAATCGAACGTTTATACAGTGTGTTTTGGAGTTCAGGCTGGTATTGACTA
CGGGATGCCGGAATTTGTTCGAATACCCTGTTTCAGGTTCCGGACTCTGTCTGTTGAGCCTATCATGGTG
CATGCATGTTTTTCTTAAAATTTCAGGTGTTGTGGCAGCGTCGATGTGTCTTGATTCGCTCAATCTTCCC
GACTACGCCCGAACCCTTCAGAAAATTTATATTTTGCATAAAGGTTTTGAAAGCACTTACTTTGCTGGGA
TGATAAACCGTTTTATAAATATATGTGTACTTTTCCCGTACGGGAAGCTCACGAATAGCACACGTGCACG
TGAACTTACTGAGCTTCCATCGCTCATGTTTTCCAAATACTATGGACTTAGCGGCCTTAAACCGTGCCGA
GAGGCACGCAGGTACCTTACTTTGCCGCAGTTGACCTAG
>CATHA_200.1
ATGACACCAAACAACTTTTATACATCAAAAAACAGCCAGTCGTCCTCTTCAGCATCCATCACTAGTTTCT
TTGCAGTGCTTTACGAAGAGCACGGGGCAAAATTTTTATATGCTAAAAAACTTTTTCCAAAGACTTATAA
CTGGTGGTTCAACCATAAAGGGATGGCAATTGCTAGCTCCCCATTTCTCACCATGTGTTCTAGAATGAGA
CTTTTTACTTCAAATAGCATATCAATGAGATCCATGGAGAAGGGTTTTGAAGATGAAAATGGCACAAGAT
TGTTCTTCAATAATGGGTCTATTGGAATTCACGAACCGACGTCTAATTAG
>CATHA_202.1
ATGTGGCAGGCCGTATTAGAATCAAAGCTGTGGAAATTTGACCGTGTAATGAAAGAGATTCAAGACAGAA
ATGTAGATACTTATATTTACTTGATGAAGATCGACGCAGAGAAATGGACACTGTTGCATGATGGAGGGCA
CAGACAAAGAATCATGACAACCAATATTTCTGAAGTACTTAACAGTGTGTTGAAGAAAGTTAGGGTCCTA
CTTAGGGCTATAAACAGGTCCAAACCCTCAGGGTACCCCCAGACCCAGACCCGTACCCTTATAGTTAAAC
TTGGACCCAAACCCGGACCCATACCCTCTAGGGTATAA
>CATHA_201.1
ATGGGTCCGGGTTTGGGTCCAAGTTTAACTATAAGGGTACGGGTCTGGGTCTGGGGGTACCCTGAGGGTT
TGGACCTGTTTATAGCCCTAAGTAGGACCCTAACTTTCTTCAACACACTGTTAAGTACTTCAGAAATATT
GGTTGTCATGATTCTTTGTCTGTGCCCTCCATCATGCAACAGTGTCCATTTCTCTGCGTCGATCTTCATC
AAGGGAGAAACACCAGAAAACAAATTTGAAAATATAGTCTGGGGGACTGCTCGTCTTGTGATCCAAGAAC
TCGTAGACAGTCCCCGGAATGTCATCATGGAATCGTTCCAATCGAGTAACTTTAGGAAACCAGATTCAAC
AAGGTCATCTATAGGAGAACCGGAGCCCATATCTAAGAATGCTCCTGACTGTGTGTAG
>CATHA_203.1
ATGGAAGAAGTCCCAGCACACGTGCATCCGGGTCCCATAGTGCCTGATGTTTTGACTAGACAGCACAAGC
ATAGGTTTGGGTTGACAGGGAGTGGGGACCATGCGACGTGCTTCACTGATCTTCAGTGTAGGCGTTTCGG
TCGCAATCTATTCCAGTCTTACAGTACAACTCCCTGTACGTTGGTAGATATTATTAATAGGACTGAGGGT
TTGTCCGTTACCGGTCCCAGTTGGACTGTACACCAGAAACAGTATTGGATTGAGATGATCGAGAGACTTA
TTGGTGTACGGTTGTCTCTTAGTCACTTTTCTTGTTATAAGGTGAAGAAGGAACCTCTGGAAGTTTGGAT
CTTGAGAGCGTTTACCGGTTCAGAGACCGATGATGACCTCATCTTGCGCGCTCGTGGATTTAATTTTTTA
CTTCTTGGTGGTCATATTCTTCTTGATTTCTTAGGCAGTTTGGTTCATGTGCGCTACCTCAGTTTGTTAG
AGGATTTTGATGCCATCAGCACATATAGTTGGGTTGAGGTCTTATCATACCCCAAAGACGAGTACATTAG
ATGGTATCGGGATATCACACAGGTGTACATTGGAAATCCAGCAAATCGTGATACCCATACGGTTGGGTAC
CACCCTGCTGGGGTTAACAGACGGATGATGGAGGTAGATGACATGGCTTCAAGAGTGATACAGGAACCAC
TTTCATCTCCGTCACAAATTGCTAGTTTTGCAAAGAAAGTGCAAACTATCATTCGGATGTGCATGGTATC
TATTGGTGGTACTTTGGGTTGCACTACATCTCAGCACAATATTCAACAGACATTTCTAGTGCAGCCGTCG
CGTCGCCGTCCCCAGGAGCCCGTACCGGACCGGGGTGCTCGTGGAGTTAAGAGGGGTGCTCGTAGATTGC
CTGGTGGCGGGGCACGTGGAGGCCGGTCTCTTGCCCCTCCTGATCTTGGTAGAGGACATATAAACCCAGG
TCGTGGAGGGGAGATGGGTGAGGCATATGGAGGACGTGAACTTCGAGATTTAGGGTCTTCATATCAAGTT
GAACCGTTTGACAGCCTAGATCTTGGTATGCCATCTTTTACTTTGGGTTTGATGCCGCCTACTCAGTCCC
ATCCACCTATATCATACGCACCTCCTCCTTCGTACGCTGTTGGTTCATCTACACAATATATGCCTATATC
GACAACATCTTCATCCGATTCAGATGAGCATGATGATGAGACTACGGATGTGGTGACACCGGCGCAATAG
>CATHA_204.1
ATGGCATCTAGTTCGAATTCAGCTTTTAACCGATCACGGTCTGTGTTTCGCGAATGCCGGAATTTGGCGA
AACTTTATACCTCAAGGACACACAATAATCGAGGTAGAAGAATCATGGGTTGTGAGAAATTTCGGGTTTG
TGGGTGTGGATGTATGATGCTCCTTTTATCCGTCAGGGAAAGAGATGTAATTCCTTGTTTACTCAACAAA
TTGGTCAGCAAAGATGAAGAGCTACGGTACAAGGAAGAAGAGTTATGGTGGCAAGGAAGAAGAATTACGT
TTGATGGTTGGGAGGGTGAAAAACAACGCAAAGGATTGCTGTGA
>CATHA_205.1
ATGATTGAGGGTAAATATGTGGATAAGTATTCAAGGTTGTGGGATTATGTTGAAGAGTTGAGAAATGTTG
ATCCTGAGAACACGATTATCATAAAGACAGAAGGTGACATGTTTCCTAGGTTTTACATGTGTTTGGGGGC
CATAAAGGAAGGGTTTATCAATTGTTGTAGACATAGGTTTTACATGTTTCATAGGAATATTTTAGGGTTA
GATGGATGTCATTTGAAGGGTCCACATCCGGGGATTATACTGTCAGTTGTGGGATTGGATCCTAGCAACT
CCCTTTACCTCCTTGCAATTGCCATAGTTGAAACTGAGAATAAAGAGACTTAG
>CATHA_206.1
ATGAAGATTCGGCCGAAAGATATAGGCGGCGAAAATCATAGTTATAGTGAGTTCAACCGAGGTTCTGTTT
TGTTTACACTAAGAATTCATCATGGTGGTACATTCTTTGAAGATAAGTATAGTGGTGGTACAGTTGATTT
TGTGGATTATTGCCATGTTTACAAATTCACTATGCTTGATTTGGATCACTTTTCTAAACTCCTTGGTTAC
GAGAAGGTTACTGAGTATAAATATTTTGTGGAAGGGGCTAAGGGTGCTAAGTTTTTGACTTTACTTTTGT
CTGAAATGGATATATCTATTCTGTGTGAGCATGGTGCATTGATAGGGTTACAGATGTCTTTTTGGTTCAG
GAGCCAAATTCTATAA
>CATHA_206.2
ATGAAGATTCGGCCGAAAGATATAGGCGGCGAAAATCATAGTTATAACCGAGGTTCTGTTTTGTTTACAC
TAAGAATTCATCATGGTGGTACATTCTTTGAAGATAAGTATAGTGGTGGTACAGTTGATTTTGTGGATTA
TTGCCATGTTTACAAATTCACTATGCTTGATTTGGATCACTTTTCTAAACTCCTTGGTTACGAGAAGGTT
ACTGAGTATAAATATTTTGTGGAAGGGGCTAAGGGTGCTAAGTTTTTGACTTTACTTTTGTCTGAAATGG
ATATATCTATTCTGTGTGAGCATGGTGCATTGATAGGGTTACAGATGTCTTTTTGGTTCAGGAGCCAAAT
TCTATAA
>CATHA_207.1
ATGGCAATGGCGGCTGGGCGGCTGAGATCAGGTCTTCCTCTACTCCGTAAGATCCTTACTGCCGATTCGG
TCTCTTCTTCGTCTCAGAGATCCACTGCGCTTCATCGTGCCCTGCTCTGCCCTTACCTCACCAATCCCGA
GTTGTCAAGGAATTATGCAACTGCAGCTAAACAGCAGAAAGTTAAGGTGCCTGTCACAATGTTTGGGCTT
TCTGGAAACTATGCCTCAGCATTATACATTTCTGCAGTGAAAGCTAACTCCTTGGACAAGGTTGAAACTG
AGCTGCTTGATCTTGTTGAGGCATCAAAGAGAAGTCCCACCTTTTCCCAGTTCATGAAGGATTTGTCAGT
ACCCACAGAAACAAGAGTGAAGGCTCTAACCGAGATTTGCACTCAGGGAAAATTTTCTGACATTACAAAG
AACTTCTTGTTGGTTCTGGCTGAAAATGGGAGGCTGAGACACACAGAGAACATAGCAAAGAGGTTTACAG
AGTTAACCATGGCACACAAGGGAGAAGTCAAGGTGGTTGTAACATCTGTGATTCCCCTTCCTCCAGAAGA
GGAGAAAAACTTGAGAGAAACACTACAGGATGTTATTGGTCAAGGGAAGAAGGTTAAGCTTGAACAGAAA
ATTGATCCTAGCATTCTTGGCGGTCTTGTGGTGGAATTCAGTCAGAAAGTCTTTGACATGTCCATAAGGA
CAAGGGCACGCCAAATGGAAAGATTCCTGAGAGATCCTATCAATTTTGGTGGCCTCTAA
>CATHA_208.1
ATGCAACATTTCTCGAAGTTTGGACCTCTGAAGTTGCCATCCAAACTATGGAAATTTGTTGAAGGTCCAG
ATGTCCGAAGTTTTAAGTCTGGATGTCTCGACGTACTGTCCACGGTAGGTCAATTGTCTTCAGTTCTACT
TGGTCAGAACCCTACCATCGATGGTAGGGTGGACCTACCGTCAGTCGATGGTTTTGGACCTTTTCAAGTC
CTCTTCTTGATCTCCTATCACTTACTAAGCCAAGTCTTAGATCATCTTCTTAAATTCGGCTATCTTTCCT
CAGTGCTTCTTTTCCATTCCTCTAGACATCGCTCTTGTGATCAACCTAGCAATAGCTCTACGGTTTCTAA
CGCTTTTCGAGTCATACCAATATGTTTTGAACATGTGGAATCTTAA
>CATHA_209.1
ATGAAATTTGAGAGTTTTCTCTTAGGGTTTAAGATATCTAAATCAAACATGGAAGATGAGTTACGTCACG
TGCAACAAGCCTGGGAAGGATTGGAGCAGCAACTATCATCCCTAGGAAAGGGTGTGAAGGACTTAAAAAT
AGAAGAGGAAGCCATCTTGGAACAAAGTAGTAGAATCCAATGCATAATAATCAATAGGGATATGGTAACT
TTTCTCCTCATGCTAGATCTTATGAGCATGATTCTTATGATTGCTATGAGAGCAATAGACTTGGAACTAG
AACTGGTCATAATGATAGAACTTATAATAGAGTTCCAAGGAATAAAGTTAAAAATGGATGAAAGTTTTCA
TAAAAGAAGAGGGGATGTTGAAAGATGCCGTGATAGTTATAATCATTATCAGCATAACTCTGGTACATGG
GAGCAAAAAGTGGAATCATTGTTCTATTCCTATGGTGTAAGAGAAGAAGCGAAGTTTCAATTGGTGCTAA
AATCTCTTTCTTATAAGAAGGGGAATGGGATCGCAACCAAACAAGACTTGGAGCTTAATGAAGCAAGCAT
TGAGGATTATATTCTGAGACAAAAACAAGGTCAAGCAAAGGAAAAATTCATGGAATTTTCAATGGGTGAA
AAGTCTACAAAAGTAGATGATCTTTCAAAAGCTCAAGATATAGTTGATAGAAAAGTCATTCATGATGAGA
AGAATAACACTTGTACCTTTGTAAAGGAAGAAAGTCAAGAGAGGAAAAAGTGA
>CATHA_210.1
ATGGTTAATCCTTTCACTTCTGAGCTAGCTCTTGATATTGATCATATGCTTAAGTGCTCTTCTCCTTGTG
CTTATTTTGAGAAACAACTTTTGGTTAGTGTTGCTAGAATTAAACTATCTTACCATGACATTGAGTTGTT
ACATGATAATCTTTCTTTGATCTTCTTGTTACTAATTTCTCATCTTCTTGTGCATCTATGTGGAGTAAAA
TTCATATCTTCTTTGGATATTTTGTTGAAAGTGATTATGATGAGAGAGTTAGTTGGTTCTCGGTCTTTAT
GTGATGTCTTTCATGCTAAGTTTAAAAGGAAGTTTGCTGAGAAATGTGATTATGAATCATCTTTTCTTTA
TGAATTCATGTGGTTGCCAATTTGTGGAAAGAAAATGGATGGTAGTTTTGAAGTGCTTAAACCATTTGGC
TTGGTTGCTTCTCTTTGGCAGTGGCAATCGTTCATGGCATCAAGCAACAACAACTCATGGGCAAAGAAAT
CTTTTGCAAGACCCTTCGCTTCTTCTTCTGCTCCTTCGGATATGGCAGTCCTGAAATCAGTTTCTTGTTT
CAAAGGTGAACCAACAATCATTTTTCAAGGCTCCGAAATCTCTAGTTTGGCTGCTCCTTTCAAACTTTGT
TTAATTGGTAAGTTTTCTCATGGAAGACCTTCAATGGATATTCTCCAAAAAGAATTTCACACTATTGGCT
TAAAAAGGGGCTGTCCTATGCGGGTTTTCGAATGGTCTATCGATTTTCATCTTCCAGCGGAACCTTCAAT
AATCCCGACATGGATTGGCCTTGAAGGATTACCAAGTCATTTCTTGAACAAGAGCTCTCTCTTTTCAATT
GCAAGTGTTGTTGGTCGCCCCTTGAAAATTGATGACCCGATTGCAAATTTGAGTAGACAAAGCGTTGCTT
GTATTTGTGGTGAAATTAATCTTCTGAAATCATTGCTTTCTCGAATTTGGATTGGAATGGCCTCTAGAAA
AGTTTCTTTTTGCAAGGGTTTCTTCCTGATTGGCCATTCCACACAAAATTGCAAACATAACAACAATGAA
AATAATAATATTGCTGCTGCTGCAACCACTCCTAATAACATTGCTGCTGCTTCAACCACTCCTGCAGTAC
CGAAATCTGCTGTGTTGCAAACTTTAGTTCTTCCTGTTGCTTCTATTGTAGTGGCACCTATCATAGATAA
CGCCCAAATTCAAGGGGGAAAGAGGGTCAGATGGCAACAGAAAACAACTCAAGTTGCTTTTGCGATCACT
CAAAGGGTTTTTGTTATGCGGCCACCGTCAGACTCAACTCTTACTTTGCACCAACTGTCTGCAGTTGACA
TTTTTCACAACAGTGTTAACTCCTCAGGATTACTAATCAAGCAACCTTTGTGTGAAAATTCTCTTATTCT
GGATGTTCCTTTGTTGAGCACTTCACCCTCTACATTAAAGAAATATTCTCCTAGGAAATCAGCCTGGAGT
AGCAGTAGGATGACACCAGCATTCTTCTTGAAAACATTGAGGATATTTCGGCAGAAGCGGTCACCTTTTC
TTCCTCTGTTTTCTGATAATCTCTTCCCTCATATCCCTCCTCTTGTCTCTCACTTTGATAATGTTAGATT
AGTGGTATTGCCCTCTCTTGATGAGGTTAAGAGTGCTATTTTTTCTTTAGGGCAAGATAGTGCTCCTGGG
CTGGATAGTTTTTCTGGATCTTTTTTTTATCTCAGCTGGGATATTGTCGCTTCTGATGTCCTCCATTCTA
TTTGTGATTTTGGGCCGATTTTGGGATGGCAAAGTAAATTACTCTCCGTGGGTAGACGCCTTATTCTCAT
CAAACATGTTCTTCAATCCATTCCCATGAACATCCTTGCTGCCCTTGACCCCCTAAAACAAGTTCTCCTT
CATCTTGATCGATCTTTGCGAAGTTCCTTTGGGGTGCCTGAAAAGGTTCTGATAAATGACATTGGATGGC
ATGGGAGAATATTTGTCGTCCTATGCTTCATAATGGTCTCGTTGACTAAAAATTTTTTGGTTGTTGATAG
AATTTGCCGAAAACTTGTTTCTACCTGCCTCGTGGTGTCGTTTGTACACAAGGCATTGACTCCATTGATC
ACATTTTTCTCTCTTACCCTCATGCTACTTCCCTTTGGTTGCAGGTTGCTGGGATTATTGGGCTTCACCA
ATTTCCTTGGCCCTCTTTTCTATCTTTATGTGAATGCCTCTATTTCTGGTGACTTTACTTATTCTCATCA
AGTTATCATTAACACTGATGGCACCTCCAAAGGGAGTCCTGGCCTTATTGCTACTGGTGGTATTCACAGA
ACCTTCCAAGAGGATTTAAGAGCAGCTTTCTCTTCTTATCTCGGGAATTATGTTACGAATGGTTTTGCTG
AGGCCTCAGCTTTGTTTCAAGGAATCAAACTTGCTGCTGAAAGAGGTCTCACACACTTTTTTATTCATTC
TGATTCTCTAATGATTGTGAACATCGTCCTTGGGAAAATCCATGCACCTCGACGTCTTGATCGAATTATT
CAAGAAATTAAGCATTGGGTTCAGCATCTACATATTCAAGTTATGCATATCTTCAGAGTAGCCAACGCAG
TTACTGATGCTTTAGCTAACCATGGATGTGATACTGCTACTTCCTGTTACTTTTCGGCCCTCTCTAGTCT
CCCCAACCTGATTCGGGGACTTTGTATTCTTGATAAGAGGGGTACTCCGTATATGCGTCGGCAAGCTTGT
TCATTTAACTCTTCAATGAGAGTTTCACGAACATTACTAGGCTCAATAGATAGTAGATACGTTTGA
>CATHA_211.1
ATGGCTGATGGGTCTTACGAGAAAGGGAGAATGTGCTTTTGGGGACATGTAAAAGAATTAGGTAGATCCA
TTAGCCGAGAATCTTGGAACAAAAGGTTAAATCACTTTGGAAGTTGGAATTTGGATGAGACATGGTCAAC
ATGGAGAATGGATACACGAATGGCCCTATACGGGAGGAAGAAAAAGAATGGCCTTTGGCCCATGGATGAT
GCAAAAACCTTTCCAGCAAAGTACGCGGTATCCTTGGGGTACAGCCAGTGGCCATTAGGCGAAAGTGGTT
CTAGACCTTGCTTTAAGATACTCGGCAAAGATGGTGATTTGGAAATAGAACAACAAGTTAGGAGAGCAGC
ACTGGAGGATTTCCTTTCAGACTTCTTAGATTTGGTGCTGACATTTAGGCTGACTTTGCTAATTTTGGTG
GAAACTCGATCACTAAGTAGCAAGGTAATGAACATTTTGGAGACAACTCAGTATGATACAGTTACAGCTT
CAGATTCCAATGGTTTTTCTGGGGGCATATAG
>CATHA_212.1
TCCGGTATGACTACTCCCCCTGGTTTTCAATCTCAAAGGTATGTACCTCCTCATCCTCCTCAAAGTGGAA
ACTCTATTTTTGAAGAAAAAGTATTATCTGCTTTGAAAAGTTTGGAAGTGAAGACACAAATTCTAGACTC
ACACACTGAATCTATTGCTAAGTTAGAAACTCAAATAGGGCAGCTAGCTAATACAATAAGTAGAAGAGAT
GAGGGTAAGCTTCCTAGTCATCCAATAGAGAACCCTAGAGCTAATTATCATGAGCAAGCTAAAGCTGTCA
TTACTCTTAGGAATGGGAAGTTGGTAGATAATAAAGTAAGAGAACCTATTAAAGAT
>CATHA_213.1
ATGGAAATTATTAAGATTTTTGGTAAGGAAAAGCGAAAACATGTCCTCCGGATTAAGAAAACGAATTACG
CATTGGTCAGTATTAGGGCTATAAACGGAGCGGGTCTTACCCGTACCGGCGCAAGTCTATATCCGTTTTT
AGTGGGTAAGGGTATGATGATGTCCAGACCCGTATACTCGTATACCCCCCTACGGTACTATAGTCTACAC
ACTCCCCTCACAGTCACAGACTCACAGCTCACATCAGACATCACTCATCTTCTTCTTCAGCTTCATCCAC
CATTCGTTGCCGTCGCCATCGCCATCGTCGCCTCGTACTATTCACATCACTCATCTTTAGTTTCACTCTC
CCAGTCCCCACACCCAGTTCCGCGCACCTCAGTCTCTCAGACTCTCTCCCCTCACTGTCATCTTCTTCAG
CTCATCTTCTATTGGCACCGCTGTCGCCGCCGCCGCTGTGACCGTCTGTTTCAATTATTGACTTGCTTTT
GCTGTTTCTCACCTCACTCTCAGTCTCTCACTTTTAAGCTTCTTCTGCACCTGCTTAGGAATGGCTCCAG
TTGCCGCCGCCGTCTGTCTGCACCGTGCGGCGATGTCGGTACAATACCCACTCAAAGTTCCAAGGCATCT
AATGCTGCTGATATTTAA
>CATHA_214.1
CCAACTCTCTCTCTCTCTCTCTCTCTCTCTCTCTCTCTCTACTACTCTTTCCTCCTCTCTAATCCGAAGT
CCACAGCCCTTTTATCCCTTCTCTTCTACCCTTCTCCGACCAGATCAATCTTGACCGGATCTTCTCTTTT
GCTTTCTTTTGTTTCTACGCCCTCTTGTTGTGCTAGTTTAGTTTTTCCTTTTCTTTTGATTTTCGTTTCT
CTGTCGGAGGTGGCGGCGCTGGCGGTGATGACATTGAATGTTGCGGATCTGATCTTTTTTTGTGTGTGTG
TGTGTGTGTGTGTGTTTTAA
>CATHA_215.1
ATGTACATGGAAGAAGTCCCAGTCCACGTGCATCCAGGTCCCATAGTCCCTGATGTTTTGACGAGACAGC
ACGAACATAGGTCTGGGTTGATATGGAGTGGGGACCATGAGACGTATTTCACTGATCTTCAGTGTAGGCA
TTTCAGTCGCATTCTATTCCAGTGTTATAGTACAACTCCCCATAGGTTGGTAGATCTTATTGATAGGACT
GGTTTAGGGGGAGTGTTCAGATGTGCAATACGTGGAGTAACTCCCGATATAACAGTAAAAGCAAGACRTG
TAGGCGGATCGACTCATCAAGTTCCCATTGAAATAGGATCCACACAAGGAAAAGCACTTGCCRTTCGTTG
GTTATTAGCGGCATCCCGAAAACGTCTGGGGCGAAATATGGCTTTCAAAGCAGTTGTGCATGACAGCTTT
AGGGGATGCACAACAGATAGGGAGAGTCTTGGTCATAGTACAGGTTTGGGCGTGGTCGCGTATCCCTATA
TTGTAGCCTCAGCTGATAACGGATGTTCAGGCCGACCTTCTTGCTCCACTTGGTGCTATATGGTGCACAT
CTTTTGGCTGCAGCTAACTGCCCACTCACACCCTAGTTACATGCAGGGACCAGAGCCCGTACCGGACCGG
GGTGCTCGTAGATTGCCTGGTCGTAGAGTAGGAGGTGGACGCCCTCCTGTCCCTCATTTTCTAGGCAGAC
ACGAACATGCAGACCCTGAACATGAGGTGGAGAGAGGTGAGGAATCTGGAGGGTTTTCATCGTTTTGTTC
ACCTCCTCCTCCGGGCACAGCTGGTTCATCTACACCGCATAAGCCTATATCGCATGCATCTTCATTTGAT
GAAGAGGAGTGGATGGATGATGCGGATGATGTACAACCTCTTGGATTCGGATATCGTGTTGGGAAAAAGA
CAACTAGGTTCACTCCATCCGACTGGCCACAGTTGTAA
>CATHA_216.1
ATGGCACCCTACCGCGTCCGAGGAAGCTTTGAAGACAAGCTTGAAGAGATTGAAGGTCTAAGAAAGGCTT
CCAATTTGTTCTCAATTTGTTCAATTAGCAAGGATCACTCAAGAGAACAAATTGGAGTTGAAAATGGCCA
AGTCCTTGAAGAGAAGCACCCTACAGTGGACGATAGCCCTACCCTACCATTGTCGGTAGGCTTCTGCCGG
TACAGAGCTTGGAAGACCACACCCTACCAAGTCCGTTCAATCCGCAAGAACTTGTCAAAAATTCGAGTTG
GAAATGGATGCACACAATTTTCTGCCTCTTCACGGTTTGGTGAAAGTACTTAA
>CATHA_217.1
ATGAATGCAACAAGCCTTAAAAGGATTGGAACAATAGTTATCATGCCTAGCAAAGGGTGTGAAGGACTTA
AAAAGAGAAGAGGAAGCCCAATGCAAAGTAGTAGAAGAGAGTTTGGTGGACACCCAATGCATTATATCCA
ATGGGGATATGGTAACTTTTCTCCTCGCGCTAGATCTTATGATCATAATTTTTATGTTTGCTATGAGGGC
AATAAATTTATAGCAAGAAAGAATGTTAGAAATGGAGGAAATTATGTGAACATGGAAGAGAGATTCCACA
AAAAGAAAGGTAATTATGAGGGATATTATGGTAGTTTCAACTATGGAGGATATAATTATAGAAAAGGTTC
TCAAACTTTGGGAACTACATCAAGACCTCTTAGTTACAATAATTTGAAATTACTTCTTCTGCGTGGAACT
TTTGGTCCTTATGATTATGACGCATGGGAGCAAAAAATAGAATCATTGTTCTATTCCTATTATGTAATAG
AAGAAGAAAAGCTCCTGTTAAGTAAATGTGAAAAAAGAAGAAGGATGGGAGCTCAACCAATCAAGACTTG
GAGCTTAATGAAGCAATCATCGAGGAATAGATTTGGAGTTGGAACCATGAAGGACAAAGACAAGGTCAAC
CAAAGAATTTTGAAGACTCAAGCAAGGATAAAGGAAGAAAGGTTTCCTACAATTTCTCTTGTGGAATTAG
AACTGTTCTTAGATTCTTGTCTTTCTCATGTGAGCATAATTGGAGCCTTTTGTGTTATCTATTTTTGTGG
TGTTCTCTTTCTTGTTGTGCCTTACGTGTCTAAATGCCTTTCTTCTTATGCTTTTCTTGAGGATTCATTG
TTGCATAGTGGTTCTATGTTTGATCCTTCTTGCTATGATTTTAGAGTTATGGATAATGCTTCCATTGAGT
TTATAGTTGTTGATTTTGAAGTAGATGGTGCTTTATTTGATATTCTACATGATAAGTGTTTAGGAAAGTT
TGTTGAGAATGTTGACTATGTTTCCTCTTTCCTTGATATTTTTATGGAGAAAAATAATGATTTGGTTTCC
TTAAATCAGCTTATGTCCTTTGCGAGTGGTCAAGTTGAGTTTTCTTGCAATGAATAA
>CATHA_218.1
ATGGAAGTAAAGAGAAAACAAGAGGATTATCAATCTAAGCTTGCAAGGGATATGCATAATTCACATCATA
GTGATGGCAATGGAGTCAATGCATATGGTGAAAGTAACCATGGACATGGAAACTGTACTACTAGAGTACA
TGATGGTTATGGAAACTTTACTCCTAAAAGATATAATGGAGTTGGTAACCTATCTTCTTATGCTAAATCT
TATGGGTACACTTCTTATGATGATTATGCACGATATGATAGAGATAATGCTAAATATGATTATTATGAGC
ATAGTCCCTATGATTCTTATGAAGGAAACCTTGAAGCCATCAATGATTGA
>CATHA_219.1
ATGCAAGCGAAGAGCAAACAAGAGGATTATCAATCTAAGCTTACAAGAGATATGCATAATTTCTATCATA
GTGGTGGCAATGGATTCAATGCTTATGGTGGGAACAACCATGGAATTGGAAACTTCACTTGTAGAAGACA
TGTTGGAGTTGGTAATTTCTCTTCTTGTGCTAAATCTTTTGAGCATACTTCTTATGATGATTATGGGGGT
TATGGAAGAGTTAATACTAGATATGATAATTATGAGCATAGTGCTTATGATTGTTATAAAAAATATCAAC
AAAGTTATGGTGGAGAAATTTACTTTGAGAGCTTATATGATGAAATGTGA
>CATHA_220.1
ATGCTGCACTTGTTCTTCGCAGTCGCCTTCTCAGCTGCTCCTTTGATCCTCTATGTCCCCCCAATTCGAA
GCTTGAATCATTTTCTCGAAACCCTAGAAGATCTCTGGAGGGAATCGAGTGTTTACGGCGGTCGGATGTA
TCCTCGTTTGCGGCATGCCTGTTCTAGGATCTTGAATTGTATGCTCTGTAATACTCGGATTTGTGATTCA
GAATTTCCATCTTCTGGGTTGTGTTTTCTGAAGAATATTCATGTTCCAACATCCAAGTGCCATCGGAAAT
TGTTGGTAAAGGAAAAGATTGAGCAGCCGGAATTGCTCAAATCGTACGGTCTATTACTCGGCTTAGATTT
CTGTCTTTCCTCTATTGCTATTTGA
>CATHA_221.1
ATGGAGGTTGCAGTGATCGATTGGAAGAATATAGACTCAAGATTTGTAAGGGACGAGCTGTTAGAGAACA
TTAATGCTCCTCAATGGGTCGATTTTACTTCTCCGGATGCCGAAATTGATGATGAATCTTGGTTCTGTAG
GCCCGACTGCAGCCATCCAAAGACGATTGAAGACTTCTACAAAGCGACACCTCCTAATTTGAAGAAATCA
GCCAGTCTATTTGAAAGGCTTCCATTTGGTGAACGAAACAGAAGTTTGAGACATGCTAGCTTGAAGAAAA
GAGGTCCGAGTCATGTTTTAGCATCACCAAAGGACTTTATGTATGATAAGATCATTGAAGATGGTGAGAA
CCATAATCCCAATTTTGCAACCCCCATGAATTTCAAAGCTAAATCTGTCAAAGAGGCAATAAAATCGAGT
GCAGAGAAAAAAACATTTGATGAGAACACCTTAAAGGAGCAACCTCGGAGTCTAAGAAGCACCCTTTCAG
CACGTAATCTGTTTGCTGGTGGTGATATCTTAAGTAAAGTAACAGAATTCTGTAATGAAATGAAAAAGTT
GGCAATGAGGTCGAGGGATAGAGAGAATTTGGAGGAAAGTGTAGCCAAAGACACCTTGAATGCTTATTCA
GGAAACTTGGGTGATGAAGAAAAGGAGAAGAAACCCTTGCTCGGGTTGAGTACAGAAAAATGCAAAGAGA
AGAGCATACTCCAAGAGAAACCTAGAAGGAAAAAGAGATTTGATGATGCCGAGAACACTCCAGTGACTGA
TAATCTGAAGAACATTAAGCGCATGGATGAGAATAATTTGCTCCCAATCAGAACTTGTCCTCCAACACCA
CAGTGCTTCTCAGCCAGTCATGGACCTTCTAAAGCAAGCCCATCGAAGGCTTTCAAATCTAGAGCTCCGG
AGCGACGAATTCTTAATGAACTGTGTGATATGTCGGTGGACGAGAAGAAGGAACAGAGACAAGACAGGAG
CAATCTTGGAAAAAATGTAGCTATTATTGCTGAAAAAGAAGCGGCAGCCAAGGCTTTGGACGTATTATGG
TTCTTGAAGCCTTGCACACTCTCAAGCTAA
>CATHA_221.2
ATGGAGGTTGCAGTGATCGATTGGAAGAATATAGACTCAAGATTTGTAAGGGACGAGCTGTTAGAGAACA
TTAATGCTCCTCAATGGGTCGATTTTACTTCTCCGGATGCCGAAATTGATGATGAATCTTGGTTCTGTAG
GCCCGACTGCAGCCATCCAAAGACGATTGAAGACTTCTACAAAGCGACACCTCCTAATTTGAAGAAATCA
GCCAGTCTATTTGAAAGGCTTCCATTTGGTGAACGAAACAGAAGTTTGAGACATGCTAGCTTGAAGAAAA
GAGGTCCGAGTCATGTTTTAGCATCACCAAAGGACTTTATGTATGATAAGATCATTGAAGATGGTGAGAA
CCATAATCCCAATTTTGCAACCCCCATGAATTTCAAAGCTAAATCTGTCAAAGAGGCAATAAAATCGAGT
GCAGAGAAAAAAACATTTGATGAGAACACCTTAAAGGAGCAACCTCGGAGTCTAAGAAGCACCCTTTCAG
CACGTAATCTGTTTGCTGGTGGTGATATCTTAAGTAAAGTAACAGAATTCTGTAATGAAATGAAAAAGTT
GGCAATGAGGTCGAGGGATAGAGAGAATTTGGAGGAAAGTGTAGCCAAAGACACCTTGAATGCTTATTCA
GGAAACTTGGGTGATGAAGAAAAGGAGAAGAAACCCTTGCTCGGGTTGAGTACAGAAAAATGCAAAGAGA
AGAGCATACTCCAAGAGAAACCTAGAAGGAAAAAGAGATTTGATGATGCCGAGAACACTCCAGTGACTGA
TAATCTGAAGAACATTAAGCGCATGGATGAGAATAATTTGCTCCCAATCAGAACTTGTCCTCCAACACCA
CAGTGCTTCTCAGCCAGTCATGGACCTTCTAAAGCAAGCCCATCGAAGGCTTTCAAATCTAGAGCTCCGG
AGCGACGAATTCTTAATGAACTGTGTGATATGTCGGTGGACGAGAAGAAGGAACAGAGACAAGACAGGAG
CAATCTTGGAAAAAATGTAGCTATTATTGCTGAAAAAGAAGCGGCAGCCAAGGCTTTGGACGTATTATGG
TTCTTGAAGCCTTGCACACTCTCAAGCTAA
>CATHA_221.3
ATGGAGGTTGCAGTGATCGATTGGAAGAATATAGACTCAAGATTTGTAAGGGACGAGCTGTTAGAGAACA
TTAATGCTCCTCAATGGGTCGATTTTACTTCTCCGGATGCCGAAATTGATGATGAATCTTGGTTCTGTAG
GCCCGACTGCAGCCATCCAAAGACGATTGAAGACTTCTACAAAGCGACACCTCCTAATTTGAAGAAATCA
GCCAGTCTATTTGAAAGGCTTCCATTTGGTGAACGAAACAGAAGTTTGAGACATGCTAGCTTGAAGAAAA
GAGGTCCGAGTCATGTTTTAGCATCACCAAAGGACTTTATGTATGATAAGATCATTGAAGATGGTGAGAA
CCATAATCCCAATTTTGCAACCCCCATGAATTTCAAAGCTAAATCTGTCAAAGAGGCAATAAAATCGAGT
GCAGAGAAAAAAACATTTGATGAGAACACCTTAAAGGAGCAACCTCGGAGTCTAAGAAGCACCCTTTCAG
CACGTAATCTGTTTGCTGGTGGTGATATCTTAAGTAAAGTAACAGAATTCTGTAATGAAATGAAAAAGTT
GGCAATGAGGTCGAGGGATAGAGAGAATTTGGAGGAAAGTGTAGCCAAAGACACCTTGAATGCTTATTCA
GGAAACTTGGGTGATGAAGAAAAGGAGAAGAAACCCTTGCTCGGGTTGAGTACAGAAAAATGCAAAGAGA
AGAGCATACTCCAAGAGAAACCTAGAAGGAAAAAGAGATTTGATGATGCCGAGAACACTCCAGTGACTGA
TAATCTGAAGAACATTAAGCGCATGGATGAGAATAATTTGCTCCCAATCAGAACTTGTCCTCCAACACCA
CAGTGCTTCTCAGCCAGTCATGGACCTTCTAAAGCAAGCCCATCGAAGGCTTTCAAATCTAGAGCTCCGG
AGCGACGAATTCTTAATGAACTGTGTGATATGTCGGTGGACGAGAAGAAGGAACAGAGACAAGACAGGAG
CAATCTTGGAAAAAATGTAGCTATTATTGCTGAAAAAGAAGCGGCAGCCAAGGCTTTGGACGTATTATGG
TTCTTGAAGCCTTGCACACTCTCAAGCTAA
>CATHA_222.1
ATGCACTTTAAGAGGGGCGTAGACCGCGGAGGGTGTGGCCCAATCGGTCTACGTGGACACCGGATCATGC
TCTACGGTGGGGTTCGACCGCCTAGTGGAGAGTCAGGAGGGGCTCGACACCGAGGTTGGTTCCAGGGCAG
ACCTGTGCGGTTGTTTGTAATCGAGTGCTCGTATGTTGTTTGGTTGATATTTGACTACGAGATGCCGGAA
CTTAGTTCTGATGGGCTCGTTTCGGGGATCCGGACTTTGTCTGTGGAGCCCCACTGTTGCATTACATGTT
CTTTTAAAATTGGGCATAGAGCTGCGCTGATGTGTCTTGATTCGCTCAGACTTCCCGGCTGCACTCGAAA
CCCTCATGTAGTGCCGAGAGGCACGCAGATGCCCTACTCAGCCGCAGTTGACCTAGTGGCAGGGTTGGGG
GCATCACAGAAAGTCAACTCGAAAATCAACTATGGAAGCACTAAGGCATTCAACAATGTGCAAAGGTCTG
GAGACGATGCTGTTTACACTTCACCCTCTACAAGTATCCACACAACGATCTCCTCTGCAAGCTATCGGGA
TGCTAGCCCCTCGGCATTCTAA
>CATHA_223.1
ATGGAAGATGAGGTCCATCATATGCGACGAATGCAACAGGCCTTGAAAAGATTGGAACAACAATTATCAT
TACTAGCAAAGGGCGTGATGGACTTAAAAAGAGAAGAGGAAATCAATTATGAGCAAACTAGTGGAAGAGT
CTTTGGTGGACTCTCAATAAATGATAGTCAATGGGGATATGGTAACTTTTCTCCTCATACTAGATCTTAT
GAGTATACTTTTTACGATTGCTATGAGGACAATAGACTTAGAACTAGGAATGGTTATAATGGCACATCTT
GTAAAAGAGTTTCAAGAAATGATGCTAGAAATAGTGGAAATTATGTGAATATGGATGGGATGTTCCTAAA
AGAAAAGGTGATTATGAGGGATATGATGATAGTTATAACTATGGATGATATAATCATAGAAGAAGTTCTC
AAACTATTGGAACTACATCAAGATCTCTTAGTTACAATAATTTGA
>CATHA_224.1
ATGAGTGCTTCATTGAAAAACAAGAGAGTAAACAAGAAGAGCAAAGAGAAAAAAATAGTTACATTTGAAA
AGAGTGAGGAAGTCAGCTTCTATGCTAATGATACTAATTTTTCCTTTACTAGTGAATTCTTATGTATGCA
GAATTTTGAAGATTCAAGCAAGGATGAAGATGGAAAGCTTGCCTACAAGTCCATCAAGACCATAAACTTC
TTTACCTATAATTCTTACTTGAGAATTGAAGACAAAGGAAGGAGCATGGAGAAAGAGCTTGGAGCTATTC
TTGAAGAATTATCACTAAGCTTATCTCTTATCTCCTCTCTTATGTGTTATAAAGTTTCTCTTGTGGAATT
AAAATTGTTTTTAGAGTATTATCTTTTTCATATAAGCATATATGGAGATCTTTGTGCTATTTCTTTTGGT
GGTGGTCTCTTTCTTGTTATGTCTAATGCTTCTACATGCCTTTCTTGTCATGTTTTTATTAAGGATTCAT
TGTTGCATGGTGGTTCTATCTTTGATCCTTTTTGTCATGATTTTGGAGCTAAGAATAAAGCTTCTACTGA
GTTTATAGTGGTTGGTTTTTTATTAGATGGTGCTTTATTTGATATTCTAAATGGAAAGTGTTTAGGAAGT
CTGTTGAGAATTTTTGCTATGTTTTCTCTTTCTTTTATGGAGAATCATAATGATTTTGGTTCCTTAAACC
AACTTGGGTCCTTTGTGAGTGGTCAAGTTGAGTTATCTTGCAATGAACGAAGCTTTCAAATGTCATTAAC
TCCTTGA
>CATHA_225.1
ATGGATTACTCAAAGGAACAATTTGGATGTGAGAAAAGATTAAGAAGTCTTGGACGTACTGCTGACGGCC
CTACTCCTATCGGTGCCGATAGCTTCTGTTGGCGAAGCATTTGGAACACCATGCCCTACCGCGACGGTTG
GTCTTACCCTACAGTTGCTGGTAGGAATAAAATAACAAAAACCCCTCAATTAGATCGCATTAACAATCCC
TTTGGGGGAACCTACCGTCGGCGATATATATGTAATTCCAAAGACTCTGCCGGCAGAAGCCTACCAGTGA
CGGTCGAGGCAGGGCTACCATTGGCGTTAGGAAAAATCAAAAATAAAAATAGAGAATCCTTCATCCTTAA
GAGTAATGCTAAAAACTCACCACGGAAGAATGTAGATAACATGTTCGTGTCTTCACCACTAAAGGAGAAA
ACTTCTTCTACATTGGAAGGGATTTCAAGAGCAGTCAACTGA
>CATHA_226.1
ATGGTATCCATCAACTTGCTAGATGGGGAGCTAGCAGCCATCGTAGTTACCCTGGATGGAAGACTTGCTT
TAGGAATAACTAAAGAAGATGCATATACTTTATACAAAAGAGTGCAAATGATTCCCATAGTTTCAAAATA
TCCTCATGAGTTTGGTAATAAGATGCACTTCTATGATCACCAGGAATATCTTAACGAAATCCTAATAGTC
TACAAAAGCGATGAAGACTGTAGCGTTCTATCTAATAGACATTGTTTTGATTGCAGGCAGACCATCGTAG
AAGATGAAGATTCACAGCAGGATGAGGTGCCTCAGAACATGATGCTCTATTCAACAAAGGATGAATATAC
AAAGATAAAGACTTTGTGTGAGATTCTCTTTGACTATCAGAGATAA
>CATHA_227.1
ATGGAAGTCATGGAAGAGTTAATTAGTGTAGAACAAGTTTTTCTTGATGCTATTCTTTCCTCGCTTGAGA
AAGTTGAAAGAGATGAGAATGAGATCTCGGAAGAAAGAAAAGAGGGAACAATGAAAGAAAAAGAGAATAA
GAGGAAAAGAATTGGAGGAAAACTTCATCACAATCATAAAGAAAAATCAACAAGCTTTTCTTCTAACTCT
TTACCTTTGAGCATCGGATTTTCTTTTAAGGAATTGAAGTTATTCTTGAATGCGCATAGCTCTCAATCTT
ACACTTTTCTTGAATACCCTTTGATGCTTGGATATGCCACTCTTAATCATTCTTGTGATAATTCTCTATA
TGATTCTAGGATGAATTATTACTACTCCTATGTTGCTAATTGCATTCCTTTTGAGGAACAATTTGTGGGA
ATAGAAACTAAGTATGAGCTATTTTGCTATAATATTGAGTTGTTAAATGATGATCTCGTCATAGAGTCTA
TGATTGCTAGGATTTTATATTCTTATGCTTCTATGTGGAGTAAGGGTGGAGTCCATTGTGGTTTTGGAAA
GTTAAAACAAATCGGGAGCTTGCCTTTTAAAGAGTTCTTTGAGGAAGCGGGTTTTGAGGAGGAGAATGGT
TTCTACCACTGGGTTACCATTGGTTTGTTTTTCCAATATCTTGTCTTGAGCTACTTTGTGCATACTTATG
AACATGGTCATTTTCAATACCATTTTCCATTCAAAGATATGGATCTTGGAAAGTCGTTTAAAACATTAAC
AAGAAGTTTACTCCTTGGAAAAACAGGGTATTGTATGATCATAGATACACATGAATGCTTCGAGGATTCA
AAACCAAGAGATGGAGTTAGGAGAATGGTAGAATTGGAGACAAACTAA
>CATHA_228.1
ATGGTTTCTGGGCAAGGAAGACGAAGCATAAGTCAACCTACTGTGCACAGTAAAAGAGATCTACCATCGC
CCGGTGTCAATGTTATAATCATGTATGGGATGGAAGCTATCCAAGAGAATATGAAGAATACCACGAAGGC
TATATTCATGGTGTCCATACTCATGACGGATATAACTTTGGTGCTTACGGTAGGAATGATTGTGAAGAAC
GATGGAGGAGTTGAGGATAGAAGGAGTATGGAAAAAGAGCTTGGTCCTATTCTTGAAGACTCAGAAATAA
GCCTATCTCTTAACCCTTCTTCTTTATGTTATGAAGTTTCTCTTGTAAAATCTTTGTTGGATTCTTATAA
TTTTCAAGTGAGCATACTTGGTGATGATACTTCCCTTGTTGTGCTTAACATTGTTGGCTTTGCAATTGAA
TTTGATAGGAATTCTCTCCCACATGTTTGCACCATAACATCGACAAGAGGAAGGAGACATACTAGGAGTT
CGAAGGCCAAGGAAAAAATGTTGGAGGAAAACTTATCTTATGGTATGGAGATTTGA
>CATHA_229.1
ATGTTGGTCGACGAACTTGATGCTTTACTTTCTTATTCGCTTCTAAGTCTTGAGTGCTTGGGTAACGTTC
ATGATATTGATCCTTTTAATGCCTCCAATTCTAAAATTGCCCACCTCTTATGGTTATTTGAGGGCATAGA
TTCGAGGACGAATCTTTTTATAAGAGGGAAGAATGACTTGGCTTGGCAAGTGATTGGAGCACAAGAAGGA
GAGTTTAGAGGAACCAAGGCACTCTTATTTTCAAGGATGCAAGTGGAGGATGCCAAAGGAGCAAGTTCAG
AAGGCTTTAGAGCTTCAACGCTAAATGAAGTAAAAGACACACCTATTGCCGACAGTAAGTCTAGCCTACC
TTCGCCGGCAGGGTTCTGTTCGTGGAGGAAGTCTTTGACCTACCGCCGATTGTAA
>CATHA_230.1
ATGGTTAAAACAAAGAATGCTCAAGTTGGTCAAGGGCAAAATCCTGAAGAAGGAGGTACCAGTAGAGGGA
AAGGAAAGGGAAAAAGAGTACCTTCTGGAACTGGGGCTTCTGCTGCTAGGGTTTCAAGGGTTTCAGAAAT
GTTTATTTCAGTAAAGGAAGCTACCAGGTTTGAAGAATGGACTAGAAATCGACAAAAAATTGCTCCGGGT
CATAGGGTAGACTTACATGATATGCAAGGTATGGAGGCTATTCCTCATCTTTTTGCAATGATTGGTTGGA
TACCTCTGTTGATTGTCAATGAACTTTATTATGTGGATATGATATATGAATTTTATGCTAATCTCCACAA
AGGAAGAATTGAAAAGGTGAATAATGTCTCACATCAATGGATTGTGACTAGAATTGGGGGAAGGGATATT
GCATTTGATGATAGACTGTTGAATGAAATTTTGGATACCCTTCAAGATGGCATAAGATTTTACACCAAGA
ACAAAAAATGCTATGATCCAAATCTATAG
>CATHA_231.1
ATGGCGAGCCACCGGCTCTTGCTGTGGCAGCTACTAGCAATTCTCTCTTTTATGGCTGCTTGTGTCAATG
CTGATGACTGGTGGCCACCGGAGAAATATCCTCCTCCACCTTCCCCTTATTATGTTTACAATTCACCACC
ACCTCCGCCTTACGTCTACAAATCACCTCCCCCTCCACCGTACATTTATAAATCCCCACCGCCACCACCT
TATGTCTATAGCTCTCCTCCACCACCCCCATACATTTATAAGTCACCTCCACCACCTCCATACGTGTATA
GTTCACCACCTCCTCCGCCATATGAGTACATGTCACCTCCGCCACCACCTTACAAGTATAGCTCACCACC
TCCTCCCCCATATGTCTATTCTTCACCTCCACCACCACCTTATAAGTATTCTTCACCACCACCTCCGCCA
TACGAGTACAAGTCACCTCCGCCACCACCTTACAAGTATAGCTCACCACCGCCGCCACCGTATAAGTATT
CTTCACCTCCACCCCCACCATATGAGTACAAATCACCTCCGCCACCTCCTTATAAGTATTCTTCACCTCC
ACCTCCACCATACGAGTATAAGTCACCTCCACCACCTCCCTATAAGTATTCTTCTCCGCCACCTCCACCA
TACGAGTATAAGTCACCTCCACCACCTCCTTATAAGTACTCTTCTCCGCCACCTCCACCATATGAGTACA
AGTCACCACCACCACCTCCTTATAAGTACTCTTCTCCGCCACCTCCACCATACGTGTACAAGTCACCACC
ACCACCTCCTTATAAGTACTCTTCACCTCCACCTCCACCATACGAGTACACGTCACCTCCCCCACCTTCT
TATAAGTATTCTTCACCACCACCTCCACCATACGAGTAA
>CATHA_232.1
ATGGAGCATAGAGGTCGAGGTAACATTGGAGGGCATGTTACTCCTCACACTGAAAAAGGTAATGGAAGCT
ACAATTCTCATGGTCCATGTGAGACACCGGTTCAAAGCACTCACCAATTCTATGATGGTGTTGGGCACAC
CATTCCTAGAGGTAGAGGACCTGGAGGACTAGTGGAAGAGGTTATCAAAGTCCTCATGAGGAATTTCAAA
AGAGCGAGGCATGGAATGAAGATAACATTGGTGTTGAAGAAGATGGATGTCCAAATGGTGGTCAAGAATA
CTTTGGTGGTCAACAAGAAGCCAAAGCTCTACAAAAGATCAAATGGAAACTGCCTAGCTTCCATGGTGAT
AGTGACCCAAATGTGTTTCTTGATTGGGAACGAAAAGTGGAGAACCTATTCCATTTTAAACATGTCTACA
GAAGCTAAAATACCTACCTCTCATAGTGCAAGAACTAGTGAGAGAGTCCTCATTCTAACCGGATCCAATC
ATGTCTCACCTCTTACTCAAAAGAGATGTGGTAACTACAATTCTCACGGTCATCTTGTGACACCGGGTCA
TAGCACTCATCAATTCTATGACGGTGGTGTACATAATACTCCTAGAGGTGGAAGACGTGGAGGATTAGGT
AGAAGCAGTAAGAGATTCCAAGAAATAAAGCATGGCATGAGGATAACTTATTTGATGACTATGGGGAGAA
TTCTAATGGTGGCCAAGAATTCTTTGGATGATGAGTCTATGGAATTTAATTTATCATCTTATTTCCTTCT
ATTGATTGAGTCTAGAGTTCTTGTTCTTGATTCAATTGATTCTAGGCAATACCAAAGTGTTGCTAGAGAT
GTTGAAGAGCTTAAAAAGGAAAGAGTAATGCCACACTGGAGCAAAGAGTTGGAGATAATCTTGGAGGTGG
ATATCAAGGAAGACCACAAGTTAGAGGAGGAAGAGGATTCTACAGACCACAAGAAGAATATCGAAGACAT
GAAGCATGGCGTTATGACAACTTTTAATGGAGACAATCCTAATGTTGGCCAAAGTTTGCCAAAGAAAGAA
GATACGCCTAAGGTGGCTTTCAAAGATCATTCGAAGCCTAAGGTGAAAGAGAAAGGAAGGTTGATCACTA
ATCCAACAAGATTGTTCAAAGCTCAAAGGAAGAAACTCAAGCTTCAGGAAGATAGCAGCATGATTGTTTA
CATGGAGGACACCCTGAAGAGCAAGATTGAAGAGTTTGATGGTCAAGAAACGCCTCTTAAGTTGTTCACA
GTGTGA
>CATHA_233.1
ATGTTTGATGAACTACTAGCTTTTGGTTTCGCCTCTAGATTACAGGCTAACTCTCTCAAGTTCAATATCT
ACTTAGCTGGCATCCTTGACTTTGAGAAAAGTTTAACTATGGACTACACTGGGTTTCAGGCGAGGAACTT
GCCATGCCGCTATCTGGGAATTCCCTTCTTGGGAGTGTATCTTAAACTGGTGGATCATGCTCCTTTATCT
GATAAGGTCACCAAAACTCTCCTTGCATGGACAGGTTTAAATATGTCTTATGCATGTAGGCTAGAGGTTA
TCACTTCAGCAGTACAAGGCATTTTAAGTTTTTGGCTTGGCATATTTCTATGTCGGCAGTGGTTATGGAC
AGAATTGCAAGCCTATGCAGAAGATTTCTATGGGGATATAATTCTTCAAGACGAGGGTACCGTTGGGGCT
TCCATAGACCGTGTATTGGACTGCGTTACAGGGGACACCTTTCAGACAACAACGGCATATACGTATTTCA
CTCTAGCAAGGCCAAAGCAGAGTTGGGCAAAGATTGTGTGGAATCCCACCTTTCCACCCAAGTTCTCTTT
TACTATATGGCTTAATGTTTTAGGGAGATTGCCAACGATGGATAAACTGAAGTTTTTGGAAGTATACAGA
ACATGTAACCTGTGTAAACAAAATGAGGGGACACTTTCACATTTATTCTTTACTTGCCCCTTCACAGGTG
ACAAATGGATGGCTGTTCGGGAGTGGGATGGGCTACGGAAAAGGATGACAACAATGCAGAGCTACCTCAA
ATGGTTGAACAGAGACTATCGAGGGACCTCTTGGACATGCAATTTCAAAAAACTTAGTTTTGCAGCAACT
TTATACTATGTATGGGAATGTAGAAACAAAGTTGCTTTTGAGTCATATATTCCAGATTGGAACTACATTG
TTAGCAAGATTAAAATATAG
>CATHA_234.1
ATGTCAAAATTGGAACACAATACAAGAAATCAAACTCAACCGTCCTTGCTAGGATATCCTACCTTTGACA
GTATGGCGAGACCTACCATCCGTGATAGGTCTCTGTTGCTAACGCTTCTTGTTCCATGGCACCTACCTGC
GACGGTAGGTCAACATACCTCGCGCGGTGGGTTGGCTGATTGGTTGCCGACGACTCCATTTTCGTCTTTG
GAAAATCAAATCGAGGAACTTGCTAAACTTATCTCAATAAGACCACCTGGAACTCTTCCAAGCAATACGA
AAGTAAATCCAAGAGAGCATGTCAGTGTTATCTCTGTAAGATATAATGGAAAAAGTTATAAACATAAGGG
GATGGTGGTTATTCAAGGAAAAAGCCCCAATAAATAA
>CATHA_235.1
ATGAAATGGAGTTCACTACATGAAAATCGTTTGATCAATTCTGCTTTCCCAGCTTCAAGCATGTCGATGA
ACAGGGCATCGCTGTGGTTTTTAATAGCAGTACTTCTCTACATTTTGGGGCAAACGAGGGTGAATGCTCA
GGGTGGTGTCAGTGCAAGTGTGAATGCAAATATAAACTTATGCCAGATTCTGAAAGACCTTGGTATATTC
CTACCTCTGCTATGTCCGCCGTCACCACCCCTATCCACCCCTAGATCCCCTCCTCCTCCTCCCATTAGAT
TCCCCCCTCCCCCACCACCCCCAAAACCCGTCGCTTCTCCACCTCCTCCTCCCCCACTAATAACTACAAA
TACACCTCCGCCAACACAAGGAAATACTTCACCTCCGTCCTCTCCTATTAGCTCTTCCTCACCTACTGTA
ATGCCTACTGGGAGTTCCCGTCCACCTCCCCCACAAGGAAGTATTTCACCTACACTAGGAAAGAATAGTC
TTGCACCTCCAACCTTTACAAGTAAGTCACCTTTACTATCATCCCAACCTTTTACTTCGCCATCACCGGC
TCCCGCACGAATAAAAAGTTCTCGTGCACCTCCACCATTTACCACAAGCACGCCCCCACCACAAAAAGGA
AACACTATTCCTTCACCATCATCCCAATCATTTATTCTTTCATCGCTTGCTCCTAGGCCGGGAAAAGCTT
CTCTAACACCTCCACCGCTCACAATAAAGACACCTCCACCACAAAAAGGAAACGCTTCCCCTTCACCATC
AACACAACCTTTTACTTTTTTGTCACCGACATCTTCACCCGGAAAAGGTCGTGCATCTCCTCCATTTACA
ACAAAGATCCCTCCATCTCCAAACGGAAACACTTCACCTTCACCTTCACGCTCACCATTTGCCTCATTAA
CACCTATTCTTGCACCAGGGAAGAGTTCTCATGCACCTCCACCATTTACAAAATATACACCTCCACCACA
AAAAGGAATCACTTCTCCTTCACCATCATCCCAATATTATATTTCCATATCACCGACTCCTACACTAGGA
AAAAGTTCTCGAGCACCACCACCACCAAAAGCAAACATTTCTCCTTCACCTTCTTCTTTTTCACAGGCCC
CTGCACCCGAAAAAAGTCGTTCACCTCCACCATTTACAATAAAGACACCTTCACCACAATCAACAAACAC
TTCTCCTTCACCTTCACCCTCAACATTTACTTCACATATACTTGTTCCTGCACCTGGAAAAAGTTCTCGT
GCACCTGCACCTTTTACAACAAATACGTCTCCACCATATAAAATGAACCCTTCTCCTTCACCATCTCCCC
AAACTTTTAGTGCATCATCATCAACTCCTGCTTCAGGAAAAGGTTCTCGAACACCTCCACCACTTACACC
AATGACACCTACACCGCCAAAAGGAAACATTTCTCCTTCACCTTCTTCTTTATCACCAACACCTACACCA
GGAAAAAGTCGTACACCCCTACCATTTACAACAAAGGGACCTTCACCCCCACCATTTACTTTGCCAACAC
CTACTTTGGCACCAGGAAAGATTTCTCGTGCCCCTACACCCTTTACAACGAACACAGCTCCACCACAAAA
AGGAAATGTTTCTCCTTCACTATCACCCCAATCTTTTATTGCCTCATCACCGACTCCTATACTAGGAAAA
GGTTCTCGAGCTCCACCACCATTTACAACTATGACGCCTCCACCAAAAGGAAACATTTCTTCTTCACCTT
CTTCTTTATCACCGGCACCTGCACTAGGAAAAACTCTTGCACCTCCACCGTTTACGACAAAGACACCTTC
TCCACCTATAGCAAACACTTCTCGTTCACCTTCACCCTCACCATTTACTTCGCCAACAGTTGCACCTACA
CCTGGAAAATTTTCTCGTGCACCTCCACCTATTACAACAAACAGAACTCTACCACAAAAAGGAAACAGCA
CTCTTTCAGCTTCACCCCCACCTTTTGTTGCATTATCATTGGCTCCTATCCCCGGAAAAAGTTCTCGAGC
ACCTCCACCACAAAAAGGAAACACTTCTCCTTCACCCTCACCTCCACATTTTATTGCTTCATCACCAGTT
CCATCTCCGAGAAAAAATTCTCAAGCATCTCCACCATTTACAACAAACACACCTCCATCACAAAAAAGAA
ACACTTCTCCTTCACCATCACTTCAACCTTTTATAGAGCCATCACTGGCTCCTACACCCATCAAAAGTTA
TCGTGCACCTTATCCATTTACAGCAATAAAACCTCCTAACTTAATAGGTAACACTTCTCCTTCACCTCTA
CCCCCACCCCCACCCCCACTTTTTTCTTCATCATCACCGACTCCTACACCTAAAACTAGTTCTCATACAC
CTGCATCATTTATAGCAAAGAGTCCACCCCCACCACCAATAGAAAATACTTTATCTCCTCCGCCACCACG
ACCACCACAACTACCACGAAAAAGGCAATCGCCACCACCACCACCAACCAACAGGAAATCTCCTCCACCT
CCAACCTCACCTTCTCGACCATCATCACCAGGAAGTTCTCAACAATCACCTTCTAATTCTCATTCTCCTC
CAAAATCATTAAAGCCTAAACCTCCAAATACTTGGCCGTCAAATTCACATCCTGGTATTGATTCATCTTC
AAAAGGATCACATGGAGAACCATATGGTCACAGTTTAGGAAAAGGTGAAAAGCCACATAAAATTGGTTTA
TCCCAACATCCACACTTCCATTTTTATTCATCTCCCTAA
>CATHA_236.1
ATGAGGGTTAAAATTGAAAGAAAGATAGAGAAGGAACTAGCTTCTTCCTCTAATTCTAAGACTCTAGAAT
CATCTCCTACGGCTTCATATAAACCAAAGGCCATCGTCACCTCTAGTGGTCTATGGATGCCCTCTGATGT
GCCAATTCGTCCGCATATCGGCAGGTCATTGGACTCGTCATCCTCACTCTCATCATCAGCAGGCAACAAG
GAGGATGCTCCATGCCGGTTTTTGTCGTTTTCTTTATCGAACGAAAACCAACAATGTTATGTTCCCTCAG
CCAATCCTCCTCGGCCGGAGGTATCCAAATCTATTAGACCTTATCCAAGCATAGCCTCAATTATCGAAAG
TAGTGAATTTTAA
>CATHA_237.1
ATGGAGGCACTGGTAGATAATCGACCACCAGTTTTCCTCACTCCTATGTGCTCATCTCATTCTTCTTTGG
TTCCAGCTTCCATCAATATTTCTGTTGCCTATCAAATTTACAAAAAACATGGCACACCACTAGAGATGCC
ACCTCTTCAACCACAAATTTCCCTCCATTTTCCTTCAAACGCTACTAGAAATGGGTTTATACGAGGGAGA
GGAAGGATCATCGACCTGGGTCACCGACGCCAGTCACCAGCGCTTTCTTTCACCAAAGCAATAGTCCCAA
CTGCTAGCAAAGTCTTTCCGCTTTTTTGTTTCTTTAATTTTGTTTGTGTTGATTCCTTAATCAATTGTGA
AATTGGTTCGTTAATGGATTGTGAAATTATTTCCTTAATTGGTTGTGACATTGGTGTATTAATGATCAAA
GAGGAATCTTTACTAATAATGAATCGAAACGTGTACGTTGATCCATGGCAATTGATTGATTTGAAGATTG
GGTTTTACTCTTCTGATAGTTACGTACGCAGCCTAATTTCCTCAAAGAGATGGGGACTTTTAGAGGTGGC
TAATGATCTAAGCATACGTTCAATCAGGGACCATAACCCTAATATATAG
>CATHA_238.1
ATGAGGGTGGAGTTAGGTCATCCTCTTACTCATGTTTATGCGTTCAATAAGTGTTTCATGAACTCTAATA
GAAATCCTTCAAGTAGTGAAGTTGGTATTGCAATGATGAATGAAAAGACTACCCAACTTCCACCTAAGTC
AGAAGATATCATTGCTCTAAATGATATCTTATCTCAAGTTCTTGGACTGGATAAATGTGGAAGAGTTCGT
ATGTTAGGTGTTGGCATTCATACTACTCATGTCTGGGGTGAACATCCAAGTCGTAGTACAGCTAACAGGA
TAATGGAAGACCAACAAGCTGATGTTGAGAATATGCAAAAACAGTTAACTAATCAAGGTAAAAAAATTGA
GAAGCTAGAAACATTGGTAATGTCAATGAGGAACAACCCATTTCCACGTGATTCAGGATCTCCTTCAATG
GGATCTAATCCTAGCAATAGAGCAAGAGTGGCCTGA
>CATHA_239.1
ATGGATCCAACTTCTCATGTTGGGGGCCAACTCGGAGAGAGTTGGTGTGAGGTAGAGATATTTATTGCCT
TGCATCACGAGGAGAGACTAATCTGTCCATTTGATTATATTCAAACAATTGGGGATTCCGTTGGAGTGCC
CATTGCTTGGCCATTCTCTTTGAGTATCACTAAAGCACACCCAAACATGGACTCACTAAGCGTTCGCGCT
CACGTCTTTCCATATCATTTTTTTTCTCAATTGACTCAAGACGAACAATGGCGCAGTAAGCTATTGAAGT
TTTATTGTTGCCCCGAGTTTTGCTTTGGTTTTGGGGCTTGTAGTTTAGTGCCGAGAGGCACGCTGATACC
CTGCTTAGCTGCAATTAACCTAGTGGAGGGACTGGGGGTATCACAGGAATACTTTTTTATTAATGTTAAA
GATTATTAA
>CATHA_240.1
ATGGGAAAAAACTTGGCAATACTACTTTTGAATCTGCTAGCAATCTTCTCCATTCTAACTAGCAATGCCG
ATGCTTGTTTTTCTCCATTCGGTGTCTTCTGCGGGATAGCTTCTTCGCCTCCACCACCAAGATTTACTGG
CGATTTCCCTTTTCCTTTTCCAACAATTATAAACAAAACGCCACCTCCAGCAGCTGCAAACCCATTCTTT
CATTTACCTTTTAATTTACCACCACTCTTTGGTGGCAGATCACCAAATTCTCCTCCTTTTAAGCTGCCAC
CAGTTATTCCGGGGCTTAAAACTCCACCTCCTCCACCATCAACTCTGCCCAAATCTCCTCCAGCACCCAT
TCAAATTCCTCGACGCGCTGGAAATGGAGGGAGAAAAATCACTTGCCGTACACCCCCTATGCCATCGATG
ATGGACCTCTTCCGAGTTGCTATGGTTGCCATCCATCGACGACATCTTAAGGTGGGGACCTCGGAAGCAA
GGGAAGATAATATTCCACTGTCTCAAAGTAATGATCAAGAAGGAAGCATATTAGATGAGTATCCTAAGAC
TAGTATCCTCGATACTCCATCTTTGACTACCCAAGATGACCGCGATATAGAGGCAGCGAAGATACACTTG
GAAGCATGTAGCCATGTGATCAAACCTACTACACATATACATGGAGGAGCAAAACTATCAAGACAAGTAT
CATCCTGCGATGGTAGTGCCATCCGTGCTGGGAAACAAATAACAGATGGTAAACACATGGAGATGAAAGT
GGATGGGTCTCAGAGTACCAACTCCAAAGTTTGTAAAGAAGTCACTTCCGCTTGTGGAAAAAAGAATAAT
ATTTCCCCTAATGAGAAAGAGAAAAGCAACAAGCCTGGTAGTATAAGTGAATGCTCTTGTTGTGAGCATC
TGGAGTGTTTTTTGGAGTATGAAGGCTCAGCCATCTCCTTTGATAAATTTTTGACTTTGTATACTAGTCA
AAGTATTTTGTATTGA
>CATHA_241.2
ATGAACGGAAATCAGCCCGTGGAGATGCACTACATAGACCCCAGCTTTCCATACCTTCCTCCTCCATCAA
GTTTTATGGACTACTTTGAGGGTATTTCACAGGCCCCTTTGCATTATGCTAATCCTCCACCAATGCATCA
TGATCAGGAATCTGCATATTGGTCAATGAATATGAATTCATACAGATTTGGGTTTTCTGGTCCTGGAAGT
ACTTCTCATTATGGTATGTATGGGGTAAATGATGAACTAACAAGGATGGATTTTAGCAGGCGAGCTTGGG
CATACCCTCCTGTTATGAATATTGAAGAACCTGCAGCTGTAGCTATGCCTTATGAAGAATTTTCAGTTCC
CAGTATGCAGCCTATCCCTGAAGAATGTATTACCCCAGAAGAATGCACCTTCAGCAATCAAGATGCTGAT
AATGCTCAGGATGTTTGGGAAGACGAAATTGACCTAGACAACATGACTTATGAGGATTTACTTGATTTGG
GTGAGGCTGTTGGAACTGAAAGCCGTGGTCTTTCTCAAGAACAAATTGATTTGCTTCCTACCTCAAAGTA
TAAGTCTGGCGGAATTTTCTCTAGGAAAAAGTCTGATGAGAGATGTGTAATCTGTCAAATGCGATACAAA
AGAGGTGATCGCCGAATAACTTTACCTTGCAAACATGTGTACCATACTGCTTGTGGATCCAAATGGTTGA
GCATCAACAAGACATGCCCTATTTGCAACAGTGAAGTATTCGGCAATGGATCAAACTGCTGA
>CATHA_241.3
ATGAACGGAAATCAGCCCGTGGAGATGCACTACATAGACCCCAGCTTTCCATACCTTCCTCCTCCATCAA
GTTTTATGGACTACTTTGAGGGTATTTCACAGGCCCCTTTGCATTATGCTAATCCTCCACCAATGCATCA
TGATCAGGAATCTGCATATTGGTCAATGAATATGAATTCATACAGATTTGGGTTTTCTGGTCCTGGAAGT
ACTTCTCATTATGGTATGTATGGGGTAAATGATGAACTAACAAGGATGGATTTTAGCAGGCGAGCTTGGG
CATACCCTCCTGTTATGAATATTGAAGAACCTGCAGCTGTAGCTATGCCTTATGAAGAATTTTCAGTTCC
CAGTATGCAGCCTATCCCTGAAGAATGTATTACCCCAGAAGAATGCACCTTCAGCAATCAAGATGCTGAT
AATGCTCAGGATGTTTGGGAAGACGAAATTGACCTAGACAACATGACTTATGAGGATTTACTTGATTTGG
GTGAGGCTGTTGGAACTGAAAGCCGTGGTCTTTCTCAAGAACAAATTGATTTGCTTCCTACCTCAAAGTA
TAAGTCTGGCGGAATTTTCTCTAGGAAAAAGTCTGATGAGAGATGTGTAATCTGTCAAATGCGATACAAA
AGAGGTGATCGCCGAATAACTTTACCTTGCAAACATGTGTACCATACTGCTTGTGGATCCAAATGGTTGA
GCATCAACAAGACATGCCCTATTTGCAACAGTGAAGTATTCGGCAATGGATCAAACTGCTGA
>CATHA_241.1
ATGAACGGAAATCAGCCCGTGGAGATGCACTACATAGACCCCAGCTTTCCATACCTTCCTCCTCCATCAA
GTTTTATGGACTACTTTGAGGGTATTTCACAGGCCCCTTTGCATTATGCTAATCCTCCACCAATGCATCA
TGATCAGGAATCTGCATATTGGTCAATGAATATGAATTCATACAGATTTGGGTTTTCTGGTCCTGGAAGT
ACTTCTCATTATGGTATGTATGGGGTAAATGATGAACTAACAAGGATGGATTTTAGCAGGCGAGCTTGGG
CATACCCTCCTGTTATGAATATTGAAGAACCTGCAGCTGTAGCTATGCCTTATGAAGAATTTTCAGTTCC
CAGTATGCAGCCTATCCCTGAAGAATGTATTACCCCAGAAGAATGCACCTTCAGCAATCAAGATGCTGAT
AATGCTCAGGATGTTTGGGAAGACGAAATTGACCTAGACAACATGACTTATGAGGATTTACTTGATTTGG
GTGAGGCTGTTGGAACTGAAAGCCGTGGTCTTTCTCAAGAACAAATTGATTTGCTTCCTACCTCAAAGTA
TAAGTCTGGCGGAATTTTCTCTAGGAAAAAGTCTGATGAGAGATGTGTAATCTGTCAAATGCGATACAAA
AGAGGTGATCGCCGAATAACTTTACCTTGCAAACATGTGTACCATACTGCTTGTGGATCCAAATGGTTGA
GCATCAACAAGACATGCCCTATTTGCAACAGTGAAGTATTCGGCAATGGATCAAACTGCTGA
>CATHA_241.4
ATGAACGGAAATCAGCCCGTGGAGATGCACTACATAGACCCCAGCTTTCCATACCTTCCTCCTCCATCAA
GTTTTATGGACTACTTTGAGGGTATTTCACAGGCCCCTTTGCATTATGCTAATCCTCCACCAATGCATCA
TGATCAGGAATCTGCATATTGGTCAATGAATATGAATTCATACAGATTTGGGTTTTCTGGTCCTGGAAGT
ACTTCTCATTATGGTATGTATGGGGTAAATGATGAACTAACAAGGATGGATTTTAGCAGGCGAGCTTGGG
CATACCCTCCTGTTATGAATATTGAAGAACCTGCAGCTGTAGCTATGCCTTATGAAGAATTTTCAGTTCC
CAGTATGCAGCCTATCCCTGAAGAATGTATTACCCCAGAAGAATGCACCTTCAGCAATCAAGATGCTGAT
AATGCTCAGGATGTTTGGGAAGACGAAATTGACCTAGACAACATGACTTATGAGGATTTACTTGATTTGG
GTGAGGCTGTTGGAACTGAAAGCCGTGGTCTTTCTCAAGAACAAATTGATTTGCTTCCTACCTCAAAGTA
TAAGTCTGGCGGAATTTTCTCTAGGAAAAAGTCTGATGAGAGATGTGTAATCTGTCAAATGCGATACAAA
AGAGGTGATCGCCGAATAACTTTACCTTGCAAACATGTGTACCATACTGCTTGTGGATCCAAATGGTTGA
GCATCAACAAGACATGCCCTATTTGCAACAGTGAAGTATTCGGCAATGGATCAAACTGCTGA
>CATHA_241.5
ATGAACGGAAATCAGCCCGTGGAGATGCACTACATAGACCCCAGCTTTCCATACCTTCCTCCTCCATCAA
GTTTTATGGACTACTTTGAGGGTATTTCACAGGCCCCTTTGCATTATGCTAATCCTCCACCAATGCATCA
TGATCAGGAATCTGCATATTGGTCAATGAATATGAATTCATACAGATTTGGGTTTTCTGGTCCTGGAAGT
ACTTCTCATTATGGTATGTATGGGGTAAATGATGAACTAACAAGGATGGATTTTAGCAGGCGAGCTTGGG
CATACCCTCCTGTTATGAATATTGAAGAACCTGCAGCTGTAGCTATGCCTTATGAAGAATTTTCAGTTCC
CAGTATGCAGCCTATCCCTGAAGAATGTATTACCCCAGAAGAATGCACCTTCAGCAATCAAGATGCTGAT
AATGCTCAGGATGTTTGGGAAGACGAAATTGACCTAGACAACATGACTTATGAGGATTTACTTGATTTGG
GTGAGGCTGTTGGAACTGAAAGCCGTGGTCTTTCTCAAGAACAAATTGATTTGCTTCCTACCTCAAAGTA
TAAGTCTGGCGGAATTTTCTCTAGGAAAAAGTCTGATGAGAGATGTGTAATCTGTCAAATGCGATACAAA
AGAGGTGATCGCCGAATAACTTTACCTTGCAAACATGTGTACCATACTGCTTGTGGATCCAAATGGTTGA
GCATCAACAAGACATGCCCTATTTGCAACAGTGAAGTATTCGGCAATGGATCAAACTGCTGA
>CATHA_242.1
ATGACGATTGATCAGCTACAGTACCCCACTATTGCTCACAAGATGGCAACGAGACTCTTTCTCACACCTA
ATGCAGCTGATGATGTACAGCCTTGTGATGGTGGTATCTTTAGGTCATCTGCCTATCAAAGGAAATTGAA
ATATGGAAACTTTACAATTGCTGGATTTCAATATCCAATGCTACAACCATGTCAAGCAACACAAAACCTC
CCCATGGCTACACCATCTGCAGTTTTTGTTCAAGCTCCCTCAGAAAAGGGCTTTGCTGGCTTTGCCATTG
ATTTTCTCATGGGTGGAGTCTCTGCTGCTGTGTCCAAAACAGCTGCTGCTCCTATTGAACGTGTGAAGCT
TTTAATTCAAAATCAGGATGAAATGATAAAGGCTGGTCGACTTTCAGAACCATACAAGGGGATTGGTGAC
TGTTTCAAGCGAACAATCCAGGAGGAAGGTTTTGGTTCTTTATGGAGAGGCAACACAGCAAACGTCATTC
GTTACTTCCCCACTCAGGCCTTGAACTTTGCATTTAAAGATTACTTTAAGAGGCTCTTCAACTTTAAGAA
AGATAGAGATGGTTACTGGAAATGGTTTGCTGGAAACCTTGCCTCTGGTGGTGCAGCTGGTGCTTCTTCC
CTCCTCTTTGTTTACTCCTTGGATTATGCGAGAACTCGATTGGCTAATGATGCCAAGGCTGCAAAGAAAG
GAGGAGAGCGTCAATTTAATGGATTGGTTGATGTCTACCGCAAGACCCTAGCTTCTGATGGTATTGCTGG
ACTTTATCGTGGGTTCAACATTTCATGTGTTGGGATCATTGTTTATCGTGGTCTCTACTTTGGAATGTAC
GATTCCTTGAAGCCAGTTCTGCTTACTGGGAAGTTGCAGGATAGCTTCTTTGCTAGCTTTGCTCTCGGTT
GGTTAATTACTAATGGTGCTGGTCTGGCATCCTACCCAATTGACACTGTACGAAGACGAATGATGATGAC
CTCGGGTGAAGCAGTCAAATACAAAAGCTCCATGGATGCATTTGCTCAGATCTTGAAGAATGAAGGTCCC
AAGTCTCTCTTCAAGGGTGCCGGAGCAAACATCCTTCGTGCCATTGCCGGTGCTGGTGTGCTTGCAGGAT
ATGATAAACTGCAAATGATCGTCTTCGGTAAGAAGTATGGTTCAGGTGGTGCCTAA
>CATHA_244.1
ATGTGTCTTGATTCGCTCAGACTTCCCAGCTGCGCTCGAAACCCTCATATTAGCTTGGAACGGTCAGGGG
TTCCGCGAGCCACTGAAGTTTTAGGCCAGGAGTTTTTGGATCAAATCTCCCTGGAAGGGCATAGATTTAT
GTTTTATCTTTTTAGACTCGAATCGTCTGTAGAGTTTCTTTTTATGTTTTTATCTTATAATTTAGTGCCG
AGAGGCACGCAGATGCCCTACTCAGCCGCAGTTGACCTAGCGGCAGGGTTGGGGGCATCACAGGTGATGG
CACATCCTTCTCATAGATGGACATACAAGGAGGGCACCCTCGTAGATGAGCCTAGCAGGACTACGTCGTC
ATCATCATCATCCTCATATTCCCTTAGGGAGATCATCCCAAAAAGGGAACCAATTCCAGTGATTGACCTT
TCCGATGATGAGTCAGTAGAAGGACCAGAGATAGCACCAGTGGCACCGGGAATAGGACCTGGAACATCAA
TAGAAGAGGACCCTAGCGAGCCCATGTCGGACTCAGAAATGACGCCTGAACCAGAGCAAGGGACACCGGC
CGTCACTGGGAGTATGGGTACCTCTGTAGCAAATACTATGCCAGCAGCAGCATCCCCTACCCCTATTCCA
CCCGTGGCGTCTGTATCTTCTTTTCCAGCATCACTACTTCGGAGTGGGGTCAGGGAGTATGACATTTATG
ATTACTACCTGTGGCGTGAGCAACGGGCTGAAGCCGCTAGCCAGCAGGTTATAGCGTTGAGAGAGGAGAT
CTCTCGAATGGATGCCTTATTCTATGCGGCACGCCAGGCACGGCGACAGGAGACGGCGAGGGCCGCCATG
TTAGAGGAGGAGTTAGCCTAG
>CATHA_245.1
ATGCTTTTACTGACAATTCTAGGTGCTGCTGTTCTCGCTGCTATTCCGGCACTGCTGACGTTCCGGTGCC
GCTACAGTCCACCGCCGGTGGAGTACCGAAAGAAATTCCAGTGTCGCTGCTGTTCTGAGGAATTCAAGAA
AAGGATTGTGAAAATTTTCATGGAGAAACATCTTAAGCAAGTCAAATATTTGAATACCATGAAAATGGTA
AAGAAATTAGTAGAGATGAGATTCAAGCTGCCATTGCTAAAGCAAACACAGAGAGAATTTTATATTAACT
TTGGCTGCTATTTTGCTGGTGTTTTGCTGCTGTTTGGATGCTATTTTGCAGGTGTTTTGCTGCAGATTCT
TCCTACTGAAAATGCTAAACAAAGTAAAGAACAAAAGATGCACAAGAAAAGTCTCAAGGGTAATCTACAA
AGAAGCAAAAGATCACTCAAGACAACAAAAGTGTATGAAGATGAAGTGATCAAGATGAATACCTAA
>CATHA_246.1
ATGGAGACAATGGATATTTGTACATATTATTCTGCCCTCTTGAACAATGTAGTAAGTGAAAATTTTATGA
AAAGAGATGAGATTCAAAATGAAAAGTGGAAAAAGAGTGTTGGGTGCTGGACCTATTTCATCTTTTTATC
TTGTAGGCCATATGACAAGAAGCCTGTAGGATCAAACCCATTTGAGGTGGATCAGATATTCAAGGACAGA
ACGACGGCTCTGGATTTGAAAGGGGAAGGACGAGAAGTTGGCAATCGTCGAGTGCAAGCCAAAATTTTGT
ATTTGGCAGCTATTGTTCGTGATCGCAGCCAAGACGACATGAAGAAATTCATAGAGATTTTAATACAATT
GAAAATAAACTTAATTCTATGTGATTTAGTCTTGCAAATACCCAAGTACGTCAAATATTTAAAAGAGATG
CTGACAAAGAAAGCAGATTTAAAGATACATCAACACACATCTCGGGTCTTTTGTGGAGTTGGATGCATGG
TAAAAGGGAGTGTACAAGAATTTTCCGAGCACGAAACTGTTATGCAAAATCATCCCATGAAGGAAATTCA
AAGTTCGTGTAGAACCCTACTACGGACGGATCAAGGTTTAAAAGTTTTGAGAAAACTGCGGACGGTAGGC
CTTGATCTACTGAACGTGGTACGCCTCGACCCACTGCACGTGGTAGATCTCGAGTATAGTTGTGGGTCGA
GTCAAACCGCAAGTAAACGGGCCAGGTTGTTTTATTTTGAAATGCAATTATTCAATCTTCTCATAGTTTT
TGCAAAACCTTTCCCCAATTCCACATCCAGAATCCCTAAATCCTCTAACTCCTTCCCTTTCTTCACTTCT
TCCTCTCGTCACCTCTCACTCTCCTCTCGATTTTCTCTCTTCTGCAACTCTATCGTCACCCTCGACACCA
CCGGCATCCTTCATCACCTATGTCAACCTCCAGTGACACAAAAATGGATAACCGATAGGGAACACCTAAA
ACTCATTGTTGAAAAAGCCTTTGATAGTTTGGGTTGGGAACCTCTTTTACATATCTCTGGTGTTTACTAT
CCCAAACTTGTTTGTGAATTCTATGATAATATGCTCCATAAAATAGACAAGGACCTTTCTATCATCATTT
CCACAGTTAAGGAGGTAAGGATTATTTAG
>CATHA_247.1
ATGACGGGACCAAACTTAGAAGTAAGAAAGAAAGACTTTGAGTATGGATATCGTCGGAAGACTTTCAATA
ATTCAGCAAGAAATACAGAGGGTCGAAAGCGAAAAGCTCCAACAAGAGCAAGGGCTAGGGCTGATATGGG
AGCATCCGCCTGCTATCGATCCCAGGATACTAGGAAGGGTAATGGAAGAGATAAGGGCCCGCATTCGTGC
GCTCGAGGAAAGGAAGAGGGCGCTGCTCGAAGAAAAGGAAGCGCTCATTGTGCAGGGGGCCTCCAACAAC
CGGAGGGGAAACGGCGGAAACTAGAAGAGAAGAGTCCGTCGACTCTTTCTAGAAGATTTAAATAA
>CATHA_248.1
ATGTTTGACTATGTCAAAACATATTTTCTCCCAATGCAAGAAACATTAGAAACATTAGGTCAAAGGACAC
CAAATATAAAACTGAGAAGAAATACTTATAACTTAAACCCATGCAATATTTCTTCTTCACTTTGGGTCAT
GTCCAATACAATATTCTCAATATCTTTTAATCAAGGGTTTTATGGGCAATTCAAGTCATTAAAAACTTGT
TTAGCTAGGGTTTTCCATTGGAGTGTTGAAGCTACAAAATCCTCAATAGAGATTCTTCATGAAGGAGGTG
ATCTTGGGAAGATTAAATTCTTTGAACCTCTTACAACTCAAGTGTTTGATACTTTGCCTCTTTGA
>CATHA_249.1
ATGATCTTCACGGACACTTGGTGTTCTTCCGGCAAATTGCTCCGAGACGACACTCTCTTACAAACTGCCG
GCGGCCTTGATGGCGTCAAAAAAATCAAGAAATTTAATCCTTGCCCTGAAATGTCTAATTCAACCTGTGA
TTGGGAAGAACTTGAGGAAATTCAACTTTCCCAAGGCAGATGGTATGCCACAAATAAAATATTACCCGAC
GGCTTCGTCATAATTATCGGCGGGAGTGCTTCTCTGTCATGTGGCGGTGGCTATGTTTCATATAATTGCA
GTGGCAATTGGAGCAGTGGTGGTGGCGTCGCTATTTTCTTGATGAGGATGAATCCAGAAATGATCAGATT
ACATCAGTGGTTGCGCGTGTCATAA
>CATHA_251.1
ATGTTTTTGCAAATTGCTCTGAGCAAACAACAATATCCTAAAATGAGCCCAAATATTCTTCCCAAAACCT
TAATTTTCTCATTGCTGATCTTATCATTTTATTTTCCTACTGTTATTCATGGATTTCCTAGTTTCTTCAA
ATTTCATGTTCACGTAGTCAGTGGCCTTCCGGACAATTATCACGCATTAAGGATTCATTGTCAATCTAAA
GGCGATTTAGGATATCATACCCTTTATGTGAACGATGATTTTCAATGGAAATTTCATTCATTGGATAAAA
GTATCGATGTTTTTAAGTGGGATATTGCTGATCATCATTGTGGTAGTAATCCTAATGTGTGCTATTGGGC
AGTAAAAGAATATGGTTTTTATCTTGCTGAATATGAGCATCCTAAGCCGGATAATCTACTGCACACGTAT
ACTTGGAAGAAGAAATAA
>CATHA_252.1
ATGCCTGATCATGAGCAAGCGGATTTAACAGAGAGGTTTTCCAAGAGCAAACACTTAGAGGAGCTCTACA
GGCATCAGACCAGGGATAAGAAAGGGCAGTATGTGGATACCTTTTCAGAGGAGTTTTGGAAGGCTGTAGA
GGAAGCTGCAGCCATGGGCACTCCTATTCCCGATTATATCCAATTGATGGCCATTATATCTTGTGGATTG
AGCCAGGACTATGTTTATGCTGACGTCGACAAGCACATGAGGCGGTTTGTCGAGAAGAGCCATTTGTTGT
ACAACCCTATGCCAATAATGGACATCGTCAGAGCTACTATGGCTGGCATTAACATCGTCAGAGTTACTAT
GGCTGACGTTCCATCGACATCTTCATCGAGTTTAGCAGTTGCAGGGACCTCAGACACGGTGGACAACCTC
TACCGACTTGCTGCTGCTCTGACAACGGTCGACTGGAAAGAAGAGAATGGTCAAGCTATGCTTCCCTGGC
CAGATCTGCGGAACTCAACAGTTCCCGCAGATTTGGAATACCGAGAGGTTCGGTTGGTCGCCGGTGCCGT
TGAGAGCACTAGAAAGTTGTAG
>CATHA_253.1
ATGTCACTTATATTGTATGTTATTTTCAGTTTTTTGGAGTCTAGTGTTGCGTCGCATTTGGATTCGCCAT
ATGACTCTTGGGCCACTCTACCTCAGACAGTTCGGGACATGTGGTTTGCTGAGTTCTCAAAATACTTTTC
TTGGGATCTCCGGTTCAATACTGAGGCTAGGGACGATTTTGATGCCACCAACATGAAACGGTACAGACAG
TTGATACATGATTTGCGGATAGCTTCCAAGAATCCACCGTGGATACCTCAGGACATTTATGACAGAATGT
TGACGAAGTGGGATGACTTGGAGTATCAGGCCAAGTGTGAGAAGGCCTAA
>CATHA_254.1
ATGTGTATAGGACCCGACCTTACCCATGCCAAAGGTCCGGAATGCTTAGGAGGACAGGGTAAGCATTTGG
ATGAGGGATTTGATGGACAGCGGTTGCTAGCCCTATCCCAACTGAATAAGAAGAATAGGAATGAGGGACG
GGGGGATGGGGACCCCGGAAACGATGGATCCATTTCCTTCACCAAATCTCTCGCGAAGAAGAGCAAGGAG
TTGGAGGAGCTGCACAAACATCACTTGAGGGGAGAAAGAAGGGGATTACGTGGATTTTACCTCAGAAGAG
TTTTGGAGAGATTTCACATGGCGAAAAGGAAGGCCAAGGAGAAGGCTGCAGCAACGGACCGGGAGGCTTG
A
>CATHA_255.1
ATGTCTATAGAGCTTGATGAGGTTGTTCATCTGAGAGTTGAGAGAAATCAGGGTTCATCTTGTAGAGGAT
TAGCTCCGATAAGATCGTGCTATACCGATATGCCGGAGGCTAATGTTTCGAGCGTCTGCGATGCTTTCGG
TGTGCACATGAGGCGGTTTAGAAAGCAGAATCATTTATTGTACAATCCTCTGCCACCTATATTAGACCTC
GTCAGAGCACCTATGGGTACCGGCGCTTCAACATCTTTACTCCCTACACCTGCTGCGGACTCGGAGGCTC
CTATCCCTGATGTTGCGATTCGATCTTCCTCTACTCCCTCTCCCTCTATTCGTACTCTTGACAATGATGA
TGCCCCTGCCCTATGGCGATCCTAG
>CATHA_256.1
ATGGCCGTGCTTATTTCTGATATTAGAACTGGTCAGTGCTTGCACCGCCATGAACATGCACATTCTCAAG
GAGTCACCAGCCTTATCTTTTCTCAAGATGGAAGTCAGTTGTTGAGCACATTATTTGACAGCATAACTAG
GTGTAGGAAGTCAAGATTACATTTTCTACAGACTTTGAAGCCACCACCTCCGATAGGGTTGCTAATAAGC
ATTTTTTTTCCAACCATAGAAGAGGCAAAGGACGTGACTAAGATAGTACTGGATGACATGAACTTGGAGA
CTCAGTCAAAGGATAAAGGCATTGCATTGAAAGCTGAGGTAAGCGCATCAAATGTTACTCCTTACTTTGA
AGATGAAATCATGATGCTCACAAGAAATTTTGGAAAGTTCCTTCCAAAAACTTTCAAGGCATCAATACCT
CTAGATGGATACAATGGTGAAGCTCGAGACAAGGGAATTTGGAATAGCCAAGACTTGAAAATCCTTGAAA
GTGCAGAGATGATCTTGGAAGAAAAGGATGAAGCCATTGATAAAGTTGGTTCTGAGGTGGAAGTACCAAA
GGTTATCCCAGGTACAGGCATGAGAAAGAGGACTAGATCCTCCACTAAAATACAGGCTTGTCCTGTTTTG
AGGAAGCCAAAGGAAAAGCACCTATTTTAG
>CATHA_257.1
ATGGCGTTAGAAAATGATGTACAATTTTCACCCTCTAATTCATCTAATCTTGTTTATGTTGATGATGATG
ATGATCTTAATTCTTTGCTCATTGAAATGTATCATGAATTGGAAAAGATCACCAAAAAGAACAAGGAGTT
AAAGAGTCCAATTGAGGATAATCAAGATTCATTGAAAAGCAAAGAGTACTCGACAACTTTGCTGAAGAAA
CCAGGAACACAGTTCGAACGTTTCGAAGCGACAGTAGGCTCCAACACTACAAGTACCGATAGCACTCAGC
CTAAGAAAGGGGATGTCCCAAAAGCTAAGGAGTTGATTCATGGACTAACCACTAGAGTAAGGGCAAAAAG
ATCTAGGCATATGAAGATAGCTTGGCTCAGAGAATGGTTTATTTCATTGAAGAAACCTTGA
>CATHA_258.1
ATGGAGGACATTGCTCGAAGAATCATGGTTGAGGAGGCGGTCCAACCAAAGGTCCAATGGCGGATTGCTT
ATGCCAACCACCTATTGCATGGAATTGTGGCTGGATCCCCTGGTGAGGTTGGCATATCCATGAGCGACTT
AGGATCTCTTGAGCCACCTCCCGATTGCAGATGCCTTGCTATCCTAGTGGTGAAGGCATGCGTGTTGCAA
CCGATAAAAGACCAAACCAATCTTTCAAAAAGAAAAAAAAATGACGAAAATTCCCTTGCTATAAATAGTA
GAACTTCCATTCTAAATGTTTCCACTCATCACCATATGGAAATAATAACCCCAAGAACAAACCCTGTGGA
ATATAGTGTCTTTGACCTACTGAGGTCATGGTGGAAGGAGTTTGAAGCCTTAAAGACCTTGCATAAACAA
GAAATAAATGGAGTATAA
>CATHA_259.1
ATGAGAAGAGAAGTTACCAATACCCATTTGACTTCTATGGGTGAAATTTCCATCTCTATGGTGGCTTCCT
CTGTAAGCATTCCCACCGTAGTCTCCATCCTTGTAGCAATTAGACTTTGCTCTTGCAAGCTTAGAATAAG
CTATCTCTTGTCTTCCTATTGCTTCATTCTTTGCCATGATGAGTTAGCCCAAAACTTCCAAGTTATAAGA
AAATTGCCCAAATCAATTCAAGCAAGCAATTCTCAAAAGATAAGAAAAGTGAAGTCAAAGAGGAATTTTA
TCAAACAAGTAGAATGCAAAGAGTTCCAAGAGAAATTCAAGAGAATGAGTCAAAGATACGTACAATCCCC
ACAAAAAGATAAGCAAAAAACTTTATCAATGTGTTCAAAAGAAGTTGCAAATTCAAAACAAAGACAATTG
AAAGCTTAA
>CATHA_260.1
ATGGACTTCTCTTCTCATGCTAAAACTTTTGTGCATATTCCTTATGATGATTATTTTGAGAATAGTCCTT
ATGATGTTCATAAAGGGATCATGACTGTGGTAGTGAGAATAGTCCTTTTAATGTTCACTATAATTGATCA
AAATTGTGGTAGAGAAGTTGACCATGAAGGATTAATTAGTGAAAATGACTATGTGAGTGGGTGTCAAAAA
GAGCAATTATTCTATACTAAGTGCAAGCTGCTAGACAAGATGTTAAAGTTAGCAAGTAAGTATGGGTGTA
TATCTCCTTGGGACAACCTTGGATATATGATAGAAGAGCTAAACATGATGAAGACAAGAATGCTATCCAC
ATCACTCGGAATGGCAAGAGAATCACTCTCAAATCCTTGCACCACACTAAAGCAAAAGAAGTTGAAGAAG
AGGTTAAGGATATTTGAGAATGAGAAGAACATTGAACGAGAGGAGAGCACGGAAATTAAAGGAAAAGAAA
GAGTAGAAAAAGAAGAGAGAATAGGAAAAAAGCCCACGAGGCAGCCTATAATTAAGGAGGAGAAAAGGGC
CCACTGCAAGAAGAACAAAAGGAAAGGAAATGAGAGGCCCATAAGGAGGGGGAAAAGCAGCTTTAAAAGA
AGAGCTAGAGCTGGGACAGAAAGAGGGGCAGCCGCAGTTTGGGGAGCCAAAGAGAAGAAAAAAGTACAGC
CGCAACAGCACAAAACAGCAGCTACGGCTGAAATAACAAAAGGCAGCGAGAGCAGCACAAGGAAAATCAA
AGCTGCTTCCAGATTGCAGCAGCAGAAACTCCAAGCTACTGAGCAAGTAGCTGAAGAAGAAATTCTAGAA
GCAGTAGAAATTCCAACTACTGCAGAAAAATTCCAGCAACAGCAGAAAAATTCCAGCAATCTTTCAAGAG
TAAGTGAGAAAGATGAGTGCTCAAAAGAAAAAGAGAATGATCTTGAGAAAAATGAGAGAACAAGAGAAAT
GAGTGAAGAAAAAAGAGAGAATTCAAAAGAATTGCTAGATTTATTTGAAAAGAATGAGGAAATAAATTCC
TTTGCTAACCAAACTAACTCCTCTTGTTTGTGGATTTTGTTTCAACATGGAGATCATTTCACTTTCATTA
ACTCTCTTGGAACATATCTTGAAAAGAGATACTTCATTGATTTCAATTCCATATCTTGTGCAATCACTAG
AGTTGATGATAATGATTTCAATATTGCTAATTGTGTTTCTTGTGTGCTAGGGGTTGAGGATAGAAGGAGC
ATGGAGAAAGAGCTTGGCCCTATTCTTGAAGACTTATCAATAAGAATATCTCTTAACACTTCTTCTTTAT
GTTATGAAATTTCTAGTAAGGAATTAAAGTCTTTGTTGGATTCTTATATTTTTCAAGTTAGCTCAATTGG
TGATATGTGTATTATTTCTTTCGAAGGGAACCTTTTTCTTCTTGTGCCGCCTATAACAAATTGCCTTTCT
TCTCATTTCTCTCTTGAGGATCCATTGATAAGTAGTAGTGAATTCTCTGCAACATGTTTACACCATAACA
TCAACGAGAGGAAGGAGACGTACCATGGAGTTCGAAAGCTAAGGCAAAAATGTTGGAGGAAGCCTATTCT
TATGCTATGGAGATTTGAGAATGAACTTATTGCTAAATTCTCAACTACTTGTGCATATATGTGGAGTAAG
ACTTGTATCTTCCTTCGAACTTTTGTTGAAAATGGCCATGTGAGAGGGTTTGTTGCTTCTTTTGGACCTT
ATGTGTTTAAAGGAGAGTTTGTTGAGAATTGTGATTATGAATCATCTTTCCTTTATGCTTCTAAGAAAAA
TTCTGATGGATTTCTTCCTTCCATTAAACTCTTGTGCCTTGTGAGTTTTAAATTTGAATTCTCTTGTGAA
GAACAAAAGGTTTTAATTGTTGAAGAATTTTGGAAAACTTTGTTGTTTGGAAACATTCATGGAATTCAAT
TTTACCATTTCCATTTCAAGGCATTTATGTGGTTGCTAAACTTTAGAAAGAAAATGAATGGTAGTCTAAA
GTGCTCAGGTAACTTTCATAGTATTGTTCCTTTTAATGCCTCCTTTTCTAAATTGCCCGCCTTTGTGGAC
GAATTCTTTCAAAAGAGGGGCGGATGGTATGACCCGGGATGCCAAGAAACTGTAGAGCTATTGCAAGGTC
CAGTCAGAAGAGCCATGACTAGAAGAATGGAGGAGGCGAACCAAGGAATGATAGCATATTTATAA
>CATHA_264.1
ATGAGAGGTGGTCGCTGGAGGTCTTCAGTCGCTCTGGGGGAGGAAAATTTGAGGCAGGAGGGAAATTTAG
GAGAGGAGCAGGGAAATGAAAAGCTGTTTCGCTATGACCTAAATTTAGGAAAAATCGTATTTAGAAGCTT
TGTAATGTTTGTGATGGTTGAAAGATCTCTTCTTGTTCTTGCAACTCCTCTTTATGATAAGGAAGCTAAC
CTTAAGCAAGCACTTAGAGTCTTATTACCAAGGCCTTGGACTTTGGATTATCACGGACAATCAAAGGGCG
AGGGCGACCTCGGCGACGACGAACAACAAGCAGCAACCAGCAGGCAGATGGCTTCGAAGTCCAAACTGAG
ATTGAGCTGTTCTTCAAACTTTGAAGAAGGAAAAAAGATATCCACCACCACCCTGGATGTTTCACAAGCA
AGCTCCTCTTCAACCAGTTCATCCCCCCTCCCCCGTCTTTTCAACTCCTTCAATAACTTTCATCCTTTTG
CTCTATTCTCCGTTGCACATGGAGTCCAGTGGGAGCCAAATCTTGCAAGGACAGGGCTTCAAGAGGCAAG
AAAGGGTCAAAAGGACCAAAGAAGGCCTGAGATCTCAAGGCGTGAAAAGATACGTTGTAGGGCATACCTG
AAAGTAGTCATTCCCCACGGTTTAGCCACGGTTTTTCGGGTGTTAGCGACGCAAGAGTTGGGAATACTTT
ACCATAGTGTTTTGACTGTAAAGCATCAAAACATGAGCTTGATGGGGCTGCAAGAGTATAAAAAAATCTC
AAATCAGGGGACTATACCGGCGACGGTGCCGGCACCGGCACCAAAGCAGACTGCCGAATATTTTATTCCA
AACTCTACCGTACATATTGCAAGAAGGTCGGACACGACATCACCGGCTGCTTCCAATTGGTGGGATATCC
GTAGTGGTGGCTGCGGAGTTCACCTCAACCCACCACCGATCGTGGAACTCCACCGACGAGCAACAGCAGA
GGATGGCGCGGTGGCAGATTTGTACGAGGAGTACGACAGTAGCAGCCAACGGCGAGAGCCCGCGCGACGC
ACGAAGGACAACCGCTGGAAGCCTGGGCTAACTCAGTTTCAGTCCGGCATGGAATGGCAACAGCAGAAAC
TTTCAACAGCGGCATCTGTCTTGCTGAGAAAGAAGACAACAGCGGGCCATTCGGGCCGAGCTACAGTAAC
GGGCTGA
>CATHA_261.1
ATGATCACTATTCCGCCACAGGTGCTACTCGACCGTAGGTGCGGCATTAAGAAGGAAAAGTTAGGGTTAG
GAGTTTTTGGGCTTCAAATTCTGCGCATGGAGGAAAGCTCGGTGTTGCCACTGCACGCCCAACACTGTGT
CCACTGTTCTGCCGCAGGTGCTGCATTAAGGGTTACTAGAATTGTGCATAGCTCCCCCGCGGCACCAAGT
AGGGTTAAAAAGAAGGATCAGCCCCATCAAGCTCATGTTTTGATGCTTTACCTGCCCTGTTCACAAGGAA
ACTTATGTCACTATGGCCTGCATACCGTTTGCTGGAAAAGTGGATATTGA
>CATHA_263.1
ATGATATCTCAACCTCAGATTGATATGACCCCGCTTTCCAAGGAAAAAACTAAGTGGGTGTTAATTCAAG
AAACAAGAAGAACTAAAATTGTAGTTAAGGAAAAGACTGGACACTCGATGGCTGATCTCCTAGCTAGGTT
AGAAAACAAGAACCTTGAATTGCATTTCAAGGGTTCTTTGATCATCTACTTCCTATTATCAAAGAGCTTC
AATTATCGTTGCTTTGAGTTTAGAAGCTACATTACTTGTTTCCCAACTGTGATTTTTTTGTCTCTTTTTG
CTGATGATCAATTTCTTGACTCCAATCCCTTGAAAACTTGCCTTGAAAATCTTGCATTAAAGGGATTTGA
AACCCTAAAAGAACCTTAA
>CATHA_266.1
ATGCTATTCTTGTTTCTATTTTCACACGATGTTGATCCATGGAATAATTGTGATTCCTTAGGGGTTGCTA
ACCATCATACCTTAGGTTTTCTTGAAAACAAGTCTTATGGGTTTGATGGTTCCTTGTTTTCTTTACTTGC
TAATCATTGTGTTAAGTTTCAAGAGGAAGTAGTTGAAAATTTTCAATATGTGTTGACTTCTCTTGATACT
TATGTGAAGAATCTTGTTGAGAAAATTCTTGTGGATGAACTTTTATTGGTTGTGAAGGGATTACTTGAAC
ATTTGTGGGATGGGCTTAAATCTCTCTTTGTTGAAATATCATTTAAAACTTTATTTGAAAGGGCTTTTGG
TTTCAAATTCTTTCCTGTGCATTATAAGGAGTTCTTGCATGATACTCTTGATACTATTTCTTTGGTTGTT
GATTCGTTTCCTTCTTGGACACCTATGTGGGGCATGATTCCTAGTTACTTTCTTGATTCATTTGCTGGAA
ATTTTCTTGTGAAGAAATTTGAAGTTTTGAAAGCTTTCTTGATTGAAACAAACCTTGGTCTTCAATTCTA
CCTCTTGCATTTCGAGGAGTCTACGTTTTTACTAATTTGTGAAAACAAGAAGAAAATTGGTTTTGGAGTA
CCTAACTTTAGTGAAAAGATTTTTTTTCTTGGTAGAACGAAAATTTGGGAAGTCTTGGATTCTAAAACTA
AACAATCTTATACTTTCTTTGATGAATTCTTGGATTTCATGTCAAAGTCCTCATGGAAGAAAGGTCTTTT
GAATTTTGTCTTGGATTACTTATTTATTTTCAATGTGATTCATAGCCTTTGTGTGGATAACATCCTTGTA
CTTTCTTTTGGTTTTGTGAATTCTTGTGAATTGAAATTTTCATGGAACTTTAAGAAGAATTTTGATTGGA
CGAGTATTCCTCCTTTGGTTAATATCATATCTAATGTTTCCCGCCTCTTATGGTTATTTAAATGTACAAA
TTCGATGACAAATTCTTTCAAAGGAGGGGTGGATGGTATGACCTGGGGTAAGCATGGGAATATTGAGAGC
TTCCAAGGATCAATTACGAGCTTTCAAGGAGTGATTATATGGTCGAGGGCAAGGAAGATAGAAGAGGAAA
CACATAGAGATAAGTTTGGAAGAGTTTAA
>CATHA_267.1
ATGGGTACGGGTATATCCAGACCCTACCCTGGACCCTGGAGAGTCGGGTTTGGGTCCAGAAATTTTATAC
CTAGAGGATATGTGTCTGGGTCTGGGTCCAAATTTCACTATAAGGGCATGGGTTTGGGTCTGGGATACCC
TGAAGTTGCTGCTGTCGATGAAGATGTCGTCGATGGAACGGTAGTCATAGCAGCTCTGATGATATCCATC
ATTGATACGGCAAGTTCTGCTCGGCAAACCGCCTCATGTGACATCAAAGAATCCAAATGGCCTCTTCCTA
GCGGCCAGAGCATCGCCAAGCAAATCTCTTATCCAGTCACTGACCTTGAACTACCATGCATGCCTCATTT
GGTGAGGATGATGGCTGGGTGGCAGGTGCGAAAGATGAAGTGGGAGCTTTGGAACGTGCCTCCAGATCCT
GATGTATACGCGTCTGTGGATCCTACTTTGTCCGAGTTAATGGATCTCACTGTGTCGGAGGCGGTGGCTC
CTGTTGTGTCAGGGGCAGCAGATCCTTTCTCTTACATCCTCGGACCATCAAACCTGTGA
>CATHA_268.1
ATGTGGAGAATCCTTAGTACAAAACTTTTTGAGAAGCGAAATAAATGGAACATGAATGAAGGATGGGGTG
GGCAAGTGGATTCAACAAATAGATTCTCCAAGAGCAAGTACTTGGAGGAGCTCCACAAGCATCATAAAGG
GGATGAGAAGGGGCAATATATGGATTTTCAGTCAGAAAAGTTGTGGGCGGTTTGCCGAGCAGAACTTGCC
GTATCAATGATGGATATCATCAGAGCTGCTATGACTACCGTTCCATCGACGACATCTTCATCGACAGCAG
CAACTAAGGGGATCTCAGAAGCAAGGACAAAATACCAATGGGCCGGCCGTGGCAAACAATTACAGACAGA
AGCCCCGATCAGGAAATGTTGTCAATAA
>CATHA_269.1
ATGCATGTCGCACGAGGAAAAGCAGTAGAAAAAGTGGAGGAAAAGATCTGGCTGCCCAGGTGGGGGGACC
TGGCTAGACCAGTTTCGGCATTGCATTGGAATTCTAAAAAGATACCGGCGACGGTAGGGTATAGGGTACC
AGACCGAATCACTGATTTTTTTGTCCCGTTGTTTCTTACGTCTTTCCTTTCTTCTTCTCTAAACTTCCTA
CTATCCAACAACCACCGACCTTTCATTTCTCCTCCTTCACAACCACTTTCATTCCCCTTTTCTCCTTCAC
CTCTCCAAACACCCATTCTCTTTTTCTCCGACCATTGTCATCGCCCACAGCCACCGTACCTCTACCATCA
AACGCACGCCACCACCACGCCGTTGCACCCTCTTTCTCCTATCCTTTCTGTTTCTTCTTCCATGACCAGC
CACCGCCATTTCCTCCTTTCTGTTTCCTTTCCACCCCTCTCTTCTTCCTCCTCTCTATTCTTCACACCTC
TGCCTCACCGCCGTTCTTCTCCTCTCGACACCACCATCACCGAGACCACATTCCTCCTCCTCTCAACTCT
CTCCTCTCCACTGCACCATCATCGTTCTTCTGTTTTCCCCTCCCTCTATTCATCCTCCTCTCGGTTATGC
TCAAAGAAACAGCCACACCGGAGCAAAGACACCAACCACACTGCCCACTTCCATCTTCATATAACAGTGG
CAGCAGCCATGCAGGAACACCGACAAAGTGCAGCTATGAAAGCAGCAGGAATAGTGAGATTCACTAGACT
AATCATTGGACAGCAGCAGCTCGGACTAAAACAAAAGTTCCCTGAGTTTTTTTTCTTTTCTTCAATTCCA
TTTTGCTCATTCGGTATAGTGTTCACTGTTTATGTTTGGTCAAATTGTTGTCCATTAAACATGTATCCCC
AAAATTCTGCAGCCTCTAATAAAAAAAGTAAAGTAACCGCTGGTCTATCGAATAATGAACCTATTCTTCC
TTTACCCTGTAGAATATCTAGTGAGACCAATAGAATGTGGTATAATACTAAGTTTCGGAATAGACTTGTG
GTTGAGCACACAGTCCATGATCTTTTAGAGAGTCAAGTAGATGTTTTAGAGCACTTTTGGGCGATGAGGT
GGGACTCTCTAGTTACAATAGTAGGGGATTATTACCCTAATCTTGTTAGAGAGTTTAACGCCAATATTTT
CTTTAAATCCGGTCCATATAAGACTGACATCACCACTTCTGTTAAAAGGGTTAGGATTCATCTTGACCGA
GCCAGGCTCGTACAGATTCTAGGTATACCTGATGAGGAACACTCAGTTTTCTATGAGCATGCCTCCACGA
GCATTTTCGCGGATCCAAATTGGGGAACTAGCAAGGTTTGGGTTCAGGCTCAGGCTGTAGGAAAGAGGGT
TGTTAAATGTAACTGTTTAGAGAGAACTTGGAAGGTCTCCTCCCTTCTCATAGGCATAAACATTACACCT
CGATCTCCTAACCAAACTAATAATTTGAGGATGATCGATGTTTATATTATGGATAAGATGACGAGTCGTT
CTCTTTTTTCTCTTTCCTCTCTATTCATCATCTTTTTGCGTAACGTCGCTTGTAGCCTAATGTCTGATAG
GTGGGATGGAACTGAAAGGAGATGGCGCCCGACAGTTCAACAAGAGGGGATAAGCAGGCCCAGGCTGCAG
AAGAACAAGCAGCAGAGGCATCTGCTGATGATGAAGAGGATGATTTCTAGACTGCAAGCACCTCCAAATC
CGGCTAGAGGAGATCCAGAATCAACTCCACATCCACAAAGAGAATACAAAAAACTGACTTCAAAATGTGG
AGGAGATGATGCAGTGCCGACACGGGATGCTCAGTCACCTTTATCGGCATTTCTCATCGGATTTTTTGGT
ACATACATAAGTGTGGGGGAGAAAGTGGAGATGAGTATTCCATGTAAAGGGGACAGTTAG
>CATHA_270.1
ATGGGAGAAGATAACCATGGTTATACACGTTGTGTAGGAAGAACCTCACATACCAAACATGATCAAACCA
ACTCATCAAAATTTATAAGTATAGAAAATATCCCACAAGCTGTTCTTCAAGAAATTATTCAAATGGTAAA
GGAAGAACTACGTGCGGATGAACAAGAACAATTTAAAGAGACACTAAAGATGGAAGCACGAGCTAAAGTA
CGCACAGCGGTGAATTCAGCTTTCACAGACTTGATGAGTGAAACTTTCACTGAAGGCCACACTGAACAAT
CTAAAAGGGACATGCATAATTGTATTGCACACGGAACCACTACAAAAAAAAGGGCTTTCACCGACGGTGC
ACACTTTTTTTGGAATTTTCCGGTTAGCTACGAGATTTCCGATGACTCTTTTGTCATCGGTAATGAAATG
ATGTTTCGGACGACCTTACTGATGGAAGTCTCGCATTCATTGGTAATGGAATTAATTTGCTGA
>CATHA_271.1
ATGAATTGTAGATTTTATGAAGTTCTGTTTTTACAGCAAGTCAAAGTGGAACTTGTTCAAATGCTTCAGA
AAATGAAGTCCGGTTGTGGTCCATCTCTTATGTCTACTATATGGGGAATTGGCAAGCTATTAGAAGCTAA
TATAGAAGAGGGATATGTTGTTGGAAAAGATTCTGGAATGGTGCACAATACCCTTGGAACCATAGCAAGA
AATGGCATTAGACTTTCACTGAATTATCCAAAATGGGACGATATACCGAGTAGTGATAATACTACTTTTC
CTGATACTGCAAAGGATGACATCATAGAGCATACATTTGAACAAAAAAAGAAATATAGAGCAAATGCACA
ATTTCCTTATAGGACTGGCCGAAAAGATTTTAGACTTATAAAGGACAAGGGGATTGAATTCCTTATTAAG
GACCACAATGCTCAAGTCCTTGAGGAAGTTCGCATTGAAGTAATAAAGGAACAAATATTTTAA
>CATHA_272.1
ATGTTAGCAAGGGAACATCCTGGTGCTAGAAAAACTACATTCAGAAACGTCATAATGAAACATCTCATGA
ATGGTTCAAAAATTATGTTTTCTGATCCTAAAATGTGCACAGCTCAATCACTAGATGATCGACCCCTTAC
TCGCGACGAAGATTGGGTTAGACAAGGAGTTGAACCGATTTCAGTTGATGTTCCAATGAATAGGTGGCTT
TTGAGAGCAAGTACAATTAGCTTTGCTTGTGCACAGGATAATAAACCCCGTTCAGTAAGTATTAAGACAA
AATATGGCAATTCAAAACCCATCTCCACCTCAGCCACAAGCAAACTGCTCTCGATCACATTCTGTGCTAT
TGCCTCAACTAGTACATCTTTCAAGTTTACCACCAACCCAAATCTACAACCATCTCTACGTTTACCAACA
CATGTACAACACCAACCAGTGGCTCATATACAAATACAAACTCAACTTCTATTCAACAATGAAACTGATG
ATATTGTTATCCATACGCTAACATTGAACCCTCATGCAATTATTGGGCCATCACAAGCAGTTGGACAACC
TAGCTCTAACATGGGTACACATTAA
>CATHA_273.1
ATGCCGGGGCGGCTGAGCTGGTTAACAGCCCAATTTTTTCTTAAGTCTTCCCAGATGAGTCGTGACTGTT
TATTCTCTGTGAAGCCTTCTTTTTTTCTCTTCGTCTTCTCTGCAGATTCTTGCTTCTGCTTGTTCTCTGT
GAATTCTTCTATTGCCGCTGCCGTTAGTCACCATTTCTGGTTGACCACGTGCTTGGAGGTGATCACCAGA
GTAACTCTTCCCAACAGTGGTATCAGAGCCAGATTGAAATTTGATCTTTCTGGTGTCTGGTGCCTGTTGC
ATTCCTCTTATGATGCAGACGTCATCCAAAACCTCTTAGGTTACTTTCCAGACTCACAGGAACTATTAAG
TTCTTTGAATCTGCCTGTGATTATTTATACTGTTTCTCGGTTGATCTGTTCTGTGGCTGTTGCTCAGCCT
TTACGATCAGATTGA
>CATHA_274.1
ATGATAGGAGCACAAGAAAGAGCTTTTAGAGGAACCAAGACACTCTTATTTTTCAAGTTGCAAGTGGAGG
AAGCCAAAGAAACAAGTTTGAAAGATCTTGAAGCATTAAAATCAAAAGGAGGAGAGGACTTGAACCCTAC
CGCAGTTCAACCTGCCGTCCACGGTAGAGCGAGGCCTACTGTGACGCCTTTGGCAACCAACATTGAAGAT
ATATTGAAGGGAAAATTGACAAAAGAACCTAGGGTTCTTGGTGACAGCAGTTTGTCCTTAAGTCATCAAA
TTCTTCAATACAAATTTAGTAAAAAGGTGCCTCTTGAAGGGAGTTGGTTCTTGGGAGTGATTGAGCCTCA
TACAAGCCTAAGGAGATTCATACCATTTGGTATCAGAGCAAAGCTCTCTTTGAGTTATATAGTATGTAAA
AATGGCAAAGTGTCAATGTTATAA
>CATHA_275.1
ATGGAGTACGATTGGTCTAATTCATCATGGAAAAGGATGGAAGCGAAGAAAAAACAAGAGGATTATCAAT
CTAAGCTTGCAAGAGATATGCATAGTTTCCATCATGGTGGTGGCAATGGATTCAATGCTTATGGTGGGAA
CCACTATGCAAATGGAAGCTTCACTCCTAGAAGACATGTTGGAGTTGGTAACTTCTCTTCTTATGCTAAC
TCTTTTGAGCATACTTCTTATGATGATTATGGGGATTATGGAAGAGTTAATACTACATATGATAATTATG
AGCATAAACTTTCAAAAGTAAATGAGCTTCCACAAGCTACAATTGAAGTTGAAGAAAGTGTTGTACTACA
TGGAGAGATATCTAATGTGGAACATTGTGATCTCATGAGAGATAAGCACATAGAAAAAGAGAGCATTGAG
ATTAAAGAAAAAGAAAGAGTGGAAAACAAAGAGAGAAGTGAACATTCCGAGTGTTCCAAAGAAAAAGAGA
GTGAGATTGAGAAAAGTGAGAGAATAAAAGAAAATGAGTGCTTCATTGAAAAACAAGAGAGTGAAAAAAA
AGAGCAAAGAGAAAAAGAGACAGTTGTACTTGAAAAGAGTGATGAAGTGAATTTCTATTCTAATGAAACT
AACTCTTTCTTTGCTATTGAATCTTTATGTGTGCAGAATTTCAAAGATTCAAGCAAGGATGAAGATGGAA
AGCTTGGGTACAAGCCTATCAAGACCAATAATTCTTTCCTTCTAATTCCTACTTAA
>CATHA_276.1
ATGTCAGCTGAAATAAAATCATATTGTGAGATGATATCTGATTCAGCAAGTCTAAACTTTTTCCATCATG
AAGAACCACCTAAGTCGGTGGCAAAAAAGTATTTTGACATATTAAAAGCGGTAGAGACACTGTTGGTTGA
AGGCGATGACAAACATTCAATATTATCTGCTTATGTGGAGTTGTTGTATATTAAGCCTGAGAATCAATGG
ACTCAAAAGTCGTACGATGATGTTTTTGCATTTATCAAGAAGCATTTTCTGCCGGATAATAATATGGTTG
AAGATTGGTACGTATCGCAGAAATTGATATCCGATCGAATTTTAAACATCAAACTTTTGGCACTGTTTCC
GGGGAGTGGTTTTCATATCCTTCCTATTAGTCCACCTCCATCTCCAATGGCTGAGAGAATAATGGTTGCT
GCAAGGCCGAAGAAGATAAAAAATAATGAAGGAAATGTGGATGATGGCATGGTTGTTTACATGGAAAATG
TTTTGAAGATCAAGCTTGAAGGTTTTAAAGATCAAGAGAAGGCTTCCAAGTTGATCTTAATATGTACAAC
AAGTAAGGATCACTCAAGGAAGAAAATTGGATGTGAAAATGGCTATGTGTTGGAGAAGAGCACACCTACC
GCCGACGGTAGGCCTGCCCCTATTGTCGCTGTGTTAAAACCACAAAATCCTCAATCGAGTTTCTTTATTA
AAGGAGGTGGTCTTGGGAACGTTTGGAATCCAATCTACAATCAAAAGAAGATCTATATCAAAGTGGTATC
AGAGAAACCTCCAAATAAAGAGACTTGTGTGAAGAGTGTTTGGAAAAGGCCAGAAGGTGAGCTTTTTGTG
ATAAAAGCCAATAAAAAGTGCTAA
>CATHA_278.1
ATGACAGAACCTTACTTCTATAATTTCTTCACTCTCCAATATCCTCCTCATCATCAGTACTCTAAATCTC
TAATTCCTTCTCCTAATTCACCTCCTTTGAGAGAAGCTCTTCCTCTTCTTCATAACCTAAGCCTTAAAAC
TTCTTCTTGTTCACGAGATCAAAATGATCAATTAATTTCTCCATGCATTAATAATAATAATGCTATGGAA
TTAGATGATGATGATGAGAAAAAAAGGTCCAAAAGTGAGAGTAGTAGTAGTACTACTGATGATTGTGTTA
CTGTAGCCCTACATATAGGTCTTCCAAGAAGTAGCCCTACTACTACTACTTCTTCTTCTTCTTCTTCTAG
GATTAATTCTGCCTCTTCAAGGGAATTAAAGGAACAAAGTGGTGATTTAGTTTCAGCAGGAGGGTTGCCT
TTGAATAGCCTAAACTACATTAAGGGACAATATTGGATTCCAACTCCTTCTCAGATCCTAATGGGTCCAA
CTCAGTTCTCTTGTCCTGTTTGCTACAAGACTTTCAACAGATACAACAATTTGCAGATGCACATGTGGGG
ACATGGATCACAATATAGAAAAGGGCCTGAATCCTTAAGAGGAACACAACCAACAGCAATGCTAAAGTTA
CCATGCTATTGTTGTGCACAAGGTTGTAAACACAACATTGATCACCCAAGAGCAAAGCCACTAAAAGATT
TTAGAACCCTTCAAACACATTACAAGAGAAAGCATGGAACAAAGCCTTTCGTGTGTAGAAAATGTTCAAA
ACCATTTGCTGTAAAGGGTGATTGGAGAACCCATGAAAAGAATTGTGGGAAAATTTGGTACTGTATTTGT
GGTTCTGATTTTAAGCACAAAAGATCTCTTAAAGATCATATACGGGCTTTTGGTAGTGGTCATGGAGCAT
TTGAGATTCAAATTTATGAAGAAGATCAAGAAGAAGAAGATTATGAGTCTGCTTCTGAAGTTGACCAAGA
TAGACCAATATCTCCAGTACTTTGA
>CATHA_279.1
ATGGAATCTGATTCCCCTTTTATATACGTTCAACGAATCTGGACACAATCTAGATTCATTGAACGTGGAC
ATTATGCTCACAAGATCGTCTATGTGTGTGACCTTGTAAGTTCACTTAATGTTGGCACTATAAGGGTTTT
ACTATCACGTCACATACTTGATGACCAAGAGCATAAAATACAATTCAAAAATACATGCTTCATAAATCAT
AAATGTGAGTCAATTGGTCTCAGAGCATATACTAACACTACGATTGGGGACAGGTTAAGTGAACTTTCTT
CTCCACGGATCCCTACCGTAGACGGTAGCGTGTACCCTACCGACTACGCTACAAAACCTCCCAAGCTTGC
TTCTTTTGATTTCTCCACTTGCACCTTAGATAATAAGAAGGTTTTAGATCCTCTAAAGTCTTCTCGTTGT
TCCTCTAGTATATGCCAAGTAAAGTTCTTGAGCATCTTCTCGACCATCCCTTTGTGTTCTTCTTCATTCC
TCTTAGCCATTGCTTTTGTGACTGGCCCTTGGAACAAGTCCACCGTCTTTTACGCATCTTGGATTTTACC
ATCAAGTTAG
>CATHA_280.1
ATGGACAATAAGCACATATCAATGACGAGGCAGTGGCTAAGCAAGCATGTGGATACTCAACCACCCGCCG
ATGAGAATGACGTCGATCTAAAGGCCTTTGTTTTTGCACTAGTTAATGACCACGAGGAAACCCTGTTTGG
ATTGTTGCTTACTGCGGATTACCTCAGCATAAAGGGCCTTTTGTCCCTTGCTTGTGAAGAAGATGTTTTT
AATATGATTAAGATCCATAGCACATCCATAGGACTTTCAACATCATGCCAGATTTTTCCCCAGAAGAGGA
GGAAAAGATGCGAAGGGAGAATCCATGGGCTTTCACCTAAGTAG
>CATHA_281.1
ATGTCAGCTCGCCAAGTGTACACAGCTTCTACAATTTCTCAAGAGTATACATTTAACCATAATCCTAGAG
CCGTGGCTTCCTCTTCATCATCAAGTGCTATCAAAGTTGTTCTCCAGAGCATTGATGGTAGAACATTCGA
GACAGTGGCTAAGCAATCTGTGACGATTGAACACTTGATCGAGGATAGGTTAACCAGAACCGGTCCTGTG
GTTATCCCTGATGTTTCTGGCGACATACTTGCTAAGATCATCTACTGTAAGCGTATGGTAACTAAACTAC
CCTCTGATGAGAATGACGTCGAACTCAAGCCTTTGTCAAAACTTGTGAACGACGATGAGCAAACCCTGTT
TGGACTGTTCGTTGTTGCGGATCTCCTCAACATAAAGGGCCTTCTGTCCATTACTTGTGAAAATATTTTG
GATATGATCAAGTGCAAGGATCCGATGTACATCCACAGGGTTTTCAACATCACGCCGAAATTTTCCCCAG
AAGAAGAGGAAAGATTGCGAAGCGCTAATCTATGGGCTTTCAACTAA
>CATHA_282.1
ATGAGGTCCGGTGGTAGTCATCCCTTTAAGAACCCAGAAAGATTTAAAGTATTAAAACATCCTTGGTGCC
AGGCATTGGTGCGAGCACTAGAAGCCCTCCGTCAAGCCCTAACGCAAGCACAGAGACTGCAAATTCTTGG
TGCTGAGAAGAAGAGATGCTTGAGGTGCAACACTCTTTACCAAGACAAGGATAACTCTCCAACTGCTTGC
TCTTTCCATGGCCACAAAACGGATGGAATTATAGTTGTTCTGATAATATGTGATATAATTCTTTTATCTG
AAGGCGAGAAGGGGTTATTTGCACTGGCACCACCTCATCAAGGAATTGATGGGGAATGGAGCGATAAATC
TGGAGTAATTGTGTACAAATGGAATGAAAAGGAGAATAGGCCAAACACGAGGAGATCCAACTGGAAAAAG
AGATGGAGCTGCTGTGCTGAGTATGATGAAAATGCCCCACCTTGCCAGAAAGGATGGCATGTCTCTTATG
ATGATGGCTTCACTTTGTATTGA
>CATHA_284.1
CCACAATCAATTCCATCAATGGCCACCGTTTTCTCTCCCTCAGCTGTTCTTTCTTCCTCCTCCACCAACA
CCACCACTACTCCATCCTCCCCAAAACCACCACTTCAACCACCGCCGTCAAAATCCCAACTTGCAATTCC
AGCTTCCAAAACATCCTTAGCCAACATAACAACCACTTTAGCTGCAACTGCATTAGCCACTACTATCTTA
ACAACCATCCCTCCTTCACTAGCAGACTCACCTACCGCTTACACATTATACTATGGCACTGCGGCTAGTG
CTGCCAACTATGGCGGCTACGGCGGGAATTCAGACAAGAAAGCATCGGCAGAGTACATTTATGATGTCCC
TGATGGATGGAAAGAGAGGCTAGTTTCAAAAGTTGAGAAAGGAACAAATGGAACAGATAGTGAGTTTTAC
AATCCAAAGAAGAAATCAGAGAAAGAATACTTAACATTTCTGTCTGGTTTTCGTCAATTGGCACCGAAGG
ATGTTGTGCTGAATAACTTGGCATTATCTGATGTGAGTTTGCAAGATCTCATTGCTACTGCAGACAGTGT
AACTTCAGAAGAAAAGAAGGATGAAAATGGACAGCTATATTATGTGTATGAGATTGATGGACTTGGAGCG
CATAGCTTGATATCAGTTACCTGTGCCAAGAATAAACTTTATGCTCATTTTGTTAATGCACCAGCACCCG
AATGGAAGAGAGACCGAGATACACTTAAGCACATTCATGAATCATTTAAAACAGTTGGTTAA
>CATHA_285.1
ATGGTGAAAACAAAGAATGCCAATGTTGGAAAAGAAGGTCATGCTGAAGAAGGTGGAAGTAGTAGAGGTG
GTAAAAAGTGGAAGGGCAAACAAGTAGCAAGGAGTGAAACTCCTTTAGATAAATTCATCTTAGTACAAGC
TGCTGCTAACTATGAAGAATGGACAAAGAAAAAAAGGAAAATCGCTCCCGGACATCGAGTCGACCTATCA
GACATGGGAGGTATGGAAATAATTTCTACACTTTTTCAAGATATTGGTTGGAGTTCTTTACTGACTTTTT
ATTCAAATTTGCAAAGGGGTAGAACACAAAATGGTGGGAATTTTGTTACCTCTAGAGTGAATGGAAAGAA
TATTGACTTTGATAATAAATTGTTGAATTCCATTCTTGAGACTCCCGAAGATGGAATGCGTTTTTACACA
AAAAGTAAGAAGTGCTTTGATCCAAATCTGTATAGTGAAAAGAGAAGTGAGGATAGAACAGTTGACAAAC
TTGATGCTTATGGGAGGATTTTACATCACATTATTTCGAATATTGTTATTCCCAATGTAGGGCACAAGTC
TTCAATTACAAACATGCACTCCTTTGTTATGCTAGCAATGCACGAACACAGAAAGATGAATTTTGGTTAT
ATTGCAATAGAACTAATGCTAGCTACACAATCCTCTTCAACAAATGTTTGCCCTATGGTTGTTTCGAAGG
TGTTCCAACATTTTAGGATCACTTTCTTTGGACCGAATGACCACATTGGAATCGGTAAGATATATAATCA
GAACATCTTCAAGAGGATGGGATTCTCAAGGAATGAAGATGGAAGATTGATAAGGGGAGGCCAAGAGGAA
GATAGTGAAAATAGCAAAAATGAAGAAGAAGAAGAAGAAGAAGAGGGCAATGAGCCCGAAGAAAGTGACT
CCGAGACGGAGGTAGGAAGAATTAGAAGAGAAACAAGAAGAAAGAAAAGACAAGAGAGAACGGAGGAAGG
GTCATCTTCGGGTAGCATAAATCAAGTAATGGAAATGATAGCTTCCCTACAAACATCAATATGCACTCGG
CTTGATGCTTTAGATAGCAAGATGTCCGTCATTCAAGAAAGGTTTATGAGATTTGAGGCAAGAGGTAGAG
ATGAAGGCCATTGA
>CATHA_286.1
ATGGTTCGACCTAGCGGCCGTAAAAGAGATGATGGTCTTGGTCCTGTCACGAACAGGACAGGTCGAGTTG
AGGGACGCACTATCACAGCTTCGTCTAGAGGTTTGAGGGGGCAATATAGTACATACGACCTCCCGTCTAC
CCCTAACCCCCTTCCTGCCGGTTTTCATTATGATACATGTGCATCCGGGTCTTCTACCCAACCATCGCCT
ATACCTTTTACATCTCAGTCTCCCCTCCCATCACATCTATCTCACACTCATGTACTATATGAGGCATATG
GATCTGCACATTCACCTTTACACCCCCCCAGACACAGTGGCTTTGAGAGTGATAGGGGTTTAGGCGAGGA
GTCTGACAAGGTCCGATCCCTACATATTGAGGGTGAGGCGGATGAGAGAGTTGATGATGATGGTAATGGT
GATGATGATGATCAGGATGATGGTGAGGATGCTGGAGATGAGGAGCAGCCCGTGCCTGTGGCACCTGCTA
GCGGATTTGATGAGCGGCCTCATCACGAGAAAGGGAAAGAATTGACCGATAGTTTTATGTCAATCATGAG
TAAGATTTCAGGGTCTCGTAACAAAAGACCCGACGTGGCTCGTGAAGTTCTGGCTCCAACTCAGAGGAGG
AAGAAAGTGAAGGCTTCAGATTGGGAGCAGACAGGCCCAGTAGAGGGAGGTCATGTTGACCTGGAGCTCA
TCCCATCGTACAGTGGTCATGTTGCAGGTCCGATATGGCATGGACAGGATCGTGGTTTATTGAAGTGCTG
A
>CATHA_287.1
GGGACTGTTATGACATTTTATGGACATTGTTTCCGGCAATCGAACCGCCAAAGCCCTATATTTGCTCTGG
AGCTCGCGGAGCCTAAATTCATGAGCAGCGACAGTTTTCTGGGAGTCAATCTCGCAGGAACCATGTCAAA
AAAGAGGGTTCTCTGCAAGTTCTTTGCACATGGAGCATGTCTAAAGGGGGAACATTGCGAGTATTCACAC
GACTGGAAGGATCCGTCTAATAACATATGTACTTTCTATCAAAAAGGAGCTTGTGCTTATGGGAGTCGTT
GCAGATATGAACATGTTAAGGTCTATCAGTCTCAGTCTTCAGCTTCATCATCATCAAAAACATATCCTTC
GCAGTACACTTGCTCAGACTCTATCCATGCTGCTAGACCACCAGGACCTGTATTAGGTACTGTAGGCCAT
GTTCTAGGTGTTAGTTCTGAGGCCCCGGTGATAAACAGATCTTTCTTGCCTTCTGGTGAACCTGCATGGG
CTGAAAATTCCGGACATGGTGGTATTCCAGAATTTAGTGGCATTGGAGAGTCAAGAAGTCTTAATCCAGC
TGACCATCCAATTTGCTCTTTTGCTGCTGCTGGCAATTGTCCTCGTGGAGAAATGTGCCCTCATATTCAT
GGGGATATGTGTCCTATTTGTGGGAAGCATTGCTTACATCCTTTCAGACCTCAAGAGAGGGAAGACCATA
TGAAAACATGTTTCCAAAGGCAAAAGCATCTGGAGGCTTTGAAACACAGTCAAGAAATAGAATGCAGTGT
GTGTCTTGAACGCGTGCTTTCAAAGCCCACAGCAGCTGAAAGAAAGTTCGGAATACTATCCGAGTGTGAT
CATCCTTTCTGTATATCTTGTATCAGAAATTGGCGCAGCAGTTCTTCATCAGCTGGAATGGATGTAAATT
CTGCAGTGAGAGCCTGCCCTATATGCAGAAAGCTCTCTTACTTTGTCATTCCTAGTGTCATTTGGTATGC
CAACAAGGATGAAAAGGAGGAGATTGTTGATAGTTACAAAGCAAAACTCAGGTCTATTGACTGTAAGCAT
TTTGACTTTGGAAATGGAAGTTGTCCATTTGGAACCAGCTGTTTCTACAAGCATGCATATCGTGATGGCC
GTTTGGAGGAAGTTGTTCTACGCCACCTTGGTGCTGAGGATGGACAGACTGTGATTGCTAAAGATATTAG
GCTCTCAGATTTCTTCAGTAGTTTGCAAATAAGGGTATTAGGCGCAAGGACATTTTGCAATTGGGAAAAA
TTTCGGTCTGTCTGTAAACAGTTGCCATTTTCCCTATCTAAGGTGTACAAATTTGATATGGAGGACTCTG
ATATGGATTCAAGACAGAAACCTTTTGTTATGTGGTGTACTTACTTGGTTCTGTTTGTAATACGTGAGAT
GTTAGTCTTGAAAGAGGTTAAGAAGACATGGTACTTTACAGGGTTATCAGACTTGTATGGCTAA
>CATHA_287.2
ATGACATTTTATGGACATTGTTTCCGGCAATCGAACCGCCAAAGCCCTATATTTGCTCTGGAGCTCGCGG
AGCCTAAATTCATGAGCAGCGACAGTTTTCTGGGAGTCAATCTCGCAGGAACCATGTCAAAAAAGAGGGT
TCTCTGCAAGTTCTTTGCACATGGAGCATGTCTAAAGGGGGAACATTGCGAGTATTCACACGACTGGAAG
GATCCGTCTAATAACATATGTACTTTCTATCAAAAAGGAGCTTGTGCTTATGGGAGTCGTTGCAGATATG
AACATGTTAAGGTCTATCAGTCTCAGTCTTCAGCTTCATCATCATCAAAAACATATCCTTCGCAGTACAC
TTGCTCAGACTCTATCCATGCTGCTAGACCACCAGGACCTGTATTAGGTACTGTAGGCCATGTTCTAGGT
GTTAGTTCTGAGGCCCCGGTGATAAACAGATCTTTCTTGCCTTCTGGTGAACCTGCATGGGCTGAAAATT
CCGGACATGGTGGTATTCCAGAATTTAGTGGCATTGGAGAGTCAAGAAGTCTTAATCCAGCTGACCATCC
AATTTGCTCTTTTGCTGCTGCTGGCAATTGTCCTCGTGGAGAAATGTGCCCTCATATTCATGGGGATATG
TGTCCTATTTGTGGGAAGCATTGCTTACATCCTTTCAGACCTCAAGAGAGGGAAGACCATATGAAAACAT
GTTTCCAAAGGCAAAAGCATCTGGAGGCTTTGAAACACAGTCAAGAAATAGAATGCAGTGTGTGTCTTGA
ACGCGTGCTTTCAAAGCCCACAGCAGCTGAAAGAAAGTTCGGAATACTATCCGAGTGTGATCATCCTTTC
TGTATATCTTGTATCAGAAATTGGCGCAGCAGTTCTTCATCAGCTGGAATGGATGTAAATTCTGCAGTGA
GAGCCTGCCCTATATGCAGAAAGCTCTCTTACTTTGTCATTCCTAGTGTCATTTGGTATGCCAACAAGGA
TGAAAAGGAGGAGATTGTTGATAGTTACAAAGCAAAACTCAGGTCTATTGACTGTAAGCATTTTGACTTT
GGAAATGGAAGTTGTCCATTTGGAACCAGCTGTTTCTACAAGCATGCATATCGTGATGGCCGTTTGGAGG
AAGTTGTTCTACGCCACCTTGGTGCTGAGGATGGACAGACTGTGATTGCTAAAGATATTAGGGTATTAGG
CGCAAGGACATTTTGCAATTGGGAAAAATTTCGGTCTGTCTGTAAACAGTTGCCATTTTCCCTATCTAAG
GTGTACAAATTTGATATGGAGGACTCTGATATGGATTCAAGACAGAAACCTTTTGTTATGTGGTGTACTT
ACTTGGTTCTGTTTGTAATACGTGAGATGTTAGTCTTGAAAGAGGTTAAGAAGACATGGTACTTTACAGG
GTTATCAGACTTGTATGGCTAA
>CATHA_288.1
ATGTATGAAGTTTCTCAAAATGTTGATCTTTCTTTGAAAACACAAATTCTAGACTCACACACTCAATCTA
TTGCTAAGTTAGAAACTCAAATAGGGCAACTAGATAATGCAATAAGTAGAAGAGATGAGGGCAAGCTTCC
TAGTCATCCAATAGAGAACCCTAGAACTAATTATCAAGAGCAAGATAAAGTTGTTATTACTCTTAGAAAT
GGAAAGTTGGTAGATAATAAAGTAGGGGAACCTATTAAAGATATTGAGTTAAATGAAAACAAAATTAAGG
GGATTGATATAGAGACTAAAATTGAAAAGAAGGGTGATGGACTTATGTTCTATATCTGTTATAACTCTTA
CATGACTTACACTTGA
>CATHA_289.1
ATGGTTAAAGGGAAAGAAGGAAGCAATTTCTTGCTGCGTCCTGCGCAGCTTCTTTCTTCTTCAACTGCTG
GGCAGCTGCTTCTGTCTTCCAATTTCTGCGGCCGCCTTTGTTTCTTCTTAAGCAGCTCCTTCTTCTATTC
CTGCGCCTTGTTTCTGCTGCTTGCGCAGCTACTTGCTTCAACCACTGCAGCTTCTGACTTGCTGCTTGTG
GATGAAGAAGTAAGGTCTATAAAGGACAAACAACTTCCTATGCCATCTCAAGGAATTATAAAGTTGAAGT
CCATGAAACCATCCATTGTTGAAGGATCATTTAAAGTGAAAGAGCTTCAGCAAGCTCAAGATGTAGTTGA
AGAAAGTGTTAAAATACATGTTGAGGAAGAGACATCTAAAGAGGATTCTTGTGATCTCATGAGTGAGGAG
AGCATTGATGTTGAAGAAAAAGATAAAGTGGAAGAAAAAAGAGATTAA
>CATHA_290.1
ATGAATGATGTCAGGAAAATTTCACTATATCTTCAAAATCCCAAAATCTTAACTAGGAAGAGTATTTGTG
AAAAGGATCTAATATGTTCTAAACAACTACTCAAAAGTTACAAAATCAAAGAATGGGCTTGGGGTATTTC
TGTCACTCTTCCTCGTGTGGCAACCATTTCCTTAACTGACCATGATCCCAACTCTTACTATCTTGGCACC
AGTAGGCTGCATTTATCTTTTGAATTTCTTGTTGATCTGGCTGAATCAGGTCAGAATGTTGGAGAAGCAG
ATTATTGCAAAAGGTGCACTAATTTTGAGAATAAGGTATTTGCTACTTGCGGTGTAAATTTTGCAGGGGA
AAGGAAATTGTCCACAGAGTCGCCAAAACCACTCAGACTGGCATACGAGCGTCCGTCCTCCTTGCAACCC
AATGATAAGGAGGAGAGTGAGGACGACGAGTCCTATGACCTCTCTGGCGAGGATGAGCCCTCCATTGCAC
CTATGGTGGCCTTCCAGAATGATTTGCGGATTGCCTTCGAGCAGCTCCGTATCACTTAG
>CATHA_291.1
ATGGGGATACGACTTGGAACTAGAAATGGTCATAATGATAGAACTTATAATAGAGTTCCAAGAAATGAAG
TTAAAAATGAAGGAAATTATCAAGAAGCAGAATCCTTGTTCTATTCCTCTAGTGCAAGAGAAGAAGAAAA
GTTTCATTTGGTATTAAAATCTATTTCTTATGAGGTCAATGTTTGGTGGAATTGTAAATGTGAAAATAGA
AGGAGAATGGGAGCTCAACCAGTCAAGACTTGGAGTTTAATGAAGCAAGCATTAAGGAATAGATTTGGAG
TTGGAAACCATGACGGACAATGA
>CATHA_292.1
ATGGGAAAGGAGCTTAGAATTGGCTATGAAGACACATCAATAAATCTTTCTTTAAACCCTTTTCTTTTAT
GCCATGAGTTCTCTTTTAAGGAGTTAAAGTTGTTCTTAGAATTGTATGTCTCTTATGTGACTTTAGTTGG
AAATGTGATGGTTAATCCTTTCACTTGTGAACTAGCTCTTGATCTTGCTCACATGTTTAAGTTCTCTTCT
TCATATGATAATCGTTTCTTTGATCTTCTTGTTGCTAATTTCTCATCTTCTTGTGCCTCTATGTGGAGTA
AGATTCATATCCTCCTTGAATATTTTGCTGAAAGTGAGAAAATGTTTGGAAGTTTCTTTGAAAAGGAAAA
GAGAAAGGATATGAGTTTTGAAAATTTATCAAGAATCTATGAAGGGATTTTGAGAAGGGTTGAGAACCTA
AGCTTATACTACCATCATCCTTTTAAAGAGGTCATGTTTCAAACTCTTGATATTCTTGATTTACTCTTTG
AGTTGAAAATTGATAAAAGCTTTTATTATCATCTTCCTTTTAAGGATGTTGATTTCAATCTTTTCTTTGA
AGAATTATCGAAAAAGTTGTTCCTAAAAAGCTCCATTTTAAAGTTCTTTTCTAAAACTTTTGAAGGAACA
CTTCTTAGTTTGGGTCTTGAATGTTTTCAAAACTTCTTGGGCTTAATCTTGAAATCTATTTCTACTTTGA
GCTTTAAGCTTTATCAAACTTTTAAAAAATGTTCTTGTCCAGAGAAATCTTGTAAAGCAAAGGTGGATAA
TCAAGAGGCTAAGGAGTTATTTCAAGGACCAACCACTAGAGGAAGGGCAAGGAAGAGCAAGGAATATGAT
GATGGATTGGCTAAGGGAATGGTTGCATTCATTGAAGAAACCACGAAGAATGGATTAAAGAGCAAGAATG
AGGGTATTGATGATGAAGGAAAACCTCCCAAGTTGCTCATGACTTATAACATAAGCAAAGAGTATTTAAT
AGAGCAAGCGAAAAAGTCCAAGGAGAGTGAAGAACAGGGTCTACCGCAGCAGGCCCTATACCTACCGTCC
ATGGCTGAATTATGGGTGGATGTTGTTGAAGGAGATCAAGTGCTATTGAAGGCAAAAGCCTTAGGAGGTT
TGATTGAAGGTTTTTTTATCATTGCACAACAAGATCCATATCAATTCCATATCATCAGGAATGCAAACCC
ACCAAATAGGCTCCATCTGGTCCACATCGGAAGAATTTTAGCTTTTGATCCCCAAACAACTTTTGATAAT
CTTAAATATAAACATTCATGCACAAGATAA
>CATHA_293.1
ATGCAAAAGAAAACTTTTCCATTGTGGTTCAAGGAAAAAATTAAACAACTTCATATTCAAGGATCTATGG
AGGCAAACAGTGAAGTTTATGCATTGTCATGTGGACCGGATTTGCGAGTAACTGAATATACTAGATGCAT
TGTTAATGGAGTGAAGTTCCTAAATAAGGAGCGCGATGGACGTCGTAAGACTCAAAATTCTGGTGTAGGT
GTAGAAGGTAAGCATAATGGTGCAATTGTTGACTTCTTTGGCACTTTAAATTCTGTTATTAAGTTGAGGT
ATACAGAAAAGTGTATGGTGGTGCTATTTAAATGTCATTGGTTCAACACAAGAAAGGTTCATCGTGATAA
GTACTATACAAGTATTGATTTGAAGAATCATTGGCATAAAAGTGACCCTTACATTCTAGCAAGCCAAGCA
ACTCAAGTAATTTATGTTCATGATACGAAGTTAAAGCACAGTTGGCGTGTGGTTTTGGCAGCAGAGCATT
GA
>CATHA_299.1
ATGGGATATGAGAAACAAATTTGGCAGGCAGAAAAGGAAACCAAGAATAAGGACAAAAGGCCCATAAATA
GCAAAGTTAGCTGCAATTCCAGTACATGGAGAGTAGAACTTTGTTGCAAGAAAAAAACAGCTCACACATA
TTGTTCTTTCTTTGCAATCTCAAGAAACTCAAAATCAACTAAGCTTCATATTTGTGAACTTGAAATCATC
AAGCCAGCATGTTTCCTTCTCATTGGTGCCCTCAATGCTAGTACAAGTGCCTCTGCTAATAGTGCTGAAA
ACTCACAGCTTTGCCCTTCCTTTTGCGCCATTAAGAACAAGAGGACATCAACACTTGCCAAAAATGTCTA
A
>CATHA_294.1
ATGTTGTGTTTTCTAGAGATGCCTGGTAATGGTTTGCGTTCACGACATTTAAAAGCTCCTGAAGCTCAAA
ATCCTCCTAATCAGTCATCAAACGTAATAGAAGAAGCAGAAGTTGCTGAAGCGTCTGAAGATGTTAACTA
TTTGGAAGAAAGTTTTGGAGAAATCATTGAGTGTGGTCCGAATAGGAACTTGAGGCTTGAGAAAGCATTG
CAAAAAACAGGGAGAGCAGTTAAGGTTGACATACCTAAAGATGAGAAGAGGGTGGTTGGTGAGTGGAGTG
CAACTTATGCTACAGAGTTGGGTATTGATAAGTTTGATGTTGATGTGAGCAACCGTGATATCAAATCAAT
GGTTAAGAATGATTTGGGTCGTCTATACACTAATTGGCAAAATTAG
>CATHA_295.1
ATGCAAAACCTGGACGAATCGTATCTTTTGCAGTATGTTACAAGGACAAGAATGGTTCTTGCAGTTCACG
TCTCACGGAACAAGCTCATCAAACACTTGTCAAAAAATGTGTTGAACCTATTTCTGAAGGTGGTGCACCA
ATATCTGAAGAGGAGGTATGCAAGGATGTGCTTGGAAGGAGGACTTGCTATATCGTTGGTCATGGATGAG
GCCCAAAACCGAAATCACACTTTAGCGAAGCCAGTGGTTCTTAAAGAGCAAGTGTTTTTGTGTGCATCGA
ATGTTTTGCTTGAGCCAAAGTTGGCCTTTTGGGGAGGAAGTAGTGAATTTTATGTAGTTGACTTTCTTCT
GCAAGCGTGCATAGTTTGTGGTGTAAGAATATATGGGTTTTATGATTTAAATTTATATACGGTAGCCTCC
TATTGTGCTCATCCTTATGATTCAGCTATTCTTTTATTTAAATGA
>CATHA_298.1
ATGAGCAGCGGCATAAATATACCAAGCCCCTCCGGCGAAGCTGTTCCCCACTGTGATTTCCGCCATTGCC
TAGAAGCACAGGGGAATAAGAGGAGGAGGAGGAGGAGGAGGAACAATTGCCAAGTAGTCGGATTAGAAAA
AGAGAGGAAGCCACCAAAGGAAAGGATGTGTGATACAGAATTGTGGAGCATATTGGTCTTCCAACATGTG
AAATTTCTAAGTTTGAACATGAGAATGGAGAGCATAGAGGGGCTAGCCACCAATCATAAAATTTATAACA
TTCAACAACTGCGGCTATGTTTGAGACAAGGCCAACAAGGTTTGGATACCTCCGGTCAAGGAGGATCGGC
TACGGGGACACAACATTGTCCGTTTTCGTTTGATAAAAAAATCACAAGAACTGACATTAGAGCATCCTCC
TCAAAATCCGACGATGATGAGAGCGAGGATGACGAGTCTTAA
>CATHA_300.1
ATGGAGGTTTTGAGCACTGCTGGGAAGTCTAATAGGACTCCACGGACAAAGTCCGGATCCCCTAATAAGG
TCATCAGAACCAAGTTCCAGCGTCTCGTAGTCAATACTAGCAAAACACTATACGAGCGCTCGATTACCAA
ACAATCGCTCTCCCTATATCACTGGTTAACACAGGCTACATATTCCTGGGGCACCTACCAGGTCTGCCCT
ATGACCAACCTTCTCGCTCTCTACAAGGCGGTCGTCCCACCGCAGAGCATGATGCGGTGTCCACGTAGAT
TGATTGGGCCACACAGTCCGCGGTTTACGCTCCTCATCAAGCGGATCCACTCTCTCGAATTTGAAACGTC
CACGCCATCGGAAGAGGCCCTCGTACGGGGGACTAGCCACGTACAGTGCAATCCTCTGACGCTTCCGAAT
ATAAGATCATAA
>CATHA_301.1
ATGTATCTATCTACTTATGGATACCATGACATGTTGGTTCAACATTCTCATCCAATTCATGACTTTGGAT
TTCAAGGAAGACCACAACATGGAGGTGTATCCAAGGCAAGAGCTTGGCATGATTACAACTTCTATGAAGA
TAATGGAGACAATCCTAATATTAGTCAAGCATACCATGGTGGTTATTATGGTATTCAACAAGGAGATAAA
GCTCTAGACAAAATCAAGTGGAAGGTGCCTAGCTTCAAGGGTGATAGTGATCCTAATGTGTTCTTTGATT
GGGAACGACAAGTAGAGAACCTCTTCATAGTGACAAACAATAGTGACATTGTCAAGGTGAAACTAGTCAT
AGCTGAATTATTTCCGATTAAGGAAATAGAATAG
>CATHA_302.1
ATGAACCGGATGAGTCCATCGATCAAGGAAGTGAAGCTTGGACTGATGACAAGATCGCAAAGGAAGAAAG
TTCAACTTCAAAAGGATAATGACATGCTTGTTTGCATAAGGAAAGCCTTAAAGAACAAATATGGGGAGTT
TAAAGAGTTTGAAGGCCATGGAAAGTATTCCAAGAAAATCACCCTACCGCCGACTGCAGGGTCACCCCTA
CCACTGACGGTACCTTTCTGTTCATGGGAAGCTGGAAACAAAGCACCTACTACTAACAGTTGGTCATACC
TACCATCGCCAGTAGGCCTCGGGATGGCAACTTTTGTAACTGCCTCTTTGGGTGGGAATTTGTTGTACAA
ATGGATTTTTAGCTCCTAA
>CATHA_303.1
ATGACCGTCCTTAAAGCATTTTTGGCAAACTTTGTCAATTATGTGATAGGATTTTTGAAAAGTAGCTTTG
GGAAAGCCTCTTACTGGTTTAGCTTGTACAAAAGGGATTTTAGCTTCACACATAGTCTTGCTGATAGAAC
AGTGATCAAGAACCAAGAGGGTGAAATGCTCAGTCATCTTGTTATGCTTTCCTCAGAAGTTCCTTTTAGT
GCTAGACTCTTTTTCTTATCCGTTCGTTTAGGTTTGGATATCATACTTTCATGCTTAATAAGATACCAAT
TAGCTCATCATAAATTAGCTTTTAAATGGTTTGAAAGCCTCGGGAAAGGACATCAGTCAACAAGAAAAAG
TCAAAGAGATTCTGAGATCTATGGCTCTTCACTTGCACCATGGATAGTAGAAGTGTCTTGGTGCTCACTT
GGCCTTCTTCTCCACTTTCAAACTTGTACCAAGCAAGTCCATAGAAGCTCCTTTCGAACAAAGCCACCAT
TCATTTGTTCTCCTCTTCCATCCACCTCGCCATTGCTCTTCGGCATCAAACTCAGGCTCATCTTTAAGAG
ACTTAACTCCACAGTTTACACAGTGACATATGGAATGACCAGATCTCAAAACTTCAAGCATACTACTTCA
GCGGCTTACTGCGCCTCTCTTCATCCTAAGTCAATCTGGGAAAAACATGATATGGAAAAACGTGAGCGTG
AATGCTTAGTGATACCACGCTGTAGATCCTGGGGCACTTACCAGGCCTACCCTGAGACGAATCTCAGTTT
CAAGTCCTCCTCTCCACAAGACGGCCGACCCACCACAGAGCATGATGCGATGTCTGACGTAAATACCAAT
TGGGCCAAACCCTCCATGGTACTATGCCTCTTCTATCAAGTGGATCCACTTTCAAAGTTAGAAACTGTCC
ACGTCATTGGAAGAGGACCTAGTACGGGGGATTAG
>CATHA_304.1
ATGTATGAAATTTCTCAAAATGTTGATTGTTCTGTGAAAGTTGATGCTTTATCTAAAAAATTTGATCAAT
TATTAGCTTTGAATACATTGCCTACTAATTCTCCTAATGTGCAAGAAAGGTACAAGTGTTTGTTTTGTAG
AGTAATAAAACAACATGTCATGGAGACTACAGAGATGGTCCATTACTCTTCTGAACACACACTAATATTG
CCTTTTCTACCAGGTTGTGTTGTTCTTTTCTTTGTCTTTTCTCTACTCTTGGCATTCTTTGATCACATTG
TGGACAATGTAGGGTCTAGGTGTGGGGGAGAAGATGCTTTTATTCTGTTACATAGAGTTGATGAATCTCT
TCCCTACATTCTAGAACCTATTTCAGTACCTCTTAAGGCAAAATAG
>CATHA_305.1
ATGAAGAAGGAGGAAGTGGCAGAGGTTGAAGGACTAGAAAAGGAAAAGGAAAAAGAGTGGGTGGATGGTA
GAGATATTTCTTTTGATGATAGAATGCTAAACACCATCTTAGGACAATTGAAAATAATCATTGCGCCACT
GATCTCCAATATAATCATTCCTAATGTTGGTCACAAGTCTTCTACACAAAATGGATTTTCAAGAAATGTG
GAAGTTATGCTGGTAAGAGGAGGACAAGATGATAATGATGAGAGTGATGAGGATGATGAAGGAAATGAAG
GGCAAGAAGCTATGAACGTGGATGAAGAGAAAAGTGAAGAAGAACCGGAAGAAGAGACTTTTAGAAGAGA
AATGAGACAAAAGAAGAGGCAAGAAAGAGCTAAAAAAGGTCAATTATTCTGGAGTATGTCTCAACTTATG
GAGATGATAGCCTCCATGATACACAAAAGGAGTCTCAAGGGTAATCTACATAGAAGCAAAAGATCACTCA
ATGTTACAAGGTTTTATGAAGATGAAGTGATCAAGTTAAAGACCTTGAAGACAAGAAGAATGGAACATCG
GTCATCCAATTTTCTGTTCTTCAAGAAAATCGGACGTCCGCTTTTAAAAACTGATTGTCTGGCTTCTGTT
TTTACCGTAAAAAAAATGACTGTTGCTGGTGACAGTAAGGGCCAGTTTTTACTTTGTGAAGTAATTGAAG
AACTTTTAAGAACACTTTCAATAGCATTAAAGAAAAAACTCCTTGGAGCTGCATTTATTGATTATCTTTC
AAAGGAGGAAAGGAAGTTTGTAGAAGTATTGCACAAAGTTGTATTTTCTTATCAAGCTTTTTTGAAATTT
ACCATACTGCTCATATTACTCAGCTTTCAAGATACAGCATTGGCGGTCTGCAACGTGGAGGAGTTGGCTT
CTTCACTTTCTTATCTTGTTTCTTTGATTCGTCTTACTTTGAAGAAGTTGCCTCCTCAGGAACTTGCTAA
GGTTCCTCCTATGTTTCTAAAACCATCTGATTCGATAAAATTAACTCCTTCCCACTACTTAGAAAGCTTC
TCCATTTCTTTGGGTGGCTTCCATACTTTGCATTCTCATATCAGCAAAAGTGATGTCATTGCTTATCAAG
CTAAATTTTACTTTGTTTGTGGTGGTGTCGAGTTCATATTCTCAATCTTCTACTCAATTATTGCCGCTAG
TCTAGACTCCATAGTAGTGAGTACATCTATATTGTTGACACCAGAAGATTTAGGCTTTGCCCCCTGTCCT
CCCCAATCCGCCATTGTTCTCTCCGCCATTGGAGGTGGAATAACTAGAGGAATGGGTAGTGGTGGATCTT
GA
>CATHA_306.1
ATGAAAAAGCTTTTACAAACCGTGTTTGGTTTGAAAAGCATAGAATTAGGATCATCATCATCATCATCAT
CATTAATAAGACTAGAGAAGTTAGAAGATGAAGATTGTACCTCATTTTCTAATGCTATGAAGCACATCTT
TGCTTTTAATGCTCTTTTTTCCTTTTCTATGGCTCTTAGGCAATCGACTACAAGATGGTCGATCCTGTTG
GTGGATTTCCGTAGTTTTATTTTACTTTGTTTTTTTGCCTACGGATTCCGACATAGAGATGGAACAATAT
TACCAGAGAAGCTTGATAAGAAAATGATACAACTTTGTGCAATACTTCTACAAGCTTCCTTTCCTCTTTC
TTTGAAAGATGATCAATGA
>CATHA_307.1
ATGGCAAAGGATGGAATCAATTGGAAGACAAGAGATGGCTTATTCCACGCTTGCAAAAGCAAGGATGAAG
ATTATGGTGGGAATGCTTACGGAGAAAGCCACCATAGAGATAGACATTTCAACCATAGGAGTCAAATGGG
TATCGGTAACTTCTCTTCTCGTGTTAAAACTTTTGACCATATCCCTTATAATGATTATTGTGAGAACAAT
CCCTATGATGTTCATAAAGGGGTTTCAAGAGAAAGTGAGAGAGATAAGAACTCAAAAGAAAAAGAGAGTG
ATTTTGAGAAAAGTCAGCAAGAAAAGGAAAATGAGAGTCTTATGAAAAATCAAGAGAGTTATAAAAAAGA
GCAACAAGAAAAAAAGATAGTTGCCATTGAAGACAGTGAGAAAAAAGTTCGGAGGCAAAACATGGAAATT
GAAGGGAAGATGGACTACTACTCCTATGATATAATAAACTTTCCTCCTCCACCTTCAGACTCATGTTTTG
GTCATTTTTGTAAAGAGACTAAATCTTTCTCCTTTGTACTTGATTTTGATAGGAATTCTCTCCAATATGT
TTGTAGCATAACATCAATGAGTGGGAGGAGGCATACCATTGAGTTTGAATGCCAAGAGTGGAAATTGTTC
TTAATTGGTGACATCTTTCTTGAGCTTGATCTAGAATGTTCTACCCTTTATTCTTTGATTCTTTATGAAA
CCAAGTTGCCTTCTTGTGAATTCATGGGAGAAAGTGTCCACTCTCTAATTCTTAATGTGCCACATCAAAT
TGGTAACTTATATAGAAATCATTGCTTGGTGGTTAATGATTTATCTTATGATGACTTGTCCATGGTTTCT
TACGAGGTTTTACCTTGGATTCTTTGTGACTCATTAGGGAAAGTTTATCATACCCTTAGCCTTCTTGAAA
AAAATTATTGTGGTTTTGATGAGTCCTTTATTTCTTTTATTGGTGATCTTTATGATAAGTTTCAAGAGGA
ACTTATTGAGAAGTGTGCATTTTTGTTGCTCTCTCTTGGTCCTTATGTGTTGGGTTTTGTTGAGTATTTT
CTTGAGGGTAAACCTTTGTTGCTTGCGAATAGATTGTTTGAGAACTCTTGTCAATGGCCTAAATTTCTCA
GTGTGGAAGGATCTCTTAAAACATTGCTTGAAGATTATTGTAGCAAGAAACATTTTAAAACCCCTTTGGA
CGGAAATGGTTGGAAGAAATCTTTACTACCATCTCCCTTTCAAGAGTTGTTTTCATATTTGTCCATCGCA
CTTGCTAGTTTTTGTGAGAACTTTTGGCCTATACTTTTGAAATATGGATTCGATGGGACTTTGTTCTATC
ATCTATCTTTAAAAGAGTTCTCAAAGGAAATCGTTTTGAAAGAGGAAGGTAGAAAATCTTGGAAATATGA
AAATTTTATGTCTACTTTTCCTCGTAACAATGTTGAAGCATTTGAATTTGTGAAATATAAAATAAATGAA
ATTAATTACTTAATATTACTCATCCAACCGTTAGATGATTATAGGAATAGACGGACGAGATTAAATACAG
TTAGGGTTTTGATATTGATAGCTATAAAAGTTTTCAGAACACAGAAAGGGCTAGCATCCCGATCGCTTGT
AGAGGAGTTCGTCGCGTGGATACCAGTAGAGGGCGAAGCGTACAAAGCAGCGCCTCCACAACGAACAATC
CAATCGATTTTTCTAATTAGAAGGCCAAGACATTGGAGGCAAGCTCATGGAGATGAAGACTTACCTAGAT
TGACCTTTGACTTCCATGAGGCTCGTGGAAGTCAATATAGGACTAGGGCCATGCTATGA
>CATHA_309.1
ATGGTTGCAGGATTGAAAAATATGGAAAATGGTTGTATTAGACAGTTTCCAGCTTGCCCAAGGAAACATC
TTGCGAGATCCCTCCCCTTGTGGCTTGGCATCTTCTCATTGCTAGCTAACTCAACTCCTCAGCTCGCTCA
GCCGTGCAAATTTCAAGTGTCAACAATTATATATGAATCTAACAAAAGACAATACAAAAAAAAGATGTCG
TATTTAATCGTTAACTTCATTAGCCCTACTAAAAGAATGGTGGGAAGAATCTTGCAAAAAATTCACGATA
AAATAGTTACAGAATGTTCCGTCAGAAACTTAGTTACCGACGGATGTTAG
>CATHA_310.1
ATGGTGGACGTAAACGCCAATCGCGGGGATGACGCAAGAGGGAGGAGAGAAGTAGAGAGAGGAAGAGGGT
TTCTTGGAATGGGAATGACGAGAGGGGGAGGGGGTTTAGACATCAAGACTTGCAGAATCTCAAGGCCTCT
GAGCTATCTGTTTTGGTTTTCTGCCACTGGTAACAAGGACTTGAACAATTCACTTAGAGTTTACTATTCA
TGCTTATGGTGTAATATGGATGCTATGAGAAACCTGTCACCCAGCTTGAGTGTAGCCACACAGGATTGGA
AATTCAAGACCGTCAAATTAGCCTCAACATCTATAAACAGAGGAACACAATTGAATATTGAGGCTAGCCA
TTATGCAATTCTTCAAATATATTATGCAAGAGAGAAGAAGACAGTTCTTGGTGGGATAGAAGTTGTGTTG
CTGTTCAACGGAGTTGAAGACTTGAAGGGATTCAAGGTCAAGCAGCTTGTTCCAAAGGGGAGCCTTGAAG
AGTTAAAGGGATTTCAGTTGTGCTGCGGTTCAACAATGTTGAGGATTGAAGGGAGTTCAAGTCCATGTAG
CCACACACCAAGGGAGAGCCTTGAAGAGTTGAAGGGATTCAACTATGCAATAAGCATCGAAGTACTATTC
ACTTGGTGTATCTCTAACACTTACTTCCCTGCTCGTATCTTTAACACTGGGCGCATGTCCTCGGGGATCT
ACAAAGGATCCAGAGCATGCGGTGGATCCTGGAATGTGTTACCTTGTCATCGAGATGAGATGGACTATCC
CTAA
>CATHA_311.1
ATGAAAGAGTCTACTGAGGATTCCTTGCTTAGCTCAGAATTGAATCTCTTAGTGCTCAAAGTGCGTTCAA
GGCTCGATGATGCTTTTACTCGTGATGAGCTGTATCGAACACCCCACACTCATCGAGATGGGCTAGGAAG
GCCGCAAGAGCATAGGGAGAATGGAGCTCGTTTGCCTACTGACATGGAAATGATGTATGAGGTTGGTTTT
GGACTTAGGAGTGCGCATGCTGATGGCTTCAGTAGGCAGAATCGGCCCGCGGTCCAACCAAAGGTGCAGC
AGCGGATTGCTTACGCCAACTACCTATTGCATGGAGCGGTAGCTGGATCTCTCGGTGAAGTTGATAAATC
CATCAATGGCTTGGGATCTCTTGAGCCACCTCTGAATTGGCAGATGTTTGGCTATCCTAGTAATGAGGGC
ACGAGTGGTGAGCAGTCAAGCGATCTGAGCTCGATACGTGAGGATGACGACCATCTTCCTCTTTCTACTT
AG
>CATHA_312.1
ATGGAGGATTGGGTGGAAGGAAATATCAAAGACCACATGAGGAATTCCAAAGGAATGAAACTTGGTATTA
AGATGACATTGGAGTTGAAGAAGTTTTATGAGCCTCCACCAAATCAAATGCTTCCACCTTGCTGCGCTAA
TTCGGTCCACTCCACTCAACAATTTCTCTCCAACATCTCTTCTGGTTCCTCTTCATCTTCATCTTCCTCC
TCCTCCAACGACTTGTCACTTCTGGGCATCCACTTTGATCGAGCTACTTTCAGCGGTGTTGTTGTTACTA
CTACACCAAAATTCCCACTCCTTTCTGGAAGACTAGATGAGGCCAACGATGGTTGA
>CATHA_315.1
ATGGTTAAAACAAAGAATGCTCAAGTTGGTCAAGGCCAAAATCCTGAAGGAGGCACTAGCAGAGGGAAAG
GAAAGGGAAAGGGGGTACCTTCTGGAACTGGGGTTTCTGCAGCTAGGGCTTCAGAGAGGTTTATTTCAGT
GAAGGAGCCTGCCAGGTTTGAAGAATGGACTAGAAATCGACAGAAAATTGCTCCGGGTCATCGGGTGGAC
TTAAATGATATGCAAGGTATGAAGGCTATCCCTCATCTTTTTGAAATAATTGGTTGGATACCACTGCTAA
TTGTGAATGAACTCTATTATGTGGAAATGATATATGAGTTTTATGCAAACCTCCACAAGGGAAGAATTGA
AAGAGTAGATAATATTCCACACCAATGGGTTTTGACTAGAATTGCGAGTAGGGATATTGCATTTGATGAT
AGATTGCTGATTGAAATTTTGGAAACTCCTCAAGATGGTATAAGATTTTACACCAAGAATAAAAAACGCT
TTGATCCTAACTTGTATAGTGAAAGACAGTTTGAGGAAATTTTCACTAGGGGAGAAGTTTTAAAGAGACA
TGATGATAGGAATGTTAACAAGCTTGATGCTTATGCTAGATTGCTCTATCACATGATCTCTAACATCATT
ATTCCAAATGTTGGGCATAAATCATCTATCACCAACATGAACGCATTTGTGATGCTAGCCTTACATGAAC
ATAGGAGGATGAATTTTGGAACATATGCTAGCCACACAATCCTCCTCAACAAAATGCTTGTCGTATGGTT
GCTTTATCACAAAAATCCTCCAACACTTTTTGATGAATTTGGTTGGCATTGGTGA
>CATHA_316.1
ATGGAGATGGTATATTTTTCAAGACTTAGAGCATCTTCGCTTACCGATCGATATATAGGATATGTATTAT
GCAACATTTTGAACCTTTATGCTATTATGGCGGAGCCCGAACTCGACGGGAGAAAGGAAGAGAAGAGGGT
AACTTTATCTCTAAATAACTTGTTTGTTTCTTTTTTCCATCATATGGTACGTGGTAGTAAGAAGAGGTCT
CACTCGACAGCGGCTTCTACACCTCGTGGCTTCTACAACTCCGATATCGGCTTCTACACTTTCGGCGACC
TTGACTATATTTCCGCAGCTGCTATACTTGAGTCTGACGCATACATCTACTCCTTTGTTTTCATCTGCTG
TGGGGTTATCATCGAGGCTTGCCTTTCATCATCAACATGTCCACCGACACCTGCCGCTTCATCTGCCCAT
TCACCTGTCCCTTCATCCCAGGGTATTATTAACTTTCGCATCATTATTTTATCAACCGCTGACAGCTTCA
GCAAGCAATCAGACCATGCAAAGGTGTTTACTGAAATAATGAAGGCACATTTTGTTGAGGCACATTCGAG
TTTTTGGAAGGTCCTATATAGAATAAAGAACATGTGGTATACAGAGTTTGAGAAAAGGTATGATGGGATC
TGA
>CATHA_317.1
ATGGGAGGCGGCACAGCAGAACCAGCTACAATGGCATGGTGGCTAGGGGCCCAACAAGCACATCGGTGGC
GGCAGAAAATGGGTGAGGCCTTCGTACAGTCAGAATTGTATGTTCTGCTGCATCAGCAGAAGGGAGAGTG
GGTCGATACACGGTCCGACCAATTTTGGGCCAAATATCAGGAGCTAAAGGCGAATGCAGAATGCCTTCAT
ATTGAGAACGGCTTGCCCATTCTGACTGACGAGCAATTGATGTTCGAGGCAGCCGGTGGCAACACTGTTA
CCACGGAGCGCTGGGGAGGCACCAGCAGCTCGTCATCATTTCCTTCGGTATCTTTCACGGTAGCTAATGA
GGCTTGTATCAAGAGGGAGAGGAGCCCATCTTCAACTCCACCTCCACCTCCACCTCCACCTCCACCTCCA
CCTCCACCTATCTAG
>CATHA_318.1
ATGGGAGCTTACGAAGCAAGAACGGACGAAAAAAGAGAAGATATGCACAAATCCAGTAGGCGGCAGGACC
CGACCATAGCACCAGCCAGACCTGGCCGAAACAGAAATCAAAAGGGAAGACATGTCTTTCTATGTAATTT
GAACATATCTTCGGTTAAGGTTTCTAAGGAGCGAATAGGGGCGAATTTCGAGAGACAATCCCTCCCAAAA
AATTCAAAACAAAAAGCCGTTGGTAAGCCCGTGGAAAACAAGACTTACCGACGATGTTCCATCGGTAGTT
GTTGTTACCAACAAAAAATAGCCGACGGACTTGGTTTCGTCAGTGTCAGTAACAGGCCTCTACCGAAATA
CGCCGACGGCTTCTGTCGTCGTTCAAACAACAAAATCCCACCTAAAGATCACATAGGCACATGTCCATCA
GGACCTAGCCGCGACGGTAGGGTGCAACCTACCGGATGCAATATAGCCTTATCTTCTAAGCTGGCCCATG
TAGGAGACTACAGGCGAAGGAATTGTGATCAATTGAAGAAACCCTTGGATATTCCCAATCCAAATGTCTC
AAGTAAAATAAATCGAAGGGAGATTAAACCTAGATAG
>CATHA_319.1
ATGATTGCTTCATTGAAAAGCAAGAGAGTGAAAAGAATAGCAAAGAGAAAAGGAGATATGAATCGTTATG
TGTTCAGAATCTTGAAGATTCAAGCAAGGATGAAGGAGAAAAGCTTGCCTACAAATTCTCGTCTTTATCA
TGTGAGAATAATTAGAGACACTTGTGCTATCTCTTTTGGTGGTGGTCTCTTTCTAGTTGTGCCTTCTACT
TCCAAGTGTGTTTCTTCTTATGATCCCTTGAAAAAGCAACTTGTGATTAATTATTTTAATGGTGTACCGT
CTTGTTTTGATTGTGAGTTGGTCCATGATGATTCTTTCTATAATGCTAATGTCGGTGGCTTATTGGAGTT
TAATTGCGCTTCAATTGATGTTTTTCATGAAAGGTTTGAAGAAAAATATTTAATGGAAAAATATTCGAGG
ACAATTGCTTCTAAGAGAGGGGGATTCTCAACAATATACGTAAGAGCAGCTAGAGAATTGAAGAAAGCAT
GGTTGAACCTTCAATTAAAGAATTCTGAACGTAATTGGAAGGCTTGGAAGAGTTTACATGACTTCCGAAA
TAGATTAAAGTCCTAA
>CATHA_320.1
ATGGTTCCGACAGCTGGGAATGCAACAATGCCATTGCTTGTTGCGGCCGTTGGTGCACCGGCCGGAGACT
CTATTGGGCTCTCGCCAGCCAATACCGCACTCAGGGAGGCAGTGGCAACAAGGATTATGAATTCTTTTTC
AAATCAATCGGATGGACACCCCACTACAAAGTTTGACTATTCATCGCAAAGGCATCGTCGGTACGTTACC
GACAGATCTCCGATGAGAAAAGAATTGGAAGGAAAAGTTAGCCAATTTAGACAAGAATATTGGAGGGAAA
AGGCACGTCACAAGACCACGAGAGGTACTGAAGGAAATTGTCGTCGATACCATAAGATCTTGAATTTAGG
AAGCAAAAATAGAAAGATAGAAACACCTATTCTATTACAAACGGCGTTCTTCGTCTTCAACGACTTCCAG
CAACAATTGGAGACCGGGCAGCAACAGCGGGGGCCGAACAAGCTCTGTGAGTTCGGCCTTAGCATGCGCA
ACGAAGGGCAGCCCTGGACTGTTCTTCCAGTGAAGAACATCGTGAATCCCTTAGCGAACCGGTGGCCTCA
AGAAACGGTGCTCTCAAACTCTCTCTCAGCAAAAGCACCATTTCCTCTTACTGCAGTCACACAAGCGGTA
ACCCGAAGGTTAACCGGCACAGACCAGTGA
>CATHA_321.1
ATGGTGGTATTGATGGCAACCGATCTGTCTGTTCGTTTTTCTGTCCGACCCTTCGGGACTCTTACTCGCT
CGTCAGTACAGGCTAACCCTCGGGTTACCGTGTATGTGACTGCAGTGAGAGGAAAGGACGTCCTTGCTGA
GAGAGACCGAGAGTTTCCTTCTTTGAGGCCACCGAACACTTCGGGCAGTCCTCCATCGTGGATGCTAAGA
CCGAACTCGCAGAGCTCGTTCGGCTTCTGCTGTAGGTGTCCAATTCGAGACCTGAAGGGTCTCGAGGGCT
TTGTAATAGTAAATAGGTTCCGTTTGGTAGCTGGAAATCGTAACAGTGGTATCAGAGCCACGGTTGTCGG
AGCAACCGTCCGGCTACCACTCGGTATCTATCGTATACTTCTGTTAGATATGCTGTTGCTGCCATTTTTG
TTGGTTAACTGCTCTCGGCCCAAGCCTGGCTGGGGTCCAAGAGACTACCATCTGTCTGTTCATTTTTCTG
TGCGACCCTTCGGGACTCCCACTCACTCGTCGGTGCCGGCTAACTCTCGGGTTACCGTGTATGTTACTGC
AGTGAGAGGAAAGGGCGTCCTTGATGAGAGAGACCGAGAGTTTCCTTCTTTGAGGCCACCGGTTACTAAG
GGATTCTTTCTGTTCTTCACCGGAAGAACACTTCGGGCAGTCCTCCATCGTGGATGCTAA
>CATHA_322.1
ATGGCAGCAACAGCATATCTAACAGAAGTATACGATAGATCTAAGAGTAATAATAAAAAAAACAGAAACA
GGAAACTAAAAGGAGATGAGTTTAGAAATTTCCTTTTCTATCAGATCCTGTGTGGATCTGACACCGAGTG
GACTGCCCGAAGTGTTCTTCCGGTGAAGAACAGAAAGAATCCCTCAGTAACCGGTGGCCTCAAAGAAGGA
AACTCTCGGTCTCTCTCAGCAAGGACGTCCTTTCCTCTCACTGCAGTCACATACACGGTAACCCGAGGGT
TAGCCTGTACTGACGAGCGAGTAAGAGTCCCGAAGGGTCGGACAGAAAAACGAACAGACAGACTGCTCGA
AGGAAGAGAGAGAGAAGACAGAAGGTCAGAGAGCAAGAGGCAACGACGGCACAACACAGAGTGA
>CATHA_323.1
ATGGTTGATTCCTCTTGTTGTGGTACCTTTCTTCATAAAACTGCAGACGAGGGGTGGAATTTATTTGAAA
ATTTGAGTGATAATCCACAACAATACGCCACATCCTCACGTATAGGCACATCTAGACAAATAGGAAATAG
AGGAGGAATGTATAAAGTTACTCAAAATGTTGATCTTTCTTTGAAAGTTGACACCTTATCTAAAAAGAAG
ATGGAGAATGAACTAACTTCTTCTTCTAATTCTAAGACTCTAGAATCATCTCCTATGGCTTCCGATAAGC
CAAAGGATGATGGACTTATGTTCTATATCGGTTATAACTCTTGCATGACTTACACTTGA
>CATHA_324.1
ATGAATTGGAATCTTTTGGATCATCTGATTCTTCGATGTCCACTGATCAAGAGCATTTGGTTCCTGTCTA
ACTGGCAGCTTACACTGGAGCCGTTTGGGAGTTCGGATGCTAGAAGATGGTTTGAGATGAAGATGGTACT
GTTTTGGGAGCTTGGACCAGGAAATAACAGGTATGTAAAGCGTTTGGGGCTGAGACTTTGGCTGCTAAAC
TTGCCTTCTGGTAGGGGAAAATGGGAAAGGATATTTCTTCAGATCGATGGAGATGCCTTATTTATTATTC
AAGCTCTCAAAATTAATCAATCAAGAGTTCCTTGGTGCAGCATGCTCATTGAGGAAGGCAAAAATTTTCT
GAGATCTTGGCCAGATTCGGTAGTCTCATATGCACCTAGATATAGTAATTTCTTGGCCCATAATCTTGCT
AGTTGGGCCAAAGATAATTTTTATGTTGGTTATCTTTCCCCCTCCATGATTCCCCATGTTGTTCTTAGTG
ATAGGATAGGGACTTCCCATGTAACTCCTGAGCAAGATGGTCTGGATGGTTTGAATGGTTTTGATGCTTC
AGTATCTATCCTCAAGGAGATTATAGGTCAGTTTGACGCAGCAATTGTCAAAGTGTTAGACAAAAGCAGG
GTTTTCAACTGGCATCTTAATGTCCTTACAGGAATAGAACGAAGTCCACCAATCACATTTTTTGGTCTGG
TTCTTTTTTGCACAAGATTTATGGAGGGCTGTGGATGCCAATTTTTCTTTGATGGTATTTCTACATCTGT
TGGTGCTACTTTGCATGTTTTCTTCAAGATTTTGCATAAGTTGGGACTAACTAAGAATTTTCATTCGCTT
CAGATTTCTTGCAATTCCCCTCATATTCATGACAGGTTTATTACTATTGGATGGATCAACTGCTGTCTGC
CTCATTCTTTCATCCTTAATAATGATGGTGTATCTAGGATTTTGCCATTTCACTGGGGTTCTATACAGAT
TTTGCCATTTCACTGGGGCCTCATGGTTCCAGTAGTTTTGGCTGAAGCTAAAGATATTCAATATGGTCTT
AAACTAGTAAGCTGTCTTGGTTTCTCAGATATCCAAGTACAATGTGACTCCATGTTACTTGTTCAAATTT
TCACTAGTAAAGCAAGAACTCCTTGGGCTCTAGATCGTTTGTTCAAGGAGATATCACAATTGCTTTACAA
TTTTCCATGCCTAGATTATTCATGTTTACAGGGAAGCTAA
>CATHA_326.1
ATGCGATGCAGGCTGCTAAAACTAGTGATAACACTGGGAAACGATGGGGACCATCTGAATCAACCTAGAA
ATGCTGCTGCTGCAACAGGGCAGTTTGCAGTAGCCACTGCTGGACCTAAATCTGATGCTAGGAAAACTTT
TGCAGCTCCTACTAGAAAACCTGTGCAGAAATATTCTCTTCTGCGATTCAGGCTGCTGGAATGGGTTGTC
AGGGTGCTGAAATTGCGAACTAGGTGCTGGAAGAAGTGGGAACAAGCTGAGAAACGGAACCCTTTCGGAG
ACAAAGGCAACAACCTCACGTTGGAAGACTTCGAGAAAATGATGAAAGAACAAGCTGCAGCAAGACATGC
TTCACTAGTTAAATTTCTTGAAAACAAGCTAGCAATCGTAAAAGGGAAGATCATAGGTGCTGAAAAGGCT
TTAACAAAGGTGCAGGAGAACCTGAAATCTGCTGAGCTACCTAACGATTTGGAAACCTTAACTGATGAGG
AAAGAATAAGAGACAATCTAGGAGAATCACATACTGATGTGATACCTCCAACACCCTCCCTCAAGTTGGA
ACGTGCAAAATTGCATGTCCAACTTGCCATAATTTTTAATTTTTTTCATAACGTGCAAATTGCACATCTG
GTAGTATTCCACCATCTGTCGCTGTGGTCTTTACCATCACTCGCTGTCGTTATGGTTTTTGTCATTAATC
GCTGTCGCTGTGGTTCTTCCATCAGTCGTAGTCGTTGTGATCTTCTTCCATCAGTCGCAGTCGTTGTGAT
CTTCTTTCGTTAG
>CATHA_327.1
ATGGGACACGGCGCCATTGCACGCAAAGATGTGGGCCTTGCTCCGGCATCTCCACTAGAAAAAGATGTTG
AACCAGCCTGCTACAGAGAAGATGCAACTAAGGGGATCACTCGACCATCTTTTCTTCAAATTTTGCCTCA
ACCTCGTGAGACTCCTCAATCAAGTCTGCCTGGTGATCAAAACGTCGAGGGGCTAGCATCTCATTCGCTT
GCAGATGAGATCGTCGCATGGATACCAGTAGAGGGTGAAGCGAATAGTAAAGTTCAGAACGGTCTCAAAC
TTTCTAAGGTTCCGGCGGAGGTTAACATAGCTAAGGATTTGGTCAAGGTGGTGATTCTTCATATGCCTAA
TGGTGAAGTGTATCATCAACCTGTGGTTTACGAGAAATTGCCGAAATTTTGTGATCTTTTTAAAGTCAAT
GGGCATTCGCAAGACAGATGCAAAAGCCTCTCCATTGCCCCTTTTACTCAACCAAAAGCCTCTATTGCCC
CTTTTACTCAACCAAAACTGAAGGTAAATGACTTTCCTGCTACTGCCCTTGAACAGCACAGACATGATGA
TATGGTTTCACAACCAACAGATCCGGCTAAAGGTGTGATTCAGGCAGATAAACAGCAACAAAATTGGAAG
AAAAAGGTTAGGGACAGGACCAAACTGGTGGGAAATACTGCTGCACAGATTTCTGCTGCTGAAACTAGAA
CTGTTGCTAAAAACCTGTGCAGAACTGTATTGACTCAGTGA
>CATHA_325.1
ATGGGTGTTGTGTTGATTCCGAATGAGTTAAATGAAGACTTAGCATTAGCTTATTCAAGCAATGCTCAAG
CAGACATGGCTGGTTCAACATCTTTTTCTAGTGGAGATGCCGGAGCAAGGCCCACATCTCTATCCAATGG
GGCAGAAGAACACAATTCACAGGGTAGAGCTGCTGAGAATAGTTTTGAAACAAGCCATTTGCCTCAAGTT
ATGACTGCACTAGATGTGTCCCAAGGTGCAATTGGTACTCCAAATCTTCCCTCACACAATTCACAACCAT
CCCCATATTCAACAAGTACTCAAAATTTTCGCTCACCAAATTCACAGCTAGCCCCAGGTTCAACCGGTAC
TCTAAATCCTCCCTCACATACTTCTCAGTCAACGCCTCATGAAGGATCTAATGAGCAAAATGAAACCAGC
AATGAAGCACAAGTTTCTGAGACTAATGTTATTCCAAGGCTATGTTCTAGCCCTAATGTTCAGATTACTA
GTGAGGTCACTAAGTCATGGAAGTCAAAGTTTGATGATACTTGCGTGCAATGGCGCCGTGTCCCATTTCC
TGTGAGGGATATGTGGTTTGATCGATTTTTGCACTTGGAATCAGATGGGCACAAAAAGCTATCTCAGATA
AACAAGGTTGATCGCATGAAGGAGGATTTCCCATCTAGTCCATCAAGTCACTGGGGTTGTTCCATATCCA
CTACCAAGAAGATCAGAAAACTTGTAAATTTTTATATTAACTTTTATGAATTAATGTTATGTTTCTCCTT
ATAA
>CATHA_328.1
ATGGATCCAGCCATGCGGATTTTTTCAACGGAGGTGCGGGATTGTGATGGCTTTAATATATCCATTGTTG
ATCTAGATTGTAGAGGAAAGGCTAATATCTACTCATCAAGAGAGCCAAATGTCCCTGGGGTTGATTATGA
AGAATTGATGCAGGAGAATTTCAATTTCAAATCATTTGGTATTAGAGCTACCTTCAAAAACCTGTCAAAC
AGCTTGAGTGTGGCTACACAGATTGGTCATGAGACAGTAGAAAGCTCCAAGTTTGAAGTGGCACCATGTA
TTGGCATTGTTTTAGGAAACTTGTTAGATCTCGAAGAATCCGTGACCATGAGTTGTAATATTGAAGTCCA
GTTAAGGAGATTTGAAAGGATAAGTAAAGATCAAGATCCTAAAGGAACACAATTAGACATTAGGGCTAGC
CATTTAGCGATTCATCGAAGATATTCTTCAAGAGAGAAGATGACGTTTCTAGGGATAGAAGTTGTGCTGC
GATTGAATGCAGTTGAAGATTTGAAGGGATACAAGATCAAGCAGCTTGTTCCAGGGGGAGCCTTGAAGAG
TTCAAGGGATTCAACTATACGTAGGCTTGGCCGAACTGCATTAGCAACTACTCTGTCTTGTGTATTTGTG
TTGTTTATTGCTTTCCATATTGTGTTTCACGCTACTTCTCATACAATAAAATCAGTCACACTGTACGAAT
TACCTATGTACCAACTTATAACTGGTATCAGAGCTTTGGCACTGTTTGTTGTGCTACCCAGACTCGAATG
GATCGATATTGAGGGACAATCTGCTCAAGCTAATGCTAAGGCATTAAACACTATCTTTACCGATGTGGAT
GAGGAACAATTCAAGTACAAATGCTGTGAGGATTTTCAAATTACATATGTTGACTACCAATTTGAAGAAT
TAAGGATGCAAGAGGATGAGATAATTGGTGAATTCAGTGGCAAAACTCTGAGACATTATAAATAA
>CATHA_329.1
ATGCACAAATGGAGTCTCAAGGGTAATCTACAAAGAAGCAAAAGATCACTCAAGACTATAAGATTTTATG
AAGATGAAGTGATCAAGTTAAAGACCTTGAAGACAAGAAGAATGACTCATGCACGAAACCTAACCCAGAT
TTATCATAAGAGGATCTTTGGTTTCCCAACAGAAGATTCTTATACTCAAGAAATAGATCTTCAAAATTAT
CATTATGTTCGAATATGTCCAAACTCTTTGCCCTTTGATATCCTTTCCAAGAGCTTTCAACCGACTTACA
ATATCAGTAAAACTGTAGTCAGTGCCAGCCCAAGCACCGTAACGGGGCCATCAGAACTAAGTTCTGGCAT
CCCATAG
>CATHA_330.1
ATGCTTAGTAGTTTGTTACTCCTTTTGTCCCTAATCTGCTTTTCTCCAACCCAAGAACTCCAAGTAGCAT
CTGCTACTTCTTTGAAAGATTTCTACACCAAAAAAGTTCATGTTCATGTAGCCAATGGTCTTTCAAATAA
TAAGACCTTCGTGAGAGTTCATTGTCAATCTAAAGATGACGATATAGGATATCATGATCTTTACATAAAA
CAAGAAATTCAATGGAGCTTTAAGATGAACTGGATCGACACTACACTTTTCTTTTGTCATTTCTGGTGGA
ATAATTTTGATACATCTTTTGATGTCTTCAATGCCTCATTTGGTCAAGCTAATTGTGGTCAAGATCCAAA
TATATGTTATTGGTTAGTTAAGGAGGATGGTTTCTATTTTTCTGGTAAAGAACATCCTACTCCTAATGAT
TTTTCTCTAGTGAATAATTGGTAA
>CATHA_331.1
ATGCACTTTTATGAAGAAGAATTTCGCCAAAATGAATCCGACACTGATTTTGTTAAATCTGACGCTCGTT
CGTTATTGATGAACCATAAAAGAGCCGTTGCTCAACCATTAGGAGCTTCTTTCCTTTCTTGCAATCTCTT
TCCATTTCAGTCTGGAGCATGGTCCAAAAAGAGCTTCCCTGAATTGTTCTCTTCCAACAGCTCTTCACCA
GCAGCTCCAATCGTGAAACGACAATCATTACAAAGGGGAGCCAGCGGTTTTCTCGAACCATCTGAAATTT
CAACACTTGCTGCCCCATTGAAGCTCACCTTAGTGGGCAAATTCTTTCATGGGAGACCATCAATAGAGGT
TTTACGCAAAGAATTTCATACTATGGGCTTTAAAGGTTCATTCTCGGTTGGTTGGATGGATCTTCGTCAC
ATTTTGATTCGTTTTGATCAAGAGGAGGATTATATGAGATTTTGGATGAAAGGATACCCTCTTCTTGTGT
TCAAATGGTCGTCGAGTTTTCATTTGGTGGCTAAACCTTCGGTATTGCCAACATGGATGAGTCTAGAGGG
TCTTCCCATTCACTTCTTCAACAAAGGGGTCCTTTTTTCTATTGCTACCGCCACTGGAAAGCTGTTCAAA
ATTGATGAAGCTACTGCAAATTTCATAAGACCGAGTGTTTTTCGGGTTTGCATTGAGGTAGATTTGCTAA
GTCTTTCCTCATCGTATCTGGATTGGTACAGGTCCGTCTTCGGGCTTCTGACTACTGCTCTTGTTTCTTC
ACAATCTCAAGCTGATAAATCAAAGGACTCAACTACGGATGCACAGAAGGTTAGGGTGCCAAAATCTTTG
CCAGATGGGGCCACGTTGCAGCAACAAATACAAGAAGCTGCACTGCAATCTGCTACTACATCGATCTCAG
GTTCTCAAGATGATCAAGCTCTAGATGCTTCCTTGGAGAAACACGCACTTGCTACTGTTATGGTTGCTGA
AGCCGCATATGATGAAGTCTTAGAGTTGCACGTTGAGAAGCCAGCAACAACCGGTGTGGAACAGGGTGCT
GCGCAGCCTGCTGCAAGTACTCTAAGCAGTAAAGATAGACTGATTCATAAAGAGACGGGATTGGAGAACA
AACCGGACCAGCTACACTTAGATATTCAAATTGCTATAGACCAAAAATATTCATCGGATTCTGATATATA
CACCGCTAAAAATTCAACCAACTCAACAGCTGAAATACAACAGGCATCCCCTATAATTGATGAGGATGAT
GTGGATTTCATTATGGAAGGGCCCTCACTTATGCTAAGGATGGGGCAGCCTAGTTCGAGCTCCAAGAGTC
ACAAAAAAACGTGTTACTTTTGCATTATAACTTTCATCGAGGAGGTCTACAGGAATGTCATTATATGGAA
TATGTGTGGGGTGGGTAACTATGCCTCTTTTGCACGTATTAAGAAGTTAGTCCTTGATCACTTTCTGTTA
GTTTTAGCTATCATTGAACCTCTCATTGATAACTCTAATCGATTGTATTATTGCCATCGTTTGGGTTATG
ATGATGCTTCTTTCACTACTAATGAAGTTCTTCCCCTCATCTTTGGAAATGTTTGGATCCGAATATGTGG
TTGTATCATAAAGATTTCTTACAAACTGTCAAAACTTCTTGGGAACAATTATATGAAGGCGTTGGTTTAT
ATATGTGTTGGCTTCCAAACTTAA
>CATHA_332.1
AAGATGCAAAAAGATAGGAGTTGGATGTATAATAGACTTCTTCGTGGTAGAAAGTCGTTCGTTTCAGGAG
TTTTTGAGGTGGCAGAAAAATTTATCCAATTTGCATGTTCTAAAGAGGAATTTAAGCAAGAAGCGCGATT
AAGGTACCCTTGCTTTAGGTGCCAGAACTGTAAATATGCAGATGTAGATTGTGTGAAAGTGCATATATAT
AAGCATGGTTTTATGGAGGATTACTATCAATGGATATCACATGGAGAATCTAGTATACTCCCTAGTGAAG
ATACTATTCACATGACCAAACACTGA
>CATHA_333.1
ATGCAATGGGATAACCATGATCTAAGTTCACCGCTTGCTGGTGATTCAGTTTGGAATAAAAGTCAAAATG
CTGAAACAGGTTCTTCACGTACAAATGTGAAACCAACAGTATTCTATACCGAGGATGAAACGTTACTTGC
AGAAGACAAGAATGGTAAAGATGTCAATGTAGCTAAGGCATGGAAAATCATTGTTCGTGTAGATGATATA
CAAGATTCCTATATTTGTGCATTTATGCTCTTAGAATCTGCATATTACCCAGAGAAAATCTCAACAGCAT
GTCTCTTGACAAGTTGCAAAGATCAAGCATCCAACTCTGTCATTAATGGCATTAAGGAATTGAAAAACAT
GAAACAGAAAGAGCAAAAGAATAAGTTTCGCCAAGAGAAAGCAAAGGAAAGAATAATAGATCCTAAAAAT
CCCATAAGACTGTCACCAGCTCCAGGGTCAAAGGAGAGGCCTTTGTTAACATTCTTGTTGTTAATTTTAG
CTAAGAGTAGGTGCAGTTCAAATCAAGAAAGAAACTGGTCCCTAATTTATGAACAAGGCTTGGCAAGAAT
TTTCTTGAACATAATTTCTGTTATTCCACTTTGGTACTATGACTATCTTGAACATACTCTCTGTATTCCA
CTTAGGAAGACACAAGATACAGAACACAATAGAGGCGGAACACTGATAAAGTTGGTTGGCATTGATATTG
AAGAGTTTCATCCACCATTCCTGAGCTCAGTTTATGAAACATCAAAACATGGAATTTACTGTTCTTGCAT
AAACATTGTTCCAGTATTAGGTTATTATATCAGTTCTCATCATTTGGCTTCGATCGTAGTTCAGCATAGC
AGCGGTATATACCAAGGAAGAACCATAAAAAGGTTGAAGATGAAAACTGGTGGGCTGAATTGCGTTACCT
TTCTTGTGTGTGGACATATTTCTATTTAG
>CATHA_334.1
ATGAAAGGAAATAAAAATGGAGCAAAAACGACGAAAACGAAGCCAGCGACATCAACAAAGAAGACCTACT
GCGTGAGGGTAAAGAGCATGGAAGCAGTCCAAAGAAGCAAAACTGCCTCCCTCCACAACGTGGAGAGTCA
AATTGGAAAATTAACTAGAATAATCACTGAAAGTCCGCCTAGTAATCTAATGAGTAACACGAAGGATAAA
TCAAATGAGGATGCTAAAGTGATCACCTTAATATGTGGAAAAGAATTAGTAAAGACATCTCCTACGATTA
TGCAAGAAGAGAAGAGGACTGGTCAAGTTTTGTTATGGTGTTGTGAAAGTCCCTTGGGAGGGTTATCTGT
GTGCCCATGTTTCACCGTATACTTTTTGAGTATCCTTAGATCAATCAAGAGCGAAAAGAGGCTGAATTAT
GCCTTACGAAACACGTTCCAGCAAAACAAACAAAATCCTACGACAGACGATTGGCATCCTACCATTGCTG
GTAGGGTTATAATTGAGGAGAGTCTACCCAGGCAGAAGCCTATTGCAGACGATGGGGTTTGCACCAAAAA
GAACGAAGTAGGATTTTCAAGGAGTAATACCCTTTGTCTTAGGTGCCTTCCAGAAGAGAAAACGATGAAA
GGGAACAAAAACGGACAAAAACAGAGCAAAAACAACGAAAACGAAGCCGACAGCTTCAATGAAGAAGACC
TACCGCCTCAGGTAGGCCAACCTACCATCTGCGGTAGGTCCTTTGAATTACCTAATTTTATTGCGCTCAT
AATTTTTAGGGATAAAAGAGATTTTCCTCAAAAGCTTATAAGACCTCCAAGTTACCAAGTAATAAAATTA
GAAGATAAAGCAAGAGATTCCCAGACAAGTAAGAAGCCAAAGATAAAGAGGCATTTCCACAAATGCTTGA
TTAACGAATATGTTTTCAGTAGTTGTGGTTTCTGGACACTTTCAAAGTCTTGA
>CATHA_335.1
ATGAATGTGTTTTGCTTAGTGAAGCTATGGAGGAGGATCATAGTTGGATATATAGAAGAACTGGGCCTGG
GATTACAAATGGTATGTGGGAGTAAGAAGAAGAGGGCTCACCCGGAGATGTCTACTCTGACATCGGCTTC
TATTCCTCTGGGGATGTCTACTCCAGCATCGACTTCTATTCCTCTGGGGACGTCTCCTTCTCTGGCTATG
ACATCTACACCTCTGGTAACCTTTACTCCATTTTCACAGTTTCTATACTCGAGTTCAGCGCCCATTTCTA
CTCCTTCTTCTTTATCATCTGCTGCGGGGATGTCATCGAGACTTGCCCCTTTATCATCAGCAGGTCCATC
GATGCCACCTGATCAAGGTGTTATTAACTCTCACATTCTCATCTTATCGACCACTAACAGTTTGAACAAG
CTATCGGCTTGTGCAAAGTCAATTACTGAAATAATCAATGAGCACTTTGTTGAGGCTTATGCAAGTTTTG
GAAAGATCCCAAACAGAATAAAGAACGTGTTGTATACAGAGTTTAGGGTAATTATTTAA
>CATHA_336.1
ATGTATCAGCCCGATTGGATGACTACTGCACAGTACTCGTGTCTTTATAATTATGGAGCTCAAATGATTT
CAAGAAAAAGCGGGAGGCAGCACAAAGGAACCGTCTATAGGGGTGTGGTAGCCAGGGGCCCGACAAGCAC
ACCGTGGGAGAGAATGGGCGAGGTATTTGCACAATCAGAGTTGTACATCTTACTAAATCTGCAAAAGGGA
CAGTGGATCGACACGCGATCTGACGAATTTTGGGCGAAATATCAAGAGTTAAAGGCGAATACAAAATGCT
TTCACATCGAAACCGACTCGCCCACACTGACTGACGAGCAGTTGATGTCCGAGGCTGGCAATGGCAGTAA
CAAGGGCCACGTCTATGATTTTAGCTCACAATCTACAGCCATCGTCGCCGAGCGACGGGAGGATGCTTGC
ATCGAGAGAGAGAAGAGGTTATGGGGATACATGCAGCAGGCACATGATAAGTTTGCCGGCTTCATGACTT
TGTTTGCATCTCAGTATGCTATGCAACTAGATTCGGCACCCACGCTGTTCTCTCCTTTACCTTCGATGGA
TGACCCAGACGTTTCTTAA
>CATHA_337.1
ATGTATAGACTACATCCTTTGAGAGCTGCAACACATATCTCAGCTGTCATGCAGGAGCGGTTCGCTAGCT
CTTACCACAGTTTGCTTGAGGTCCCGCCGGATGTTTACGATATGTGGTGGGGACAGTTTCAGAAGGTCAA
GATCGGCGACTGGATGAGAGATTTGCTTGGCAATATTGGGGCCACAAATAAGAGGCCTGTTTGGGTTCCA
GAGATGTTTTGGGATCAGATGATGAAGTATTGGGCGAGTCCTAAGTACAAAGTTTTTTGGGAACGGAATA
AAAGGAACAGAAATGAGGGACGAAAGGCTGGGGAGCAGGGAAGCACACAGAGAGTTTCTTCAAGAGGAAG
CACTTGGAGGAGCTCCACAAGCATCCGAAAAGGGGATAAGAATGGGCAGTATGTGGATTTTCAGCCAGAG
GAGTTCTGGTCGAAATTTCACGAGGCCAGACAGAAGGCCGAGGAGGAAGCTATAGCCACGGGGTATAAGC
TCTAG
>CATHA_338.1
ATGGACGAAATAAGAGAAATCAACAAAGTTTCAGGACAAACAGAGCTTTCCGGACCTGGAAAATGGCCTT
CGGATCCAGAAAGCCCTTTCATCCACGGACAACATTTCCATAAGGTATTTGGATTCGGGTCAAGAAGCGG
TAGGCATCCACAATCACTCGAAGACCAGGCCTTCATAAAACTATTTGGAATTCTAATGATTCGACCCTTA
GGTGACTTAGCTGTTGGTCTTTTGGATAAGTCTTCCAGGGCCTCTTCCGATGACGTGGACGGGTTGACAC
TGAGGGTGGATCCACTTGAAGAAGGGCGTATTACCTTGAGGGCGTGGCCCAACCGGTATTTACATGGACA
TCGCATCATGCTCTGCGGTGGAACGTTATATGGGAGTACGGTTGTTTGTAATCGAGCGCTCATATGGTGT
TTGGCTGGTATTGACTACGAGATGCCGGAACTTGGTTCCGATGGTCTAGTTTTGGGGATCCGGACTTTAT
CCGTGGAGCCCACTGTTGCATAA
>CATHA_339.1
ATGAATGCCAACATATATTTAATCATAACTCAGTATCAGAGATCTAGAACATTGCACCGTCGACCGTATG
TCACATTGGCTTGCGAGCGCGGAGGTTCAGTTAAAAAATATAAAAAACCAATAGTGGACGATGAGGAAGA
AGAAATACCGAAAAAAGTTAGTGCGCAGAAAATTTACAATGTTGTTGCGAAGATTAAGAGGAACCGGATG
CAGGGAAGAAATACGTTAGAGGAAGTTCTCTGCTTAAGTGTAGAAAGGGGCTACACTGTTTTTCACAGAA
ATCGTGAGGACAGTAATGTACTTAGTGATATTGTCGTTTCACACCCGACATCGATTGCAATGATTAGAAC
GTGGCCATATGTACTGAAAATGGATACGACGTATAAAACGAACAAGGTCTGGACATCTCAAGTGTTGCAA
TTTTTAATAGAGACAACGAACCGGGCAGAGAGCAAACATTCTGTGTTGAAGCTGTGGCTATCAACGTGTC
GCGGTGATTTGGACACCGTGTTTCTGAATATCGACTCTCTCATCCAAGGTCAAACTGCAGAAATTAAATA
CACATTGGAATTTTTTACACTTAAAGAGAAGTATGGCGCTAAGAGTAATCCCATCGTGAAGAATTTAAGT
AATAAAATTAGTCATTTGGGTTTGAAGAAGATAATGGATGAGTTAAAGAAAGCACGTCAGATGGAAATTA
GTACTGGTCCAATTTCTAATGTCCGGGAAGTTAGGCGACTCATCAAAGGTGTTATATATCCGGTGTTTCC
TGATGATCCTTGTCAGCCGTTGTCAACCCCTGTAGAGACCACAGTCACAAAGGGACGGCGGAAGACGAAT
TCTACCAAAAGGGATAAGTCTCACTGGGAATACGTCTCCATCGCATATAGGAAGATAGGAAAGTCTAGTG
GTTCAGGTTCTGGGTCTGTTAGCGGTTCAGGTTCTAATCCTATTCCTCGTGTAAGAGGTAGGCCGCCTCG
TAGCGGTAGGGGTAGGGGCAGAGGACATAGCAGTGGTAGGTCCAATTTATCATCCATTGTAAATCCGAAT
TTACCATCAGTGCCATTCCCTTTCAACAATGTATTTCCCGGGTTTATGTATGAATTTATACAAAATTGGA
AAAATATGGTTGGAGATGGTAGCTGTGGATTTAGGGTTGTATCAAATTTTTTGTTCGGGGATGAAAATCA
TTGGCTTAAAATTCGTAGAAGAATGAGTTATGATTTACAGCACTGTATGAACATATATAAGCAATTGTTT
GGCTCAGTTGAATGTTTGACAGAGTTGATAATGAAGACAATTTGGGAAGAGGGTTCGGCGCCACCTGAAT
ATTGGATGGATACACCTGATCACCTTTATATCATGTCTAACATATTCAATCTATGCGTTGTATTTCTTGC
GTGGTCAGAGTCAACCACTGTCTTACCTCTTGTTTCTAATATGGATGGTACTGCTAGAACGATATTCATT
GGACTCATAGAGGAATTGCAGCATTTTATACAATTACAGTTGGTAGATGGATGCCCTTTGCCCCTATTAC
AGGTGCAATATGACTATCATCGAGATATACGAGTTAGTGGATGGGCGGCCTCATATCGTAATCGGATGGG
AGATTGGGTTACGAGATACCGTGAAATCCACTGGGAATATTCCCAGGATTCTGAATCCTCGGGTGAGTGG
GGGGAGAAACCCAACAATCACGAATATCCTGAGTCATGTACGGCATCCACCGAACCTCATCAGCTGTCAT
CATATACAGTCTCAAGCGAATATCCAGCAGTTTATTCTCATTCTTATAACCGATCGTCGGAAACATCTGG
ATGTAGGGCTTGCATCCTTCGAAAGAATGTCTAA
>CATHA_340.1
ATGTTAAACGGCCGTAGAGGAGATGATGATCTTGGTCCTGTCACGGACAGCACAGGTCAAGTTGAGGGGC
GCACTATCATAGCTTCGTCTAGAGGTGTGAGGGGTCGACATAGTACTTTTGACCTCCCTGTTATTCCTAC
CCCTCTTGCACCTGGTTTCTATCATGGTACAAGTGAAGTTGGGTATTCTACCCAACCACCGGCTGTACCT
TTTAGATCTCGACCTTCCCTCCAATCCCATCTGTCTCACACACCTGTGCCCTATGAGCCATATGGATCTG
TACATCAACCTTCACACCCCACAGACATAGTATATGATCCATACTTACATGCTCCTACCATTGTGCGACC
TCGCATACGGTATAGATCTACCACCCAGGAGCCTATATTGAAGGTTAGGGATCAGCCGAGGCAGATAAGG
GTTGAGTTTTTTGATAAGATGCTTGCCGCCGCCCCTCAGGATTCTTCATACAACACACGGGGAGAGGCGG
ATGAGAGAGGTGATGATGATGGTGATGGTGATGGTGGTGATGATGATCAGGATGAGGGTGATGATGATGG
AGATGAGGAGCAAACCGTATATATAGCACTTGTGGCACCAGCTAGTGGATTGGACGGGCGTCCTCGTCAT
GGGAAAGGGAAGGGTTTGACTGGCAGCTTTATGTCGGGTCTCGTAACAAAAGACCCGAGGTGGCTCGTGA
TGTTCCGGCACCGACACAGAAGAGAAAGAAAGCGAAGACTTGAAATTGGGAGCAGACAGGCGCAGCAGAG
GGAGGTCCTGTTGACCCGGAGCTCATCCAATTATACGGTGGATATGCGGCGGGTTCGATATGGCGTGGAC
AGGATCATGGTCAGGCTTCCAGGGTTGATCGAAGGAGCTTGCAGGGTTCTGGTCACTATTAGAGCGTGGA
TATATTTGCCCATGTTTGCACCCCCGTTTAGACATTCTTTCGAAGGATGCAAGCCCTACATCCAGATGTT
TCCGACGATCGGTTATAAGAATGAGAATAAACTGCTGGATATTCGCTTGAGACTGTATATGATGACAGCT
GATGAGGTTCGGTGGATGCCGTACATGACTCAGGATATTCGTGATTGTTGGGTTTCTACATGGCACGAGT
TCATTGCATATTTTGACTGCATGGAGCCTTACATGCTTGACCGGATTTTGAGACAGTTCAGTTTTAGGCA
GTGTATTCCCGCCCACCCTATCTAG
>CATHA_341.1
ATGGGACAAGTAACTGAATTTCATGGAGATATAACATACTACCAAATACAAATTGTTCTTCAACCAGAAA
CTATGAGAAAACCACCGCAGAACACATTTAATACAAAAAATAAAACACGAAAATTTTCTGGTGAACAGCT
ACGGCGACACTTTCTGGTATTAGCAGCAGAGAAATTTTTCTGGTTACCGGCAGCGGCGAACAATTCGCTC
CCCGCTGTCCGCTCCCCTCCCCTCTCCTCTCGGCGACTCGGCCATAAGCAAGCAGCGGCGGCGCCGCCAC
TCCACCACACCAGCAGCAGCAGCAAGCAAAAGCAACGGCAGCGCAGCTTCTGCTTGCTGGAATTTCTGTT
GCTTGCGGGAGAAATTCTACCGCCTGCTTCAGCTGCTGCAATTTCTGCCACAGATTTCAACAGCAACTGC
TTCTTCTCTCTGATTTCTGCTCCGCAGCAGCTACAATTTCCTGCCTGCTTTTGTGTTCAGCGAGCCGCCC
TTCTCCGGCTGGCGTAG
>CATHA_342.1
ATGGTTGATTCCTCTTGTGGTGGTACCTTTCTTCATAAAACTGCAGATGAAGCGTGGGATTTATTTGAAA
ATTTGAGTGATAATTCACAACAACACACCACATCCTCACGTATAGGCATATCTAGGCAAATAGGAAATAC
AGGAATGTATGAAGTTTCTCAAAATGTTGATCTTTCTTTGAAAGTTGATGCTTTATCTAAAAAATTTGAT
CAATTATTAGCTTTGAATACATTGCCTACTAATTCTTCTAATATGCAAGGTGTTTGTGCAATTTGCTCTA
GTCCTTCTCATATTATTTATGACTGTCCCAGTACTTCACTATTCCTAGAATTTGTGCAGGAACAAGTCAA
TGTTACTCAAGGATTTCACAGACAGAGCGACCTATATTCAAATATGTACAATCCAGGTTGGAGAAATCAT
CCTAATTTCTTCTGGAGGCAACAAGGAGGGAAATGTCCATTAGCCCAGTAG
>CATHA_343.1
ATGGCGGTGCGTTGGCGTTTGAAGAGACCGAAGGCACATATTGTGCTTCTCTTTTGCACCATTTTCCTCA
GCTGGTTCTCAGCGTTTACATCAGCAGCAGTGGTTACACTTGAATCCATTGAAATATTCAGGACCCATGA
GTGGCTAAACTTCGAACCTAGTGTGTATTTCCAGTGTAAAGTGGAAAATAGGACCTTTCTACCTGATGTG
AAGGAAAAGCATGTCTTGTACTCCTTCAAGGGTGAAGAGTCTTGGCAGCCACTAACGGATCTTACCAATA
AGAAATGCAAGCGATGTGGGTTTTATGAAAAGGACTCCCTAAAATCTGATGATGTCTTCGATGAATGGGA
GTTCTGTGCTTCTGATTTTACAAGGTCTGATGGTAAATATGTCCGTACCGTAGACAAAGAATTTAATGCT
ACATTCTTTTGCTTGGACTGTATATCACTTCAAAATGCTTCAAGCCATTCATCCAGCTCACAAGATGGAA
AGAAGCAGCAAATTCAATGGATACTGGTTGGGCTCATCAGTGGTTTAGCACTAATCGTCACTTTTGTTGG
AGCAATAATAGCATACAAGTATTGGCAAAGGAGAAAGAAACAGCAAGAACAGGCTCGGTTTCTGAGGCTG
TTTGAAGATAATGATGATATAGAGGATGAATTGGGTATTGGTCCCCTTAGCCATGTAATTTGA
>CATHA_343.2
ATGGCGGTGCGTTGGCGTTTGAAGAGACCGAAGGCACATATTGTGCTTCTCTTTTGCACCATTTTCCTCA
GCTGGTTCTCAGCGTTTACATCAGCAGCAGTGGTTACACTTGAATCCATTGAAATATTCAGGACCCATGA
GTGGCTAAACTTCGAACCTAGTGTGTATTTCCAGTGTAAAGTGGAAAATAGGACCTTTCTACCTGATGTG
AAGGAAAAGCATGTCTTGTACTCCTTCAAGGGTGAAGAGTCTTGGCAGCCACTAACGGATCTTACCAATA
AGAAATGCAAGCGATGTGGGTTTTATGAAAAGGACTCCCTAAAATCTGATGATGTCTTCGATGAATGGGA
GTTCTGTGCTTCTGATTTTACAAGGTCTGATGGTAAATATGTCCGTACCGTAGACAAAGAATTTAATGCT
ACATTCTTTTGCTTGGACTGTATATCACTTCAAAATGCTCACAAGATGGAAAGAAGCAGCAAATTCAATG
GATACTGGTTGGGCTCATCAGTGGTTTAG
>CATHA_343.3
ATGGCGGTGCGTTGGCGTTTGAAGAGACCGAAGGCACATATTGTGCTTCTCTTTTGCACCATTTTCCTCA
GCTGGTTCTCAGCGTTTACATCAGCAGCAGTGGTTACACTTGAATCCATTGAAATATTCAGGACCCATGA
GTGGCTAAACTTCGAACCTAGTGTGTATTTCCAGTGTAAAGTGGAAAATAGGACCTTTCTACCTGATGTG
AAGGAAAAGCATGTCTTGTACTCCTTCAAGGGTGAAGAGTCTTGGCAGCCACTAACGGATCTTACCAATA
AGAAATGCAAGCGATGTGGGTTTTATGAAAAGGACTCCCTAAAATCTGATGATGTCTTCGATGAATGGGA
GTTCTGTGCTTCTGATTTTACAAGCTTCAAGCCATTCATCCAGCTCACAAGATGGAAAGAAGCAGCAAAT
TCAATGGATACTGGTTGGGCTCATCAGTGGTTTAGCACTAATCGTCACTTTTGTTGGAGCAATAATAGCA
TACAAGTATTGGCAAAGGAGAAAGAAACAGCAAGAACAGGCTCGGTTTCTGAGGCTGTTTGA
>CATHA_344.1
ATGGTGACACATGATGAACTTGTTAGAAAAATATTGAAGTATTCAGGAATGAATCCAAATCTTTGGCGTG
TTCAAATGACAATGATGGTGGCTTCATTCTATGAAGAGTATCAAATATATAATTTTACTTTGTACAACTT
GAACAATGATGATGAGATGCGTTACCTTTTGACTAGTAGACCTGATATATCAAAGCAACGGATTCACGTA
CTATTTGAATTTGAACCAATCCAATCAAAAACATTTTCAGAAGTCCAGCACACACATATATCAACTGATG
AGGATCATCTAAACATTCGTCAACATGTCACGACAATAACACATATGGTTTCTGATGAATCGTCAATGTT
GTACCAAGACGTAGAGGAAGATGATGATGATGATGATGACACTGATGAAGATTATGACATATCCAGTAAA
TCTGATGACGACAATAACCCTAATGATTAA
>CATHA_345.1
ATGTGGCAACGGACGTGGCAGGGGGTGCTTAGTAAGAATAACGCACACAGAGAATGTGTTATTCTTACTG
ATAATGCACATGCTGTGTGTTATCAACATCACAAAACTCCAAAACCCTGGCCACCGCTGCAACATTTTCT
TCTTCTCTTCTCTTCTCCTTCCTGCCATTGCACATTTCCTCCTCCCTCCTCCACCGTTGTGATATTTCCT
CTCTTCTTCTTCTTGCTTTCCTTCTCTTCTTCTCTTTCCTTCATTCCTTCTCTTCTTCTCTTCCTCTTCT
CCTTCCTTCTTTCAATCCTTCTTCTCTTCACAGTGCCGAGTTACAAACCCGTGGAGTACGAAGGTTGCTG
GGTTTTGGGGTGGCGAGCGGTAGAGAAAGCTCCACCGAATAACTTTGATTTCAATTTATTCCAACTTTCG
ATGTGGGTTTTATGA
>CATHA_347.1
ATGCCTGAAAATATCTTCTATTTCCAATTCCCTTTTCACTCTATAAAAACACCTAACCAGCTTCTAAGTG
CAGGACAAAGTCTTTTTACATACAGAAGCTCAACAGGTCCTTGTCTGAGATTGGCTCAAGGATTGATTAA
GGTGTGGCTATTGATGCTCCGCTCCAATCCAGTTCCTGAATTCAAAACTTTTGATTCTTATTATCTCACT
TGGTATGACAGCAGCCACGGCACTGATGGCCCCTATGGGGAGCCACTTCAGGAAGGATTGTCTGGTGGGT
TCAGTCCATTTTATGAGGAGGCTGGAGATGGTTTTCTAAGTGGATACTGGTATTCTGGAAACAGAGAGAC
TGAAGAAGTGGAGTTGGCATGCAATGGAGACGGCAACTGGGAATATGAATATGCATCCTACTTTGGGAGC
GGTTGGGGAGAAGATATGGTTCCTCGTGGTTATGGCGATGGAGAGTCTGAGCTCTGCAACATTGTAGAGA
AAGCAGATGAAGGTGAGCAACCGGAAGGCAGTTTTTCAAGTTTTGCCGATGATATGGAAGGTGGTCTTAG
TGTTAAACAATGGTCTGGTTACCATTTGGAGTTTGAGGATGGAATTAATGATTGTTACAGTTTCTCCAGT
AAGCAAAACAAAACACCTGCAAGAAACAATGAAGAAGAAGATCCATGGAGTATGGGACTCTGGGAAAGTG
AGAGATACAATGTACTTGTTCCACTCAGATGTGACGGAGCAAATGGCATCAAGCCCAAACTAAATATCAA
AGCATCTAGGTCTGGGCTGTCGAATGGGTCAGGTGGAACATATGAGCCTGGATCTCCACTTCCCCGTCCG
CCAGATCCTCATCTTCTCTCTCCTCCATGTTCGGGATCTTCAAGTCCTCGTCTGCCCAGATGTGGAGGGG
CAGGAGCGCGTCCTCTAAGAGTCCCGCCACCGGGTAATTTACGGGCGCCCCTCTTCACTCCACGAGCACC
ATGCTCAGTCGGAGATGATAATGGCCCCTCTAAAACCCCTGTAGTCAGGGTGATGATAGATCCTCAACGG
GTAAAAAAAGGCCATCCCTATTGTGCTTTTTTCATTGAAGTCAGACCTCCACATGAGTAG
>CATHA_346.1
ATGGCCTTTTTTTACCCGTTGAGGATCTATCATCACCCTGAGATGATTACAATAGATGATATCGGGATAT
CACCCGAGTCTACATCGGCAATCCAGCACGTCACATTCCTGTTGCCGGAGGTAGATAACCTGACTACAGG
GGTTTTAGAGGGGCCATTATCATCTCCGACTCAATATGCTAGTGTCATGAGGAAAGTTCAGACCATCATC
CGTCGGTACATGATATTTGCAATACAGCCATCGTGTTGTCATCCCTGGGAGCTTGTACCTGAGCATGGTG
CTCGTGGAGTGAAGAGGGGCGCCCGTAAATTACCCGGTGGCGGGACTCTTAGAGGACGCGCTCCTGCCCC
TCCACATCTGGGCAGACGAGGACTTGAAGATCCCGAACATGGAGGAGAGAGAAGATGA
>CATHA_348.2
ATTATGCAAAAGAAATTTCAACTGCTATGCCACAAGGCCTGCAAAAACCTAATCGTCCTGAGAACTAATA
AAATGGCATACGCAGCGGCGGCGGTGGCTCCGCCGTGCTTTCTCACTGTCCGGTCGATGGCCAGTCGGCC
GCGTCAGGGACCGAAGTCAAAGAATGAATTCACCAGAAACAGAAGCGGGCGTTCTCCTGACCAGAACTCG
AATACTTCTACTACTAGCACCACTGGTTTTGGCAACAAAAAGAGAGAGCCCCAGTGGCAGTGTGTACAAA
ACTGCGGTGCTTGCTGCAAACTTGATAAAGGTCCTACTTTCCCTTCACCAGAGGAAATTTTTGAAGACCC
TTCTGATGTTCAGACTGTGAGCTGA
>CATHA_348.1
ATGCAAAAGAAATTTCAACTGCTATGCCACAAGGCCTGCAAAAACCTAATCGTCCTGAGAACTAATAAAA
TGGCATACGCAGCGGCGGCGGTGGCTCCGCCGTGCTTTCTCACTGTCCGGTCGATGGCCAGTCGGCCGCG
TCAGGGACCGAAGTCAAAGAATGAATTCACCAGAAACAGAAGCGGGCGTTCTCCTGACCAGAACTCGAAT
ACTTCTACTACTAGCACCACTGGTTTTGGCAACAAAAAGAGAGAGCCCCAGTGGCAGTGTGTACAAAACT
GCGGTGCTTGCTGCAAACTTGATAAAGGTCCTACTTTCCCTTCACCAGAGGAAATTTTTGAAGACCCTTC
TGATGTTCAGTACTACAATAGCTTGATAGGAACAGATGGGTGGTGCATACACTTTGACAAAGCGACAAGA
AAATGTTCCATTTATGCTGATCGTCCCTATTTTTGTCGGGTAGAGCCAGATATTTTCCAGACGCTCTATG
GAATTGACAAGAAAAAATTCAACATGGAGGCTTGCAGTTCCTGCATAGACACAATTAAAGCAATACATGG
GTCAAATTCGAAAGAGTTGGATGATTTTAATCATGCAATTTGGAATGCCAGTTCAAAACTGTGA
>CATHA_349.1
ATGACCTATGGTCAACTTTTTGCATTCATTAAACAAGAAGCTTTATCTGCATGTCAAGAATTAAAATTCC
AAGCAAAATATGGCAGTGAACGTCGCGAATTAGGATCATTTTGTGAAGCCTTTCGTATTAAAGGCATCAA
AGCTCCTTCTGCCCAGATTAAGAAACATTCTTGGGCACGGAAAACCAACAAGATTAATGAAATTCTCGAT
CAATTTCCTGAATTGAACAACGAACTCAAAGAAAAATTAAGTATCTCCTTAGTTCAAGACGATTCCTCTA
CAGACCATGAACCTGAAGATCTTCAAGATTTCAGCAGTACAGACGAAGGTAATTTATCCTCTCCTTGTGC
TTGCAAAACCATTAATATGATTCGTTATTCAGACAATACCGTCAAAGATCAGAAAGAATTAATTTTTGAT
ATTATTCAAGACCTTCCCCCTGAAGCACAGAAAAAACAATTAGAAAAACTCAAAGCCTTAATTCTTCGGG
AAGAATCCAGTTCTGCTCGCTTAGTAGAACCATTTAGTATTTCAAAMATGTTTGACCGATACCCGCACAK
GAATCCTCAAATTCGGCAACACAGTACCAAAGAATTACAAACCGAAATTCATTCATTAAAAACTCAGAAA
AGCAATATTGATAGTTATTCTAACATGCTACATCACATTTTGGAAAACTCGCATTCTGTCCAAGGCAACA
AAGGCGATATTAATCCAAACTACAACGACAGCAATATTGTTATACACTATGCAAGCTATGATCGGGATTT
TTATAACAAAATTTTAAACCCAGTACTTTCAAGTGCAAAAGATCAATGTAATATGGAAGTATTAGGGTAT
CGAACCACAGAGAAAGGCTCAACTACTTCAATTATTATCTACCTAAATTAA
>CATHA_350.1
ATGAGAGAGAGTTATTCTGACATTAGTTCACCATTAAACTTACTTTCTAATAAGGAGAAATTCGAAGCTC
AAAACATGGAAAATGAAGGAAGTCTTTGCTACAAGCTCTACAAAACCATAAGCTTCCTTGCTTCCACATT
TTTCTTGTCTTTCATAATCAACATTCAATCTCAATTCTTCAACTTCTTAACTATAACTTGTGGAACAAAG
CTAAATCATGGAATGAGAAAGAAGCTTAGCACTGGCTATGAAGACACATCAATAAGCCTTTCTTTAAACC
TTTTCTCTAATGCCATGAGTTATCTGGTTATGTTGACCGAGTTAGTTGGTTCACTTGTTCTTTATGTGGT
GTTTTTCATGCTAAGCTTAAAGGGGAGTTTGTTGAGAATTGTTGCTTCTATGAAAAATCTTGATGGATTT
ATTCCTTCCATTCAACTCTTGCGCTTTGTGAGTCATCAATTTGAATTTTCTTATGATGAACAAAAGGAAC
TTATGCGGTTGCTAATTTGTGAAAAGAAAATGAATGGTATTTTGAAAGTGCTTAAAGATCATCTTTGTGA
TCTTGTGAAAACTACCTTTGAAAATAGTGCTTTTGAACTATGTTTAAAGAATCTTGTTGAGAAACCTCTT
GGTTATTCTATTTCCTTCAACGAATTTATTTCGAAAGATGCCTATGATCTAGAAAGTTTTGTGGCTAAAA
CTTCATGGATTCTTCAATGTATCTCTAGAATTTTGAAAATGAAAATATTTGAGGATGAATCAAAATTGTC
AAAGGATCATTCAACAATTTCTGTAGTAGCAACTAGTTGTACTAGAAGATTGAAGACATTATGGTTGAAA
GTTTCAAATGAGGAATTCCATGATCAAATTGAAGTGTTGGAAGAGTTTACAGGACCTCCAAGACTCATTA
GAGACATAAAAAGCTCAACTAAATCAAATTGGAAGCTCTCAGCTACCATGGATGACAAAAGAAGCAAGGA
AGAGTGA
>CATHA_351.1
ATGGAAGTCATGAGGAAACAAGAGGATTTTCATACTAATGGAGTCAATGCACGGTGGGAAAACCATGATG
GTGGAAAATCCATTTCTAGAGGACGTGATGGTTATGGTAATTTCACTCTTCGAAGATCAATTGGAGTTGG
TTACTCTTCTTCTAATGATAAATTTTATGGTCATACTTCTTATGATAATTATGGGGGTTATGAAAGAGTT
AATGATAAATATGATGAGCATAGTCCTTATAAGTATTATGAAGGATACCATGTTAGACATGATCATTATG
AGCATACCTATGATACAGAGGTTCATGGTGAAAGTATGCATGGAAATTATGAATATAATGATAGTTATAG
CTATAGAGGAAGAAGAATGGGATTAAAATCAATCAACACTTGGAGCTTAATGAAGCAAGCATTTAGCATT
AGATGTGGAGTCAAAAACCATAAAGGACAAGGACAAGATCAAATAAAGGTTAAACTCATGGAGTCATTGA
TGGTTGAAAAGAGTTTTAAAACACATGCTATGGAAGAGAAAAGAAGAGTAGGACAAGGGAGTTTCAATGA
GGGACAAAGTGTTAGTGAATCCATTTCTACTTCATTGGAAGAGTGTGAATATAAGAAAAATGTTGTGAGC
ACAAAATAA
>CATHA_352.1
ATGCAATTGAAGATTGGGCCAATCACTAGAGCTCAAACGAAGAGACTCAAGATACAAGAGGATAATGACA
TGGTTTTATCCTTGAAGGGTTTGAAAGTCAAGAAAAGACTTCCAAGTTATTCTCTATTTGTTCAATTAGC
AAGGATTACTCAAGAGAACAATTGGAAGCTAAAATTGGCTAAGTATTTGAACAAAAGACCTTACCACCCT
ACCCCTACCGTCGCCGGTAGGCTTCTTCCGGTGGAGCTGTTGGAAGACATACACCTACCGCCGACGGTAG
GTCACCCTACCGTTGCCGGTTTTATAATGTCTACAGAAAGTCAATTGCCCACTCAATCTCATCAAGAAAG
AACTAGTAATCCTATAAGGATGAATCTCAATGAGACTTTGAGGCCTATGCAACAATCAATTGAATGA
>CATHA_353.1
ATGCATAGTAGCTATGCTCCACATAGTGTTAGCGGATTGCACTATACGTGGCTAGTCCCCCGTACTAGGG
CCTCTTCCGATGACGTGGACGGGTTTTTGACTCTGAGGGTGGATCCACTTGAAGAGGGGCATATATCTAC
ATGGACCTCTCATCATGCTCTGCGGTGGGTCGGCTGCCTTGTGGAGAGCCAGGAGGGGCTTGAAACTAAG
GTTGGTCTCAAGGTTGACCTAGTAGGTACCCCAAGAATCTGTAGCCTGGTAGGCTCTACCCTACCGTTGG
CGGTAGGTCACCTAGTAATAACAAATGCTAAAGAATTCTTCTGGAGAAACCAAACCCCAATTCGTGGAGC
TAATAATTAG
>CATHA_354.1
ATGGAAAGGCCTAGGGAGAAAAAATTGAGTAGAGACAAGGAAATAAGTGCTCAAAAGAATGATAGTGGAA
AAAGAGAAAAGAGGTGCTTCTATGCAAAAGAGAGTGAGATCATTGAAGCCATTGAAAAAGAAGAGATGGT
TTTACTTCTCTATTGCAAAGGGAGAAATCCGGAAGTCGATTTGGGGAAGGCATTTAGAGCGGCTTCTCAC
ACTTGGAGAAGCCTTATAGAATGTTATAAGCACCTCAAACATGGATTGTTTTGGGAGGTGGGCGATAGAG
ACCATGTGAGGTTTTGGATTGATGTTTGTCTGGATGAAGAGAGATTGCTTGGTTCTTGTATAGAGCAGGG
AATGTCAACCTTTACTGCATTATTGCCTCCTCATATTTTGGAGAAACTGAAGCTGGTTGTTGTCTCAGCT
GCTCGGTTGGACAGAGATAAGCCTAGCCTAGGTGGAATCTGGATGGTAAGGGGGTGTTCTCTGCAAAATC
AGCATATCAGCACACACCCATTTCTTCGATTGATCAGGCTGCCTGGAGAAAGGTTTGCAAATCTCAAGGG
CCAACTCGTTTTTCTCTTTTTCTCTAGTAGCTTAGGTGGTTTAGATTCAAAACAAGACTATTGTTGTCAT
CCCGGGTTTTTTCCGGCTCGTTTTCCCACCTCAACGTCGGCGTCCCACAGCGACCAGATGCTGCCTGCAG
CCACCGGACGTCGGAAGCCACATAACATTTCTGGTGGAAAAGGAGATGTGCCTCTGAAGGTAGAGAACTG
GGTGAATTGCATTAAAAATTGTTACAAAACTATGACTGAGTACCCATGGCCAGATATGGTGCCAATATTT
TTATCTTCGCATGGAGAGGTTGATTGTATTATCTTCTCATTAACATGCTCCTTGTGCAGAAAGTTGAGCG
TCAAAATTACTGGACATGATGGATTTGAAAAGCTTGATATCCGAATTCCTGTTGTCTTTAATGTGCATCA
CCTACAGACTGTAGTAGGGTTCTCCTTGCATTCCTATGAAGTACAGGAACTCAAACTACTTGATGGAACA
CTGATAAGAGAGCCTGATTCAAGGGAAGTAAGTCATAACAGCAGAAAGATCAATGAAACAAGTGAATTGC
AGGAACCAAAACCACATAGTTTTGGTAGAGAAATAGTTGACAAATTTGCAAGAACGCAAGTCAAAGGAAA
AGGAAGCGAATCAGACCAACTAGATTGTTTAACAGAACAATTGAAGTACAGAATTCCACGCCAGAGTCCA
GGGAGCAGAATAGTTGATGAAACCCTTCAAATGGATGAGTCCAGGAAAGTGATCGAACGCAGCAGCTGA
>CATHA_358.1
ATGAACAAAACAACATATGAAGTCTGGAAGGGCAGGAAGCCTAAGCTAAGTTACCTGTATGTGTTTGGAA
GTAAATACTACATCTTGAAGGAACGAGAGCATCTAGGAAAATTTGATGCCAGAAGTGATAAGAGAATATT
TCTGGGATACTCCACAAGCAGTCATGCATACCGTGTATTCAACAAACGCACTAGCGTAGTCATGGAATCA
GTAAACGTGATTGTTGAGGATATTGACACCAGGAAACTAAGTGTTAAAGATCAAGTTGTTGACGATGAAG
ACAACACACCTGAAGTGACAATGACTCAAGAAGATCAAAGCAATGTTGAAGGTTCTTCAAACTAG
>CATHA_356.1
ATGAACACCAAAAAGTATTGCAGCCAACGACGAAAGAAGAGTGATGTACAATCAGAGGAGCTTGGAAATC
TAGAGTATAGAATCCTTGATAGGAGTTTTTATGTGCTTTCCATAATGTGGCTCGAGGCAATTAGAGAGGG
TAATTCTGTAATGGAAAAGTCTAGGCCTCACGTTTATTTTGAGGAAGACATCTTTAACCAGTTGGTTGCT
ATTGGGATTGAAAGTGAGATTATAGATGATTGTTATTTATATCTCGCCCAAAATACTAATAAGACAAGGG
CTTTTTTTGGCTGTCCATCTGAGAGGTGCAAGTCCATCTTGATGAAACTGATGGCAGTTTCCAAGAAAGC
GTAG
>CATHA_359.1
ATGTTCTTAAAGCATAGTATGAGGGTTAGGGATCTAATTTATAGTTGGAAGGTGGGGATTCTGAATAATT
TGTTTCTCCCAAGGGATGTGGATAAGATTAGGAAAATTTGGACTATTTACGGTTCGATCGGCTTATCATA
TGGGAATGAGTTCATGGACAGAGAGGCGACATTGAGGAGGGAAGTGGGAGCAAGTTCTAATTCAGATCTG
AGGTCTACATTTTGGACCAAGTTGTGGAAGATTTCTGCTCCCTCAAAGGTGAAACTTTTTGGTTGGAAGG
CATGTAGTGACATTGTGCCTACTAGAGTTAATCTAAGGAGGAGAAATATTTTGGGGGAAACTTACTGCCC
AAGGTGTAATATGGAAAATGAGGATAGTATGCATGCATTTTTTGTTTGCCCAAGGGGTAATATGGAGAAT
GAGGATACAGTAGGAGCTTAG
>CATHA_360.1
ATGCCGCGCTATGATGATCGCTATGGAAACACCACCCGTCTCTATGTTGGTCACTTGTCATCACGAACTC
GTGCGCGTGATTTGGAGCACATCTTCAGTAGATATGGAAGAGTACGGGACGTGGATATGAAGCAAGACTT
TGCTTTTGTGGACTTCAGTGATCCTCGTGATGCTGATGATGCAAGATATAGCTTAAATGGACGGGAAGTT
GATGGGCGTCGTATCATTGTGGAATTAGCGAAGGGAGTACCGCGCGGACCTGGTGGTGTTCGTGAATATA
TTGGTAGAGGTCCTGCTCCTGGGTCGGGACGCTGCTTCAATTGTGGAATTGATGGTCATTGGGCTAGAGA
CTGCAAAGCAGGTGATTGGAAGAACAAGTGTTATCGTTGTGGCGAAAGGGGCCATATAGAAAGAAACTGC
AAAAACAGTCCTAAGAAACTGAGACGCGGCCGAAGTTATTCACGTTCCCCAGTGAGATCAAGATCTCCTC
GCCGTGGCAGAGGCCGAAGTCCGAGCTATAGCAGGAGTCGAAGCTACAGCCGCTCAAGAACGCCTCCAGC
TAGAGAACGAATTGTTGAACGTGAGGAGCGGAGGTCCAGGAGTCCTCGTTATAGTGAGAGTCCTGAGCCA
AACAAGGGTACTAGAGATCCTAAATCTAGGAGGCGCAGCTTAACACCTGATGAGGGAAATGTGAGGGGGG
CTGAGAGTCGTTCACCTTCACCTTCACCTGACAAAAACAGAATGGTTAAACAGCAAGATGGGGACAGTCA
GAGCCCTAGAGATCGGAGCCAGAGTCCTGTGAGCCATGAAAAGGTTGGTCTTGCTGATAGGAAGTATGAA
GCGGACAGTCCCTATGAGGTGAATGGTCAAAGCCGCAGCCCTAGCCCTAGCCCTAGCCCTAGCCCGCGAG
AGGTGAGGACCCCTGTTGATGAAGATGTTGATGAGCCGCGCACTCAGAGGGGCAGCGAGTCACCATGA
>CATHA_360.2
ATGCCGCGCTATGATGATCGCTATGGAAACACCACCCGTCTCTATGTTGGTCACTTGTCATCACGAACTC
GTGCGCGTGATTTGGAGCACATCTTCAGTAGATATGGAAGAGTACGGGACGTGGATATGAAGCAAGACTT
TGCTTTTGTGGACTTCAGTGATCCTCGTGATGCTGATGATGCAAGATATAGCTTAAATGGACGGGAAGTT
GATGGGCGTCGTATCATTGTGGAATTAGCGAAGGGAGTACCGCGCGGACCTGGTGGTGTTCGTGAATATA
TTGGTAGAGGTCCTGCTCCTGGGTCGGGACGCTGCTTCAATTGTGGAATTGATGGTCATTGGGCTAGAGA
CTGCAAAGCAGGTGATTGGAAGAACAAGTGTTATCGTTGTGGCGAAAGGGGCCATATAGAAAGAAACTGC
AAAAACAGTCCTAAGAAACTGAGACGCGGCCGAAGTTATTCACGTTCCCCAGTGAGATCAAGATCTCCTC
GCCGTGGCAGAGGCCGAAGTCCGAGCTATAGCAGGAGTCGAAGCTACAGCCGCTCAAGAACGCCTCCAGC
TAGAGAACGAATTGTTGAACGTGAGGAGCGGAGGTCCAGGAGTCCTCGTTATAGTGAGAGTCCTGAGCCA
AACAAGGGTACTAGAGATCCTAAATCTAGGAGGCGCAGCTTAACACCTGATGAGGGAAATGTGAGGGGGG
CTGAGAGTCGTTCACCTTCACCTTCACCTGACAAAAACAGAATGGTTAAACAGCAAGATGGGGACAGTCA
GAGCCCTAGAGATCGGAGCCAGAGTCCTGTGAGCCATGAAAAGGTTGGTCTTGCTGATAGGAAGTATGAA
GCGGACAGTCCCTATGAGGTGAATGGTCAAAGCCGCAGCCCTAGCCCTAGCCCTAGCCCTAGCCCGCGAG
AGGTGAGGACCCCTGTTGATGAAGATGTTGATGAGCCGCGCACTCAGAGGGGCAGCGAGTCACCATGA
>CATHA_360.3
ATGAAGCAAGACTTTGCTTTTGTGGACTTCAGTGATCCTCGTGATGCTGATGATGCAAGATATAGCTTAA
ATGGACGGGAAGTTGATGGGCGTCGTATCATTGTGGAATTAGCGAAGGGAGTACCGCGCGGACCTGGTGG
TGTTCGTGAATATATTGGTAGAGGTCCTGCTCCTGGGTCGGGACGCTGCTTCAATTGTGGAATTGATGGT
CATTGGGCTAGAGACTGCAAAGCAGGTGATTGGAAGAACAAGTGTTATCGTTGTGGCGAAAGGGGCCATA
TAGAAAGAAACTGCAAAAACAGTCCTAAGAAACTGAGACGCGGCCGAAGTTATTCACGTTCCCCAGTGAG
ATCAAGATCTCCTCGCCGTGGCAGAGGCCGAAGTCCGAGCTATAGCAGGAGTCGAAGCTACAGCCGCTCA
AGAACGCCTCCAGCTAGAGAACGAATTGTTGAACGTGAGGAGCGGAGGTCCAGGAGTCCTCGTTATAGTG
AGAGTCCTGAGCCAAACAAGGGTACTAGAGATCCTAAATCTAGGAGGCGCAGCTTAACACCTGATGAGGG
AAATGTGAGGGGGGCTGAGAGTCGTTCACCTTCACCTTCACCTGACAAAAACAGAATGGTTAAACAGCAA
GATGGGGACAGTCAGAGCCCTAGAGATCGGAGCCAGAGTCCTGTGAGCCATGAAAAGGTTGGTCTTGCTG
ATAGGAAGTATGAAGCGGACAGTCCCTATGAGGTGAATGGTCAAAGCCGCAGCCCTAGCCCTAGCCCTAG
CCCTAGCCCGCGAGAGGTGAGGACCCCTGTTGATGAAGATGTTGATGAGCCGCGCACTCAGAGGGGCAGC
GAGTCACCATGA
>CATHA_361.1
ATGTATGAAACTCCTCTAAATGTTGAGCTTTCTTTGAAAGTTGATGCCTTATCTAAAACGTTTGATCAAT
TATTAGCTTTGAATACATTACCTACTAATTCTCCTAATGTGCAAAGTGTTTGTGCAATTTGCTCTAGTCC
TTCTCATAATTTGTGCAAGAATAAGTCAATTCAGCCCAAGAATTTCACAGACAGAACGATCCATATTCAA
ACACATGCAATCCAAGCTAGAGAAATCATCCTAATTTCTCCTGGAGGCAACAAAGACGGGAAAGTCAATT
GGGCCAACAACAATATGAATAAAACAAAGAATCTGAGCACAGAAGGGCCTAGCATCCCGATCGCTTGCAG
AGGAGTTCGTCGCGTGGAACCAGTAGAGGGCAAAGCGTAA
>CATHA_362.1
ATGGCTGCCATTGAAAAATATCTCCAGTTTCAACAAGATTCTGTTATTCCTTGTAAGATACGTGCCAAGA
GAGGCTGTGCTACACATCCTCGAAGCAACGCCGAGGGGATGAAACGAACTCGTATCAGTGATAGAATGAA
GAAACTGCAAGAACTTTTTCCCAATATGGAAGTGGTTAGTCAACATTCGGTGGCTTCTGCTCTTGCTTGT
AGTTTGCTGGATTGTCCGTTTCTCTCTGTATTTTGTACCAGGTTTCTGTTGAAAACCTTGCTGGTTCGAT
TATTGTGTTTGTTTCTATTTTCTGGTATTCAAAGGGTGTTTAGTGAACCATTGGCTGTTTGTGCTTATTG
GGGAAGTGCTCCCTTTTTAGGCGGTGACTCCTTTGCGCCTTTTTTGGATTATGGCAAAGAAAAAAGGCCA
GAAAAAAGATTAACTAAACAACCAGTTATCTATGAAAGCTTGCCAAGCTTTTGTGATTCTTGCCCAGAAC
TGGCAGGAAAAATCAGCGGACAAACAACAGCAACTGTATGGAATTTCTGGTGCACCTGCACAACCTTCTA
CTGTAGGTACTATGAAACAATCTGCTGCTGCTGGAACCACGATTCAGGCGAGTTCACAAGCTGGAAATGG
GAAGGACACAGTCCAGGAGATGAGTCGCAGGAGTTTTCTGTTGTAACTGAACAGCTGAAATCTGCTGCAG
TTGCACAGATTACTGCTGTGGAAGATGGAGTGATGCAGGTTGATAGAGTGCCCTCCGGAAGCAAAAACGA
TGAAAAGAAACAAGAACAAAGCGAAAATGGAGTCGTTGGCAACAACGAAACTAACCTATTGCCCGAGGTA
GGCCAACCTATTGTCGGTGGTAGGTCCGTGGATAACAAAGTAATGGCAAGACAAAACCCTACCGCGAACG
TTAGGGCTTGA
>CATHA_363.1
ATGTCCCTTGGACATTATCTAGGTTCTCCAGATAAGTTCTTACTCATGTGTAGGTTGAGCCTAATAGGCA
CTGAAATTTCATTTGTGATGAATCCATTGTTACTTCCTATCCTGCCTATTTCTGATTTTCGCTTGATGAT
TCATGCACATGTGCCTAGATATTTTCTGGAAAATACTTTGTCTCTGCTTGTAGTTGAACACTTGGGCACT
GAGATCTTGTCTATTGATGCACACCCCGTGCACCATTTTATTGATGAATTGTCTCCTATGTTGTACTCCT
TACCTTTAACTGTTGGGAGTTCAATAAATCAGTCTATGGAAGATATTGATGAAGGAAAGAGCTCATATGC
TCTATGCCTTTTTCCAAAAAGATCAAGATCTACACCTGTTATCTTCAGAAATATCCTCAGGCAGATAGAC
CAAAAGAAGGCCAGTAAGATTGCACTTCTATGTCCCTGTTTGATTTCTAAATATGTACTTGGTTGCAAGG
ACCTCTCTTTGCCTTTTGATTCTTGGGTAAGGCCACTAGAACCTCTGATGATGCCAAAGAATATAGCTCC
TGGTGTGTTGCCACCTTCTCCAACCACATACACACAAGGACACACTGGTCCAAACAGATTTACTAGGCAG
CAGTCATCCAAAAAGAAGCTGCCCAGCACCAAGTTCGCAGCAGCACTGTGTATTGGCATCATTTTGGGAA
ACATGGTAAATCCCGAAGAATCAGTGATTAAGAGCTTTGATATGGAAGTCTGGTTAAGGAAATTTGAAAG
CATAAGGAAAGTTTTTGCTTTGAAGACTATAGCTTCTAGCGATAGAAGTTGTACTACAGTTCAACATGTT
GAAGACTTGGAGGGATTCAAGATCAAGCAGTTTATTCAAAAAGGGAGTCTTGAAGAGTTGAAGGGATTCA
ACTGTTCTGTGTGCAAAAGGGTTTGCACTGTGGCAAAGAGCCAAAATGATTATCATTATGCTAATTACCC
AAGATTCCTAGGCTTCTATTACTTAAATAACATTCACAAGTGGATGAAAACCATTGATCAACCTGCAATA
CATCCATCGAGACTGTTGGGGCATCAGCCTCATCATCCTCATCATCTAAGGGGTTATAGCATTCGTTAG
>CATHA_364.1
ATGAGCTCCTTAGGCCACCTAATTACAAGTTTAGGATTTAATAAACCCAAGTTTGGAAGTCAAGATAAGC
TTAAATCTTCAAATGGTCGCGACAGTAGGTCTCGCAGTAGGTCAAGAGGGAGGTCTTTCTCTTCTTTCCT
TCTTTGGTCCAGAACCGTACCGTCGACGATAGGAGTGTGGAGACTATATGAACACTCCCATCTCATTCTT
AGATCACCTCGTGTCACACCAACCACATTAGTTCGTAGCACGCAGTTCCGTTCACACTTAAAGGACCTTG
GAAGAAGAGTTTCATTATTGAATCTGACACGAAAAAAGGAGTGA
>CATHA_365.1
ATGAAGAAAAGGAGAGTGAAAGTGCCAAGGAGAGACAATTTTCAATATAAAAGGAAGAGAATTAGAGGGA
TGCTTCATCACAATTATAAAGAATCAATAAGCTTTTCTTCTAACTCTTTACCTTTGAGCATTGGATTTTC
TTTTAAGGAATTGAAGTTATTCTTGAATGCACGTATTTCCCAATCTTACACTTTTCTTGAATACTTTTTG
ATGCTTGGAGATGCCACTCGCGATCATCCTTGTGATAATTCTCTATATGATTATAGGGTGAATCATTACT
ACTCCTATGTTGGTAATGTATATTCTTTTGTGCTAGGCATTGAAAACAAAGAGGAGCTCAAGCTAGGAGT
ACTTGAAAACAAAATAGCTTAG
>CATHA_366.1
ATGGCCCGACCTACCGTCAACGGTAACCTACTGCCCGACCTATCATCGACGGTAGGGTTCTGGACCAAAA
GAGGAAAGAAGAGGAGGACCTACTACGAGACCTACGGTCGGCTGCAACGACCATTTCAAGATTTTAAGCT
TATTTTGACTTCCAAACTTGGGTTATTAAATCCTAGACTTGGAATAGGTGGGGGTTTGTTAACTCTTATT
GATTTCTTCCTAAGGGAAAGATTGGAGGCTTTGTATTGGAGGTTTCTCTTCTCAGCTCGACTAGAGCTAT
CTTTGACAAACACTCCTTCCAACTTACCAAATGTTGTTGTCAAACTTTCTTTTCATAGTGCCTCCTTTAG
ACTTAAACTTATTAGGGCCTTTCCTATCCCTGTTGTTAGTCTTGAACCTTCCTTGAGGTTTGGATGTCTT
TCAAGTTGTATGAAGAAACTTTCCAAAGTCTCGAGTGAGCATCATAACCTCTTCTTCAGAGTAAGTATCA
TACTCTTTCCTTTGGATTCAACATCAAGATTCATCTCATATGTCCTCAAGGATCCTAAAAGATCATTCAA
AGGAAATTTTGTTACATCCTTTGCTTCTTCAATTGATGCAATCTTAGGACGAAATCGTGCAGAGCCATGC
CCAGAAAGCAATCCACTAATCACTGCCAACATGTTGCAAGAAAACACCATCTCTTTTACACATCTATGGA
ATCCGTGCAAGCTCCCTTTGCACACTGCACAGTTGCATCCCTTTAACTCGTCAAGGCTGAATCAGTGCAA
AATCCCTTTTGCACATAGCACTATTGAATCCGTTCAACTCTTTAAGGCTCCCCTTTGGAATAAGCTACTT
GATCTTGAATCCCTTCAAGTCTTCAACACATTGAACCGCAACACAACTTCTATCTCTAGAAGCTATAGTC
TTCAAAACAAGAACTCCATTGAATTATGA
>CATHA_367.1
ATGAAACATGAATCTAGTGGTACCATGTTATATCACTTACCTTTTAAAGAGTTCTTGAAGAAATTTATAT
GTGAAGAGGAATTTGGAAAGTCTTGGGATTCTAAAAATAAACAATCTTATACTTTCTTTGATAAATTCTT
GGATTTCATGTCAAAGTCCTCATGGGAGAAAGACTTGGAAAATGAAAGTTTGAACTCCCATGTTCCTTTT
AAAGAGATGAAGAGTTATACTATGGGAATTCATGGATGGGTTTTAGGATTTGAAAAGGATGAAAGTTTTC
AATTTCGTTATCCATTCAAGGATTGTGGTTTTAAAACTTTCTTCGAAACATTCTTAACAGTAGTAGGTCG
AGGCCTACAGTCATTGGTAGGTCTCGGGAAGCTAAAGACATTGATGTGCCCTAAGTGCCTATCAACTTAT
CTTAATCAAGATTATCCATTAGGGTTTGGGATTTATTTAACTGAAATTTATTCTTTGTTACTCATTATCT
CCAAAACAAGAATCATGAAGACCACTAGAAGAGAGTTTGCTCTTGGGAGGCAAATGATCTTCAAGAAAGG
CAAGGGTGAAACTACTCGAAAGTATCCTACATCTCTATCTGGAAAGCAGTGGGGTAAGCGTCCTTATTGG
AAGAATCATAGGGCTCGTCATCATCGAAGAAGTCCTCATCCGCTGGTTGCTATGAGGAGGATTTCTCGAG
TCCTGTCTAGAACATCTTCTTGGTCTGGGGGTATCCATGCCTTTCTCTGCTCATCCGAAGCATATCCGCA
ATTGTTAAAAGTGTTGAATGTGATTATATGCGGTCGCCCTGTTGTTTCTCTCTGCTCATCTGTAAAAATC
AACATTAAAAGCTTGAAAAACACGAGAGAGAATAACAGGAAAACGATACGTGCGGGTTTTAGTTCTATCA
CAACCCATATTGTGCATCGCATGTCTAGAATTCGAACCTCACTCTATCCTTTCCCTTCTGGAGTAAAGTA
TGATTGA
>CATHA_368.1
ATGTGTTTGGTCATTTTTGTAAAGAGACTAAATCTTTCTTTTCTGTACTTGATCTTGATAGGAATTTTTC
CAACATGCTTGCACCCTAACATTAATGAGCGGAAGGAGATATACCGTGGAGTTCAAAGGCCAAGGCAAAA
GCACTGGAGGAAAACTATTTTTATGCTATGGAGATTCTTTAACCTTGCACATTCTACTTTCTATTCTCGT
TACATTTCTTATTCTTGCTATGAGGTCGTTAAGTTTCTCTTTTGTGATGTCATGGGACAAAAGGATCATT
CCCTATTCGTTCATGTGCTTCATCAATTTCAAGAGGAAGTAGTTGATCATTTTCAATATGTGTTGACTTC
TCTTGATACTTATGTGAAGAATCTTATTGAGCAAATTCTTGTGGACAAACCTTTATTGATTGTGAAGGGA
TTACTTGAGCATTTGTGGCATGGACTTAAACTTCTCTTTGTGGAGATATCATTTAAAACTTTATTTGAAA
GGGCTTTTGGTTTCAAATTTTTTCTTGTGAATTATAAGGAGTTCTTGCTGTCAAAGGAGTTTGAAAACCA
AATGGGTTCTTATTTTAAATTGAGTGACACTAATATTTATGAGTGTATGGAATCTAATCAAGGTTTTTTT
GTCCTAGGAATAGAAGACCAAAGTAAGAAAGTTAAAGGTTATTTTTGTTCGTTGATTGGAGATCTCCTTA
ATAAGTCTACTAGGAGAAACGTTGAAAGATGTTCGTGTATGATACTCTTCTTTGAAACTTTTGTGATTGC
CCTTAATGGAATTGCTCCTTTCAAAAACCATTTCTTGAACGTGAAGGTTCAACTTGAAACTCCTTGTGAT
GATCATAAGATCCTAATTGGATTGAAATTTTTGAACGCCTTCTTGATTTAA
>CATHA_369.1
ATGTCAACCCAAGCTCAAGCACCAACTCCTTTTGGAGAAGAGTCTAGGAACTCCCAACATAATGACCCTT
TGAGACTCATAATGCGAGAGTTACAATCTCTACGAGATGAGATGAGAGATATTAGAAGGGATGTCACTAA
TCTCTCTAATCAACAAATAGAGTTTAGTCCTCATGGTAATCTCAATGCTACTACCCCAAGTAGCAATGGA
CCATTCAATTGCTCTAGGACAACCGTGTTCCACCAACCTTTACATTTTGATGAAGAACTTCATCCACCTC
CTTACGGTGGTAGAAGAGGCGGTTTTGGAGGAAGAGACATGCCTAGATACTTTGAAGAAAATAGTCCAAA
TGCAATTAAAACACCTCTATTGCCTTATCAAATTTCTTGGACAAAATTTTATGCTCTTGAAGATCATTCC
ACATCACAATATTTCGTGGTTAACTTCTCTACCACAGTTTTGATCTCTATAATCATGACTACCATGATAT
CCTTTATGAACATCATAAGGACTATTCTCACAACAATCTTCATAAGGGATATGATCAAAAGCTTTAGCAC
GAGAGAAGTTACCAATACCCATTTGAATCCAATGGGTGAAATGTCCATCCCTATAGTGGCTTCCTCTGTA
AGCATTCCCACCATAGTCTCCATCCTTGTAGCAATTAGACCTTGCTGTCGCAAGCTTGGAATAAGCCATC
TCTTGTCTTCCTATTTCTTCTATCCTTTGCCATGA
>CATHA_371.1
ATGGTAGGTCGAGGCCTACTGTCGCCAGTAGGTCTCGGGAAGTTGAAGACATTGATGTTCCTCATTATCT
CCAAAGCAAGAATCATAGAAACCTCTAGAAGAGAGTTAGGATATGGGAGGCAAATAATCTTCAAGAAAGG
CAAGGATGGATCATACCATTTGTCTATCATCAAATGCAATATCCCAGCCCCCAATTCTAGTTACAATCCA
TTGATGTGGGACATTATCCACTTTTTCAATTCTTCCTTTGTGGAGATTAGCATAAAATTCATATATCATA
TCCACATAATAGAGTTCATTTACAATCAGCAGAGGTATCCAACCGATCATTTCAAAAAGATGAGGGATAG
CCTCCATACCTTGCATATCATGGTTTTGAGAGGAGATGAAGAGTTTGAGATTGGTAGATTGTAG
>CATHA_370.1
ATGGTTAAAACAAAGAATGCTCAAGTTGGTCAAGGGCAAAATCCTGAAGAAGGAGGCACTAGTAGAGGGA
AAGGAAAGGGAAAAAGAGTACCTTCTGGAACTGGGGCTTCWGCAGCTAGGGTTTCTAGAGTTTCAGAGAG
GTTTATTTTAGTGAAAGAGGCTGCCAGGTATGAAGAATGGACTAGAAATCGACGGAAAATTGCTCCGGAT
CATAGGGTGGACTTACATGATATGCAAGGTATGGAGGCTATCCCTCATCTTTTTGAAATGATCGGTTGGA
TACCTCTGCTGATTGTAAATGAACTCTATTATGTGGATATGATATATGAATTTTATGCTAATCTCCACAA
AGGAAGAATTGAAAAAGTGGATAATGTCCCACATCAATGGATTGTAACTAGAATTGGGGGCTGGGATATT
GCATTTGATGATAGACTGATAAATGAAGTTTTGGATACTCCTCAAGATGGTATAAGATTTTACACCAAGA
ACAAAAAATGCTTTGACCCAAATTTATACAGTGAAAAACGGTTTGCAGAAATTTTCACTAAGGGAGAGGT
TTTAAAAAGACATGATGATAGAAATGTTAACAAACTGGATGCTTATGGGAGAGTGCTCCATCACATGATC
TCTAACATCATCATTCCAAATGTTGGGTATAAATCATCTATCACCAACATGCATGCATTTGTGATGCTAG
CCTTGCATGAGCATAGGAGAATGAATTTTGGATTTATGGCTATAGAACATATGCTAGCTGCACAATCTTC
CTCAATGAAATGCTTGCCATATGGTTGCTTTATCACAAAAATCCTCCAACACTTTGTGATCAATTTGGTT
GGCATGGGTAATCACATTGGACATGGCAAGATCTACACTCAACAAACCTTCAAAAGAATGGGGTTTGAGA
AAGATGAAGATGGGACATTCATCCGAGGTGGACAAGATGATGATGACAATGATGAAGAAGATGATGATGA
CGATCAAGAGGACATGGATATAGAAGAAGAGGACAGTGATGAAGAAACAGAGGTTGAAATCCAAAGAAGA
GAAACAAGGCAAAAGAAGCGACAAGAAAGAACAGAGGAAGGCTCATCTTTGGGGAGCATGAATAATGAGG
AACTACGAATAAATTGGTCAAATAAACTAACAATAAACCTCCATATATTTGAGGGAGAATCAATTAAGAC
TTATGGAAGCCTCACCTATTCCCAAACTCTCAAGGAGGACCTAAAACCCAAGCAACACCAACTAGGAAGT
TGGCACCTCAAGGAAGAAATAGGATTAGGAATTAGACAAGGAAGTCTTGAATTGAATTCAAGAATTGATT
GA
>CATHA_372.1
ATGTCCATATCCGGGGCTGATAGCATGTCCTCGGCTAGCGACCTACCATTTTTAGGTCCAAGACAAGTAA
TGGAGCTTCAAGAATACAGCAGAAAACCAAAACGCAGTTTATCACCTACACTCGGTGAACTCCTCCGCCG
GGTCGGTGATTCCCATTCCATTAGTAATACCAACGGTGAAATTAACCATGTTCTTGAAATTGAAGACCCA
ATTTGGGTACCCAGTTCGTACCCTTTTGTTCTTTCCTTTCATAATCTCTACTACAGTGTCAAAATTCGCC
GCAAATTTCCTTTCATAAGGAAAATTAACACCCCTGATGATCCTTTGGATGAATCAATTGATCCAATTAC
CAACACCAAAATCTTGCTAAATAACATATCCGGTGAAGCCAGAGAAGGTGAGATTTTAGCCGTGCTTGGA
GCAAGTGGATCTGGAAAATCAACTTTAATTGATGCACTTGCTGATCGCATTTCAAAAGAAAGTCTCAAAG
GAACGGTTACTTTAAACGGCACCGTTTTGGAATCTAAGCTTCTCAAAGTGATTTCAGCTTATGTTATGCA
AGACGACCTCTTATTTCCAATGTTAACTGTGGAAGAGACACTAATGTTCTCCGCCGAATTCAGACTTCCT
CGATCTCTTTCTAAATCTAGAAAAAAAGCAAGAGTTGAAGCCCTAGTTGATCAATTAGGGCTTCGAAACG
CCGCGAAAACAGTCATCGGAGACGAAGGACACAGAGGAGTTTCTGGCGGCGAACGACGTCGTGTATCAAT
TGGAACTGATATAATTCACGATCCGATCCTATTGTTCCTTGATGAACCTACTTCGGGACTTGATTCAACC
AGTGCTTATATGGTTGTGAAGGTTTTGCAAAGAATTGCTCGTAGTGGAAGTATAGTGCTTATGTCAATTC
ATCAACCTAGTTATCGAATTCTTAGGGTTTTGGATCGTATGATCTTCCTTTCACGTGGACAGACCGTGTT
TAGTGGCTCTCCCTCTAGTCTTCCCCAATTCTTCGCCGACTTCGGACACCCTATTCCGGCGAATGAAGAT
CGGACGGAGTTTGTTCTGGATTTCGTTCGGGAGCTTGAAGGTTCCCCAGGCGCAACCAAAGCTTTGGTAG
ATTTCAACAGGTCCCGGCAAACGAAGGAGAAACGTTTTCAAGGTTTCAGAAATGGATCGATGCCATCCCT
CAAAGACGCAATAAGCTCCAGTATTTCCAAGGGAAAACTAGTCACCGGCTCTACTAGCACTGACGCAAAT
CTCTCATCAGTTCCAAGATTTGCAAATCCATTTTGGATTGAGATGATTGTGATTGCCAAAAGATCAATTC
TCAACTCAATTAGATCACCAGAACTCTTCGGAGTCCGTCTAGGTGCCGTCATTGTGACCGGGATTATACT
AGCCACAATCTTCTGGAAACTAGACACTTCTCCTAAAGGCGTCCAAGAAAGAATAGGCTTTTTCGCCTTT
GCCATGTCAACAACTTTTTACACATGTGCCGAAGCCATTCCCGTCTTCCTTATGCAACGATATATATTCA
TGAGAGAAACTGCATATAATGCTTATCGGCGATCATCCTATGTTCTTTCTCAATCATTACTCTCGATTCC
CTCAATTTTAATCTTGTCTTCGGCATTTGCTGCAATAACCTTCTTCGCCGTTGGATTGGGTGGAGGAATT
TCTGGATTCCTCTTCTTTTTCATGTTCATGGTGGCCTCATTTTGGGCCGGAAGTTCCTTTGTGACGTTCC
TTTCCGGAGTAATTTACAACGTAATGGTAGGATACACGGTCGTCGTTGCAATTTTAGCCTATTTTGTACT
ATTCAGTGGATTTTTCATCAGTCGAGATCGTATTCCGCCTTATTGGCTATGGTTCCATTATCTATCACTA
GTGAAGTATCCATATCAAGGAGTTTTGCAAAACGAATTTGAAGATCCGAATAAGTGTTTCGTTAAGGGAA
TCCAGGTTTTCGACGGGTCTCCATTGAAGGCAGTTCCGGATTCATTGAAATTGAAGCTATTGAAGTCCAT
GAGCCAAACATTACATATGAATATTACGAGCTCAACTTGCTTAACAACAGGGACTGATATATTGAAGCAA
ACCGGGGTGAGTGATATTGATAAATGGCATAGCTTTTGGGTCACCATTGCTTTGGGGTTTTTCTTCAGAG
TTCTATTCTACTTTGCATTGTTGGTCGGAAGCAAAAACAAGAGGAGGTAA
>CATHA_373.1
ATGGTAGAAGAAATACAATCAGGCATAGAGCCATCCAACCAAAACATTGATACATCAAGGAAGGAACCAA
AACAAGAAGGAGATCATTTCACTTATCTTAACTCACTTAGAATTTCACTTGAAAAGAAGTACTTTCTTGA
GTTTAATTCTTCATTTTGTAATATTTCTTTAAAAATTCCTAGAGTTCATGATTATAACTTCAATGTGGAT
AATGAAGCTTCTTTTATGCTAGGAATAGAAGACCAAGGAAAGAGCTCTGAAAAAAAGCTTTGCATCATCC
ATAGAGACATAACAGTAAGCTTTTCTCTTAACCCTTCTCTTTGTGTCATGAAGTTTTTTTTAGGGGAGTT
AGAGATGTTGTTAGTTGCTTATACCTCTCATGTGAGCATATTTGAAAAACTGTGTGCTATATCACTTGAT
GGAAATTTATTTCTCCTTGTGCCTTGCACGCTTAAGCGATTAACTCCTTGTGTTTCTCTTGAAAATCAAC
TTGTGCCTAATGTATTTAAGTATCTTTCTTCTAATACTTCTTCTGTGAATCATTTGTTACCTAGCAAAGT
TAAACTTGGTCTTCTTTCCTTTGAACATGAGAATTTACATGATCATTCCTTCATGGAACCTAAAGTGATT
GAAAGTTGGTTAGCTTGTGCCATATTTGATGTTTTTCATGCCAGGACTAAGGGAAAGCCTATTGAGAATA
ATGATTATGTGTTAAGCTTCTTTGCTACTTTCATGAAGAATATTGATGGATTTATTCTTTCTAACCAACC
TCTTTCCCTTTTGAGTGACCAAATTGAATTTCTTTCCATTAAACAGGTTTTCATGAAAGATTTCATTGTG
TTTGCTACTGCTAACCAACTTGTATCTTGTTTAAGTGAACACATTGAATTTCCTTTGCATGAACATGAGC
TATCACATGTGGTTGAATCTTTGAAAACATTGTTTGAAAATGCCCATGGTTTTCAATTCTATAATTCACA
CTTCAAGAAATTCATCTTGAAGAATGATTTTGAAAACAAAATGAGACTCCTTGTTTTACCACAAACCTTT
CAAAGAGTTGATTTGGAAGAATGCATTTCACTTGCTTTGTCTTGGAAGAACTCTTGTGCGTTATTTCTAA
AATATGAATTTGGAGCTACTTTATTGTATCGTCTTCATTTCAAAGAGTCCTTGAAGAAGATAGTTTTCAA
AGAGGAATGTAGACAATTTTGGACTTTGAAAGCTTTATATCTACATCTCCTCATCTCAATCTTGATGTTG
TGGAATTCGAGAAGCATAAAGTTCATTCTTTAG
>CATHA_374.1
ATGGTTGCTTATTTAGCGGAAGCTTTGAAGAGCAAGATTGAAGGGAGCTACCCTACTGCCGACGTCGGAA
GCATGATACCTACCACTAATGGTAGGTTCTACCCTACCGTTGCTGTCCATCATGAAAAAGTATGGAAGCA
AAGAGCAAACAAGAGGATTATCAACCTAAGTTTGCAAGAGATGCATAGTTTCCATCATGGTGGTGGTAAT
GGATTCAATGTTTATGGTGGGAACAACCATGGAAATGGAAATTCCACTTCTAAAAGACATAATGGAGTTG
GTAACTTCTCTTCTTATGCTAAATCTTATGGGCATACTTCTTATGATGATTATGGTGGTTATGATAGAGA
TCATGTTAAATATTATGATTATGAGCATAGTCCTTATGATTGTTATAAAGGGTATCATCATAATTGTGTT
GCAAAGGTTGAAATCATGAAACCATCATTGATTGAAGAATTCTCAAAAGTAAATGAACTTCCACAAGCTA
CAATTGAAGTTGAAAAAAGTGCTGTACAACATGTTAAGGAAGAGATATCTAATGTGGAACATTGTGATTT
CATGAGAGATCAGAACATAGAAAAAGAGAGCATTGAGATTAAAGAAAAAGAAAGAGCGGAAGAAAAAGAG
AAATTAGTAGAGGGATTATGTATCTTTGGTTCCATCTCTACCTTTTCAAAAGAGAGTGAACATTTTGAGT
GTTCAAAAGAGAAAGAAAGTGAGCTTGAGAAAAGTGAGAGAGTAAAACCAAATGAGTGTTTCATTGAAAA
ACAAGAGAGTGCAAAAGAAGAGCAAAGAGAAAAAGAGATAGTTATACTTGAAAAGAATGAGGAAGTGAAT
GTCTATGCTAATGACACTAACTCTTTCTTTGCTAGTGAATCCTTATGTGTGCAGAATTTTTAA
>CATHA_375.1
ATGGCAATGCATGTGAATTTTAAGGAGGTGCTGATGAGAAGATGGGGAAGTGGATGCCTTATATTGTTTA
GATTAAGATTAGTTGAAATAGAAATGTTCTTGGGGCTTTTCTATGGGGCTTTTCTAACGCACTTGTTTGT
CGTCTCTGGGGACATTCTATCCAATGGCAGCCATAGTAGCCTCCTTAAAAAGGATCTTAGCACTAGATCT
ACATCCAGACTATTACGGTGGTGCATAAGAAGTTTGTTGTACGCAGGGTTAAAGTTTGTTAAAAATCAAG
TGAACGGACACGTTAGCAGATTGCACTGTACGTGGCTAGTCCCCCGTACTAGTGCCTCTTCCGATGACGT
GGACGGGTTTTTGACTCTGAGGGTGGATCCACTTGAAGAAGGGCGTAGACCGCGGAGGGTGTGGCCCAAT
CGGTCTACGTGGACACCGCATCATGCTCTGCGGTGGGGTTCGGCCACCTAG
>CATHA_376.1
ATGGGAGTGAGGTTGCTTATAATCGAGCGCTCGTATGTTGTTTGGCTGGTATTTGACTACGACATGCCAG
AACTTAGTTCTGATGGCCTCGTTTTGGGGATCCGGACTTTGACCATTAGCTCGAAACGGTCGGGGGCCCA
GCACGCCACTGAAGTTTTAGGCCAGGAGTTTTTTTATCAAATCTCCCCAGAAGGGCATATCGCACTAGTA
GTATCTAGTTTACTTAAGTTTTTCGCGTACCTTGTGTGTATACCTGTTAGTGTTGTTCTAGGGTTTTGTT
TTACTGTGGAACTTATAATTTAG
>CATHA_377.1
ATGGAGTTCGAAGGCAAAGGAAAAAATGTTGGAGGAACACTAATCTTATGCTATGGGGATTTGACAATGA
GTTTTTCTTCTAACCTATTCCTCTTTTACCTTGTGTTTTCCTTCAAAGAGTTAAAATTGTTCTTAGATTT
GAATGCCTTCTATGTGATTTTGGTTGGAAATTATATGTTTAAAGGTGTTTTGAATGGTGTTTTGGAACTA
AACTTGACGAATCTTGTTGGGAAACATCTTGTCTATTCTATTGCATTTATTGACTTTCTCTTCAAAGATG
AAACTTTAAATGAGCCAATTGTTCAAAACACAAAGTCTTGTGTCAAAATTGAGAATCAATCTCTTGGTGC
TACCTTGCTTTATTCTCTAACATTCAAGGAATTTTTGGATGAATTGAATTTCAAAAGAGAGTTGAAAACC
TTTAGACATGATTTAGCAAAGAACAAGTTAGCACTTCTAAAGATTTTTATAGGAGTTATTGGTGGACTAG
TAGTGTTAACCTTTGGATTTCATTGTTTAGAGCTTTTGTTCAAACAATTGAGAAAATGTTTTGAAGATTC
TTTGAAATGGAAAAGAGAAAGGATTTGGTGTTTTCACTTTTTCAAAACAACAAAGGAAGTAAAAGATACT
CCTATTAGGTCCACCCTACCCTCGCTGGTTTTTACGCAAGAAAGACCAAGCATAAGCCGCCCTACTGCCC
ACGATAGGTCGAGACGTCGGCAGGTCTCGGCTAGTGGAAATATTGGGAACAAGGAACTTCTTGAATCTTC
AATTCAAGATTCCAAGTCTAATTTCCAAATCCTAATAGCCCTTGAGAGCGAAAATGACGAAAATGGAGCC
GACGACATCAACGAAGAAGACCTATCACATGAGGTAGGCCAACTTATCATCGACGTCCGGGGATCACAAG
CAGAGCGAAGACAAAACCTTACCGGTGATAGTAAGCTACCTCTACTGTCGGTGGTAGGTCCCGATGTCAA
GAAGATTTTTATAGGCAAAACCCTATTGCGAATGATAGGGCTCGACCTACAGTCAGCGAGTTTTTGCAAT
TTAGTTCTTGGAGATCAAGATTTGAAGACCTAA
>CATHA_378.1
ATGACAATTTTTACCTTGGAAAGACAGAAGCCTACCGCGGATGGTAGGCTTGACCTACCGCATGCGGTTT
CTAGGCAAAGAAGACCAAGCATAAGCCGGCAGACCGCGCATGGTAGGTTGAGACCTACCATCGCCGGTGT
CAATGTTATCATAATGTATGAGATGAAGAACTACCAAAGAGAATATGATGAATACCATGAAGGCTGTGAT
CATGGTGCCCATACTCATGAAAGGTGTAACTTTGATGCTTACGGTAGGAATGATGGTGATAGAAGGTGGA
GGTATCCAAGGAGTTTGAATGTTTTTTATGGGAATGGAAGCTATGGAGATGAACCAATAGTTGAAAGAAG
GAAAAACTTCATTGAGTTTAATTCCATATCTTGTACAATTCCTAGAGTTGATGAATATGATTGCAATATT
GCTGATTGTGTTTCTTGTGTGCTAGGAGTTGAGGATAGAAGGAGCATGGAGAAAGAGCTTAGCCCTATTC
TTGAAGATTTATCAATAAGCTTATCTCTTAACCCTTCTTCTTTATGTTATGAAGTTTCTCTTGAGGAATT
AAAATCTTTATTGGATTCTTATACTTTTCAGGTGAGCTTAGTTGGTGATATGTATGTAATTGCTTTTGAA
GGGAACGTTTTCCTTCTTGTGCCATCTATGACAAATTGCATTGCTTCTCATTTCTCTCTTGAGGATCCAT
CGATGAGTAGTAGTGTTATTTTTTATCCTTCCTGTTATGGATTTGGTAATTTATATGATACTTCACTGGT
TGAGCTTAACATTGTTGGCTTTGTGCTTGAATTTGATAAGAATTCTCTCCAACATGTTTGA
>CATHA_379.1
GTTCTTTTTTTAAAATTAATAAAAAAAACAAAGGGAGTAGAGACTTGTTGTCAGAGGGTTCTGACGGGAT
CTGTTTGTCAGCGCAATTTTCCGGAGCTTTGTTGTAAAACACCCAAACTTTCACTCGTTATCTCGATCTT
CTGCAGCCGTTTTCATCGAAACGTCGTTCACTGGCGATCATATCAGTCCGTGCTCCGTTATCGAAAGAAT
TCTTTCATGGAAGCTTCAGTAGAGGAATATGAAGCATTTCAAGAGAGAGTAAAAAGGACAGTGTACATTG
ACAACCTTTCACCTCAGGCAACTGAAGTTGTCTTACGAGCTGCTTTTAATCAGTTTGGTAATGTGGTCAA
AGTGGAGTTCATCCTAAACTACTTGTACCCAGTAGAATTGGCCCGAATAGCTTTGGTGGAGATGTCAACT
GTAGATCAGGCCAAGGCAATCATAGTTGAGCTCTTTAATTCCCCATTTATGATATCTGGGATGCCAAGGC
CTGTCAGGGCACGGGCTGCAGCAGCAACAATGTTTGATAATCGTCCGAGGAAACCCGGTAGAAATATTTC
ATTACGCTGGTTGCAGCCTGAGGATCCAGATGTTACAGTAGCCAAAAAAATTAAGCTTATGACCAGGAAG
CATTCAGCTGAAGCTCAATTCCTGCTCAAGCAGCAATTGGCAGATGAAGCAAAACTTGCAAATCAACAGG
CAGAGACTTTGAAGGCTAACTACAAGAAGTATGAGGTTGCAGATGGTGTACTTGCCGATGGCACTGCTTA
TCGACTGGGAAGAGTATATAACTTGAATATTTCAGATATATGA
>CATHA_379.2
GTTCTTTTTTTAAAATTAATAAAAAAAACAAAGGGAGTAGAGACTTGTTGTCAGAGGGTTCTGACGGGAT
CTGTTTGTCAGCGCAATTTTCCGGAGCTTTGTTGTAAAACACCCAAACTTTCACTCGTTATCTCGATCTT
CTGCAGCCGTTTTCATCGAAACGTCGTTCACTGGCGATCATATCAGTCCGTGCTCCGTTATCGAAAGAAT
TCTTTCATGGAAGCTTCAGTAGAGGAATATGAAGCATTTCAAGAGAGAGTAAAAAGGACAGTGTACATTG
ACAACCTTTCACCTCAGGCAACTGAAGTTGTCTTACGAGCTGCTTTTAATCAGTTTGGTAATGTGGTCAA
AGTGGAGTTCATCCTAAACTACTTGTACCCAGTAGAATTGGCCCGAATAGCTTTGGTGGAGATGTCAACT
GTAGATCAGGCCAAGGCAATCATAGTTGAGCTCTTTAATTCCCCATTTATGATATCTGGGATGCCAAGGC
CTGTCAGGGCACGGGCTGCAGCAGCAACAATGTTTGATAATCGTCCGAGGAAACCCGGTAGAAATATTTC
ATTACGCTGGTTGCAGCCTGAGGATCCAGATGTTACAGTAGCCAAAAAAATTAAGCTTATGACCAGGAAG
CATTCAGCTGAAGCTCAATTCCTGCTCAAGCAATTGGCAGATGAAGCAAAACTTGCAAATCAACAGGCAG
AGACTTTGAAGGCTAACTACAAGAAGTATGAGGTTGCAGATGGTGTACTTGCCGATGGCACTGCTTATCG
ACTGGGAAGAGTATATAACTTGAATATTTCAGATATATGA
>CATHA_379.3
ATGGAAGCTTCAGTAGAGGAATATGAAGCATTTCAAGAGAGAGTAAAAAGGACAGTGTACATTGACAACC
TTTCACCTCAGGCAACTGAAGTTGTCTTACGAGCTGCTTTTAATCAGTTTGGTAATGTGGTCAAAGTGGA
GTTCATCCTAAACTACTTGTACCCAGTAGAATTGGCCCGAATAGCTTTGGTGGAGATGTCAACTGTAGAT
CAGGCCAAGGCAATCATAGTTGAGCTCTTTAATTCCCCATTTATGATATCTGGGATGCCAAGGCCTGTCA
GGGCACGGGCTGCAGCAGCAACAATGTTTGATAATCGTCCGAGGAAACCCGGTAGAAATATTTCATTACG
CTGGTTGCAGCCTGAGGATCCAGATGTTACAGTAGCCAAAAAAATTAAGCTTATGACCAGGAAGCATTCA
GCTGAAGCTCAATTCCTGCTCAAGCAGCAATTGGCAGATGAAGCAAAACTTGCAAATCAACAGGCAGAGA
CTTTGAAGGCTAACTACAAGAAGTATGAGGTTGCAGATGGTGTACTTGCCGATGGCACTGCTTATCGACT
GGGAAGAGTATATAACTTGAATATTTCAGATATATGA
>CATHA_379.4
ATGGAAGCTTCAGTAGAGGAATATGAAGCATTTCAAGAGAGAGTAAAAAGGACAGTGTACATTGACAACC
TTTCACCTCAGGCAACTGAAGTTGTCTTACGAGCTGCTTTTAATCAGTTTGGTAATGTGGTCAAAGTGGA
GTTCATCCTAAACTACTTGTACCCAGTAGAATTGGCCCGAATAGCTTTGGTGGAGATGTCAACTGTAGAT
CAGGCCAAGGCAATCATAGTTGAGCTCTTTAATTCCCCATTTATGATATCTGGGATGCCAAGGCCTGTCA
GGGCACGGGCTGCAGCAGCAACAATGTTTGATAATCGTCCGAGGAAACCCGGTAGAAATATTTCATTACG
CTGGTTGCAGCCTGAGGATCCAGATGTTACAGTAGCCAAAAAAATTAAGCTTATGACCAGGAAGCATTCA
GCTGAAGCTCAATTCCTGCTCAAGCAATTGGCAGATGAAGCAAAACTTGCAAATCAACAGGCAGAGACTT
TGAAGGCTAACTACAAGAAGTATGAGGTTGCAGATGGTGTACTTGCCGATGGCACTGCTTATCGACTGGG
AAGAGTATATAACTTGAATATTTCAGATATATGA
>CATHA_379.5
ATGGAAGCTTCAGTAGAGGAATATGAAGCATTTCAAGAGAGAGTAAAAAGGACAGTGTACATTGACAACC
TTTCACCTCAGGCAACTGAAGTTGTCTTACGAGCTGCTTTTAATCAGTTTGGTAATGTGGTCAAAGTGGA
GTTCATCCTAAACTACTTGTACCCAGTAGAATTGGCCCGAATAGCTTTGGTGGAGATGTCAACTGTAGAT
CAGGCCAAGGCAATCATAGTTGAGCTCTTTAATTCCCCATTTATGATATCTGGGATGCCAAGGCCTGTCA
GGGCACGGGCTGCAGCAGCAACAATGTTTGATAATCGTCCGAGGAAACCCGGTAGAAATATTTCATTACG
CTGGTTGCAGCCTGAGGATCCAGATGTTACAGTAGCCAAAAAAATTAAGCTTATGACCAGGAAGCATTCA
GCTGAAGCTCAATTCCTGCTCAAGCAGCAATTGGCAGATGAAGCAAAACTTGCAAATCAACAGGCAGAGA
CTTTGAAGGCTAACTACAAGAAGTATGAGGTTGCAGATGGTGTACTTGCCGATGGCACTGCTTATCGACT
GGGAAGAGTATATAACTTGAATATTTCAGATATATGA
>CATHA_379.6
ATGGAAGCTTCAGTAGAGGAATATGAAGCATTTCAAGAGAGAGTAAAAAGGACAGTGTACATTGACAACC
TTTCACCTCAGGCAACTGAAGTTGTCTTACGAGCTGCTTTTAATCAGTTTGGTAATGTGGTCAAAGTGGA
GTTCATCCTAAACTACTTGTACCCAGTAGAATTGGCCCGAATAGCTTTGGTGGAGATGTCAACTGTAGAT
CAGGCCAAGGCAATCATAGTTGAGCTCTTTAATTCCCCATTTATGATATCTGGGATGCCAAGGCCTGTCA
GGGCACGGGCTGCAGCAGCAACAATGTTTGATAATCGTCCGAGGAAACCCGGTAGAAATATTTCATTACG
CTGGTTGCAGCCTGAGGATCCAGATGTTACAGTAGCCAAAAAAATTAAGCTTATGACCAGGAAGCATTCA
GCTGAAGCTCAATTCCTGCTCAAGCAGCAATTGGCAGATGAAGCAAAACTTGCAAATCAACAGGCAGAGA
CTTTGAAGGCTAACTACAAGAAGTATGAGGTTGCAGATGGTGTACTTGCCGATGGCACTGCTTATCGACT
GGGAAGAGTATATAACTTGAATATTTCAGATATATGA
>CATHA_379.7
ATGGAAGCTTCAGTAGAGGAATATGAAGCATTTCAAGAGAGAGTAAAAAGGACAGTGTACATTGACAACC
TTTCACCTCAGGCAACTGAAGTTGTCTTACGAGCTGCTTTTAATCAGTTTGGTAATGTGGTCAAAGTGGA
GTTCATCCTAAACTACTTGTACCCAGTAGAATTGGCCCGAATAGCTTTGGTGGAGATGTCAACTGTAGAT
CAGGCCAAGGCAATCATAGTTGAGCTCTTTAATTCCCCATTTATGATATCTGGGATGCCAAGGCCTGTCA
GGGCACGGGCTGCAGCAGCAACAATGTTTGATAATCGTCCGAGGAAACCCGGTAGAAATATTTCATTACG
CTGGTTGCAGCCTGAGGATCCAGATGTTACAGTAGCCAAAAAAATTAAGCTTATGACCAGGAAGCATTCA
GCTGAAGCTCAATTCCTGCTCAAGCAATTGGCAGATGAAGCAAAACTTGCAAATCAACAGGCAGAGACTT
TGAAGGCTAACTACAAGAAGTATGAGGTTGCAGATGGTGTACTTGCCGATGGCACTGCTTATCGACTGGG
AAGAGTATATAACTTGAATATTTCAGATATATGA
>CATHA_379.8
ATGGAAGCTTCAGTAGAGGAATATGAAGCATTTCAAGAGAGAGTAAAAAGGACAGTGTACATTGACAACC
TTTCACCTCAGGCAACTGAAGTTGTCTTACGAGCTGCTTTTAATCAGTTTGGTAATGTGGTCAAAGTGGA
GTTCATCCTAAACTACTTGTACCCAGTAGAATTGGCCCGAATAGCTTTGGTGGAGATGTCAACTGTAGAT
CAGGCCAAGGCAATCATAGTTGAGCTCTTTAATTCCCCATTTATGATATCTGGGATGCCAAGGCCTGTCA
GGGCACGGGCTGCAGCAGCAACAATGTTTGATAATCGTCCGAGGAAACCCGGTAGAAATATTTCATTACG
CTGGTTGCAGCCTGAGGATCCAGATGTTACAGTAGCCAAAAAAATTAAGCTTATGACCAGGAAGCATTCA
GCTGAAGCTCAATTCCTGCTCAAGCAATTGGCAGATGAAGCAAAACTTGCAAATCAACAGGCAGAGACTT
TGAAGGCTAACTACAAGAAGTATGAGGTTGCAGATGGTGTACTTGCCGATGGCACTGCTTATCGACTGGG
AAGAGTATATAACTTGAATATTTCAGATATATGA
>CATHA_379.9
ATGGAAGCTTCAGTAGAGGAATATGAAGCATTTCAAGAGAGAGTAAAAAGGACAGTGTACATTGACAACC
TTTCACCTCAGGCAACTGAAGTTGTCTTACGAGCTGCTTTTAATCAGTTTGGTAATGTGGTCAAAGTGGA
GTTCATCCTAAACTACTTGTACCCAGTAGAATTGGCCCGAATAGCTTTGGTGGAGATGTCAACTGTAGAT
CAGGCCAAGGCAATCATAGTTGAGCTCTTTAATTCCCCATTTATGATATCTGGGATGCCAAGGCCTGTCA
GGGCACGGGCTGCAGCAGCAACAATGTTTGATAATCGTCCGAGGAAACCCGGTAGAAATATTTCATTACG
CTGGTTGCAGCCTGAGGATCCAGATGTTACAGTAGCCAAAAAAATTAAGCTTATGACCAGGAAGCATTCA
GCTGAAGCTCAATTCCTGCTCAAGCAGCAATTGGCAGATGAAGCAAAACTTGCAAATCAACAGGCAGAGA
CTTTGAAGGCTAACTACAAGAAGTATGAGGTTGCAGATGGTGTACTTGCCGATGGCACTGCTTATCGACT
GGGAAGAGTATATAACTTGAATATTTCAGATATATGA
>CATHA_380.1
ATGGCTAAATTAACGACCGTCTTCCTCATTCTCCTTCCTATCCTTCTCGCCTTTATCCCTTCCAGCATTG
CTGAGATCAAAACCCTAAAGATCACCTCCGACTCAAGGCCTATGATCCTCTTTGAACGGTTCGGTTTCAC
TCATACGGGTCACGCCACCATCAGCGTCTCTTCCGTCTCAGTTGTTTCTTCACTCTCCGATCCGGATTCT
TCTCGCCTGGGTTTCTTCCTCCTCTCAGAGGAGTCGCTAATTCAAGTTCTGTTGGAGCTTCAACAGAATC
CGTCTTTCTGCGTCCTTGATTCCAAATACATCATATCGTTGTTTACCTTCCGCGACCTATCTCCGCCGCC
CTCATCATCCTTTAATCACTCGTATCCGGTTACGTCTCCCAATGAATACTCTCTTTTCTTTGCCAATTGT
GCCCCTGAATCTAAAGTCACCATGAATGTGCGCACAGAACTCTACAATCTTGATAATGTTGGCCGTGTTA
AAGATTACCTCTCAGCTGGCCTTACCCATCTGCCGGCTCTTTATTTTCTGTTCTCCATGATTTATTTGGC
GTTTTTAGGATTTTGGATTTACTATTGTCTTCATAATAAACACTCTGTGCATCGGATCCACTTGTTGATG
AGTCTTCTGGTGGTGATGAAAGCCTTGAACTTGCTGTGTGCAGCTGAAGATAAGCATTATGTGAAGGTTA
CCGGAACCCCCCATGGATGGGATGTGTTATTTTATATCTTTCAGTTTATTCGTGTTGTGCTTTTGTTCAC
CGTTATTGTTTTGATCGGAACGGGGTGGTCGTTTCTCAAGCCATTTTTGCAAGAGAGGGAGAAGAAGGTC
TTGATGATTGTGATCCCACTTCAGGTCTTAGCAAATGTGGCTTCTGTAGTGATTGGTGAGACTGGGCCTT
TCATTAAGGATTGGGTTACTTGGAATCAGGTGTTTTTGCTAGTGGATATCATCTGTTGTTGTGCGATTAT
TTTCCCTATTGTGTGGTCAATTAGATCACTGAGGGAAACATCAAAGACTGACGGAAAGGCTGCCAGAAAT
TTGGCAAAGTTGACCCTTTTCAGGCAGTTCTACATTGTGGTAATAGGTTACTTGTATTTTACCAGGATTG
TTGTGTTCGCTTTGAGGACTATAGCAGCTTATAAGTATCAATGGGTGGCACATGCAGCTGAGGAAATTGC
AAGTCTGGCCTTTTATGCAGTGATGTTTTACATGTTCAGGCCAGCTGAAAAGAATGAGTACTTTGCACTT
GACGACGATGAGGAGGAGGCTGCTGAGTTAGCCCTGCGAAATGAAGAGTTTGAGCTTTGA
>CATHA_380.2
ATGGCTAAATTAACGACCGTCTTCCTCATTCTCCTTCCTATCCTTCTCGCCTTTATCCCTTCCAGCATTG
CTGAGATCAAAACCCTAAAGATCACCTCCGACTCAAGGCCTATGATCCTCTTTGAACGGTTCGGTTTCAC
TCATACGGGTCACGCCACCATCAGCGTCTCTTCCGTCTCAGTTGTTTCTTCACTCTCCGATCCGGATTCT
TCTCGCCTGGGTTTCTTCCTCCTCTCAGAGGAGTCGCTAATTCAAGTTCTGTTGGAGCTTCAACAGAATC
CGTCTTTCTGCGTCCTTGATTCCAAATACATCATATCGTTGTTTACCTTCCGCGACCTATCTCCGCCGCC
CTCATCATCCTTTAATCACTCGTATCCGGTTACGTCTCCCAATGAATACTCTCTTTTCTTTGCCAATTGT
GCCCCTGAATCTAAAGTCACCATGAATGTGCGCACAGAACTCTACAATCTTGATAATGTTGGCCGTGTTA
AAGATTACCTCTCAGCTGGCCTTACCCATCTGCCGGCTCTTTATTTTCTGTTCTCCATGATTTATTTGGC
GTTTTTAGGATTTTGGATTTACTATTGTCTTCATAATAAACACTCTGTGCATCGGATCCACTTGTTGATG
AGTCTTCTGGTGGTGATGAAAGCCTTGAACTTGCTGTGTGCAGCTGAAGATAAGCATTATGTGAAGGTTA
CCGGAACCCCCCATGGATGGGATGTGTTATTTTATATCTTTCAGTTTATTCGTGTTGTGCTTTTGTTCAC
CGTTATTGTTTTGATCGGAACGGGGTGGTCGTTTCTCAAGCCATTTTTGCAAGAGAGGGAGAAGAAGGTC
TTGATGATTGTGATCCCACTTCAGGTCTTAGCAAATGTGGCTTCTGTAGTGATTGGTGAGACTGGGCCTT
TCATTAAGGATTGGGTTACTTGGAATCAGGTGTTTTTGCTAGTGGATATCATCTGTTGTTGTGCGATTAT
TTTCCCTATTGTGTGGTCAATTAGATCACTGAGGGAAACATCAAAGACTGACGGAAAGGCTGCCAGAAAT
TTGGCAAAGTTGACCCTTTTCAGGCAGTTCTACATTGTGGTAATAGGTTACTTGTATTTTACCAGGATTG
TTGTGTTCGCTTTGAGGACTATAGCAGCTTATAAGTATCAATGGGTGGCACATGCAGCTGAGGAAATTGC
AAGTCTGGCCTTTTATGCAGTGATGTTTTACATGTTCAGGCCAGCTGAAAAGAATGAGTACTTTGCACTT
GACGACGATGAGGAGGAGGCTGCTGAGTTAGCCCTGCGAAATGAAGAGTTTGAGCTTTGA
>CATHA_380.3
ATGGCTAAATTAACGACCGTCTTCCTCATTCTCCTTCCTATCCTTCTCGCCTTTATCCCTTCCAGCATTG
CTGAGATCAAAACCCTAAAGATCACCTCCGACTCAAGGCCTATGATCCTCTTTGAACGGTTCGGTTTCAC
TCATACGGGTCACGCCACCATCAGCGTCTCTTCCGTCTCAGTTGTTTCTTCACTCTCCGATCCGGATTCT
TCTCGCCTGGGTTTCTTCCTCCTCTCAGAGGAGTCGCTAATTCAAGTTCTGTTGGAGCTTCAACAGAATC
CGTCTTTCTGCGTCCTTGATTCCAAATACATCATATCGTTGTTTACCTTCCGCGACCTATCTCCGCCGCC
CTCATCATCCTTTAATCACTCGTATCCGGTTACGTCTCCCAATGAATACTCTCTTTTCTTTGCCAATTGT
GCCCCTGAATCTAAAGTCACCATGAATGTGCGCACAGAACTCTACAATCTTGATAATGTTGGCCGTGTTA
AAGATTACCTCTCAGCTGGCCTTACCCATCTGCCGGCTCTTTATTTTCTGTTCTCCATGATTTATTTGGC
GTTTTTAGGATTTTGGATTTACTATTGTCTTCATAATAAACACTCTGTGCATCGGATCCACTTGTTGATG
AGTCTTCTGGTGGTGATGAAAGCCTTGAACTTGCTGTGTGCAGCTGAAGATAAGCATTATGTGAAGGTTA
CCGGAACCCCCCATGGATGGGATGTGTTATTTTATATCTTTCAGTTTATTCGTGTTGTGCTTTTGTTCAC
CGTTATTGTTTTGATCGGAACGGGGTGGTCGTTTCTCAAGCCATTTTTGCAAGAGAGGGAGAAGAAGGTC
TTGATGATTGTGATCCCACTTCAGGTCTTAGCAAATGTGGCTTCTGTAGTGATTGGTGAGACTGGGCCTT
TCATTAAGGATTGGGTTACTTGGAATCAGGTGTTTTTGCTAGTGGATATCATCTGTTGTTGTGCGATTAT
TTTCCCTATTGTGTGGTCAATTAGATCACTGAGGGAAACATCAAAGACTGACGGAAAGGCTGCCAGAAAT
TTGGCAAAGTTGACCCTTTTCAGGCAGTTCTACATTGTGGTAATAGGTTACTTGTATTTTACCAGGATTG
TTGTGTTCGCTTTGAGGACTATAGCAGCTTATAAGTATCAATGGGTGGCACATGCAGCTGAGGAAATTGC
AAGTCTGGCCTTTTATGCAGTGATGTTTTACATGTTCAGGCCAGCTGAAAAGAATGAGTACTTTGCACTT
GACGACGATGAGGAGGAGGCTGCTGAGTTAGCCCTGCGAAATGAAGAGTTTGAGCTTTGA
>CATHA_381.2
ATGAATGTGGTGGGTAAAGTCAGCAGCTTTATTACACAAGGGGTGTACTCTGTTGCCACCCCTTTTCATC
CATTTGGTGGGGCAGTTGATATAATTGCTGTCCAGCAGCAGGATGGGAGTTTCAGGAGCACACCTTGGTA
TGTTCGTTTTGGTAAATTTCAGGGTGTTCTTAAAGGAGCAGAAAAAGTTGTAAGAATAGAGGTCAATGGT
GTCGAAGCCAATTTCCATATGTACCTTGATAATTCAGGCGAAGCATACTTTGTGAGGGAAGTCTCTGATA
AGGACGATACCGATGGGGTCTTGCAGCATGCCAATAGTTTCAAAGGCACAAGAGAGGAAAATGGTAGTAA
TGAAATCGATAATGATAATGATAAAAAAGATGATGGTCTTTCTAGACTTGAGAGTTATGATTCGAGTACA
GGAGAGTTTCAGTTGCGAGATGAACATGTTGCTTTGGGCGTGGACCGATTGGAGAGGACAGAATCTGATG
TTGAACGTCCATTCTATGATTTTCAGGATGTAGAATCTTCTTTTGAAGGATCAGCTGAATTATCAGAATA
TGGTTCAAGTAGATATGAAAATTTGGATGTGGAGCATGTGATTGAATCACAGAATTTGAGTTCAGAAGTT
GTTTTGGTTAGCGTAGATGGGCACATTTTGACTGCACCCATTTCATCAACGGAGCGAAATACTGAGGATG
TGGAACTAAATACTTCCCAGATTCATCTGGGCCCAGGTGAAGGGGTGCCCTTTTCTGAAGATAGCACAGG
GCTTAGAAATGGTGAATCTGCATTGGCTGCTGATTATTTGACCGATACGGACACCTCAAGGTGTAGTGTG
TATTCTGCAGATTTTTCTAACGTGAGCAATGAAAATAGTGCCTTTCAGAGGCAGTTGGAAGTTTGTGCAG
GAGATGGGAAGGATTTCAATCAAGCAGAAGGAACTCATGATTCTATACTGGAAAAAGAACTTCTGGTGGA
TAGTAGTTTGGAGAATACATCTGCTTTTGTAGCGGGGGACGTTTTCAAGAGCTGTTTGGAGCTGACACAA
TTAGCCAGGCAGGACACGAATTCTGGTCAAGATGTCAAGGGCTCTCCTGTTCAGATTCTAGAAGTTGCTG
AAAATTCAGAGGATAAATCTTGTCAGAGATCTTTGCCAATCAATGAAACTGAAGATTCAGGGTTTGGAAA
ATCAATTGATGATGTAGTTACTCTTTCTAGTTCTGGTAGTCCAAGGAGATTTGCAGAATTGCAAGCCCCA
GTTGAAACACTAGAAAAGAATGCATCAGATCTGGATATTAGTGGTTCTGATAGCAGAATTGATAATTTTC
TTGGTCCTAATGAAGAAGTAAATAAAGAAGTCGATGTAGTGTCTGGCCAGCAGTTACCTGCTTCTGAAGA
CGAATTTTCTACGAATGATAGCACGGGACAGACAACGCTTAACCAGGAAATACCTGCTTGTGAGGAAGCA
TTTACTTCTAATGATGATAATGTGGAACCTCACACAACTGTATTGAGTAAAGATGAGGAAACTGCTTCAA
GAACAAGGCTAGGAATATCTCTTTGCAAAAACTTGCTTCGTCCTGGCATGGGGGCTAGTGCAGCTGCAGA
GGCCTTTGAAATGCACAGCATATCTGAGGAGGAATTTAAACTTTCTTCTACATCAATCATTAAGAACGAA
AACTTAGTTGTGAGGATTCATGGGAAGTACTTGCCATGGGATAAGGCAGCTCCAATTGTTCTTGGGATGG
CTGTATATGGTGTTGAATTGACTGTTGAACCGAGTGATACAGTTCCTGTGGAGCAGGAGGATACGATTGG
AACCACGGAAGGAGAACCGGATATTTCTTCAACTGCTTCTGGGCGTGGATGGAGGCTTTGGGCAATTCCA
TTCCGAAGGGTAAAGACAGTTGAGCACACTAGCAGTAATTCATCCAATGAAGATGTATTTACTGATCCCG
AGTGCGTCTCTCAGAGACAATCTGTACGAGCCACCTCAACAATCCGTGGTAAGGAGTCCCCACACAAGCA
ACTTATGAGAACAAATGTTCCCACTAGCGACCAAATTGCTTCATTAGGGCTGAAGGATGGCCAGAATCTG
GTGACATTTATCTCTAATTCAAGGGTCCTAGGGCCTCAGAAGGTTGAAGCTCATATATACTTGTGGAAGT
ATAATGCACGAATTGTAATTTCAGATGTTGATGGAACTATCACC
>CATHA_381.1
ATGAATGTGGTGGGTAAAGTCAGCAGCTTTATTACACAAGGGGTGTACTCTGTTGCCACCCCTTTTCATC
CATTTGGTGGGGCAGTTGATATAATTGCTGTCCAGCAGCAGGATGGGAGTTTCAGGAGCACACCTTGGTA
TGTTCGTTTTGGTAAATTTCAGGGTGTTCTTAAAGGAGCAGAAAAAGTTGTAAGAATAGAGGTCAATGGT
GTCGAAGCCAATTTCCATATGTACCTTGATAATTCAGGCGAAGCATACTTTGTGAGGGAAGTCTCTGATA
AGGACGATACCGATGGGGTCTTGCAGCATGCCAATAGTTTCAAAGGCACAAGAGAGGAAAATGGTAGTAA
TGAAATCGATAATGATAATGATAAAAAAGATGATGGTCTTTCTAGACTTGAGAGTTATGATTCGAGTACA
GGAGAGTTTCAGTTGCGAGATGAACATGTTGCTTTGGGCGTGGACCGATTGGAGAGGACAGAATCTGATG
TTGAACGTCCATTCTATGATTTTCAGGATGTAGAATCTTCTTTTGAAGGATCAGCTGAATTATCAGAATA
TGGTTCAAGTAGATATGAAAATTTGGATGTGGAGCATGTGATTGAATCACAGAATTTGAGTTCAGAAGTT
GTTTTGGTTAGCGTAGATGGGCACATTTTGACTGCACCCATTTCATCAACGGAGCGAAATACTGAGGATG
TGGAACTAAATACTTCCCAGATTCATCTGGGCCCAGGTGAAGGGGTGCCCTTTTCTGAAGATAGCACAGG
GCTTAGAAATGGTGAATCTGCATTGGCTGCTGATTATTTGACCGATACGGACACCTCAAGGTGTAGTGTG
TATTCTGCAGATTTTTCTAACGTGAGCAATGAAAATAGTGCCTTTCAGAGGCAGTTGGAAGTTTGTGCAG
GAGATGGGAAGGATTTCAATCAAGCAGAAGGAACTCATGATTCTATACTGGAAAAAGAACTTCTGGTGGA
TAGTAGTTTGGAGAATACATCTGCTTTTGTAGCGGGGGACGTTTTCAAGAGCTGTTTGGAGCTGACACAA
TTAGCCAGGCAGGACACGAATTCTGGTCAAGATGTCAAGGGCTCTCCTGTTCAGATTCTAGAAGTTGCTG
AAAATTCAGAGGATAAATCTTGTCAGAGATCTTTGCCAATCAATGAAACTGAAGATTCAGGGTTTGGAAA
ATCAATTGATGATGTAGTTACTCTTTCTAGTTCTGGTAGTCCAAGGAGATTTGCAGAATTGCAAGCCCCA
GTTGAAACACTAGAAAAGAATGCATCAGATCTGGATATTAGTGGTTCTGATAGCAGAATTGATAATTTTC
TTGGTCCTAATGAAGAAGTAAATAAAGAAGTCGATGTAGTGTCTGGCCAGCAGTTACCTGCTTCTGAAGA
CGAATTTTCTACGAATGATAGCACGGGACAGACAACGCTTAACCAGGAAATACCTGCTTGTGAGGAAGCA
TTTACTTCTAATGATGATAATGTGGAACCTCACACAACTGTATTGAGTAAAGATGAGGAAACTGCTTCAA
GAACAAGGCTAGGAATATCTCTTTGCAAAAACTTGCTTCGTCCTGGCATGGGGGCTAGTGCAGCTGCAGA
GGCCTTTGAAATGCACAGCATATCTGAGGAGGAATTTAAACTTTCTTCTACATCAATCATTAAGAACGAA
AACTTAGTTGTGAGGATTCATGGGAAGTACTTGCCATGGGATAAGGCAGCTCCAATTGTTCTTGGGATGG
CTGTATATGGTGTTGAATTGACTGTTGAACCGAGTGATACAGTTCCTGTGGAGCAGGAGGATACGATTGG
AACCACGGAAGGAGAACCGGATATTTCTTCAACTGCTTCTGGGCGTGGATGGAGGCTTTGGGCAATTCCA
TTCCGAAGGGTAAAGACAGTTGAGCACACTAGCAGTAATTCATCCAATGAAGATGTATTTACTGATCCCG
AGTGCGTCTCTCAGAGACAATCTGTACGAGCCACCTCAACAATCCGTGGTAAGGAGTCCCCACACAAGCA
ACTTATGAGAACAAATGTTCCCACTAGCGACCAAATTGCTTCATTAGGGCTGAAGGATGGCCAGAATCTG
GTGACATTTATCTCTAATTCAAGGGTCCTAGGGCCTCAGAAGGTCTCTGTTTCTCTCTTTCTCAATCACC
CGTACTCTCTTGCTCACATGCGAGTCAAACATGCAGATGCATTTGGGGTGTTTGTGTGTCCTTGGGAAAT
TGTATTTGATATCTTTGTTCTCATTGTGGGACCTAACTTTGACAGGTTGAAGCTCATATATACTTGTGGA
AATATTTCTGTTCTGAAGAATGTTTACAAGGATGTCTTCGTTGTTTTCTGTGCCTTGATGATTAAGGAAA
ATGGGTATCAGCTGCTCTTTCTGAGTGCACGTGCAATAGTTCAAGCATACCTGACAAAGAGTTTTTTGTT
TAATCTTAAGCAGGATGGAAAAACCTTACCCAATGGACCTGTTGTTATTTCACCCGATGGTTTGTTTCCT
TCACTATACCGAGAAGTGATAAGAAGAGCTCCTCATGAGTTCAAGATTGCCTGTTTAGAGGATATCAAAT
CACTTTTCCCTCCTGATTATAACCCTTTTTACGCGGGGTTTGGGAACAGAGATACCGATGAGCTGAGTTA
CAGAAAAATTGGCATTCCGAAGGGCAAAATATTCATTATCAACCCTAAGGGTGAGGTAGCCATTAATCAT
CGGATAGATGTGAAGTCATATACTTCCCTCCATACACTGGTACACGATATGTTTCCACCAACCTCATTGG
TGGAGCAGATTGTTATAAGCGGCATTGATGCTCCCCGTTCCGCCGCAACCCTGAGAATAATAGCCAAGTT
TGACAGAAGAGGTGCTGCTGCTATTACTAGACTCCATTGTAACACTTTGTTGCTATTGTAG
>CATHA_382.1
ATGTCCAAGTGGTTAAGAGATGAATTTGAAATTTGTTGGGATATGCTTGGTGAAGGGAAAAAAATAGAAA
AATGTCATACGGATACGGGTATACCCAGACCCTACCCTAGACCCTGGAGGGTCGAGTTTGGGTCCAGAAT
TTTATACCCTGGAGAGTATGGGTCCGGGTCTGGGTCTAAGTTTCACTATAAGAGTACGGGTCTGGGTCCG
GAGAATATACTTATAGTTTTGACAATGATTGCTGCTCGCCCTTTTTCATATGGTGCAATCGATTCCCTAG
CGATTGGTTTACATCGTCGTCTAGGTTGGTGCTTGATTGTTAGACCTCCCCGCGACAGTAATCCCCGTAG
GGTGATTGTGAAGTTTGATGGTTTCATAGCATTGCCTGCTTTTTTCTTGGATATCGAGGATCTGGAGGAG
TCGTCTGATGAGGAGGAGTTATTGGAAGTTTTGATATGCCCATGGACGATTTGTGAATCCCCGTACACGA
TGAGTTGGTCCACCTTAATCGCTAAAGCCATTCGAAATCCTGCAAGGAGTGGTTCATATTCCTACTCATT
GTTGCTGATGTTGAAATTGTATTTTAAGGCATACACAAATTCTATCCCTGTAGGGCTTTTAAATCTGTCA
ACATATAAACTCCATGCCATTGCGGGGTCTAGTTTTTATTGTTACAGAGTGTCAGATGCGGGGGTTCTGG
AGAATAAAATATGGACACTAATGATGCCATGGAAGCCTAACTGCCAGCAATACTACAACAAAGGATGGAG
AACATCGGCGTTACACCTCAACATACACATTATCAACAGGCCATGTTCTGTGCCTTCTGTAATGGAGGAT
ATCAAGTTCATGAGTGCTCCAACGTAG
>CATHA_383.1
ATGGATTGTGCATTAAAGAAAAATGAAGTAAATTGTAAAAGGGTGAGCAGGAAGAGTAAAAATGGTAGCG
AGAAAGTGTTTGTGTTGCTTGAGGGCAAGCAACGAATAGGTGTGCGGGCATTTGATATGTGCCCTCCGAA
AGTGAAAACGATGAAAGAAAATGAAAATGGAGCCGTCGACAAGGAAACAGCCAACCTACCGCGTGAGATT
AGATTAATCGCAAGGTTGTTTGGAATTGAAAAAGGGAAGAACGATCTAGGGCGACAAACTGGGGGTAAAT
GTGGAAGTACAACAACAGGAGACAGTTCATCAATAAAATGGTGCACAGGGTGTCCATTAGCAGACAAAAC
CTTAGTACCGAAATTTTCAACAACAGGCAGAGATAGGTTATTTTCCAAAAAAATATCATGGCACATGTGT
ATGCATCATCAAACGAAAATCGGAGATAGTCAGAACAAGCAATAG
>CATHA_384.1
ATGGCTGTAGTGGTTCAAAAGTTCAAAAAATTCTACAAGAAAGGTTTCCACAAAAAAGGTAAGAAACCTC
CATTCAAGAAAGGAGGACAAAGATCCTCACTTTTCAAGGCTAGGTGTTTTGAATACAATAGTACCAATCA
TTTTGTAGCCGATTTCCCAAAAGCCATAGAAATGGAAAAAAGAGCATTAGAAGCAAAGCTTGAAGCGATA
AAGAAAAAGAAGAAAGGTAAAGGCCTAATAGGATCTTGGGATCAAGACTCAAAAGTTTTGAAAAATGAAA
AGGATTTCTCAAACAAAGAATGTCAAAAACTTGTTATAGAGAACAAAAATCTTTGTGAAAAAGTTCTTTC
TCTTGAGAAATGCATGGTTGATTACAATGATTTAAAGAAAAAGGTGAATGATCTTACCATATGTATTGAA
AAATTTACAAAAGGAAAAGAAAATTTTGAAAAACTTCTTGGTTCTCAAAGATCACCGTTTGACAAAAAAG
GTATTGGATATAATCACTCTTTACTTTCTCAAACCAAACACGCTTTATAA
>CATHA_385.1
ATGTCGTGGTTGCGATCGGCGGTGAACAGAGCCGTTGAAGCCGGCGGAAACAATCATATAAGTCGCACCG
TTCGAAGTGTTGCTGATTCCGTCGTCTATCAAGCTGGTCAAGCCGTTGTCGGAGGCGCCAAGTTATTGCA
AGAGCGCATTGGAGCTCGGAATTTTCAAAGTTTCAAACATGCAGTAAAAAGGTTGGAGGAAGTTTCTGTT
TCCTGCAGAGGAGTAGAAAGAGTTCAAATGCTAAGAAGGTGGTTAGTTGCCCTGAAAGAAATTGAGAGAT
TCTATGGAACAGCTGTTGACCAAGTGGCTGCGGAGAGAAGTGCTGAACGTGCTCATACATCTATTGACTC
AAAGGATTCTCCTAAAAGGCCTATTATGGTATTGTATTATGATCCTGATCTGAGTACAGAACCAATGAAC
TTCCGGGACGTATTCCTACACAGTCAAGCTCTTGAAGGTGTGACATTGTCAATGATTCTTGAAGTCCCTG
AGGAGGAAGAAGTATCTTTACTTCTTGAAATATTCGGGATCTGTCTTACTGGTGGGAGGGAGGTCCATGC
TGCAATTGTGAAAAGCATCCAGAGCTTGGCAAAGGTGTTCTTAAGCTACGAAGATGAAGCAAAGAGAGAA
GAACTGCTTCAATGTGCACAAAATGCAATTGCGGGGTTGAAAGTAAATGCTGAGATGTTAAGAATAGACT
CTGAAGTCTCAAACATTCGTCAGAGATTAGATGAAATGACTTCCCGGCTGGCATTGCCAGGAGATGAAAA
ACTTTCTGGAGATGGAAGCCCTTCCGCAACAGAGGGTCTGAAAGTAGCATTTAAAGAGATACAACTTTGT
TCAAGATTAGAGGCACTTTTACTACGGAAAAAGATCTTAAACAATGGAGATTCATCAGAAATTCATGCTA
AGAAGGTAGACAAGCTAAAGGTTTTATCAGAATCTCTGGCTAACTCTGTATGGAAAGCCGAAAAGCGAAT
TTCAGATAATAGATTTCAGAGAGACGAAGCTCTTAAATTTCGAAAAACTAAAACCAGCGAAACCAGTGAA
CTGGAAAAGGAAATGGAAGTTGACATTCAAGCATTAGAAAGGGAAAAGGATGAACTTGAAGCCAAGTTGA
AAAAGGTAAATGCCTCCTTAACTTCTGCACGAGCCCGATTACACAATGCGAGAGAAGAAAGAGAGCAGTT
TGATGAAGCTAGTAATCAGATTGTCCAGCACTTCAAGATGAAGGAGGACGAGTTGTCACGATCTATTGCT
TCATATAGAGCAGAAGCAGATGCTTGCAATGCTTTCATTGAGTTTATGGAAAGCACCTGGGGTTTCCAGT
CTGCTTTTACTGCCGAAAAGAAGAAGCAAATCAATGATGAATTGAAGAGATATGAAGATTATTTTGTGAA
CTTGGCTGTTCAACTTTTGTCCTCATACAATGATGAGCTGGACCAGTCTATTCAATCTTTTGAAAAACTT
GTGGATAACTTGAAAGGGTTGGAGACTGTTCCAAATAATGAAAAGATGGATGCTTTTAATACAAGGAAAA
CTCTAGAAAACAAGTACCTGAATGCAGAGTCCAAGTTCATAACCATGTTTAGCATTGTGGAAAGCTTAAA
GAGGCAGTTTTACTCTCATGATGGAGGGATATTTAGAAAAGATGATCAACAAGTAAATGAATTATTTGAC
ACTCTTGAGAAACTGAAAGGTGAATTTGATTACATTGAAAGACCAACCCTGGAAGTCGAGACTACAACAG
CAAAAGCAGAAACACCATCAAAGGAAGGAGCGTCACGAAAAGGAACGTCAATAGTAGACACTGCAATCAG
TCCCAGTAGAAGTCTTTCTTTAACTAATGGGAAGACGAAGTTGGATCCAAAGGCAGAACTTGCAAAACTA
CAGCTGGAGTTGGAACTCGAGGATCACAGCAGAGATAACTCTTCAGAAGATCTTAAAGATTGGGAATTTT
GA
>CATHA_385.2
ATGCTAAGAAGGTGGTTAGTTGCCCTGAAAGAAATTGAGAGATTCTATGGAACAGCTGTTGACCAAGTGG
CTGCGGAGAGAAGTGCTGAACGTGCTCATACATCTATTGACTCAAAGGATTCTCCTAAAAGGCCTATTAT
GGTATTGTATTATGATCCTGATCTGAGTACAGAACCAATGAACTTCCGGGACGTATTCCTACACAGTCAA
GCTCTTGAAGGTGTGACATTGTCAATGATTCTTGAAGTCCCTGAGGAGGAAGAAGTATCTTTACTTCTTG
AAATATTCGGGATCTGTCTTACTGGTGGGAGGGAGGTCCATGCTGCAATTGTGAAAAGCATCCAGAGCTT
GGCAAAGGTGTTCTTAAGCTACGAAGATGAAGCAAAGAGAGAAGAACTGCTTCAATGTGCACAAAATGCA
ATTGCGGGGTTGAAAGTAAATGCTGAGATGTTAAGAATAGACTCTGAAGTCTCAAACATTCGTCAGAGAT
TAGATGAAATGACTTCCCGGCTGGCATTGCCAGGAGATGAAAAACTTTCTGGAGATGGAAGCCCTTCCGC
AACAGAGGGTCTGAAAGTAGCATTTAAAGAGATACAACTTTGTTCAAGATTAGAGGCACTTTTACTACGG
AAAAAGATCTTAAACAATGGAGATTCATCAGAAATTCATGCTAAGAAGGTAGACAAGCTAAAGGTTTTAT
CAGAATCTCTGGCTAACTCTGTATGGAAAGCCGAAAAGCGAATTTCAGATAATAGATTTCAGAGAGACGA
AGCTCTTAAATTTCGAAAAACTAAAACCAGCGAAACCAGTGAACTGGAAAAGGAAATGGAAGTTGACATT
CAAGCATTAGAAAGGGAAAAGGATGAACTTGAAGCCAAGTTGAAAAAGGTAAATGCCTCCTTAACTTCTG
CACGAGCCCGATTACACAATGCGAGAGAAGAAAGAGAGCAGTTTGATGAAGCTAGTAATCAGATTGTCCA
GCACTTCAAGATGAAGGAGGACGAGTTGTCACGATCTATTGCTTCATATAGAGCAGAAGCAGATGCTTGC
AATGCTTTCATTGAGTTTATGGAAAGCACCTGGGGTTTCCAGTCTGCTTTTACTGCCGAAAAGAAGAAGC
AAATCAATGATGAATTGAAGAGATATGAAGATTATTTTGTGAACTTGGCTGTTCAACTTTTGTCCTCATA
CAATGATGAGCTGGACCAGTCTATTCAATCTTTTGAAAAACTTGTGGATAACTTGAAAGGGTTGGAGACT
GTTCCAAATAATGAAAAGATGGATGCTTTTAATACAAGGAAAACTCTAGAAAACAAGTACCTGAATGCAG
AGTCCAAGTTCATAACCATGTTTAGCATTGTGGAAAGCTTAAAGAGGCAGTTTTACTCTCATGATGGAGG
GATATTTAGAAAAGATGATCAACAAGTAAATGAATTATTTGACACTCTTGAGAAACTGAAAGGTGAATTT
GATTACATTGAAAGACCAACCCTGGAAGTCGAGACTACAACAGCAAAAGCAGAAACACCATCAAAGGAAG
GAGCGTCACGAAAAGGAACGTCAATAGTAGACACTGCAATCAGTCCCAGTAGAAGTCTTTCTTTAACTAA
TGGGAAGACGAAGTTGGATCCAAAGGCAGAACTTGCAAAACTACAGCTGGAGTTGGAACTCGAGGATCAC
AGCAGAGATAACTCTTCAGAAGATCTTAAAGATTGGGAATTTTGA
>CATHA_385.3
ATGATAGAGGGAGCTCGGAATTTTCAAAGTTTCAAACATGCAGTAAAAAGGTTGGAGGAAGTTTCTGTTT
CCTGCAGAGGAGTAGAAAGAGTTCAAATGCTAAGAAGGTGGTTAGTTGCCCTGAAAGAAATTGAGAGATT
CTATGGAACAGCTGTTGACCAAGTGGCTGCGGAGAGAAGTGCTGAACGTGCTCATACATCTATTGACTCA
AAGGATTCTCCTAAAAGGCCTATTATGGTATTGTATTATGATCCTGATCTGAGTACAGAACCAATGAACT
TCCGGGACGTATTCCTACACAGTCAAGCTCTTGAAGGTGTGACATTGTCAATGATTCTTGAAGTCCCTGA
GGAGGAAGAAGTATCTTTACTTCTTGAAATATTCGGGATCTGTCTTACTGGTGGGAGGGAGGTCCATGCT
GCAATTGTGAAAAGCATCCAGAGCTTGGCAAAGGTGTTCTTAAGCTACGAAGATGAAGCAAAGAGAGAAG
AACTGCTTCAATGTGCACAAAATGCAATTGCGGGGTTGAAAGTAAATGCTGAGATGTTAAGAATAGACTC
TGAAGTCTCAAACATTCGTCAGAGATTAGATGAAATGACTTCCCGGCTGGCATTGCCAGGAGATGAAAAA
CTTTCTGGAGATGGAAGCCCTTCCGCAACAGAGGGTCTGAAAGTAGCATTTAAAGAGATACAACTTTGTT
CAAGATTAGAGGCACTTTTACTACGGAAAAAGATCTTAAACAATGGAGATTCATCAGAAATTCATGCTAA
GAAGGTAGACAAGCTAAAGGTTTTATCAGAATCTCTGGCTAACTCTGTATGGAAAGCCGAAAAGCGAATT
TCAGATAATAGATTTCAGAGAGACGAAGCTCTTAAATTTCGAAAAACTAAAACCAGCGAAACCAGTGAAC
TGGAAAAGGAAATGGAAGTTGACATTCAAGCATTAGAAAGGGAAAAGGATGAACTTGAAGCCAAGTTGAA
AAAGGTAAATGCCTCCTTAACTTCTGCACGAGCCCGATTACACAATGCGAGAGAAGAAAGAGAGCAGTTT
GATGAAGCTAGTAATCAGATTGTCCAGCACTTCAAGATGAAGGAGGACGAGTTGTCACGATCTATTGCTT
CATATAGAGCAGAAGCAGATGCTTGCAATGCTTTCATTGAGTTTATGGAAAGCACCTGGGGTTTCCAGTC
TGCTTTTACTGCCGAAAAGAAGAAGCAAATCAATGATGAATTGAAGAGATATGAAGATTATTTTGTGAAC
TTGGCTGTTCAACTTTTGTCCTCATACAATGATGAGCTGGACCAGTCTATTCAATCTTTTGAAAAACTTG
TGGATAACTTGAAAGGGTTGGAGACTGTTCCAAATAATGAAAAGATGGATGCTTTTAATACAAGGAAAAC
TCTAGAAAACAAGTACCTGAATGCAGAGTCCAAGTTCATAACCATGTTTAGCATTGTGGAAAGCTTAAAG
AGGCAGTTTTACTCTCATGATGGAGGGATATTTAGAAAAGATGATCAACAAGTAAATGAATTATTTGACA
CTCTTGAGAAACTGAAAGGTGAATTTGATTACATTGAAAGACCAACCCTGGAAGTCGAGACTACAACAGC
AAAAGCAGAAACACCATCAAAGGAAGGAGCGTCACGAAAAGGAACGTCAATAGTAGACACTGCAATCAGT
CCCAGTAGAAGTCTTTCTTTAACTAATGGGAAGACGAAGTTGGATCCAAAGGCAGAACTTGCAAAACTAC
AGCTGGAGTTGGAACTCGAGGATCACAGCAGAGATAACTCTTCAGAAGATCTTAAAGATTGGGAATTTTG
A
>CATHA_385.4
ATGCTAAGAAGGTGGTTAGTTGCCCTGAAAGAAATTGAGAGATTCTATGGAACAGCTGTTGACCAAGTGG
CTGCGGAGAGAAGTGCTGAACGTGCTCATACATCTATTGACTCAAAGGATTCTCCTAAAAGGCCTATTAT
GGTATTGTATTATGATCCTGATCTGAGTACAGAACCAATGAACTTCCGGGACGTATTCCTACACAGTCAA
GCTCTTGAAGGTGTGACATTGTCAATGATTCTTGAAGTCCCTGAGGAGGAAGAAGTATCTTTACTTCTTG
AAATATTCGGGATCTGTCTTACTGGTGGGAGGGAGGTCCATGCTGCAATTGTGAAAAGCATCCAGAGCTT
GGCAAAGGTGTTCTTAAGCTACGAAGATGAAGCAAAGAGAGAAGAACTGCTTCAATGTGCACAAAATGCA
ATTGCGGGGTTGAAAGTAAATGCTGAGATGTTAAGAATAGACTCTGAAGTCTCAAACATTCGTCAGAGAT
TAGATGAAATGACTTCCCGGCTGGCATTGCCAGGAGATGAAAAACTTTCTGGAGATGGAAGCCCTTCCGC
AACAGAGGGTCTGAAAGTAGCATTTAAAGAGATACAACTTTGTTCAAGATTAGAGGCACTTTTACTACGG
AAAAAGATCTTAAACAATGGAGATTCATCAGAAATTCATGCTAAGAAGGTAGACAAGCTAAAGGTTTTAT
CAGAATCTCTGGCTAACTCTGTATGGAAAGCCGAAAAGCGAATTTCAGATAATAGATTTCAGAGAGACGA
AGCTCTTAAATTTCGAAAAACTAAAACCAGCGAAACCAGTGAACTGGAAAAGGAAATGGAAGTTGACATT
CAAGCATTAGAAAGGGAAAAGGATGAACTTGAAGCCAAGTTGAAAAAGGTAAATGCCTCCTTAACTTCTG
CACGAGCCCGATTACACAATGCGAGAGAAGAAAGAGAGCAGTTTGATGAAGCTAGTAATCAGATTGTCCA
GCACTTCAAGATGAAGGAGGACGAGTTGTCACGATCTATTGCTTCATATAGAGCAGAAGCAGATGCTTGC
AATGCTTTCATTGAGTTTATGGAAAGCACCTGGGGTTTCCAGTCTGCTTTTACTGCCGAAAAGAAGAAGC
AAATCAATGATGAATTGAAGAGATATGAAGATTATTTTGTGAACTTGGCTGTTCAACTTTTGTCCTCATA
CAATGATGAGCTGGACCAGTCTATTCAATCTTTTGAAAAACTTGTGGATAACTTGAAAGGGTTGGAGACT
GTTCCAAATAATGAAAAGATGGATGCTTTTAATACAAGGAAAACTCTAGAAAACAAGTACCTGAATGCAG
AGTCCAAGTTCATAACCATGTTTAGCATTGTGGAAAGCTTAAAGAGGCAGTTTTACTCTCATGATGGAGG
GATATTTAGAAAAGATGATCAACAAGTAAATGAATTATTTGACACTCTTGAGAAACTGAAAGGTGAATTT
GATTACATTGAAAGACCAACCCTGGAAGTCGAGACTACAACAGCAAAAGCAGAAACACCATCAAAGGAAG
GAGCGTCACGAAAAGGAACGTCAATAGTAGACACTGCAATCAGTCCCAGTAGAAGTCTTTCTTTAACTAA
TGGGAAGACGAAGTTGGATCCAAAGGCAGAACTTGCAAAACTACAGCTGGAGTTGGAACTCGAGGATCAC
AGCAGAGATAACTCTTCAGAAGATCTTAAAGATTGGGAATTTTGA
>CATHA_385.5
ATGTCGTGGTTGCGATCGGCGGTGAACAGAGCCGTTGAAGCCGGCGGAAACAATCATATAAGTCGCACCG
TTCGAAGTGTTGCTGATTCCGTCGTCTATCAAGCTGGTCAAGCCGTTGTCGGAGGCGCCAAGTTATTGCA
AGAGCGCATTGGAGCTCGGAATTTTCAAAGTTTCAAACATGCAGTAAAAAGGTTGGAGGAAGTTTCTGTT
TCCTGCAGAGGAGTAGAAAGAGTTCAAATGCTAAGAAGGTGGTTAGTTGCCCTGAAAGAAATTGAGAGAT
TCTATGGAACAGCTGTTGACCAAGTGGCTGCGGAGAGAAGTGCTGAACGTGCTCATACATCTATTGACTC
AAAGGATTCTCCTAAAAGGCCTATTATGGTATTGTATTATGATCCTGATCTGAGTACAGAACCAATGAAC
TTCCGGGACGTATTCCTACACAGTCAAGCTCTTGAAGGTGTGACATTGTCAATGATTCTTGAAGTCCCTG
AGGAGGAAGAAGTATCTTTACTTCTTGAAATATTCGGGATCTGTCTTACTGGTGGGAGGGAGGTCCATGC
TGCAATTGTGAAAAGCATCCAGAGCTTGGCAAAGGTGTTCTTAAGCTACGAAGATGAAGCAAAGAGAGAA
GAACTGCTTCAATGTGCACAAAATGCAATTGCGGGGTTGAAAGTAAATGCTGAGATGTTAAGAATAGACT
CTGAAGTCTCAAACATTCGTCAGAGATTAGATGAAATGACTTCCCGGCTGGCATTGCCAGGAGATGAAAA
ACTTTCTGGAGATGGAAGCCCTTCCGCAACAGAGGGTCTGAAAGTAGCATTTAAAGAGATACAACTTTGT
TCAAGATTAGAGGCACTTTTACTACGGAAAAAGATCTTAAACAATGGAGATTCATCAGAAATTCATGCTA
AGAAGGTAGACAAGCTAAAGGTTTTATCAGAATCTCTGGCTAACTCTGTATGGAAAGCCGAAAAGCGAAT
TTCAGATAATAGATTTCAGAGAGACGAAGCTCTTAAATTTCGAAAAACTAAAACCAGCGAAACCAGTGAA
CTGGAAAAGGAAATGGAAGTTGACATTCAAGCATTAGAAAGGGAAAAGGATGAACTTGAAGCCAAGTTGA
AAAAGGTAAATGCCTCCTTAACTTCTGCACGAGCCCGATTACACAATGCGAGAGAAGAAAGAGAGCAGTT
TGATGAAGCTAGTAATCAGATTGTCCAGCACTTCAAGATGAAGGAGGACGAGTTGTCACGATCTATTGCT
TCATATAGAGCAGAAGCAGATGCTTGCAATGCTTTCATTGAGTTTATGGAAAGCACCTGGGGTTTCCAGT
CTGCTTTTACTGCCGAAAAGAAGAAGCAAATCAATGATGAATTGAAGAGATATGAAGATTATTTTGTGAA
CTTGGCTGTTCAACTTTTGTCCTCATACAATGATGAGCTGGACCAGTCTATTCAATCTTTTGAAAAACTT
GTGGATAACTTGAAAGGGTTGGAGACTGTTCCAAATAATGAAAAGATGGATGCTTTTAATACAAGGAAAA
CTCTAGAAAACAAGTACCTGAATGCAGAGTCCAAGTTCATAACCATGTTTAGCATTGTGGAAAGCTTAAA
GAGGCAGTTTTACTCTCATGATGGAGGGATATTTAGAAAAGATGATCAACAAGTAAATGAATTATTTGAC
ACTCTTGAGAAACTGAAAGGTGAATTTGATTACATTGAAAGACCAACCCTGGAAGTCGAGACTACAACAG
CAAAAGCAGAAACACCATCAAAGGAAGGAGCGTCACGAAAAGGAACGTCAATAGTAGACACTGCAATCAG
TCCCAGTAGAAGTCTTTCTTTAACTAATGGGAAGACGAAGTTGGATCCAAAGGCAGAACTTGCAAAACTA
CAGCTGGAGTTGGAACTCGAGGATCACAGCAGAGATAACTCTTCAGAAGATCTTAAAGATTGGGAATTTT
GA
>CATHA_385.6
ATGCTAAGAAGGTGGTTAGTTGCCCTGAAAGAAATTGAGAGATTCTATGGAACAGCTGTTGACCAAGTGG
CTGCGGAGAGAAGTGCTGAACGTGCTCATACATCTATTGACTCAAAGGATTCTCCTAAAAGGCCTATTAT
GGTATTGTATTATGATCCTGATCTGAGTACAGAACCAATGAACTTCCGGGACGTATTCCTACACAGTCAA
GCTCTTGAAGGTGTGACATTGTCAATGATTCTTGAAGTCCCTGAGGAGGAAGAAGTATCTTTACTTCTTG
AAATATTCGGGATCTGTCTTACTGGTGGGAGGGAGGTCCATGCTGCAATTGTGAAAAGCATCCAGAGCTT
GGCAAAGGTGTTCTTAAGCTACGAAGATGAAGCAAAGAGAGAAGAACTGCTTCAATGTGCACAAAATGCA
ATTGCGGGGTTGAAAGTAAATGCTGAGATGTTAAGAATAGACTCTGAAGTCTCAAACATTCGTCAGAGAT
TAGATGAAATGACTTCCCGGCTGGCATTGCCAGGAGATGAAAAACTTTCTGGAGATGGAAGCCCTTCCGC
AACAGAGGGTCTGAAAGTAGCATTTAAAGAGATACAACTTTGTTCAAGATTAGAGGCACTTTTACTACGG
AAAAAGATCTTAAACAATGGAGATTCATCAGAAATTCATGCTAAGAAGGTAGACAAGCTAAAGGTTTTAT
CAGAATCTCTGGCTAACTCTGTATGGAAAGCCGAAAAGCGAATTTCAGATAATAGATTTCAGAGAGACGA
AGCTCTTAAATTTCGAAAAACTAAAACCAGCGAAACCAGTGAACTGGAAAAGGAAATGGAAGTTGACATT
CAAGCATTAGAAAGGGAAAAGGATGAACTTGAAGCCAAGTTGAAAAAGGTAAATGCCTCCTTAACTTCTG
CACGAGCCCGATTACACAATGCGAGAGAAGAAAGAGAGCAGTTTGATGAAGCTAGTAATCAGATTGTCCA
GCACTTCAAGATGAAGGAGGACGAGTTGTCACGATCTATTGCTTCATATAGAGCAGAAGCAGATGCTTGC
AATGCTTTCATTGAGTTTATGGAAAGCACCTGGGGTTTCCAGTCTGCTTTTACTGCCGAAAAGAAGAAGC
AAATCAATGATGAATTGAAGAGATATGAAGATTATTTTGTGAACTTGGCTGTTCAACTTTTGTCCTCATA
CAATGATGAGCTGGACCAGTCTATTCAATCTTTTGAAAAACTTGTGGATAACTTGAAAGGGTTGGAGACT
GTTCCAAATAATGAAAAGATGGATGCTTTTAATACAAGGAAAACTCTAGAAAACAAGTACCTGAATGCAG
AGTCCAAGTTCATAACCATGTTTAGCATTGTGGAAAGCTTAAAGAGGCAGTTTTACTCTCATGATGGAGG
GATATTTAGAAAAGATGATCAACAAGTAAATGAATTATTTGACACTCTTGAGAAACTGAAAGGTGAATTT
GATTACATTGAAAGACCAACCCTGGAAGTCGAGACTACAACAGCAAAAGCAGAAACACCATCAAAGGAAG
GAGCGTCACGAAAAGGAACGTCAATAGTAGACACTGCAATCAGTCCCAGTAGAAGTCTTTCTTTAACTAA
TGGGAAGACGAAGTTGGATCCAAAGGCAGAACTTGCAAAACTACAGCTGGAGTTGGAACTCGAGGATCAC
AGCAGAGATAACTCTTCAGAAGATCTTAAAGATTGGGAATTTTGA
>CATHA_385.7
ATGTCGTGGTTGCGATCGGCGGTGAACAGAGCCGTTGAAGCCGGCGGAAACAATCATATAAGTCGCACCG
TTCGAAGTGTTGCTGATTCCGTCGTCTATCAAGCTGGTCAAGCCGTTGTCGGAGGCGCCAAGTTATTGCA
AGAGCGCATTGGAGCTCGGAATTTTCAAAGTTTCAAACATGCAGTAAAAAGGTTGGAGGAAGTTTCTGTT
TCCTGCAGAGGAGTAGAAAGAGTTCAAATGCTAAGAAGGTGGTTAGTTGCCCTGAAAGAAATTGAGAGAT
TCTATGGAACAGCTGTTGACCAAGTGGCTGCGGAGAGAAGTGCTGAACGTGCTCATACATCTATTGACTC
AAAGGATTCTCCTAAAAGGCCTATTATGGTATTGTATTATGATCCTGATCTGAGTACAGAACCAATGAAC
TTCCGGGACGTATTCCTACACAGTCAAGCTCTTGAAGGTGTGACATTGTCAATGATTCTTGAAGTCCCTG
AGGAGGAAGAAGTATCTTTACTTCTTGAAATATTCGGGATCTGTCTTACTGGTGGGAGGGAGGTCCATGC
TGCAATTGTGAAAAGCATCCAGAGCTTGGCAAAGGTGTTCTTAAGCTACGAAGATGAAGCAAAGAGAGAA
GAACTGCTTCAATGTGCACAAAATGCAATTGCGGGGTTGAAAGTAAATGCTGAGATGTTAAGAATAGACT
CTGAAGTCTCAAACATTCGTCAGAGATTAGATGAAATGACTTCCCGGCTGGCATTGCCAGGAGATGAAAA
ACTTTCTGGAGATGGAAGCCCTTCCGCAACAGAGGGTCTGAAAGTAGCATTTAAAGAGATACAACTTTGT
TCAAGATTAGAGGCACTTTTACTACGGAAAAAGATCTTAAACAATGGAGATTCATCAGAAATTCATGCTA
AGAAGGTAGACAAGCTAAAGGTTTTATCAGAATCTCTGGCTAACTCTGTATGGAAAGCCGAAAAGCGAAT
TTCAGATAATAGATTTCAGAGAGACGAAGCTCTTAAATTTCGAAAAACTAAAACCAGCGAAACCAGTGAA
CTGGAAAAGGAAATGGAAGTTGACATTCAAGCATTAGAAAGGGAAAAGGATGAACTTGAAGCCAAGTTGA
AAAAGGTAAATGCCTCCTTAACTTCTGCACGAGCCCGATTACACAATGCGAGAGAAGAAAGAGAGCAGTT
TGATGAAGCTAGTAATCAGATTGTCCAGCACTTCAAGATGAAGGAGGACGAGTTGTCACGATCTATTGCT
TCATATAGAGCAGAAGCAGATGCTTGCAATGCTTTCATTGAGTTTATGGAAAGCACCTGGGGTTTCCAGT
CTGCTTTTACTGCCGAAAAGAAGAAGCAAATCAATGATGAATTGAAGAGATATGAAGATTATTTTGTGAA
CTTGGCTGTTCAACTTTTGTCCTCATACAATGATGAGCTGGACCAGTCTATTCAATCTTTTGAAAAACTT
GTGGATAACTTGAAAGGGTTGGAGACTGTTCCAAATAATGAAAAGATGGATGCTTTTAATACAAGGAAAA
CTCTAGAAAACAAGTACCTGAATGCAGAGTCCAAGTTCATAACCATGTTTAGCATTGTGGAAAGCTTAAA
GAGGCAGTTTTACTCTCATGATGGAGGGATATTTAGAAAAGATGATCAACAAGTAAATGAATTATTTGAC
ACTCTTGAGAAACTGAAAGGTGAATTTGATTACATTGAAAGACCAACCCTGGAAGTCGAGACTACAACAG
CAAAAGCAGAAACACCATCAAAGGAAGGAGCGTCACGAAAAGGAACGTCAATAGTAGACACTGCAATCAG
TCCCAGTAGAAGTCTTTCTTTAACTAATGGGAAGACGAAGTTGGATCCAAAGGCAGAACTTGCAAAACTA
CAGCTGGAGTTGGAACTCGAGGATCACAGCAGAGATAACTCTTCAGAAGATCTTAAAGATTGGGAATTTT
GA
>CATHA_385.8
ATGTCGTGGTTGCGATCGGCGGTGAACAGAGCCGTTGAAGCCGGCGGAAACAATCATATAAGTCGCACCG
TTCGAAGTGTTGCTGATTCCGTCGTCTATCAAGCTGGTCAAGCCGTTGTCGGAGGCGCCAAGTTATTGCA
AGAGCGCATTGGAGCTCGGAATTTTCAAAGTTTCAAACATGCAGTAAAAAGGTTGGAGGAAGTTTCTGTT
TCCTGCAGAGGAGTAGAAAGAGTTCAAATGCTAAGAAGGTGGTTAGTTGCCCTGAAAGAAATTGAGAGAT
TCTATGGAACAGCTGTTGACCAAGTGGCTGCGGAGAGAAGTGCTGAACGTGCTCATACATCTATTGACTC
AAAGGATTCTCCTAAAAGGCCTATTATGGTATTGTATTATGATCCTGATCTGAGTACAGAACCAATGAAC
TTCCGGGACGTATTCCTACACAGTCAAGCTCTTGAAGGTGTGACATTGTCAATGATTCTTGAAGTCCCTG
AGGAGGAAGAAGTATCTTTACTTCTTGAAATATTCGGGATCTGTCTTACTGGTGGGAGGGAGGTCCATGC
TGCAATTGTGAAAAGCATCCAGAGCTTGGCAAAGGTGTTCTTAAGCTACGAAGATGAAGCAAAGAGAGAA
GAACTGCTTCAATGTGCACAAAATGCAATTGCGGGGTTGAAAGTAAATGCTGAGATGTTAAGAATAGACT
CTGAAGTCTCAAACATTCGTCAGAGATTAGATGAAATGACTTCCCGGCTGGCATTGCCAGGAGATGAAAA
ACTTTCTGGAGATGGAAGCCCTTCCGCAACAGAGGGTCTGAAAGTAGCATTTAAAGAGATACAACTTTGT
TCAAGATTAGAGGCACTTTTACTACGGAAAAAGATCTTAAACAATGGAGATTCATCAGAAATTCATGCTA
AGAAGGTAGACAAGCTAAAGGTTTTATCAGAATCTCTGGCTAACTCTGTATGGAAAGCCGAAAAGCGAAT
TTCAGATAATAGATTTCAGAGAGACGAAGCTCTTAAATTTCGAAAAACTAAAACCAGCGAAACCAGTGAA
CTGGAAAAGGAAATGGAAGTTGACATTCAAGCATTAGAAAGGGAAAAGGATGAACTTGAAGCCAAGTTGA
AAAAGGTAAATGCCTCCTTAACTTCTGCACGAGCCCGATTACACAATGCGAGAGAAGAAAGAGAGCAGTT
TGATGAAGCTAGTAATCAGATTGTCCAGCACTTCAAGATGAAGGAGGACGAGTTGTCACGATCTATTGCT
TCATATAGAGCAGAAGCAGATGCTTGCAATGCTTTCATTGAGTTTATGGAAAGCACCTGGGGTTTCCAGT
CTGCTTTTACTGCCGAAAAGAAGAAGCAAATCAATGATGAATTGAAGAGATATGAAGATTATTTTGTGAA
CTTGGCTGTTCAACTTTTGTCCTCATACAATGATGAGCTGGACCAGTCTATTCAATCTTTTGAAAAACTT
GTGGATAACTTGAAAGGGTTGGAGACTGTTCCAAATAATGAAAAGATGGATGCTTTTAATACAAGGAAAA
CTCTAGAAAACAAGTACCTGAATGCAGAGTCCAAGTTCATAACCATGTTTAGCATTGTGGAAAGCTTAAA
GAGGCAGTTTTACTCTCATGATGGAGGGATATTTAGGAGAAATACGGCTTATTCTTCCCAGAAAAGATGA
>CATHA_387.1
ATGGAAGTAACAAGGCAGCAGAGCTTTGGCAGTAGGAAGATAGTGAAACAGTTAACGGGGAAACGAGATG
ATTCCCCCTTGCATTCAGCAGCAAGATCAGGAGATCTGGGATTGGCGCTGGAGATTCTCACCACTAAAGG
AGCTGAAGACCTAAGGGAGTTGCTGTCCAAGCAGAACCAAGCTGGTGAAACAGCACTTTATATTGCTGCT
GAATATGGCCATGTCGATTTCGTGAAGGAGATGCTCGCCTACTATGATGTGGGTTCTGCTTGCATCAAAG
CTAGAAATGGATATGATGCTTTTCACATTGCTGCTAAGCAAGGGGATCTAGAAATATTGAAAATCATCAT
TGAAGTCATCCCTCAAATGTTAGTGACGTTTGATGAATCCAACACCACATCATTGTACACTGCCGCTGCA
CAAGGCCATGTTGAAGTAGTCAATTTCCTGTTAGAGAGAAATAGCAGCCTTGCTACCATCACTAGAAACA
ATGGTAAAACTGCATTGCATTCTTCTGCGAGGAATGGACACTGTGGTGTTGTGAAGTCCCTATTAAGCAA
AGAACCAAGGATTGTAGATTGGAATGACAAGAAAGGGCAAACAGCTCTGCATATGGCAGTCAAGGGGAAG
AGCGTTGAAGTGGTCAATGAGCTTATTTCCTCAACCTCCGCTTTGGCTACAATGATTGATGCAAAGGGAA
ATACCGCATTGCACATAGCAACACGAAAAGGTCGGGCACAGATTGCTCAGGCCCTGCTTAAGCACATGGG
ATCAGACGCAAATACCATCAATAAATCTGGGGAGACTGCTTTTGACATTGCTGAAAAAAATGGATGTTCA
GATATAGCCAGTATTTTACAAGAGCATGGAGTCCAAAGTGCAAAATTGATGAAGCAAATGCCTCCAGCAA
GAACACCAAGAGAACTAAAACAAACTGTTAGTGACATAAAACATGAGGTTCATGACCAGCTTGAGCACTC
GCTTCAAACGAGAAAGCGGGTGCAGGGTATGGCTAAGCGAGTAAATAAGATGCACGAGGAAGGACTTAAT
AATGCAATTAACTCTACCACGGTTGTTTCAGTGCTCATAGCTACAGTGACCTTTGCAGCAATTTTCACTC
TTCCTAGCCAGTATGCTGCTGACCCTAAGAAACTTCCTCCTGGATTAGTTTTGGGAGAAGCAAATATTGC
TCCAAAACCACCATTCACAATTTTCTTCATATTTGATGCGCTTGCGCTCTTCATTTCTTTAGCGGTTGTT
GTGGTTCAGACTTCTGTTATAGTGGTAGAGAGGAAGGCAAAGAAGCAATTGATGTCAATAATTAACAAGC
TAATGTGGATGGCTTGTGTCTTTGTGTCCATCGCTTTTCTTGCACTGTGTTATATAGTTGTGGGAGATAA
TGCAAGATGGTTAGCTATTGGAATAACAGTTTTGGGAAGTTTAACGATGGGTGCGACATTGGGGACGTTG
TGCTACTGGGTAATCATTCATCGCGCAGAGGCAGCCAATTCAAGGAGCCTCGGCAGGTCAGCAAGAAGTA
GCAAGTCTCTTTCACGCTCTGCATCAGTGATGTCGGAGTCCAAGATTCTGGATAATGAGGACAAGAAGCT
CTATGCTATTTGA
>CATHA_387.2
ATGGAAGTAACAAGGCAGCAGAGCTTTGGCAGTAGGAAGATAGTGAAACAGTTAACGGGGAAACGAGATG
ATTCCCCCTTGCATTCAGCAGCAAGATCAGGAGATCTGGGATTGGCGCTGGAGATTCTCACCACTAAAGG
AGCTGAAGACCTAAGGGAGTTGCTGTCCAAGCAGAACCAAGCTGGTGAAACAGCACTTTATATTGCTGCT
GAATATGGCCATGTCGATTTCGTGAAGGAGATGCTCGCCTACTATGATGTGGGTTCTGCTTGCATCAAAG
CTAGAAATGGATATGATGCTTTTCACATTGCTGCTAAGCAAGGGGATCTAGAAATATTGAAAATCATCAT
TGAAGTCATCCCTCAAATGTTAGTGACGTTTGATGAATCCAACACCACATCATTGTACACTGCCGCTGCA
CAAGGCCATGTTGAAGTAGTCAATTTCCTGTTAGAGAGAAATAGCAGCCTTGCTACCATCACTAGAAACA
ATGGTAAAACTGCATTGCATTCTTCTGCGAGGAATGGACACTGTGGTGTTGTGAAGTCCCTATTAAGCAA
AGAACCAAGGATTGTAGATTGGAATGACAAGAAAGGGCAAACAGCTCTGCATATGGCAGTCAAGGGGAAG
AGCGTTGAAGTGGTCAATGAGCTTATTTCCTCAACCTCCGCTTTGGCTACAATGATTGATGCAAAGGGAA
ATACCGCATTGCACATAGCAACACGAAAAGGTCGGGCACAGATTGCTCAGGCCCTGCTTAAGCACATGGG
ATCAGACGCAAATACCATCAATAAATCTGGGGAGACTGCTTTTGACATTGCTGAAAAAAATGGATGTTCA
GATATAGCCAGTATTTTACAAGAGCATGGAGTCCAAAGTGCAAAATTGATGAAGCAAATGCCTCCAGCAA
GAACACCAAGAGAACTAAAACAAACTGTTAGTGACATAAAACATGAGGTTCATGACCAGCTTGAGCACTC
GCTTCAAACGAGAAAGCGGGTGCAGGGTATGGCTAAGCGAGTAAATAAGATGCACGAGGAAGGACTTAAT
AATGCAATTAACTCTACCACGGTTGTTTCAGTGCTCATAGCTACAGTGACCTTTGCAGCAATTTTCACTC
TTCCTAGCCAGTATGCTGCTGACCCTAAGAAACTTCCTCCTGGATTAGTTTTGGGAGAAGCAAATATTGC
TCCAAAACCACCATTCACAATTTTCTTCATATTTGATGCGCTTGCGCTCTTCATTTCTTTAGCGGTTGTT
GTGGTTCAGACTTCTGTTATAGTGGTAGAGAGGAAGGCAAAGAAGCAATTGATGTCAATAATTAACAAGC
TAATGTGGATGGCTTGTGTCTTTGTGTCCATCGCTTTTCTTGCACTGTGTTATATAGTTGTGGGAGATAA
TGCAAGATGGTTAGCTATTGGAATAACAGTTTTGGGAAGTTTAACGATGGGTGCGACATTGGGGACGTTG
TGCTACTGGGTAATCATTCATCGCGCAGAGGCAGCCAATTCAAGGAGCCTCGGCAGGTCAGCAAGAAGTA
GCAAGTCTCTTTCACGCTCTGCATCAGTGATGTCGGAGTCCAAGATTCTGGATAATGAGGACAAGAAGCT
CTATGCTATTTGA
>CATHA_387.3
ATGGAAGTAACAAGGCAGCAGAGCTTTGGCAGTAGGAAGATAGTGAAACAGTTAACGGGGAAACGAGATG
ATTCCCCCTTGCATTCAGCAGCAAGATCAGGAGATCTGGGATTGGCGCTGGAGATTCTCACCACTAAAGG
AGCTGAAGACCTAAGGGAGTTGCTGTCCAAGCAGAACCAAGCTGGTGAAACAGCACTTTATATTGCTGCT
GAATATGGCCATGTCGATTTCGTGAAGGAGATGCTCGCCTACTATGATGTGGGTTCTGCTTGCATCAAAG
CTAGAAATGGATATGATGCTTTTCACATTGCTGCTAAGCAAGGGGATCTAGAAATATTGAAAATCATCAT
TGAAGTCATCCCTCAAATGTTAGTGACGTTTGATGAATCCAACACCACATCATTGTACACTGCCGCTGCA
CAAGGCCATGTTGAAGTAGTCAATTTCCTGTTAGAGAGAAATAGCAGCCTTGCTACCATCACTAGAAACA
ATGGTAAAACTGCATTGCATTCTTCTGCGAGGAATGGACACTGTGGTGTTGTGAAGTCCCTATTAAGCAA
AGAACCAAGGATTGTAGATTGGAATGACAAGAAAGGGCAAACAGCTCTGCATATGGCAGTCAAGGGGAAG
AGCGTTGAAGTGGTCAATGAGCTTATTTCCTCAACCTCCGCTTTGGCTACAATGATTGATGCAAAGGGAA
ATACCGCATTGCACATAGCAACACGAAAAGGTCGGGCACAGATTGCTCAGGCCCTGCTTAAGCACATGGG
ATCAGACGCAAATACCATCAATAAATCTGGGGAGACTGCTTTTGACATTGCTGAAAAAAATGGATGTTCA
GATATAGCCAGTATTTTACAAGAGCATGGAGTCCAAAGTGCAAAATTGATGAAGCAAATGCCTCCAGCAA
GAACACCAAGAGAACTAAAACAAACTGTTAGTGACATAAAACATGAGGTTCATGACCAGCTTGAGCACTC
GCTTCAAACGAGAAAGCGGGTGCAGGGTATGGCTAAGCGAGTAAATAAGATGCACGAGGAAGGACTTAAT
AATGCAATTAACTCTACCACGGTTGTTTCAGTGCTCATAGCTACAGTGACCTTTGCAGCAATTTTCACTC
TTCCTAGCCAGTATGCTGCTGACCCTAAGAAACTTCCTCCTGGATTAGTTTTGGGAGAAGCAAATATTGC
TCCAAAACCACCATTCACAATTTTCTTCATATTTGATGCGCTTGCGCTCTTCATTTCTTTAGCGGTTGTT
GTGGTTCAGACTTCTGTTATAGTGGTAGAGAGGAAGGCAAAGAAGCAATTGATGTCAATAATTAACAAGC
TAATGTGGATGGCTTGTGTCTTTGTGTCCATCGCTTTTCTTGCACTGTGTTATATAGTTGTGGGAGATAA
TGCAAGATGGTTAGCTATTGGAATAACAGTTTTGGGAAGTTTAACGATGGGTGCGACATTGGGGACGTTG
TGCTACTGGGTAATCATTCATCGCGCAGAGGCAGCCAATTCAAGGAGCCTCGGCAGGTCAGCAAGAAGTA
GCAAGTCTCTTTCACGCTCTGCATCAGTGATGTCGGAGTCCAAGATTCTGGATAATGAGGACAAGAAGCT
CTATGCTATTTGA
>CATHA_387.4
ATGGAAGTAACAAGGCAGCAGAGCTTTGGCAGTAGGAAGATAGTGAAACAGTTAACGGGGAAACGAGATG
ATTCCCCCTTGCATTCAGCAGCAAGATCAGGAGATCTGGGATTGGCGCTGGAGATTCTCACCACTAAAGG
AGCTGAAGACCTAAGGGAGTTGCTGTCCAAGCAGAACCAAGCTGGTGAAACAGCACTTTATATTGCTGCT
GAATATGGCCATGTCGATTTCGTGAAGGAGATGCTCGCCTACTATGATGTGGGTTCTGCTTGCATCAAAG
CTAGAAATGGATATGATGCTTTTCACATTGCTGCTAAGCAAGGGGATCTAGAAATATTGAAAATCATCAT
TGAAGTCATCCCTCAAATGTTAGTGACGTTTGATGAATCCAACACCACATCATTGTACACTGCCGCTGCA
CAAGGCCATGTTGAAGTAGTCAATTTCCTGTTAGAGAGAAATAGCAGCCTTGCTACCATCACTAGAAACA
ATGGTAAAACTGCATTGCATTCTTCTGCGAGGAATGGACACTGTGGTGTTGTGAAGTCCCTATTAAGCAA
AGAACCAAGGATTGTAGATTGGAATGACAAGAAAGGGCAAACAGCTCTGCATATGGCAGTCAAGGGGAAG
AGCGTTGAAGTGGTCAATGAGCTTATTTCCTCAACCTCCGCTTTGGCTACAATGATTGATGCAAAGGGAA
ATACCGCATTGCACATAGCAACACGAAAAGGTCGGGCACAGATTGCTCAGGCCCTGCTTAAGCACATGGG
ATCAGACGCAAATACCATCAATAAATCTGGGGAGACTGCTTTTGACATTGCTGAAAAAAATGGATGTTCA
GATATAGCCAGTATTTTACAAGAGCATGGAGTCCAAAGTGCAAAATTGATGAAGCAAATGCCTCCAGCAA
GAACACCAAGAGAACTAAAACAAACTGTTAGTGACATAAAACATGAGGTTCATGACCAGCTTGAGCACTC
GCTTCAAACGAGAAAGCGGGTGCAGGGTATGGCTAAGCGAGTAAATAAGATGCACGAGGAAGGACTTAAT
AATGCAATTAACTCTACCACGGTTGTTTCAGTGCTCATAGCTACAGTGACCTTTGCAGCAATTTTCACTC
TTCCTAGCCAGTATGCTGCTGACCCTAAGAAACTTCCTCCTGGATTAGTTTTGGGAGAAGCAAATATTGC
TCCAAAACCACCATTCACAATTTTCTTCATATTTGATGCGCTTGCGCTCTTCATTTCTTTAGCGGTTGTT
GTGGTTCAGACTTCTGTTATAGTGGTAGAGAGGAAGGCAAAGAAGCAATTGATGTCAATAATTAACAAGC
TAATGTGGATGGCTTGTGTCTTTGTGTCCATCGCTTTTCTTGCACTGTGTTATATAGTTGTGGGAGATAA
TGCAAGATGGTTAGCTATTGGAATAACAGTTTTGGGAAGTTTAACGATGGGTGCGACATTGGGGACGTTG
TGCTACTGGGTAATCATTCATCGCGCAGAGGCAGCCAATTCAAGGAGCCTCGGCAGGTCAGCAAGAAGTA
GCAAGTCTCTTTCACGCTCTGCATCAGTGATGTCGGAGTCCAAGATTCTGGATAATGAGGACAAGAAGCT
CTATGCTATTTGA
>CATHA_387.5
ATGGAAGTAACAAGGCAGCAGAGCTTTGGCAGTAGGAAGATAGTGAAACAGTTAACGGGGAAACGAGATG
ATTCCCCCTTGCATTCAGCAGCAAGATCAGGAGATCTGGGATTGGCGCTGGAGATTCTCACCACTAAAGG
AGCTGAAGACCTAAGGGAGTTGCTGTCCAAGCAGAACCAAGCTGGTGAAACAGCACTTTATATTGCTGCT
GAATATGGCCATGTCGATTTCGTGAAGGAGATGCTCGCCTACTATGATGTGGGTTCTGCTTGCATCAAAG
CTAGAAATGGATATGATGCTTTTCACATTGCTGCTAAGCAAGGGGATCTAGAAATATTGAAAATCATCAT
TGAAGTCATCCCTCAAATGTTAGTGACGTTTGATGAATCCAACACCACATCATTGTACACTGCCGCTGCA
CAAGGCCATGTTGAAGTAGTCAATTTCCTGTTAGAGAGAAATAGCAGCCTTGCTACCATCACTAGAAACA
ATGGTAAAACTGCATTGCATTCTTCTGCGAGGAATGGACACTGTGGTGTTGTGAAGTCCCTATTAAGCAA
AGAACCAAGGATTGTAGATTGGAATGACAAGAAAGGGCAAACAGCTCTGCATATGGCAGTCAAGGGGAAG
AGCGTTGAAGTGGTCAATGAGCTTATTTCCTCAACCTCCGCTTTGGCTACAATGATTGATGCAAAGGGAA
ATACCGCATTGCACATAGCAACACGAAAAGGTCGGGCACAGATTGCTCAGGCCCTGCTTAAGCACATGGG
ATCAGACGCAAATACCATCAATAAATCTGGGGAGACTGCTTTTGACATTGCTGAAAAAAATGGATGTTCA
GATATAGCCAGTATTTTACAAGAGCATGGAGTCCAAAGTGCAAAATTGATGAAGCAAATGCCTCCAGCAA
GAACACCAAGAGAACTAAAACAAACTGTTAGTGACATAAAACATGAGGTTCATGACCAGCTTGAGCACTC
GCTTCAAACGAGAAAGCGGGTGCAGGGTATGGCTAAGCGAGTAAATAAGATGCACGAGGAAGGACTTAAT
AATGCAATTAACTCTACCACGGTTGTTTCAGTGCTCATAGCTACAGTGACCTTTGCAGCAATTTTCACTC
TTCCTAGCCAGTATGCTGCTGACCCTAAGAAACTTCCTCCTGGATTAGTTTTGGGAGAAGCAAATATTGC
TCCAAAACCACCATTCACAATTTTCTTCATATTTGATGCGCTTGCGCTCTTCATTTCTTTAGCGGTTGTT
GTGGTTCAGACTTCTGTTATAGTGGTAGAGAGGAAGGCAAAGAAGCAATTGATGTCAATAATTAACAAGC
TAATGTGGATGGCTTGTGTCTTTGTGTCCATCGCTTTTCTTGCACTGTGTTATATAGTTGTGGGAGATAA
TGCAAGATGGTTAGCTATTGGAATAACAGTTTTGGGAAGTTTAACGATGGGTGCGACATTGGGGACGTTG
TGCTACTGGGTAATCATTCATCGCGCAGAGGCAGCCAATTCAAGGAGCCTCGGCAGGTCAGCAAGAAGTA
GCAAGTCTCTTTCACGCTCTGCATCAGTGATGTCGGAGTCCAAGATTCTGGATAATGAGGACAAGAAGCT
CTATGCTATTTGA
>CATHA_386.1
ATGGCCACAAATCATCTCAATTCCTGTCAAAATGCAGATGAAGATTACATAGATATGGATGTAAGTTCTT
CTTCTTCTTCTACTTTCTTCTTCTCTAATATTACATCAAACTCTTCTCCACAGAACAGCAGGGAGTTTGA
GTTTCAAATGTCTTCAGCTTCTGATGAGAAAGATTCCACAACTTCCCCAGCTGATGAACTTTTCTACAAA
GGAAAACTACTTCCTCTTCATCTCCCTCCTCGGTTACAAATGGTCCAAAAGCTTCTTCTCCAGACTTCCA
CCACCACCACCAGTTTTCATCAGAACCCAAAAGAGACTTTTCTTGAAGATGCCTTTTTTCGTACTAGTAG
TAGTAGTAGTACTGCTCCTTCAACTAATACTAGTACTCCTTCAGAATCTTGGAACATTTCTCCATCTGAA
TCTTGTAGGGTTAGTTGTGAACTTAATCCAGCTGAGTACTTCTTTGAATGGTCTACTGAGCTAAGAAGTT
TCATCAACAACCATCCCAAGAAGTCTTGGTCCAAGAACCTTAGATTGATTAGGCAATATTCAATAACTCA
AAAGCTCAAAGCTTCAAGGGTTTACCTTAAGTCATTGTTCAGCAAGTCAGCTTGCTCTGATGAGTCCTGT
GCTAAAGCAGCCTGCAATTTGGAGTCACCAGGAGGATTTGGAAAAGCTAGAGAAAGTTCGAATAAGTTCA
TTAAGGTTGCCAAGAAAACCCCATTTGGATATATTGGAAGAGGGACTCTCCCTACTCCTGCTAGTGTGGC
AAAGAGCATTGAGAAGGAGACTATCGAGGAATGTATTACCCAGCATAGGAGGTCATTCTCTAGGACAATC
AAACGCCATTCTCCAACAAAGTGCTTATCTTCATCTTCATCTTCATCTTCTCCTTCATCTGGGGCTTCTT
CTTTATCATCATCCTTTTCGATAAATTCAAATGTTCTTTATGACTTACAGTCCCTGAGAAGAAGCAGCAG
TGCCACTTCAGAGATTGATGGCTCCATTGAAGCAGCAATAGCTCACTGTAAAAGTTCTCAACGTTCCTTT
AATTCAAGAAATACATTGACTGATGCTGGGTTTTGCTCATTGTCCAGTGCCAAGATTGCTCCTAGTGAGA
ATCAGGACAAAAAGAGATTTCTGTAA
>CATHA_388.1
ATGTCCAGTGCAAACGGTGATATCCAGAACGTCGTTCAGGATATCGAAGCCTTGCGAGATAGGATGGATG
CTCAAGAGGCGGCAGTTAGAACCTTGGAAGGAAATCTAGATCAACGATTCCTGCGTTTAGATCAATGCTT
TGATGAGATGATTAACAGATTTGATGCTCTTGGGGTGAATACCAACAAAAACAGGAATGATGGAGGACAA
CGACTGAGAAATCAACTTGCTCGAGGTGGTGTTGCCAATGTATCTGTAGCTGCTAATGACCAAAACCAGG
TTGCTGGTTATAATTCCAGTGACATGGAGAAGGATCTAATTTTGGCTGAAGATCAAAATAGACCTGCTAG
GAGAGGCGATTATCTCACTTCTTGGGAGAGAAGGGCCTCACTGCGGTTCATCAAAGTTGAAGAGTTTAAG
AGAGTTCAAGCCCAAGCAGTCATATTCCAAAGAGGAGCCTTGAAGAGTTGA
>CATHA_389.1
ATGATTTCCCGAGAAATGCATTTTCCGCCCATCAGAATGGCTCCCGGTACCGCCGAAGGTGAGAGGGATC
TGGAAATGGGGACCGCCGAGCTACCGTCGCAGTCTCCTTCTCCTAGGGCTCCGCCGGTTGTCGTATCTAA
TTCCAGCAAGTCTCTGATGGTATCAAATTCCGGTAAGACATTGGCGGTATCTAATTCCGGCAAGTCTCTG
GCGGTATCAAACTCCGGCAAGGCCTTAGTGGTGTCGAATTCCGGTAAAAGAATAGACCAGGCGGGTAGAA
AGAAGTACGTGAAACAGGTAACCGGCCGGCATAATGATACGGAGCTACATTTGGCTGCACAGCGTGGAGA
TGTTGGGGCTGTGAGGCAGATTTTAGGGGAAATTGATGAGCAGATGCTGAGGACATTGAGCAGTGCAGAG
TTTGATGCTGAGGTAGAAGAGATAAGGTCCGCCGTGGTTAATGAGGTTAATGAATTAGGGGAGACGGCTT
TGTTCACTGCGGCTGAAAGAGGGCACATTGATGTGGTGAGAGAGTTGCTTCGTTATACAACGAATGAAGG
AATAAGAATAAAGAACCGATCAGGCTTTGATCCCTTTCATATTGCTGCTAGTCAAGGGCATCAAGATATT
GTCGAGCTACTCTTACAGCATGACCCGGAGCTGTGCAAAACAGTTGGGCAATCAAATGCAACTCCTCTTA
TATCTGCGGCAACACGAGGTCATGTAGCTGTGGTTAAGCAATTGCTTTCAAAAGATTCTAGATCAATAGA
GATATCAAAATCCAATGGGAAGAATGCACTACATTTTGCTGCACGTCAGGGTCATGTGGAGATAGTAAAA
GCATTGCTTGAAAAGGATCCACAATTGGCAAGACGGACAGATAAGAAAGGGCAGACTGCATTGCACATGG
CTGTTAAAGGAGTAAGTTGCCCAGTGGTGAAGTGTCTTCTCCATGCAGATGCTGCAATTGTCATGCTCCC
CGACAAATTTGGCAATACCGCGCTACATGTAGCCACAAGAAAAAAGCGGGCAGAGATAGTGAACGAGCTC
CTAATCCTCCGTGATACCAATGTCAATTCCTTGACAAGAGATCACAAGACAGCTCTTGACATAGCTGAGG
GGCTTCCACTTTCGGAGGAAAGTGCAGAAATAAAAGACTGCTTAAATCGTTTCGGTGCAGTAAGAGCTAA
TGATCTTAACCAACCGCGGGATGAGCTCAGGAAAACATTCACAGAAATAAAGAAAGATGTTCACATCCAG
CTTGAACAAGCTCGAAAAACTAATAGAAACATGAATGGTATTGCCAAAGAACTCAGGAAGCTTCACAGAG
AAGGAATTAACAATGCAACTAATTCAGTCACCGTAGTGGCTGTGCTCTTTGCAACTGTTGCTTTTGCAGC
TATTTTCACAGTTCCTGGAGGTGATGACAACGAAGGAAAGGCTGTGATGGTGTTTTAG
>CATHA_389.2
ATGATTTCCCGAGAAATGCATTTTCCGCCCATCAGAATGGCTCCCGGTACCGCCGAAGGTGAGAGGGATC
TGGAAATGGGGACCGCCGAGCTACCGTCGCAGTCTCCTTCTCCTAGGGCTCCGCCGGTTGTCGTATCTAA
TTCCGGCAAGTCTCTGGCGGTATCAAACTCCGGCAAGGCCTTAGTGGTGTCGAATTCCGGTAAAAGAATA
GACCAGGCGGGTAGAAAGAAGTACGTGAAACAGGTAACCGGCCGGCATAATGATACGGAGCTACATTTGG
CTGCACAGCGTGGAGATGTTGGGGCTGTGAGGCAGATTTTAGGGGAAATTGATGAGCAGATGCTGAGGAC
ATTGAGCAGTGCAGAGTTTGATGCTGAGGTAGAAGAGATAAGGTCCGCCGTGGTTAATGAGGTTAATGAA
TTAGGGGAGACGGCTTTGTTCACTGCGGCTGAAAGAGGGCACATTGATGTGGTGAGAGAGTTGCTTCGTT
ATACAACGAATGAAGGAATAAGAATAAAGAACCGATCAGGCTTTGATCCCTTTCATATTGCTGCTAGTCA
AGGGCATCAAGATATTGTCGAGCTACTCTTACAGCATGACCCGGAGCTGTGCAAAACAGTTGGGCAATCA
AATGCAACTCCTCTTATATCTGCGGCAACACGAGGTCATGTAGCTGTGGTTAAGCAATTGCTTTCAAAAG
ATTCTAGATCAATAGAGATATCAAAATCCAATGGGAAGAATGCACTACATTTTGCTGCACGTCAGGGTCA
TGTGGAGATAGTAAAAGCATTGCTTGAAAAGGATCCACAATTGGCAAGACGGACAGATAAGAAAGGGCAG
ACTGCATTGCACATGGCTGTTAAAGGAGTAAGTTGCCCAGTGGTGAAGTGTCTTCTCCATGCAGATGCTG
CAATTGTCATGCTCCCCGACAAATTTGGCAATACCGCGCTACATGTAGCCACAAGAAAAAAGCGGGCAGA
GATAGTGAACGAGCTCCTAATCCTCCGTGATACCAATGTCAATTCCTTGACAAGAGATCACAAGACAGCT
CTTGACATAGCTGAGGGGCTTCCACTTTCGGAGGAAAGTGCAGAAATAAAAGACTGCTTAAATCGTTTCG
GTGCAGTAAGAGCTAATGATCTTAACCAACCGCGGGATGAGCTCAGGAAAACATTCACAGAAATAAAGAA
AGATGTTCACATCCAGCTTGAACAAGCTCGAAAAACTAATAGAAACATGAATGGTATTGCCAAAGAACTC
AGGAAGCTTCACAGAGAAGGAATTAACAATGCAACTAATTCAGTCACCGTAGTGGCTGTGCTCTTTGCAA
CTGTTGCTTTTGCAGCTATTTTCACAGTTCCTGGAGGTGATGACAACGAAGGAAAGGCTGTGATGGTGAG
CACACCTGCCTTTAAGGTCTTCTTCATATTCAACGCAATTGCACTTTTTACATCCTTGGCTGTAGTTGTT
GTACAAATTACAGTGGTCAGGGGTGAAATAAAATCCGAGAGAAAGGTTGTTGAAGTGATAAATAAGTTAA
TGTGGTTGGCTTCCATTTGCACTACAGTGGCTTTTCTTTCTTCCTCTTACATAGTTGTTGGTAGGCATTA
TAGGTGGGCTGCAATTCTTGTAAATGTTATAGGTGGAGTTACCATGGCAGGTGTTTTAGGTGCCATGACT
TATTATGTGGTGAAATCAAGACGGATAAGGAAGGTGAGGAAGAAGGAGAAGTACTCGAAGAGCATGACCT
ATTCACGTCGTCAATCAGATTATTCAGATACTGATATCAATCCAATATATGCAATCTGA
>CATHA_389.3
ATGATTTCCCGAGAAATGCATTTTCCGCCCATCAGAATGGCTCCCGGTACCGCCGAAGGTGAGAGGGATC
TGGAAATGGGGACCGCCGAGCTACCGTCGCAGTCTCCTTCTCCTAGGGCTCCGCCGGTTGTCGTATCTAA
TTCCAGCAAGTCTCTGATGGTATCAAATTCCGGTAAGACATTGGCGGTATCTAATTCCGGCAAGTCTCTG
GCGGTATCAAACTCCGGCAAGGCCTTAGTGGTGTCGAATTCCGGTAAAAGAATAGACCAGGCGGGTAGAA
AGAAGTACGTGAAACAGGTAACCGGCCGGCATAATGATACGGAGCTACATTTGGCTGCACAGCGTGGAGA
TGTTGGGGCTGTGAGGCAGATTTTAGGGGAAATTGATGAGCAGATGCTGAGGACATTGAGCAGTGCAGAG
TTTGATGCTGAGGTAGAAGAGATAAGGTCCGCCGTGGTTAATGAGGTTAATGAATTAGGGGAGACGGCTT
TGTTCACTGCGGCTGAAAGAGGGCACATTGATGTGGTGAGAGAGTTGCTTCGTTATACAACGAATGAAGG
AATAAGAATAAAGAACCGATCAGGCTTTGATCCCTTTCATATTGCTGCTAGTCAAGGGCATCAAGATATT
GTCGAGCTACTCTTACAGCATGACCCGGAGCTGTGCAAAACAGTTGGGCAATCAAATGCAACTCCTCTTA
TATCTGCGGCAACACGAGGTCATGTAGCTGTGGTTAAGCAATTGCTTTCAAAAGATTCTAGATCAATAGA
GATATCAAAATCCAATGGGAAGAATGCACTACATTTTGCTGCACGTCAGGGTCATGTGGAGATAGTAAAA
[truncated: 66,836,159 more chars]
