# Supplementary material for: The leaf idioblastome of the medicinal plant Catharanthus roseus is associated with stress resistance and alkaloid metabolism
Source: J Exp Bot. 2023 Oct 7;75(1):274–99. doi: 10.1093/jxb/erad374 (PMC10735432; doi:10.1093/jxb/erad374)
Supplement: erad374_suppl_Supplementary_Figs_S1-S12_Tables_S1-S13 [file erad374_suppl_supplementary_figs_s1-s12_tables_s1-s13.zip › Suppl Figs_S1-S12 and Table S1-S13/erad374_suppl_Supplementary_Tables_S11.xlsx]

## Sheet: module_1
Supplementary Table S11. Gene lists of co-expression modules of Fig. 4. Module 1.
Module 1
IDIO+ gene ID	DE	DE_idio	GOBP	GOBP_terms	GOMF	GOMF_terms	GOCC	GOCC_terms	CATH.Gene3D	CDD	PANTHER	PFAM	PIRSF	PRINTS	Prosite.Patterns	Prosite.profiles	SMART	SFLD	SUPERFAMILY	TIGRFAM	KEGG	EC	module	MM	MMp_adj	GS.vindoline	GS.vindoline.padj	GS.Catharanthine	GS.Catharanthine.padj	GS.vinblastine	GS.vinblastine.padj	GS.AVLB	GS.AVLB.padj
CATHA_1080	probable LRR receptor-like serine/threonine-protein kinase At3g47570	UP	GO:0006468	protein phosphorylation	GO:0016301;GO:0016773;GO:0140096;GO:0005524;GO:0016787	kinase activity;phosphotransferase activity, alcohol group as acceptor;catalytic activity, acting on a protein;ATP binding;hydrolase activity	GO:0005886;GO:0016021	plasma membrane;integral component of membrane	Transferase(Phosphotransferase) domain 1 (G3DSA:1.10.510.10);Ribonuclease Inhibitor (G3DSA:3.80.10.10);Phosphorylase Kinase; domain 1 (G3DSA:3.30.200.20)	Na	LRR RECEPTOR-LIKE SERINE/THREONINE-PROTEIN KINASE EFR (PTHR48053:SF17);LEUCINE RICH REPEAT FAMILY PROTEIN, EXPRESSED (PTHR48053)	Leucine rich repeat (PF13855);Protein kinase domain (PF00069)	Na	Na	Protein kinases ATP-binding region signature. (PS00107);Serine/Threonine protein kinases active-site signature. (PS00108)	Protein kinase domain profile. (PS50011)	LRR_sd22_2 (SM00365);serkin_6 (SM00220);LRR_typ_2 (SM00369)	Na	L domain-like (SSF52058);Protein kinase-like (PK-like) (SSF56112)	Na	Na	EC:2.7.1.- ;EC:3.-.-.-	module_1	0.347834	0.161441	0.465551	0.123214	0.495749	0.10001	0.286717	0.381531	0.584919	0.0536014
CATHA_3145	Plus-3 domain-containing family protein	UP	Na	Na	GO:0003824	catalytic activity	Na	Na	G3DSA:3.40.50.1820	Na	EPOXIDE HYDROLASE (PTHR43329);BIFUNCTIONAL EPOXIDE HYDROLASE 2-LIKE ISOFORM X1 (PTHR43329:SF106)	alpha/beta hydrolase fold (PF00561)	Na	Alpha/beta hydrolase fold signature (PR00111);Epoxide hydrolase signature (PR00412)	Na	Na	Na	Na	alpha/beta-Hydrolases (SSF53474)	Na	Na	Na	module_1	0.839963	2.01514e-05	0.654797	0.028844	0.70332	0.0159743	0.256019	0.446043	0.767623	0.00546227
CATHA_4439	autophagy-related protein 18b isoform X2	UP	GO:0034497;GO:0044804;GO:0000422;GO:0006497;GO:0090502	protein localization to phagophore assembly site;autophagy of nucleus;autophagy of mitochondrion;protein lipidation;RNA phosphodiester bond hydrolysis, endonucleolytic	GO:0080025;GO:0032266;GO:0004523;GO:0003676	phosphatidylinositol-3,5-bisphosphate binding;phosphatidylinositol-3-phosphate binding;RNA-DNA hybrid ribonuclease activity;nucleic acid binding	GO:0034045;GO:0019898;GO:0005829;GO:0016021	phagophore assembly site membrane;extrinsic component of membrane;cytosol;integral component of membrane	G3DSA:2.130.10.10	Na	AUTOPHAGY-RELATED 18A, ISOFORM E (PTHR11227:SF17);WD-REPEAT PROTEIN INTERACTING WITH PHOSPHOINOSIDES WIPI -RELATED (PTHR11227)	Na	Na	Na	Na	Na	Na	Na	WD40 repeat-like (SSF50978)	Na	Na	EC:3.1.26.4	module_1	0.858149	8.69041e-06	0.670264	0.0241788	0.711537	0.014204	0.344374	0.275237	0.785118	0.00376701
CATHA_5081	Chloroplast small heat shock protein class I	UP	GO:0042542;GO:0009651;GO:0009408;GO:0051259;GO:0006457	response to hydrogen peroxide;response to salt stress;response to heat;protein complex oligomerization;protein folding	GO:0043621;GO:0051082	protein self-association;unfolded protein binding	GO:0005737	cytoplasm	G3DSA:2.60.40.790	ACD_ScHsp26_like (cd06472)	HEAT-SHOCK PROTEIN 20 FAMILY MEMBER (PTHR11527);HSP20-LIKE CHAPERONE-RELATED (PTHR11527:SF313)	Hsp20/alpha crystallin family (PF00011)	Na	Na	Na	Small heat shock protein (sHSP) domain profile. (PS01031)	Na	Na	HSP20-like chaperones (SSF49764)	Na	Na	Na	module_1	0.758081	0.000349024	0.658183	0.0277575	0.685538	0.0202137	0.561463	0.063535	0.765986	0.00564965
CATHA_7137	hypothetical protein	UP	Na	Na	Na	Na	Na	Na	Na	Na	F1C9.34 PROTEIN (PTHR48152)	Vacuolar protein sorting-associated protein 62 (PF06101)	Na	Na	Na	Na	Na	Na	Na	Na	Na	Na	module_1	0.524407	0.027587	0.733219	0.0101816	0.741189	0.00897718	0.496463	0.0996009	0.808349	0.00217631
CATHA_8720	hypothetical protein	UP	Na	Na	Na	Na	Na	Na	Na	Na	Na	Na	Na	Na	Na	Na	Na	Na	Na	Na	Na	Na	module_1	0.92717	8.37699e-08	0.666642	0.0252203	0.705146	0.0155494	0.303693	0.347986	0.762385	0.00607395
CATHA_8721	hypothetical protein	UP	Na	Na	Na	Na	Na	Na	Na	Na	Na	Na	Na	Na	Na	Na	Na	Na	Na	Na	Na	Na	module_1	0.67516	0.00250799	0.620465	0.0399817	0.649552	0.0304925	0.59926	0.0479299	0.75514	0.00691198
CATHA_9687	hypothetical protein	UP	Na	Na	Na	Na	Na	Na	Na	Na	Na	Na	Na	Na	Na	Na	Na	Na	Na	Na	Na	Na	module_1	0.427184	0.0805626	0.644949	0.0319528	0.663899	0.0260402	0.438444	0.148224	0.734777	0.00994813
CATHA_11252	Fetuin-B like	UP	Na	Na	Na	Na	Na	Na	Na	Na	BNAA04G24650D PROTEIN (PTHR31865:SF29);OSJNBA0071G03.3 PROTEIN (PTHR31865)	Protein of unknown function (DUF1685) (PF07939)	Na	Na	Na	Na	Na	Na	Na	Na	Na	Na	module_1	0.851859	1.17624e-05	0.715896	0.0132975	0.754837	0.006946	0.201463	0.570513	0.807677	0.00221089
CATHA_12497	cationic amino acid transporter 1-like	UP	GO:0051938;GO:1903401;GO:0015813	L-glutamate import;L-lysine transmembrane transport;L-glutamate transmembrane transport	GO:0005313;GO:0015189;GO:0003723	L-glutamate transmembrane transporter activity;L-lysine transmembrane transporter activity;RNA binding	GO:0016021;GO:0005886	integral component of membrane;plasma membrane	G3DSA:1.20.1740.10	Na	CATIONIC AMINO ACID TRANSPORTER 1-LIKE (PTHR43243:SF30);INNER MEMBRANE TRANSPORTER YGJI-RELATED (PTHR43243)	Amino acid permease (PF13520);C-terminus of AA_permease (PF13906)	AA_transporter (PIRSF006060)	Na	Na	Na	Na	Na	Na	Na	Na	Na	module_1	0.526643	0.0268283	0.635867	0.0349565	0.665464	0.0255929	0.434224	0.152775	0.748476	0.00783047
CATHA_13429	L-allo-threonine aldolase, putative	UP	GO:0006520;GO:0046395;GO:1901565;GO:0046394;GO:1901566	cellular amino acid metabolic process;carboxylic acid catabolic process;organonitrogen compound catabolic process;carboxylic acid biosynthetic process;organonitrogen compound biosynthetic process	GO:0016829	lyase activity	GO:0005829	cytosol	G3DSA:3.40.640.10;Aspartate Aminotransferase (G3DSA:3.90.1150.10)	Na	L-THREONINE ALDOLASE-RELATED (PTHR48097);L-ALLO-THREONINE ALDOLASE-LIKE PROTEIN (PTHR48097:SF4)	Beta-eliminating lyase (PF01212)	Thr_aldolase (PIRSF017617)	Na	Na	Na	Na	Na	PLP-dependent transferases (SSF53383)	Na	Na	EC:4.-.-.-	module_1	0.941712	1.79151e-08	0.580767	0.0550958	0.608686	0.0444836	0.269652	0.416966	0.655834	0.0285355
CATHA_14706	putative glycine-rich cell wall structural protein 1	UP	GO:0071555	cell wall organization	Na	Na	GO:0005618;GO:0005576;GO:0016021	cell wall;extracellular region;integral component of membrane	Na	Na	FIBROIN HEAVY CHAIN FIB-H LIKE PROTEIN (PTHR37612);FIBROIN HEAVY CHAIN FIB-H LIKE PROTEIN (PTHR37612:SF6)	Na	Na	Na	Na	Na	Na	Na	Na	Na	Na	Na	module_1	0.698817	0.00152574	0.845095	0.000731897	0.872168	0.000248599	0.337376	0.286947	0.929037	6.76116e-06
CATHA_15587	hypothetical protein	UP	Na	Na	Na	Na	Na	Na	Na	Na	OS06G0551500 PROTEIN (PTHR34287:SF2);OS06G0551500 PROTEIN-RELATED (PTHR34287)	Na	Na	Na	Na	Na	Na	Na	Na	Na	Na	Na	module_1	0.767084	0.000269419	0.75975	0.00639088	0.78546	0.00375049	0.394825	0.199653	0.853621	0.000536378
CATHA_18037	UMP-CMP kinase	UP	GO:0046940;GO:0006207;GO:0009188;GO:0006221;GO:0009136;GO:0016310;GO:0046033;GO:0046031;GO:0009260;GO:0009142;GO:0046704;GO:0046048;GO:0006164;GO:0046034;GO:0009139;GO:0007050;GO:0097503;GO:0009173;GO:0006486;GO:0009749;GO:0006412;GO:0015979;GO:0044262	nucleoside monophosphate phosphorylation;'de novo' pyrimidine nucleobase biosynthetic process;ribonucleoside diphosphate biosynthetic process;pyrimidine nucleotide biosynthetic process;purine nucleoside diphosphate biosynthetic process;phosphorylation;AMP metabolic process;ADP metabolic process;ribonucleotide biosynthetic process;nucleoside triphosphate biosynthetic process;CDP metabolic process;…	GO:0050145;GO:0004550;GO:0005524;GO:0016787;GO:0008373;GO:0019843;GO:0003735;GO:0047334	nucleoside monophosphate kinase activity;nucleoside diphosphate kinase activity;ATP binding;hydrolase activity;sialyltransferase activity;rRNA binding;structural constituent of ribosome;diphosphate-fructose-6-phosphate 1-phosphotransferase activity	GO:0005634;GO:0005737;GO:0001520;GO:0005886;GO:0012505;GO:0005840;GO:0016021	nucleus;cytoplasm;outer dense fiber;plasma membrane;endomembrane system;ribosome;integral component of membrane	G3DSA:3.40.50.300	ADK (cd01428)	NUCLEOTIDE KINASE (PTHR23359);UMP-CMP KINASE (PTHR23359:SF199)	Adenylate kinase (PF00406)	Na	Adenylate kinase signature (PR00094)	Adenylate kinase signature. (PS00113)	Na	Na	Na	P-loop containing nucleoside triphosphate hydrolases (SSF52540)	UMP_CMP_kin_fam: UMP-CMP kinase family (TIGR01359)	Na	EC:2.7.4.4 ;EC:2.7.4.6 ;EC:3.-.-.- ;EC:2.7.1.90	module_1	0.572651	0.0144056	0.55357	0.0673284	0.591967	0.0507711	0.221259	0.524227	0.671471	0.0238327
CATHA_18335	hypothetical protein	UP	Na	Na	Na	Na	Na	Na	Na	Na	Na	Na	Na	Na	Na	Na	Na	Na	Na	Na	Na	Na	module_1	0.719637	0.000945686	0.645338	0.0318571	0.684787	0.0203538	0.494959	0.100494	0.784744	0.00379022
CATHA_22291	Pyrimidine-specific ribonucleoside hydrolaserihA	UP	Na	Na	GO:0016787	hydrolase activity	Na	Na	G3DSA:3.90.245.10	Na	INOSINE-URIDINE PREFERRING NUCLEOSIDE HYDROLASE FAMILY PROTEIN (PTHR46692);PTHR46692:SF9	Inosine-uridine preferring nucleoside hydrolase (PF01156)	Na	Na	Na	Na	Na	Na	Nucleoside hydrolase (SSF53590)	Na	Na	EC:3.-.-.-	module_1	0.907925	4.27918e-07	0.767363	0.00549216	0.800886	0.0025887	0.221988	0.522557	0.842623	0.000798749
CATHA_22352	Ribosomal protein S4, mitochondrial	UP	GO:0045903	positive regulation of translational fidelity	GO:0003723;GO:0003735	RNA binding;structural constituent of ribosome	GO:0005840;GO:1990904	ribosome;ribonucleoprotein complex	G3DSA:3.10.290.10	S4 (cd00165)	30S 40S RIBOSOMAL PROTEIN (PTHR11831);RIBOSOMAL PROTEIN S4-RELATED (PTHR11831:SF30)	S4 domain (PF01479)	Na	Na	Na	S4 RNA-binding domain profile. (PS50889)	s4_6 (SM00363)	Na	Alpha-L RNA-binding motif (SSF55174)	Na	Na	Na	module_1	0.819641	4.6095e-05	0.643719	0.0323495	0.678822	0.0218993	0.241641	0.477778	0.740503	0.00906526
CATHA_23251	Nitrate transporter 1.5	UP	GO:0055085;GO:0006817	transmembrane transport;phosphate ion transport	GO:0022857	transmembrane transporter activity	GO:0016021	integral component of membrane	Na	MFS_NPF7 (cd17419)	OLIGOPEPTIDE TRANSPORTER-RELATED (PTHR11654);PEPTIDE TRANSPORTER (PTHR11654:SF386)	POT family (PF00854)	Na	Na	Na	Na	Na	Na	MFS general substrate transporter (SSF103473)	Na	Na	Na	module_1	0.389502	0.114116	0.405399	0.186222	0.457866	0.129825	0.120928	0.757693	0.535621	0.0760149
CATHA_25299	hypothetical protein	UP	Na	Na	Na	Na	Na	Na	Na	Na	Na	Na	Na	Na	Na	Na	Na	Na	Na	Na	Na	Na	module_1	0.715091	0.00105369	0.534724	0.0765701	0.594231	0.0499468	0.304426	0.346628	0.692132	0.0185388
CATHA_25811	Protein O-mannosyltransferase	UP	Na	Na	GO:0016757;GO:0046872	transferase activity, transferring glycosyl groups;metal ion binding	GO:0016021	integral component of membrane	Na	Na	PTHR33132:SF76;OSJNBB0118P14.9 PROTEIN (PTHR33132)	Na	Na	Na	Na	Na	Na	Na	Na	Na	Na	EC:2.4.-.-	module_1	0.944286	1.31017e-08	0.670372	0.0241542	0.709803	0.0145573	0.182124	0.615379	0.751001	0.00744897
CATHA_26149	Patatin	UP	GO:0016042;GO:0015074	lipid catabolic process;DNA integration	GO:0045735;GO:0047372;GO:0004620;GO:0008270;GO:0016740;GO:0003676	nutrient reservoir activity;acylglycerol lipase activity;phospholipase activity;zinc ion binding;transferase activity;nucleic acid binding	GO:0005773;GO:0009527	vacuole;plastid outer membrane	Cytosolic phospholipase A2 catalytic domain (G3DSA:3.40.1090.10)	Pat17_isozyme_like (cd07214)	XYLOSE ISOMERASE (PTHR32176);PATATIN (PTHR32176:SF37)	Patatin-like phospholipase (PF01734)	Na	Na	Na	Patatin-like phospholipase (PNPLA) domain profile. (PS51635)	Na	Na	FabD/lysophospholipase-like (SSF52151)	Na	Na	EC:3.1.1.23 ;EC:3.1.1.- ;EC:2.-.-.-	module_1	0.761865	0.00031336	0.875236	0.000215205	0.904798	4.31089e-05	0.146457	0.698829	0.932728	4.78301e-06
CATHA_27705	serine/threonine-protein kinase tricorner isoform X1	UP	GO:0016310;GO:0006464	phosphorylation;cellular protein modification process	GO:0016301;GO:0016773;GO:0140096;GO:0005524	kinase activity;phosphotransferase activity, alcohol group as acceptor;catalytic activity, acting on a protein;ATP binding	Na	Na	Phosphorylase Kinase; domain 1 (G3DSA:3.30.200.20);Transferase(Phosphotransferase) domain 1 (G3DSA:1.10.510.10)	STKc_NDR_like (cd05599)	SERINE/THREONINE-PROTEIN KINASE (PTHR24356);AGC (CAMP-DEPENDENT, CGMP-DEPENDENT AND PROTEIN KINASE C) KINASE FAMILY PROTEIN (PTHR24356:SF369)	Protein kinase C terminal domain (PF00433);Protein kinase domain (PF00069)	Na	Na	Serine/Threonine protein kinases active-site signature. (PS00108);Protein kinases ATP-binding region signature. (PS00107)	Protein kinase domain profile. (PS50011);AGC-kinase C-terminal domain profile. (PS51285)	pkinase_C_6 (SM00133);serkin_6 (SM00220)	Na	Protein kinase-like (PK-like) (SSF56112)	Na	Na	EC:2.7.1.-	module_1	0.909776	3.71925e-07	0.640231	0.0335073	0.67667	0.0224344	0.295576	0.363756	0.734491	0.00998439
CATHA_29447	hypothetical protein	UP	Na	Na	Na	Na	Na	Na	Na	Na	EXPRESSED PROTEIN-RELATED (PTHR46038);GLYCOSYLTRANSFERASE-RELATED (PTHR46038:SF38)	Nucleotide-diphospho-sugar transferase (PF03407)	Na	Na	Na	Na	Na	Na	Nucleotide-diphospho-sugar transferases (SSF53448)	Na	Na	Na	module_1	0.817757	4.95612e-05	0.542391	0.0725768	0.594252	0.0499441	0.162823	0.660625	0.657956	0.0278415
CATHA_30860	Multicopper oxidase LPR1	UP	Na	Na	Na	Na	Na	Na	G3DSA:2.60.40.420	CuRO_1_BOD_CotA_like (cd13844);CuRO_3_CotA_like (cd13891);CuRO_2_CotA_like (cd13868)	MULTICOPPER OXIDASE LPR1 (PTHR11709:SF298);MULTI-COPPER OXIDASE (PTHR11709)	Multicopper oxidase (PF00394);Multicopper oxidase (PF07732);Multicopper oxidase (PF07731)	Na	Na	Multicopper oxidases signature 2. (PS00080)	Na	Na	Na	Cupredoxins (SSF49503)	Na	Na	Na	module_1	0.546524	0.0207189	0.548066	0.0697864	0.594062	0.0500019	0.408514	0.182356	0.691704	0.0186566
CATHA_32043	Small heat shock protein HSP	UP	GO:0042542;GO:0009651;GO:0009408;GO:0051259;GO:0006457	response to hydrogen peroxide;response to salt stress;response to heat;protein complex oligomerization;protein folding	GO:0043621;GO:0051082	protein self-association;unfolded protein binding	GO:0005737	cytoplasm	G3DSA:2.60.40.790	ACD_ScHsp26_like (cd06472)	HEAT-SHOCK PROTEIN 20 FAMILY MEMBER (PTHR11527);CYTOSOLIC CLASS I SMALL HEAT SHOCK PROTEIN (PTHR11527:SF314)	Hsp20/alpha crystallin family (PF00011)	Na	Na	Na	Small heat shock protein (sHSP) domain profile. (PS01031)	Na	Na	HSP20-like chaperones (SSF49764)	Na	Na	Na	module_1	0.393871	0.109764	0.645161	0.0319041	0.659609	0.0273267	0.565266	0.0617885	0.726227	0.0113414
CATHA_32147	hypothetical protein	UP	Na	Na	Na	Na	Na	Na	Na	Na	PTHR33128:SF69;OS05G0103400 PROTEIN (PTHR33128)	Protein of unknown function (DUF3339) (PF11820)	Na	Na	Na	Na	Na	Na	Na	Na	Na	Na	module_1	0.960092	1.32431e-09	0.676585	0.0224344	0.705982	0.0153952	0.159693	0.667719	0.732871	0.0102413
CATHA_32549	Desacetoxyvindoline 4-hydroxylase like	UP	Na	Na	GO:0031418	L-ascorbic acid binding	Na	Na	G3DSA:2.60.120.330	Na	OXIDOREDUCTASE, 2OG-FE II OXYGENASE FAMILY PROTEIN (PTHR10209);CME8 PROTEIN (PTHR10209:SF653)	non-haem dioxygenase in morphine synthesis N-terminal (PF14226)	Na	Na	Na	Na	Na	Na	Clavaminate synthase-like (SSF51197)	Na	Na	Na	module_1	0.877264	3.16025e-06	0.522372	0.0833673	0.575687	0.057173	0.190179	0.596508	0.643736	0.0323489
CATHA_33060	Low-temperature-induced 65 kDa protein	UP	GO:0009737;GO:0010150;GO:0009651;GO:0009414;GO:0097306;GO:0009409;GO:0071396;GO:0009755	response to abscisic acid;leaf senescence;response to salt stress;response to water deprivation;cellular response to alcohol;response to cold;cellular response to lipid;hormone-mediated signaling pathway	Na	Na	GO:0009506	plasmodesma	Na	Na	LOW-TEMPERATURE-INDUCED 65 KDA PROTEIN-RELATED (PTHR33836:SF1);LOW-TEMPERATURE-INDUCED 65 KDA PROTEIN-RELATED (PTHR33836)	CAP160 repeat (PF07918)	Na	Na	Na	Na	Na	Na	Na	Na	Na	Na	module_1	0.738566	0.000590158	0.617587	0.0409991	0.667852	0.0248889	0.219087	0.529339	0.743425	0.00859905
CATHA_33389	Small heat shock protein HSP	UP	GO:0042542;GO:0009651;GO:0009408;GO:0051259;GO:0006457	response to hydrogen peroxide;response to salt stress;response to heat;protein complex oligomerization;protein folding	GO:0043621;GO:0051082	protein self-association;unfolded protein binding	GO:0005737;GO:0012505;GO:0043231;GO:0016021	cytoplasm;endomembrane system;intracellular membrane-bounded organelle;integral component of membrane	G3DSA:2.60.40.790	ACD_ScHsp26_like (cd06472)	22.0 KDA CLASS IV HEAT SHOCK PROTEIN-LIKE (PTHR11527:SF271);HEAT-SHOCK PROTEIN 20 FAMILY MEMBER (PTHR11527)	Hsp20/alpha crystallin family (PF00011)	Na	Na	Na	Small heat shock protein (sHSP) domain profile. (PS01031)	Na	Na	HSP20-like chaperones (SSF49764)	Na	Na	Na	module_1	0.924106	1.1155e-07	0.65888	0.027526	0.691093	0.0188033	0.316161	0.324422	0.737446	0.00951243
CATHA_35312	hypothetical protein	UP	Na	Na	Na	Na	Na	Na	G3DSA:2.130.10.10	Na	PROTEIN, PUTATIVE-RELATED (PTHR44376:SF23);TRANSCRIPTIONAL REGULATOR OF FILAMENTOUS GROWTH FLO8 (PTHR44376)	WD domain, G-beta repeat (PF00400)	Na	Na	Trp-Asp (WD) repeats signature. (PS00678)	Trp-Asp (WD) repeats profile. (PS50082);Trp-Asp (WD) repeats circular profile. (PS50294)	WD40_4 (SM00320)	Na	WD40 repeat-like (SSF50978)	Na	Na	Na	module_1	0.955144	2.9339e-09	0.646396	0.0315168	0.684051	0.0205473	0.149798	0.691363	0.722958	0.0118877
CATHA_35380	Cytochrome b-c1 complex subunit 7	UP	GO:0006122;GO:0009060	mitochondrial electron transport, ubiquinol to cytochrome c;aerobic respiration	Na	Na	GO:0005750;GO:0016021	mitochondrial respiratory chain complex III;integral component of membrane	Cytochrome Bc1 Complex; Chain F (G3DSA:1.10.1090.10)	Na	UBIQUINOL-CYTOCHROME C REDUCTASE COMPLEX 14 KD PROTEIN (PTHR12022);CYTOCHROME B-C1 COMPLEX SUBUNIT 7 (PTHR12022:SF4)	Ubiquinol-cytochrome C reductase complex 14kD subunit (PF02271)	Bc1_14K (PIRSF000022)	Na	Na	Na	Na	Na	14 kDa protein of cytochrome bc1 complex (Ubiquinol-cytochrome c reductase) (SSF81524)	Na	Na	Na	module_1	0.839689	2.03861e-05	0.517004	0.086416	0.570411	0.0594618	0.424828	0.163111	0.6671	0.0250949
CATHA_35698	Galactinol--sucrose galactosyltransferase	UP	GO:0005975;GO:0009414;GO:0009737;GO:0006979	carbohydrate metabolic process;response to water deprivation;response to abscisic acid;response to oxidative stress	GO:0047274	galactinol-sucrose galactosyltransferase activity	GO:0009507	chloroplast	Na	Na	PTHR31268;GALACTINOL--SUCROSE GALACTOSYLTRANSFERASE 5-RELATED (PTHR31268:SF14)	Raffinose synthase or seed imbibition protein Sip1 (PF05691)	Na	Na	Na	Na	Na	Na	(Trans)glycosidases (SSF51445)	Na	Na	EC:2.4.1.82	module_1	0.914255	2.61826e-07	0.551892	0.0681167	0.602806	0.0467053	0.300131	0.35484	0.676624	0.0224344
CATHA_36684	Trehalose 6-phosphate phosphatase	UP	GO:0005992;GO:0016311;GO:0007166;GO:0006468	trehalose biosynthetic process;dephosphorylation;cell surface receptor signaling pathway;protein phosphorylation	GO:0004805;GO:0003860;GO:0004674	trehalose-phosphatase activity;3-hydroxyisobutyryl-CoA hydrolase activity;protein serine/threonine kinase activity	GO:0005886;GO:0016021	plasma membrane;integral component of membrane	G3DSA:3.40.50.1000	HAD_TPP (cd01627)	TREHALOSE 6-PHOSPHATE PHOSPHATASE (PTHR43768);TREHALOSE-PHOSPHATE PHOSPHATASE A (PTHR43768:SF27)	Trehalose-phosphatase (PF02358)	Na	Na	Na	Na	Na	Na	HAD-like (SSF56784)	HAD-SF-IIB: HAD hydrolase, family IIB (TIGR01484);T6PP: trehalose-phosphatase (TIGR00685)	Na	EC:3.1.3.12 ;EC:3.1.2.4 ;EC:2.7.11.-	module_1	0.834425	2.55349e-05	0.532594	0.0777696	0.585696	0.0533014	0.349326	0.2671	0.673794	0.0231949
CATHA_36752	Glucomannan 4-beta-mannosyltransferase 9-like	UP	Na	Na	GO:0016757	transferase activity, transferring glycosyl groups	Na	Na	Na	Na	Na	Na	Na	Na	Na	Na	Na	Na	Na	Na	Na	EC:2.4.-.-	module_1	0.977726	2.70253e-11	0.623891	0.0388843	0.659257	0.0274471	0.182028	0.615609	0.694554	0.0179855
CATHA_278	Protein TRANSPARENT TESTA 1	UP	GO:0006355;GO:0048856;GO:0090502	regulation of transcription, DNA-templated;anatomical structure development;RNA phosphodiester bond hydrolysis, endonucleolytic	GO:0003700;GO:0004526	DNA-binding transcription factor activity;ribonuclease P activity	GO:0005634	nucleus	Classic Zinc Finger (G3DSA:3.30.160.60)	Na	ZINC FINGER PROTEIN WIP2 (PTHR45878:SF1);ZINC FINGER PROTEIN WIP2 (PTHR45878)	Zinc finger, C2H2 type (PF00096)	Na	Na	Zinc finger C2H2 type domain signature. (PS00028)	Zinc finger C2H2 type domain profile. (PS50157)	c2h2final6 (SM00355)	Na	beta-beta-alpha zinc fingers (SSF57667)	Na	Na	EC:3.1.26.5	module_1	0.803776	8.27405e-05	0.764064	0.00587078	0.801749	0.00253624	0.0745927	0.856835	0.839014	0.000895242
CATHA_333	hypothetical protein	UP	Na	Na	Na	Na	Na	Na	Na	Na	Na	Na	Na	Na	Na	Na	Na	Na	Na	Na	Na	Na	module_1	0.70607	0.00129677	0.714349	0.0135993	0.759718	0.00639168	0.143602	0.705614	0.811912	0.00198542
CATHA_391	Pectate lyase	UP	GO:0045490;GO:0090305	pectin catabolic process;nucleic acid phosphodiester bond hydrolysis	GO:0030570;GO:0046872;GO:0004519;GO:0016779	pectate lyase activity;metal ion binding;endonuclease activity;nucleotidyltransferase activity	GO:0005618;GO:0016021	cell wall;integral component of membrane	G3DSA:2.160.20.10	Na	PECTATE LYASE (PTHR31683:SF113);PECTATE LYASE 18-RELATED (PTHR31683)	Pectate lyase (PF00544)	Na	Pollen allergen Amb family signature (PR00807)	Na	Na	amb_all (SM00656)	Na	Pectin lyase-like (SSF51126)	Na	Na	EC:4.2.2.2 ;EC:2.7.7.-	module_1	0.793163	0.000119173	0.898106	6.65516e-05	0.922781	1.18604e-05	0.16395	0.65794	0.943039	1.65522e-06
CATHA_444	Inorganic diphosphatase	UP	GO:0006796;GO:0046686	phosphate-containing compound metabolic process;response to cadmium ion	GO:0004427;GO:0000287	inorganic diphosphatase activity;magnesium ion binding	GO:0005737;GO:0005654;GO:0016021	cytoplasm;nucleoplasm;integral component of membrane	Inorganic Pyrophosphatase (G3DSA:3.90.80.10)	pyrophosphatase (cd00412)	BNAC07G03580D PROTEIN (PTHR10286:SF68);INORGANIC PYROPHOSPHATASE (PTHR10286)	Inorganic pyrophosphatase (PF00719)	Na	Na	Inorganic pyrophosphatase signature. (PS00387)	Na	Na	Na	Inorganic pyrophosphatase (SSF50324)	Na	KEGG:R00004	EC:3.6.1.1	module_1	0.939495	2.31884e-08	0.768941	0.00533351	0.799116	0.00271239	0.0247123	0.955678	0.807111	0.00223409
CATHA_566	PPM-type phosphatase domain-containing protein	UP	GO:0006470;GO:0048366	protein dephosphorylation;leaf development	GO:0004722;GO:0046872	protein serine/threonine phosphatase activity;metal ion binding	GO:0005886;GO:0005634	plasma membrane;nucleus	Phosphatase 2c; Domain 1 (G3DSA:3.60.40.10)	PP2Cc (cd00143)	PROTEIN PHOSPHATASE 2C 23-RELATED (PTHR13832:SF737);PROTEIN PHOSPHATASE 2C (PTHR13832)	Protein phosphatase 2C (PF00481)	Na	Na	Na	PPM-type phosphatase domain profile. (PS51746)	PP2C_4 (SM00332)	Na	PP2C-like (SSF81606)	Na	Na	EC:3.1.3.16	module_1	0.945995	1.05419e-08	0.642125	0.0328544	0.679952	0.0216019	0.0179709	0.968003	0.694702	0.0179378
CATHA_711	Ribulose bisphosphate carboxylase/oxygenase activase 1	UP	Na	Na	Na	Na	GO:0016021	integral component of membrane	G3DSA:3.90.550.50	Na	FRINGE-RELATED (PTHR10811);GLYCOSYLTRANSFERASE (PTHR10811:SF13)	Protein of unknown function, DUF604 (PF04646)	Na	Na	Na	Na	Na	Na	Na	Na	Na	Na	module_1	0.950996	5.39922e-09	0.741914	0.00883593	0.771717	0.00503853	0.0820954	0.841466	0.785572	0.00374654
CATHA_813	hypothetical protein	UP	Na	Na	Na	Na	Na	Na	Na	Na	Na	Na	Na	Na	Na	Na	Na	Na	Na	Na	Na	Na	module_1	0.958873	1.62285e-09	0.697508	0.0172932	0.727926	0.0110334	0.0630268	0.88153	0.742601	0.00873328
CATHA_823	Putative glutathione S-transferase	UP	GO:0006749	glutathione metabolic process	GO:0004364;GO:0004462	glutathione transferase activity;lactoylglutathione lyase activity	GO:0005737	cytoplasm	G3DSA:1.20.1050.10;Glutaredoxin (G3DSA:3.40.30.10)	GST_N_Tau (cd03058);GST_C_Tau (cd03185)	GLUTATHIONE S-TRANSFERASE U8 (PTHR11260:SF676);GLUTATHIONE S-TRANSFERASE, GST, SUPERFAMILY, GST DOMAIN CONTAINING (PTHR11260)	Glutathione S-transferase, C-terminal domain (PF00043);Glutathione S-transferase, N-terminal domain (PF02798)	Na	Na	Na	Soluble glutathione S-transferase C-terminal domain profile. (PS50405);Soluble glutathione S-transferase N-terminal domain profile. (PS50404)	Na	Glutathione Transferase (cytosolic) (SFLDS00019);Main.3: Omega- and Tau-like (SFLDG01152)	Thioredoxin-like (SSF52833);GST C-terminal domain-like (SSF47616)	Na	KEGG:R02530	EC:2.5.1.18 ;EC:4.4.1.5	module_1	0.985135	1.97298e-12	0.630252	0.0368413	0.666749	0.0252007	0.130233	0.736417	0.69515	0.0178109
CATHA_832	Adenine nucleotide alpha hydrolases-like superfamily protein isoform 2	UP	Na	Na	GO:0016787	hydrolase activity	Na	Na	HUPs (G3DSA:3.40.50.620)	USP_Like (cd00293)	PTHR46100:SF14;IMP2'P (PTHR46100)	Universal stress protein family (PF00582)	Na	Universal stress protein signature (PR01438)	Na	Na	Na	Na	Adenine nucleotide alpha hydrolases-like (SSF52402)	Na	Na	EC:3.-.-.-	module_1	0.916516	2.16525e-07	0.751252	0.00740517	0.768964	0.00533264	0.0245012	0.956049	0.75931	0.00642044
CATHA_884	Chaperone protein dnaJ-related	UP	Na	Na	Na	Na	GO:0005783	endoplasmic reticulum	Na	Na	CHAPERONE PROTEIN DNAJ-LIKE PROTEIN (PTHR15852:SF57);PLASTID TRANSCRIPTIONALLY ACTIVE PROTEIN (PTHR15852)	Na	Na	Na	Na	Na	Na	Na	Na	Na	Na	Na	module_1	0.818216	4.87019e-05	0.655463	0.0286378	0.706459	0.0152922	-0.0373088	0.931495	0.726161	0.0113488
CATHA_1056	hypothetical protein	UP	Na	Na	Na	Na	Na	Na	Na	Na	PROTEIN DOG1-LIKE 1 (PTHR46354:SF7);PTHR46354	Na	Na	Na	Na	DOG1 domain profile. (PS51806)	Na	Na	Na	Na	Na	Na	module_1	0.964767	5.73165e-10	0.704878	0.0156012	0.735233	0.0098785	0.102403	0.798194	0.754865	0.00694287
CATHA_1180	Serine-type endopeptidase inhibitor	UP	Na	Na	Na	Na	GO:0016021	integral component of membrane	G3DSA:3.30.60.30	Na	SERINE PROTEASE INHIBITOR, KAZAL-TYPE FAMILY PROTEIN (PTHR34376)	Na	Na	Na	Na	Na	Na	Na	Na	Na	Na	Na	module_1	0.951858	4.7749e-09	0.706868	0.0152122	0.732025	0.0104005	0.0104553	0.98137	0.730307	0.0106753
CATHA_2090	Glycosyltransferase	UP	GO:0009718	anthocyanin-containing compound biosynthetic process	GO:0008194;GO:0046527;GO:0103101;GO:0103099;GO:0102659;GO:0103102;GO:0103103;GO:0103100	UDP-glycosyltransferase activity;glucosyltransferase activity;UDP-glucose:7-methylthioheptylhydroximate S-glucosyltransferase activity;UDP-glucose:5-methylthiopentylhydroximate S-glucosyltransferase activity;UDP-glucose: 4-methylthiobutylhydroximate S-glucosyltransferase activity;UDP-glucose:8-methylthiooctylhydroximate S-glucosyltransferase activity;UDP-glucose: 9-methylthiononylhydroximate S-gl…	GO:0016021	integral component of membrane	Glycogen Phosphorylase B; (G3DSA:3.40.50.2000)	GT1_Gtf-like (cd03784)	GLUCOSYL/GLUCURONOSYL TRANSFERASES (PTHR11926);UDP-GLYCOSYLTRANSFERASE 74E2-LIKE (PTHR11926:SF1093)	UDP-glucoronosyl and UDP-glucosyl transferase (PF00201)	Na	Na	UDP-glycosyltransferases signature. (PS00375)	Na	Na	Na	UDP-Glycosyltransferase/glycogen phosphorylase (SSF53756)	Na	Na	EC:2.4.1.195 ;EC:2.4.1.195 ;EC:2.4.1.195 ;EC:2.4.1.195 ;EC:2.4.1.195 ;EC:2.4.1.195	module_1	0.85078	1.23822e-05	0.761717	0.00614214	0.798455	0.00275726	0.159765	0.667553	0.830816	0.00117504
CATHA_2475	Apoptosis-inducing factor isogeny A	UP	Na	Na	Na	Na	Na	Na	Na	Na	APOPTOSIS-INDUCING FACTOR 2-LIKE ISOFORM X1 (PTHR43735:SF19);APOPTOSIS-INDUCING FACTOR 1 (PTHR43735)	Pyridine nucleotide-disulphide oxidoreductase (PF07992)	Na	FAD-dependent pyridine nucleotide reductase signature (PR00368)	Na	Na	Na	Na	FAD/NAD(P)-binding domain (SSF51905)	Na	Na	Na	module_1	0.726786	0.000794771	0.798027	0.00278257	0.791093	0.00328801	0.046551	0.913604	0.759046	0.00645571
CATHA_2668	Membrane-associated kinase regulator	UP	GO:0016310	phosphorylation	GO:0016301	kinase activity	Na	Na	Na	Na	PTHR31722:SF27;OS06G0675200 PROTEIN (PTHR31722)	Na	Na	Na	Na	Na	Na	Na	Na	Na	Na	Na	module_1	0.816702	5.16052e-05	0.799653	0.00267223	0.804499	0.00237647	-0.150594	0.689348	0.757866	0.00660847
CATHA_2685	Autophagy-related 2	UP	Na	Na	Na	Na	Na	Na	Na	Na	PTHR33384:SF23;EXPRESSED PROTEIN (PTHR33384)	Na	Na	Na	Na	Prokaryotic membrane lipoprotein lipid attachment site profile. (PS51257)	Na	Na	Na	Na	Na	Na	module_1	0.906616	4.71151e-07	0.7779	0.00440803	0.802447	0.00249336	-0.0761887	0.853755	0.791766	0.00324276
CATHA_2698	Calmodulin-regulated spectrin-associated protein	UP	Na	Na	Na	Na	GO:0016021	integral component of membrane	Na	Na	T6J4.11 PROTEIN (PTHR34539);PTHR34539:SF15	Na	Na	Na	Na	Na	Na	Na	Na	Na	Na	Na	module_1	0.956214	2.48921e-09	0.721027	0.0122669	0.753877	0.00707501	0.0186897	0.966614	0.76089	0.0062399
CATHA_2775	LAG1 longevity assurance-like protein 1	UP	GO:0046513	ceramide biosynthetic process	GO:0050291	sphingosine N-acyltransferase activity	GO:0005783;GO:0016021	endoplasmic reticulum;integral component of membrane	Na	Na	LAG1 LONGEVITY ASSURANCE HOMOLOG 3 (PTHR12560:SF49);LONGEVITY ASSURANCE FACTOR 1 LAG1 (PTHR12560)	TLC domain (PF03798)	LAG1_LAC1 (PIRSF005225)	Na	Na	TLC domain profile. (PS50922)	lag1_27 (SM00724)	Na	Na	Na	Na	EC:2.3.1.24	module_1	0.854932	1.01772e-05	0.801601	0.00254018	0.837705	0.000933306	0.00699852	0.987507	0.849599	0.000622942
CATHA_2837	Usp domain-containing protein	UP	GO:0042254	ribosome biogenesis	Na	Na	GO:0032040;GO:0005730	small-subunit processome;nucleolus	HUPs (G3DSA:3.40.50.620)	USP_Like (cd00293)	ADENINE NUCLEOTIDE ALPHA HYDROLASES-LIKE SUPERFAMILY PROTEIN (PTHR47000)	Universal stress protein family (PF00582)	Na	Na	Na	Na	Na	Na	Adenine nucleotide alpha hydrolases-like (SSF52402)	Na	Na	Na	module_1	0.961689	1.0103e-09	0.67402	0.0231419	0.700829	0.0165198	0.0403574	0.926078	0.707646	0.0150416
CATHA_2911	Putative immunoglobulin-like, oberon, PHD finger domain-containing protein	UP	Na	Na	Na	Na	GO:0005634	nucleus	Immunoglobulins (G3DSA:2.60.40.10)	PHD_VIN3_plant (cd15521);FN3 (cd00063)	VIN3-LIKE PROTEIN 2-RELATED (PTHR46286:SF2);VIN3-LIKE PROTEIN 2-RELATED (PTHR46286)	PHD - plant homeodomain finger protein (PF07227)	Na	Na	Na	Fibronectin type-III domain profile. (PS50853)	Na	Na	Fibronectin type III (SSF49265)	Na	Na	Na	module_1	0.861852	7.23207e-06	0.77638	0.00454224	0.809273	0.00212002	0.267338	0.42178	0.859915	0.000418432
CATHA_3104	E3 ubiquitin-protein like	UP	GO:0071712;GO:0006511;GO:0016567	ER-associated misfolded protein catabolic process;ubiquitin-dependent protein catabolic process;protein ubiquitination	GO:0044390;GO:0046872;GO:0061630;GO:0016746;GO:0016874	ubiquitin-like protein conjugating enzyme binding;metal ion binding;ubiquitin protein ligase activity;transferase activity, transferring acyl groups;ligase activity	GO:0016021;GO:0005783	integral component of membrane;endoplasmic reticulum	Zinc/RING finger domain (G3DSA:3.30.40.10)	RING-HC_AtRMA_like (cd16745)	E3 UBIQUITIN-PROTEIN LIGASE RNF5-RELATED (PTHR12313);E3 UBIQUITIN-PROTEIN LIGASE RMA3 (PTHR12313:SF6)	Zinc finger, C3HC4 type (RING finger) (PF13923)	Na	Na	Zinc finger RING-type signature. (PS00518)	Zinc finger RING-type profile. (PS50089)	ring_2 (SM00184)	Na	RING/U-box (SSF57850)	Na	Na	EC:2.3.-.- ;EC:6.-.-.-	module_1	0.627455	0.00609233	0.853917	0.000530664	0.876262	0.000205176	-0.124899	0.748407	0.862416	0.00038194
CATHA_3130	stem-specific protein TSJT1-like	UP	GO:0008380;GO:0006397	RNA splicing;mRNA processing	GO:0003723	RNA binding	GO:0005634	nucleus	Na	Na	STEM-SPECIFIC PROTEIN TSJT1 (PTHR45952:SF17);ALUMINUM INDUCED PROTEIN WITH YGL AND LRDR MOTIFS (PTHR45952)	Aluminium induced protein (PF12481)	Na	Na	Na	Na	DUF3700_2 (SM01172)	Na	N-terminal nucleophile aminohydrolases (Ntn hydrolases) (SSF56235)	Na	Na	Na	module_1	0.686033	0.00200559	0.786437	0.00368206	0.827391	0.00129943	0.0953294	0.813113	0.858683	0.000440571
CATHA_3153	1,3-beta-glucan synthase component bgs1	UP	Na	Na	Na	Na	GO:0016021	integral component of membrane	Na	Na	OS07G0462200 PROTEIN-RELATED (PTHR31769);PTHR31769:SF75	Protein of unknown function (DUF1218) (PF06749)	Na	Na	Na	Na	Na	Na	Na	Na	Na	Na	module_1	0.759907	0.000331327	0.817767	0.00169608	0.837894	0.000927061	0.18603	0.605846	0.846722	0.000695611
CATHA_38789	Carboxypeptidase	UP	GO:0006508;GO:0009820	proteolysis;alkaloid metabolic process	GO:0004185	serine-type carboxypeptidase activity	GO:0005576;GO:0005773;GO:0016021	extracellular region;vacuole;integral component of membrane	G3DSA:3.40.50.11320;G3DSA:3.40.50.1820	Na	SERINE PROTEASE FAMILY S10 SERINE CARBOXYPEPTIDASE (PTHR11802);CARBOXYPEPTIDASE (PTHR11802:SF333)	Serine carboxypeptidase (PF00450)	Na	Carboxypeptidase C serine protease (S10) family signature (PR00724)	Serine carboxypeptidases, serine active site. (PS00131)	Na	Na	Na	alpha/beta-Hydrolases (SSF53474)	Na	Na	EC:3.4.16.- EC:3.4.16.2 EC:3.4.16.5 EC:3.4.16.6	module_1	0.508543	0.0335274	0.801774	0.00253623	0.787132	0.00362636	-0.292065	0.370835	0.707886	0.0149792
CATHA_3217	hypothetical protein	UP	Na	Na	Na	Na	Na	Na	Na	Na	Na	Na	Na	Na	Na	Na	Na	Na	Na	Na	Na	Na	module_1	0.461247	0.0571682	0.80249	0.00249097	0.783791	0.00386407	-0.0188724	0.96628	0.729214	0.0108458
CATHA_3329	DDHD domain-containing protein	UP	GO:0009660;GO:0009590;GO:0009959;GO:0009820	amyloplast organization;detection of gravity;negative gravitropism;alkaloid metabolic process	GO:0046872;GO:0004620	metal ion binding;phospholipase activity	GO:0009705;GO:0009506	plant-type vacuole membrane;plasmodesma	Na	Na	PA-PL1 PHOSPHOLIPASE FAMILY (PTHR23509);BNAA08G07860D PROTEIN (PTHR23509:SF34)	DDHD domain (PF02862)	Na	Na	Na	DDHD domain profile. (PS51043)	DDHD_2a (SM01127)	Na	Na	Na	Na	EC:3.1.1.-	module_1	0.799181	9.6963e-05	0.864443	0.000347703	0.894308	8.25078e-05	0.0833472	0.838476	0.906797	3.78532e-05
CATHA_3498	Xyloglucan endotransglucosylase/hydrolase	UP	GO:0010411;GO:0071555;GO:0042546	xyloglucan metabolic process;cell wall organization;cell wall biogenesis	GO:0016762;GO:0004553	xyloglucan:xyloglucosyl transferase activity;hydrolase activity, hydrolyzing O-glycosyl compounds	GO:0048046;GO:0005618;GO:0016021	apoplast;cell wall;integral component of membrane	G3DSA:2.60.120.200	GH16_XET (cd02176)	XYLOGLUCAN ENDOTRANSGLUCOSYLASE/HYDROLASE (PTHR31062:SF124);XYLOGLUCAN ENDOTRANSGLUCOSYLASE/HYDROLASE PROTEIN 8-RELATED (PTHR31062)	Glycosyl hydrolases family 16 (PF00722);Xyloglucan endo-transglycosylase (XET) C-terminus (PF06955)	EndGlu_transf (PIRSF005604)	Glycosyl hydrolase family 16 signature (PR00737)	Glycosyl hydrolases family 16 active sites. (PS01034)	Glycosyl hydrolases family 16 (GH16) domain profile. (PS51762)	Na	Na	Concanavalin A-like lectins/glucanases (SSF49899)	Na	Na	EC:2.4.1.207 ;EC:3.2.1.-	module_1	0.393057	0.110561	0.515216	0.0874321	0.560695	0.0639332	-0.116112	0.76813	0.579621	0.0555276
CATHA_4153	hypothetical protein	UP	Na	Na	Na	Na	Na	Na	G3DSA:3.10.20.90	Ubl_ubiquitin_like (cd17039)	UBIQUITIN (PTHR10666);POLYUBIQUITIN 11-LIKE (PTHR10666:SF301)	Ubiquitin family (PF00240)	Na	Ubiquitin signature (PR00348)	Na	Ubiquitin domain profile. (PS50053)	ubq_7 (SM00213)	Na	Ubiquitin-like (SSF54236)	Na	Na	Na	module_1	0.761216	0.000319113	0.786921	0.00363952	0.814049	0.00186275	0.142833	0.707382	0.847942	0.000664381
CATHA_4556	Putative expansin/Lol pI	UP	GO:0019953	sexual reproduction	Na	Na	GO:0005576;GO:0009505;GO:0009506	extracellular region;plant-type cell wall;plasmodesma	G3DSA:2.40.40.10;G3DSA:2.60.40.760	Na	EXPANSIN-LIKE A1-RELATED (PTHR31692:SF4);EXPANSIN-B3 (PTHR31692)	Lytic transglycolase (PF03330);Expansin C-terminal domain (PF01357)	Na	Expansin/Lol pI family signature (PR01225)	Na	Expansin, Cellulose-binding-like domain profile. (PS50843);Expansin, family-45 endoglucanase-like domain profile. (PS50842)	dpbb_1 (SM00837)	Na	PHL pollen allergen (SSF49590);Barwin-like endoglucanases (SSF50685)	Na	Na	Na	module_1	0.714441	0.0010699	0.69478	0.0179127	0.73684	0.00961093	-0.139278	0.715554	0.734537	0.00997897
CATHA_4610	Protein-serine/threonine phosphatase	UP	GO:0006470	protein dephosphorylation	GO:0106307;GO:0106306;GO:0046872	protein threonine phosphatase activity;protein serine phosphatase activity;metal ion binding	GO:0016021	integral component of membrane	Phosphatase 2c; Domain 1 (G3DSA:3.60.40.10)	PP2Cc (cd00143)	PROTEIN PHOSPHATASE 2C FAMILY PROTEIN (PTHR47992:SF4);ALPHABET, ISOFORM E-RELATED (PTHR47992)	Protein phosphatase 2C (PF00481)	Na	Na	PPM-type phosphatase domain signature. (PS01032)	PPM-type phosphatase domain profile. (PS51746)	PP2C_4 (SM00332)	Na	PP2C-like (SSF81606)	Na	Na	EC:3.1.3.16 ;EC:3.1.3.16	module_1	0.959406	1.48559e-09	0.700411	0.0166288	0.731634	0.0104411	-0.0703551	0.865846	0.728545	0.0109414
CATHA_4633	heparan-alpha-glucosaminide N-acetyltransferase-like isoform X1	UP	Na	Na	GO:0016740	transferase activity	GO:0016021	integral component of membrane	Na	Na	LD22376P (PTHR31061);HEPARAN-ALPHA-GLUCOSAMINIDE N-ACETYLTRANSFERASE-LIKE ISOFORM X1 (PTHR31061:SF28)	Protein of unknown function (DUF1624) (PF07786)	Na	Na	Na	Na	Na	Na	Na	Na	Na	EC:2.-.-.-	module_1	0.741434	0.000548065	0.838544	0.000907655	0.871344	0.000258223	0.21728	0.53347	0.913359	2.4275e-05
CATHA_4694	FT-interacting protein 1	UP	Na	Na	GO:0004609	phosphatidylserine decarboxylase activity	GO:0009506;GO:0016021;GO:0005829	plasmodesma;integral component of membrane;cytosol	G3DSA:2.60.40.150	C2B_MCTP_PRT_plant (cd08378);C2C_MCTP_PRT_plant (cd04019);C2D_MCTP_PRT_plant (cd08379);C2A_MCTP_PRT_plant (cd04022)	PHOSPHORIBOSYLANTHRANILATE TRANSFERASE ISOFORM 1 (PTHR31425);BNAA09G30540D PROTEIN (PTHR31425:SF18)	C2 domain (PF00168);Plant phosphoribosyltransferase C-terminal (PF08372)	Na	Na	Na	C2 domain profile. (PS50004)	C2_3c (SM00239)	Na	C2 domain (Calcium/lipid-binding domain, CaLB) (SSF49562)	Na	KEGG:R02055	EC:4.1.1.65	module_1	0.848169	1.39773e-05	0.834913	0.00102766	0.853262	0.000542006	0.105884	0.790526	0.855351	0.000505555
CATHA_4721	Transcription repressor MYB4	UP	Na	Na	Na	Na	GO:0005634	nucleus	G3DSA:1.10.10.60	SANT (cd00167)	TRANSCRIPTION FACTOR MYB8-RELATED-RELATED (PTHR47999);MYB-RELATED PROTEIN (PTHR47999:SF36)	Myb-like DNA-binding domain (PF00249)	Na	Na	Na	Myb-type HTH DNA-binding domain profile. (PS51294)	sant (SM00717)	Na	Homeodomain-like (SSF46689)	Na	Na	Na	module_1	0.908751	4.02419e-07	0.821352	0.00153639	0.84567	0.000714884	0.02164	0.961422	0.844629	0.000743662
CATHA_5131	Zinc finger protein ZAT8	UP	GO:0010200;GO:0071456;GO:0045926;GO:0015074;GO:0006979;GO:0006355	response to chitin;cellular response to hypoxia;negative regulation of growth;DNA integration;response to oxidative stress;regulation of transcription, DNA-templated	GO:0003700;GO:0003676;GO:0046872	DNA-binding transcription factor activity;nucleic acid binding;metal ion binding	GO:0005634	nucleus	Classic Zinc Finger (G3DSA:3.30.160.60)	Na	OS03G0279700 PROTEIN (PTHR26374:SF373);ZINC FINGER PROTEIN ZAT5 (PTHR26374)	C2H2-type zinc finger (PF13912)	Na	Na	Zinc finger C2H2 type domain signature. (PS00028)	Zinc finger C2H2 type domain profile. (PS50157)	c2h2final6 (SM00355)	Na	beta-beta-alpha zinc fingers (SSF57667)	Na	Na	Na	module_1	0.98591	1.42624e-12	0.610699	0.0436132	0.645891	0.0317003	0.120175	0.759272	0.669802	0.0242845
CATHA_5158	Ankyrin repeat-containing protein	UP	GO:0043666	regulation of phosphoprotein phosphatase activity	GO:0008157;GO:0019888	protein phosphatase 1 binding;protein phosphatase regulator activity	GO:0016021;GO:0005886	integral component of membrane;plasma membrane	G3DSA:1.25.40.20	Na	PROTEIN PHOSPHATASE 1 REGULATORY SUBUNIT (PTHR24186);ANKYRIN REPEAT PLANT PROTEIN (PTHR24186:SF15)	Ankyrin repeats (3 copies) (PF12796);Domain of unknown function (PF13962)	Na	Na	Na	Ankyrin repeat profile. (PS50088);Ankyrin repeat region circular profile. (PS50297)	ANK_2a (SM00248)	Na	Ankyrin repeat (SSF48403)	Na	Na	Na	module_1	0.746128	0.000484397	0.786688	0.00365909	0.801074	0.00257606	-0.127882	0.741687	0.769766	0.00524853
CATHA_5208	Exocyst subunit Exo70 family protein (Fragment)	UP	GO:0006887;GO:0015031;GO:0042814;GO:1901703;GO:0048354;GO:0000919;GO:0010102;GO:0009832	exocytosis;protein transport;monopolar cell growth;protein localization involved in auxin polar transport;mucilage biosynthetic process involved in seed coat development;cell plate assembly;lateral root morphogenesis;plant-type cell wall biogenesis	Na	Na	GO:0000145;GO:0090404;GO:0009504;GO:0070062;GO:0009506;GO:0005829;GO:0005634;GO:0005886;GO:0016021	exocyst;pollen tube tip;cell plate;extracellular exosome;plasmodesma;cytosol;nucleus;plasma membrane;integral component of membrane	Na	Na	EXOCYST COMPLEX PROTEIN EXO70 (PTHR12542);EXOCYST SUBUNIT EXO70 FAMILY PROTEIN (PTHR12542:SF135)	Exo70 exocyst complex subunit (PF03081)	Na	Na	Na	Na	Na	Na	Cullin repeat-like (SSF74788)	Na	Na	Na	module_1	0.935124	3.76578e-08	0.729961	0.0107305	0.748404	0.00783558	0.0530814	0.90099	0.747767	0.007944
CATHA_5258	phosphoglycerate mutase-like protein AT74	UP	GO:0016311	dephosphorylation	GO:0016791	phosphatase activity	Na	Na	G3DSA:3.40.50.1240	HP_PGM_like (cd07067)	PHOSPHOGLYCERATE MUTASE-LIKE PROTEIN AT74H (PTHR46192:SF7);BROAD-RANGE ACID PHOSPHATASE DET1 (PTHR46192)	Histidine phosphatase superfamily (branch 1) (PF00300)	Na	Na	Phosphoglycerate mutase family phosphohistidine signature. (PS00175)	Na	PGAM_5 (SM00855)	Na	Phosphoglycerate mutase-like (SSF53254)	Na	Na	EC:3.1.3.-	module_1	0.894427	1.10487e-06	0.770893	0.00513798	0.804918	0.00235755	0.17641	0.628869	0.844308	0.000751997
CATHA_5348	hypothetical protein	UP	Na	Na	Na	Na	Na	Na	Na	Na	Na	Na	Na	Na	Na	Na	Na	Na	Na	Na	Na	Na	module_1	0.71194	0.00113402	0.841835	0.00081708	0.845686	0.000714884	-0.0908063	0.822393	0.814284	0.00185599
CATHA_5353	hypothetical protein	UP	Na	Na	Na	Na	Na	Na	Na	Na	OS07G0553800 PROTEIN (PTHR34379);PROTEIN, PUTATIVE-RELATED (PTHR34379:SF3)	Na	Na	Na	Na	Na	Na	Na	Na	Na	Na	Na	module_1	0.937658	2.85782e-08	0.732469	0.0103233	0.766998	0.00553592	0.00908958	0.983763	0.779417	0.00425385
CATHA_5502	VQ domain-containing protein	UP	Na	Na	Na	Na	Na	Na	Na	Na	VQ MOTIF-CONTAINING PROTEIN 10 (PTHR34777:SF1);VQ MOTIF-CONTAINING PROTEIN 10 (PTHR34777)	VQ motif (PF05678)	Na	Na	Na	Na	Na	Na	Na	Na	Na	Na	module_1	0.985071	2.02487e-12	0.63173	0.0363224	0.671043	0.0239548	0.0239703	0.957113	0.685998	0.0201309
CATHA_5590	Glutamate decarboxylase	UP	GO:0006536;GO:0043649;GO:0009065;GO:0009063;GO:0071266;GO:0019346	glutamate metabolic process;dicarboxylic acid catabolic process;glutamine family amino acid catabolic process;cellular amino acid catabolic process;'de novo' L-methionine biosynthetic process;transsulfuration	GO:0004351;GO:0030170;GO:0004121;GO:0005516	glutamate decarboxylase activity;pyridoxal phosphate binding;cystathionine beta-lyase activity;calmodulin binding	GO:0005829	cytosol	G3DSA:3.90.1150.160;G3DSA:3.40.640.10	DOPA_deC_like (cd06450)	GLUTAMATE DECARBOXYLASE (PTHR43321:SF15);GLUTAMATE DECARBOXYLASE (PTHR43321)	Pyridoxal-dependent decarboxylase conserved domain (PF00282)	Na	Na	Na	Na	Na	Na	PLP-dependent transferases (SSF53383)	Glu-decarb-GAD: glutamate decarboxylase (TIGR01788)	Na	EC:4.1.1.15 ;EC:4.4.1.8	module_1	0.971606	1.33907e-10	0.671812	0.023728	0.704821	0.015615	-0.00542693	0.990409	0.706298	0.0153189
CATHA_5598	Myb family transcription factor	UP	GO:0009664	plant-type cell wall organization	GO:0003677	DNA binding	GO:0005634;GO:0005618;GO:0005576;GO:0016020	nucleus;cell wall;extracellular region;membrane	G3DSA:1.10.10.60	SANT (cd00167)	SWI/SNF COMPLEX-RELATED (PTHR12802);PROTEIN REVEILLE 7-LIKE (PTHR12802:SF114)	Myb-like DNA-binding domain (PF00249)	Na	Na	Na	Myb-type HTH DNA-binding domain profile. (PS51294)	sant (SM00717)	Na	Homeodomain-like (SSF46689)	myb_SHAQKYF: myb-like DNA-binding domain, SHAQKYF class (TIGR01557)	Na	Na	module_1	0.983845	3.34204e-12	0.644265	0.0321952	0.678425	0.0220071	0.0558229	0.895405	0.696096	0.0175887
CATHA_5616	RING-H2 finger protein ATL1	UP	GO:0016567	protein ubiquitination	GO:0016746;GO:0046872;GO:0016787	transferase activity, transferring acyl groups;metal ion binding;hydrolase activity	GO:0016021	integral component of membrane	Zinc/RING finger domain (G3DSA:3.30.40.10)	RING-H2_PA-TM-RING (cd16454)	RING-H2 FINGER PROTEIN ATL51-RELATED (PTHR45676);RING-H2 FINGER PROTEIN ATL73-LIKE (PTHR45676:SF27)	Ring finger domain (PF13639)	Na	Na	Na	Zinc finger RING-type profile. (PS50089)	ring_2 (SM00184)	Na	RING/U-box (SSF57850)	Na	Na	EC:2.3.-.- ;EC:3.-.-.-	module_1	0.911927	3.1507e-07	0.6986	0.017046	0.731366	0.0104877	-0.0375687	0.93111	0.741143	0.00897718
CATHA_5854	rust resistance kinase Lr10-like	UP	GO:0016310;GO:0006464	phosphorylation;cellular protein modification process	GO:0030247;GO:0016301;GO:0016773;GO:0140096;GO:0005524	polysaccharide binding;kinase activity;phosphotransferase activity, alcohol group as acceptor;catalytic activity, acting on a protein;ATP binding	GO:0016021	integral component of membrane	Transferase(Phosphotransferase) domain 1 (G3DSA:1.10.510.10);Phosphorylase Kinase; domain 1 (G3DSA:3.30.200.20)	Na	RECEPTOR-LIKE KINASE (PTHR27009:SF208);RUST RESISTANCE KINASE LR10-RELATED (PTHR27009)	Wall-associated receptor kinase galacturonan-binding (PF13947);Protein kinase domain (PF00069)	Na	Na	Serine/Threonine protein kinases active-site signature. (PS00108);Protein kinases ATP-binding region signature. (PS00107)	Protein kinase domain profile. (PS50011)	serkin_6 (SM00220)	Na	Protein kinase-like (PK-like) (SSF56112)	Na	Na	EC:2.7.1.-	module_1	0.510365	0.0327883	0.429361	0.158031	0.480637	0.111157	0.216999	0.53417	0.552193	0.0679592
CATHA_5930	Calcium-dependent lipid-binding domain protein	UP	GO:0006869	lipid transport	GO:0008289	lipid binding	GO:0016021	integral component of membrane	G3DSA:2.60.40.150	C2 (cd00030)	C2 DOMAIN-CONTAINING PROTEIN-LIKE (PTHR47042);C2 DOMAIN-CONTAINING PROTEIN (PTHR47042:SF5)	C2 domain (PF00168)	Na	Na	Na	C2 domain profile. (PS50004);Synaptotagmin-like mitochondrial lipid-binding proteins (SMP) domain profile. (PS51847)	C2_3c (SM00239)	Na	C2 domain (Calcium/lipid-binding domain, CaLB) (SSF49562)	Na	Na	Na	module_1	0.964282	6.27941e-10	0.650318	0.0303043	0.69138	0.0187354	0.116778	0.766784	0.727746	0.0110627
CATHA_5956	hypothetical protein	UP	Na	Na	Na	Na	Na	Na	G3DSA:2.60.120.330;G3DSA:1.20.1740.10	Na	GIBBERELLIN 2-BETA-DIOXYGENASE 1-LIKE (PTHR47990:SF51);2-OXOGLUTARATE (2OG) AND FE(II)-DEPENDENT OXYGENASE SUPERFAMILY PROTEIN-RELATED (PTHR47990)	2OG-Fe(II) oxygenase superfamily (PF03171);non-haem dioxygenase in morphine synthesis N-terminal (PF14226);Amino acid permease (PF13520)	Na	Isopenicillin N synthase signature (PR00682)	Na	Fe(2+) 2-oxoglutarate dioxygenase domain profile. (PS51471)	Na	Na	Clavaminate synthase-like (SSF51197)	Na	Na	Na	module_1	0.982722	5.12832e-12	0.622043	0.0395038	0.657772	0.0278844	-0.0369713	0.93221	0.66654	0.0252511
CATHA_6074	Laccase	UP	Na	Na	Na	Na	Na	Na	G3DSA:2.60.40.420	CuRO_1_LCC_plant (cd13849);CuRO_3_LCC_plant (cd13897);CuRO_2_LCC_plant (cd13875)	LACCASE (PTHR11709:SF88);MULTI-COPPER OXIDASE (PTHR11709)	Multicopper oxidase (PF07731);Multicopper oxidase (PF00394);Multicopper oxidase (PF07732)	Na	Na	Multicopper oxidases signature 2. (PS00080);Multicopper oxidases signature 1. (PS00079)	Na	Na	Na	Cupredoxins (SSF49503)	laccase: laccase (TIGR03389)	Na	Na	module_1	0.955891	2.61215e-09	0.692046	0.0185567	0.72186	0.0121123	0.0189933	0.966021	0.735374	0.00984704
CATHA_6112	Phosphoglycerate mutase (2,3-diphosphoglycerate-dependent)	UP	GO:0006096;GO:0046856;GO:0006094	glycolytic process;phosphatidylinositol dephosphorylation;gluconeogenesis	GO:0004619;GO:0016787	phosphoglycerate mutase activity;hydrolase activity	GO:0005615;GO:0009507;GO:0016021	extracellular space;chloroplast;integral component of membrane	G3DSA:3.40.50.1240	HP_PGM_like (cd07067)	PHOSPHOGLYCERATE MUTASE 1, HISTIDINE PHOSPHATASE SUPERFAMILY-RELATED (PTHR11931:SF29);PHOSPHOGLYCERATE MUTASE (PTHR11931)	Histidine phosphatase superfamily (branch 1) (PF00300)	Na	Na	Phosphoglycerate mutase family phosphohistidine signature. (PS00175)	Na	PGAM_5 (SM00855)	Na	Phosphoglycerate mutase-like (SSF53254)	Na	Na	EC:5.4.2.1 ;EC:3.-.-.-	module_1	0.850321	1.2647e-05	0.726377	0.0113194	0.731596	0.0104478	0.124877	0.74847	0.728287	0.0109642
CATHA_6115	Mannan endo-1,4-beta-mannosidase	UP	GO:0007015;GO:0007163;GO:0016477;GO:0022607;GO:0005975	actin filament organization;establishment or maintenance of cell polarity;cell migration;cellular component assembly;carbohydrate metabolic process	GO:0016985;GO:0051015;GO:0030674	mannan endo-1,4-beta-mannosidase activity;actin filament binding;protein-macromolecule adaptor activity	GO:0005576;GO:0015629;GO:0005737;GO:0016021	extracellular region;actin cytoskeleton;cytoplasm;integral component of membrane	G3DSA:2.80.10.50;Glycosidases (G3DSA:3.20.20.80)	Na	CELLULASE CONTAINING PROTEIN, EXPRESSED (PTHR10551:SF14);FASCIN (PTHR10551)	Cellulase (glycosyl hydrolase family 5) (PF00150)	Na	Na	Glycosyl hydrolases family 5 signature. (PS00659)	Na	Na	Na	Actin-crosslinking proteins (SSF50405);(Trans)glycosidases (SSF51445)	Na	Na	EC:3.2.1.78	module_1	0.883418	2.21322e-06	0.78315	0.00392499	0.810499	0.00205632	-0.0235617	0.957721	0.814074	0.00186275
CATHA_6137	Sulfate/bicarbonate/oxalate exchanger SAT-1 and related transporters (SLC26 family)	UP	GO:1902358	sulfate transmembrane transport	GO:0008271	secondary active sulfate transmembrane transporter activity	GO:0016021	integral component of membrane	G3DSA:3.30.750.24	STAS_SulP_like_sulfate_transporter (cd07042)	SULFATE TRANSPORTER 1.3 (PTHR11814:SF236);SULFATE TRANSPORTER (PTHR11814)	STAS domain (PF01740);Sulfate permease family (PF00916)	Na	Na	SLC26A transporters signature. (PS01130)	STAS domain profile. (PS50801)	Na	Na	SpoIIaa-like (SSF52091)	sulP: sulfate permease (TIGR00815)	Na	Na	module_1	0.877793	3.06459e-06	0.762733	0.00603411	0.80424	0.00239349	-0.0389655	0.928811	0.80794	0.00219751
CATHA_6156	Heavy metal-associated isoprenylated plant protein 26	UP	GO:0030001	metal ion transport	GO:0046872	metal ion binding	Na	Na	G3DSA:3.30.70.100	HMA (cd00371)	COPPER TRANSPORT PROTEIN ATOX1-RELATED (PTHR22814);HEAVY METAL-ASSOCIATED ISOPRENYLATED PLANT PROTEIN 24 (PTHR22814:SF84)	Heavy-metal-associated domain (PF00403)	Na	Na	Na	Heavy-metal-associated domain profile. (PS50846)	Na	Na	HMA, heavy metal-associated domain (SSF55008)	Na	Na	Na	module_1	0.708212	0.00123491	0.874415	0.000224001	0.901926	5.17202e-05	0.132236	0.732102	0.927749	7.60133e-06
CATHA_6232	WD repeat-containing protein-like	UP	Na	Na	GO:0016757	transferase activity, transferring glycosyl groups	Na	Na	G3DSA:2.130.10.10	Na	WD REPEAT PROTEIN (AFU_ORTHOLOGUE AFUA_8G05640)-RELATED (PTHR43991);OS03G0386000 PROTEIN (PTHR43991:SF12)	WD domain, G-beta repeat (PF00400)	Na	Na	Na	Trp-Asp (WD) repeats circular profile. (PS50294);Trp-Asp (WD) repeats profile. (PS50082)	WD40_4 (SM00320)	Na	WD40 repeat-like (SSF50978)	Na	Na	EC:2.4.-.-	module_1	0.683574	0.00211126	0.591818	0.0507877	0.640212	0.0335073	-0.230201	0.503873	0.634218	0.0354952
CATHA_6304	2-hydroxy-6-oxononadienedioate/2-hydroxy-6- oxononatrienedioate hydrolase isoform X3	UP	Na	Na	GO:0016787	hydrolase activity	Na	Na	G3DSA:3.40.50.1820	Na	MONOACYLGLYCEROL LIPASE ABHD6-LIKE ISOFORM X1 (PTHR43139:SF56);SI:DKEY-122A22.2 (PTHR43139)	Alpha/beta hydrolase family (PF12697)	Na	Alpha/beta hydrolase fold signature (PR00111);Epoxide hydrolase signature (PR00412)	Na	Na	Na	Na	alpha/beta-Hydrolases (SSF53474)	Na	Na	EC:3.-.-.-	module_1	0.917307	2.02522e-07	0.753584	0.0070966	0.782937	0.00394351	0.178756	0.623234	0.817224	0.00172123
CATHA_6316	Glycosyltransferase	UP	GO:0009718;GO:0016114	anthocyanin-containing compound biosynthetic process;terpenoid biosynthetic process	GO:0008194;GO:0046527	UDP-glycosyltransferase activity;glucosyltransferase activity	GO:0016021	integral component of membrane	Glycogen Phosphorylase B; (G3DSA:3.40.50.2000)	GT1_Gtf-like (cd03784)	GLUCOSYL/GLUCURONOSYL TRANSFERASES (PTHR11926);GLYCOSYLTRANSFERASE (PTHR11926:SF1363)	UDP-glucoronosyl and UDP-glucosyl transferase (PF00201)	Na	Na	UDP-glycosyltransferases signature. (PS00375)	Na	Na	Na	UDP-Glycosyltransferase/glycogen phosphorylase (SSF53756)	Na	Na	Na	module_1	0.897473	9.00694e-07	0.653651	0.0291594	0.691182	0.0187863	0.255555	0.447084	0.741157	0.00897718
CATHA_6329	Putative phosphate-induced protein	UP	Na	Na	Na	Na	GO:0005615	extracellular space	Na	Na	PROTEIN EXORDIUM-LIKE 5 (PTHR31279);PHOSPHATE-RESPONSIVE 1 FAMILY PROTEIN (PTHR31279:SF66)	Phosphate-induced protein 1 conserved region (PF04674)	Na	Na	Na	Na	Na	Na	Na	Na	Na	Na	module_1	0.659516	0.00340711	0.757111	0.00669271	0.791593	0.00324872	0.0216087	0.961471	0.816832	0.00173575
CATHA_6339	Serine/threonine-protein kinase SAPK2	UP	GO:0006468;GO:0009845;GO:0009738;GO:0080167;GO:0035556;GO:0006970;GO:0006412	protein phosphorylation;seed germination;abscisic acid-activated signaling pathway;response to karrikin;intracellular signal transduction;response to osmotic stress;translation	GO:0004674;GO:0005524;GO:0005515;GO:0003735	protein serine/threonine kinase activity;ATP binding;protein binding;structural constituent of ribosome	GO:0005634;GO:0005737;GO:0005840	nucleus;cytoplasm;ribosome	Transferase(Phosphotransferase) domain 1 (G3DSA:1.10.510.10);Phosphorylase Kinase; domain 1 (G3DSA:3.30.200.20)	STKc_SnRK2 (cd14662)	SERINE/THREONINE-PROTEIN KINASE SAPK1 (PTHR24343:SF446);SERINE/THREONINE KINASE (PTHR24343)	Protein kinase domain (PF00069)	Na	Na	Serine/Threonine protein kinases active-site signature. (PS00108);Protein kinases ATP-binding region signature. (PS00107)	Protein kinase domain profile. (PS50011)	serkin_6 (SM00220)	Na	Protein kinase-like (PK-like) (SSF56112)	Na	Na	EC:2.7.11.-	module_1	0.961155	1.10773e-09	0.706501	0.0152847	0.74442	0.00844788	0.0597732	0.887812	0.765231	0.00573325
CATHA_6341	VQ domain-containing protein	UP	GO:1901001;GO:0006883;GO:0030007;GO:0043433;GO:0080113;GO:0009960	negative regulation of response to salt stress;cellular sodium ion homeostasis;cellular potassium ion homeostasis;negative regulation of DNA-binding transcription factor activity;regulation of seed growth;endosperm development	GO:0005515	protein binding	GO:0005634	nucleus	Na	Na	PROTEIN HAIKU1 (PTHR33783);VQ MOTIF-CONTAINING PROTEIN 9 (PTHR33783:SF4)	VQ motif (PF05678)	Na	Na	Na	Na	Na	Na	Na	Na	Na	Na	module_1	0.901875	6.63626e-07	0.803268	0.00245127	0.833899	0.00106254	0.0873522	0.830063	0.851003	0.00058946
CATHA_6351	SKI/DACH domain-containing protein 1	UP	Na	Na	Na	Na	Na	Na	Na	Na	OS06G0218800 PROTEIN (PTHR34046:SF7);OS06G0218800 PROTEIN (PTHR34046)	Protein of unknown function (DUF740) (PF05340)	Na	Na	Na	Na	Na	Na	Na	Na	Na	Na	module_1	0.988494	3.95237e-13	0.618409	0.0406731	0.658542	0.0276477	0.0481213	0.910467	0.679169	0.0218064
CATHA_6372	Clathrin assembly protein	UP	GO:0006897;GO:0006900;GO:0048268	endocytosis;vesicle budding from membrane;clathrin coat assembly	GO:0005543;GO:0032050;GO:0000149;GO:0043168	phospholipid binding;clathrin heavy chain binding;SNARE binding;anion binding	GO:0005905;GO:0030136;GO:0005794	clathrin-coated pit;clathrin-coated vesicle;Golgi apparatus	G3DSA:1.25.40.90	ANTH_N_AP180_plant (cd16987)	CLATHRIN ASSEMBLY PROTEIN (PTHR22951:SF24);CLATHRIN ASSEMBLY PROTEIN (PTHR22951)	ANTH domain (PF07651)	Na	Na	Na	ENTH domain profile. (PS50942)	enth_2 (SM00273)	Na	ENTH/VHS domain (SSF48464)	Na	Na	Na	module_1	0.641921	0.00473222	0.55414	0.0670968	0.607674	0.0448614	0.0331136	0.939666	0.64644	0.0315063
CATHA_6385	Purine permease 3	UP	GO:0015860	purine nucleoside transmembrane transport	GO:0015211	purine nucleoside transmembrane transporter activity	GO:0016021	integral component of membrane	Na	Na	PURINE PERMEASE 2 (PTHR31376:SF1);OS09G0467300 PROTEIN-RELATED (PTHR31376)	Purine nucleobase transmembrane transport (PF16913)	Na	Na	Na	Na	Na	Na	Multidrug resistance efflux transporter EmrE (SSF103481)	Na	Na	Na	module_1	0.807168	7.3341e-05	0.888584	0.000110844	0.915236	2.14114e-05	0.0496186	0.90786	0.916653	1.90334e-05
CATHA_6450	Proline--tRNA ligase	UP	Na	Na	GO:0016874	ligase activity	Na	Na	Na	Na	DOMAIN PROTEIN, PUTATIVE (DUF3511)-RELATED (PTHR33193);PTHR33193:SF41	Domain of unknown function (DUF3511) (PF12023)	Na	Na	Na	Na	Na	Na	Na	Na	Na	EC:6.-.-.-	module_1	0.908208	4.19269e-07	0.767956	0.00543214	0.803742	0.00241732	-0.0405479	0.925647	0.81061	0.00204889
CATHA_6517	12S seed storage globulin 1	UP	Na	Na	Na	Na	GO:0016021	integral component of membrane	Na	Na	EXPRESSED PROTEIN (PTHR35410);EXPRESSED PROTEIN (PTHR35410:SF1)	Bacterial PH domain (PF03703)	Na	Na	Na	Na	Na	Na	Na	Na	Na	Na	module_1	0.918732	1.79515e-07	0.791185	0.00328266	0.824776	0.00139508	0.113655	0.773553	0.84487	0.00073748
CATHA_6901	hypothetical protein	UP	Na	Na	Na	Na	Na	Na	Na	Na	Na	Na	Na	Na	Na	Na	Na	Na	Na	Na	Na	Na	module_1	0.764356	0.000291686	0.800628	0.0026007	0.803823	0.00241149	-0.0967491	0.809986	0.756097	0.00679871
CATHA_7058	Inter-alpha-trypsin inhibitor heavy chain like	UP	Na	Na	Na	Na	Na	Na	Na	Na	OS02G0697700 PROTEIN (PTHR34196);PTHR34196:SF3	Na	Na	Na	Na	Na	Na	Na	Na	Na	Na	Na	module_1	0.930951	5.80903e-08	0.755529	0.00687051	0.794173	0.00306343	0.0803883	0.845191	0.817693	0.00169774
CATHA_7277	Peptidylprolyl isomerase	UP	GO:0000413;GO:0061077	protein peptidyl-prolyl isomerization;chaperone-mediated protein folding	GO:0003755	peptidyl-prolyl cis-trans isomerase activity	GO:0005737;GO:0016021;GO:0009579	cytoplasm;integral component of membrane;thylakoid	G3DSA:3.10.50.40;G3DSA:3.30.1670.20;G3DSA:1.25.40.10	Na	PEPTIDYL-PROLYL CIS-TRANS ISOMERASE (PTHR10516);PEPTIDYLPROLYL ISOMERASE (PTHR10516:SF433)	Tetratricopeptide repeat (PF13181);FKBP-type peptidyl-prolyl cis-trans isomerase (PF00254)	Na	Na	Na	FKBP-type peptidyl-prolyl cis-trans isomerase domain profile. (PS50059);TPR repeat profile. (PS50005);TPR repeat region circular profile. (PS50293)	tpr_5 (SM00028)	Na	FKBP-like (SSF54534);TPR-like (SSF48452)	Na	Na	EC:5.2.1.8	module_1	0.875851	3.42328e-06	0.764676	0.00579424	0.793442	0.00310613	0.332458	0.295496	0.836067	0.000988458
CATHA_7360	L-ornithine N5-acetyltransferase NATA1	UP	GO:0009753;GO:0006591;GO:0006952	response to jasmonic acid;ornithine metabolic process;defense response	GO:0008080	N-acetyltransferase activity	Na	Na	Na	NAT_SF (cd04301)	DIAMINE N-ACETYLTRANSFERASE (PTHR10545);ACETYLTRANSFERASE NATA1-LIKE-RELATED (PTHR10545:SF59)	Acetyltransferase (GNAT) family (PF00583)	Na	Na	Na	Gcn5-related N-acetyltransferase (GNAT) domain profile. (PS51186)	Na	Na	Acyl-CoA N-acyltransferases (Nat) (SSF55729)	Na	Na	Na	module_1	0.961079	1.12366e-09	0.68417	0.0205233	0.723303	0.0118145	-0.0189086	0.966193	0.73573	0.00979619
CATHA_7547	Phosphatidylcholine-sterol O-acyltransferase, putative	UP	GO:0006629	lipid metabolic process	GO:0008374	O-acyltransferase activity	GO:0005737	cytoplasm	Na	Na	PHOSPHOLIPASE A(1) LCAT3 (PTHR11440:SF53);LECITHIN-CHOLESTEROL ACYLTRANSFERASE-RELATED (PTHR11440)	Lecithin:cholesterol acyltransferase (PF02450)	Na	Na	Na	Na	Na	Na	alpha/beta-Hydrolases (SSF53474)	Na	Na	Na	module_1	0.872119	4.21279e-06	0.839577	0.000880914	0.860878	0.000402567	0.174691	0.633021	0.878824	0.000180688
CATHA_7690	Glycosyltransferase	UP	GO:0016114	terpenoid biosynthetic process	GO:0008194	UDP-glycosyltransferase activity	GO:0043231;GO:0016021	intracellular membrane-bounded organelle;integral component of membrane	Glycogen Phosphorylase B; (G3DSA:3.40.50.2000)	GT1_Gtf-like (cd03784)	EG:EG0003.4 PROTEIN-RELATED (PTHR48043);GLYCOSYLTRANSFERASE (PTHR48043:SF92)	UDP-glucoronosyl and UDP-glucosyl transferase (PF00201)	Na	Na	UDP-glycosyltransferases signature. (PS00375)	Na	Na	Na	UDP-Glycosyltransferase/glycogen phosphorylase (SSF53756)	Na	Na	Na	module_1	0.988909	3.13006e-13	0.580264	0.055281	0.624333	0.0387459	0.0357452	0.934577	0.649409	0.0305348
CATHA_7785	zinc finger A20 and AN1 domain-containing stress-associated protein 4-like	UP	GO:0043161	proteasome-mediated ubiquitin-dependent protein catabolic process	GO:0008270;GO:0003677	zinc ion binding;DNA binding	Na	Na	Riken cdna 2310008m20 protein (G3DSA:4.10.1110.10)	Na	AN1-TYPE ZINC FINGER PROTEIN (PTHR10634);ZINC FINGER A20 AND AN1 DOMAIN-CONTAINING STRESS-ASSOCIATED PROTEIN 3 (PTHR10634:SF98)	AN1-like Zinc finger (PF01428)	Na	Na	Na	Zinc finger AN1-type profile. (PS51039)	AN1_Zf_4 (SM00154)	Na	AN1-like Zinc finger (SSF118310)	Na	Na	Na	module_1	0.600833	0.00942967	0.813284	0.00189703	0.819388	0.00162856	0.110072	0.781409	0.828175	0.00126826
CATHA_7893	Annexin	UP	GO:0009846;GO:0009860;GO:0009555;GO:0009639;GO:0009651;GO:0009414;GO:0009409;GO:0009408;GO:0006506	pollen germination;pollen tube growth;pollen development;response to red or far red light;response to salt stress;response to water deprivation;response to cold;response to heat;GPI anchor biosynthetic process	GO:0005544;GO:0005509;GO:0051015	calcium-dependent phospholipid binding;calcium ion binding;actin filament binding	GO:0005737;GO:0016021	cytoplasm;integral component of membrane	G3DSA:1.10.220.10	Na	ANNEXIN (PTHR10502:SF215);ANNEXIN (PTHR10502)	Annexin (PF00191)	Na	Annexin family signature (PR00196)	Annexin repeat signature. (PS00223)	Annexin repeat profile. (PS51897)	annex3 (SM00335)	Na	Annexin (SSF47874)	Na	Na	Na	module_1	0.942603	1.60947e-08	0.737115	0.00956995	0.772703	0.00493454	0.103333	0.796195	0.79836	0.00276036
CATHA_8113	Polygalacturonase inhibitor	UP	GO:0043086;GO:0006952	negative regulation of catalytic activity;defense response	GO:0090353	polygalacturonase inhibitor activity	GO:0005618;GO:0009506;GO:0005576;GO:0005794;GO:0016020	cell wall;plasmodesma;extracellular region;Golgi apparatus;membrane	Ribonuclease Inhibitor (G3DSA:3.80.10.10)	Na	POLYGALACTURONASE INHIBITOR 1 (PTHR48059);POLYGALACTURONASE INHIBITOR 2 (PTHR48059:SF10)	Leucine Rich Repeat (PF00560);Leucine rich repeat N-terminal domain (PF08263)	Na	Leucine-rich repeat signature (PR00019)	Na	Leucine-rich repeat profile. (PS51450)	Na	Na	L domain-like (SSF52058)	Na	Na	Na	module_1	0.966027	4.47633e-10	0.687151	0.019824	0.717421	0.0130007	0.0836675	0.837992	0.727636	0.0110713
CATHA_8592	Calmodulin binding protein PICBP	UP	Na	Na	GO:0005516	calmodulin binding	Na	Na	Na	Na	CALMODULIN-BINDING PROTEIN-RELATED (PTHR33923);CALMODULIN-BINDING PROTEIN-RELATED (PTHR33923:SF2)	Plant calmodulin-binding domain (PF07839)	Na	Na	Na	Na	CaM_binding_2 (SM01054)	Na	Na	Na	Na	Na	module_1	0.785322	0.000154054	0.777269	0.00446166	0.815188	0.00181039	0.00452678	0.992106	0.836854	0.000960093
CATHA_8604	hypothetical protein	UP	Na	Na	Na	Na	Na	Na	Na	Na	Na	Plant transposase (Ptta/En/Spm family) (PF03004)	Na	Na	Na	Na	Na	Na	Na	Na	Na	Na	module_1	0.567448	0.0155257	0.75035	0.00753915	0.786422	0.00368206	0.0625708	0.882366	0.815037	0.00181552
CATHA_8707	Polyamine oxidase	UP	Na	Na	Na	Na	Na	Na	G3DSA:3.50.50.60;G3DSA:3.90.660.10	Na	POLYAMINE OXIDASE 1 (PTHR10742:SF368);FLAVIN MONOAMINE OXIDASE (PTHR10742)	Flavin containing amine oxidoreductase (PF01593)	Na	Flavin-containing amine oxidase signature (PR00757)	Na	Na	Na	Na	FAD/NAD(P)-binding domain (SSF51905);FAD-linked reductases, C-terminal domain (SSF54373)	Na	Na	Na	module_1	0.977923	2.55676e-11	0.597753	0.048545	0.624467	0.0386907	0.0581957	0.89091	0.637867	0.0343413
CATHA_8837	RAB GTPase homolog A4D	UP	GO:0080092;GO:0009860	regulation of pollen tube growth;pollen tube growth	GO:0003924;GO:0005525;GO:0019900	GTPase activity;GTP binding;kinase binding	GO:0090404;GO:0005768;GO:0005794;GO:0070382;GO:0045177	pollen tube tip;endosome;Golgi apparatus;exocytic vesicle;apical part of cell	G3DSA:3.40.50.300	Rab11_like (cd01868)	RAS-RELATED PROTEIN RABA4D-LIKE (PTHR47978:SF3);PTHR47978	Ras family (PF00071)	Na	Transforming protein P21 ras signature (PR00449)	Na	small GTPase Rab1 family profile. (PS51419)	rab_sub_5 (SM00175);arf_sub_2 (SM00177);ras_sub_4 (SM00173);ran_sub_2 (SM00176);rho_sub_3 (SM00174)	Na	P-loop containing nucleoside triphosphate hydrolases (SSF52540)	small_GTP: small GTP-binding protein domain (TIGR00231)	Na	Na	module_1	0.85909	8.29096e-06	0.629225	0.0371837	0.682186	0.0210498	0.125712	0.746803	0.732162	0.0103795
CATHA_8845	pirin-like protein isoform X1	UP	Na	Na	Na	Na	Na	Na	Jelly Rolls (G3DSA:2.60.120.10)	cupin_pirin_N (cd02909);cupin_pirin_C (cd02247)	PIRIN-RELATED (PTHR13903);PIRIN-LIKE PROTEIN (PTHR13903:SF21)	Pirin (PF02678);Pirin C-terminal cupin domain (PF05726)	Na	Na	Na	Na	Na	Na	RmlC-like cupins (SSF51182)	Na	Na	Na	module_1	0.990244	1.41081e-13	0.589959	0.0515139	0.628189	0.0374758	0.132865	0.730563	0.658179	0.0277575
CATHA_8908	hypothetical protein	UP	Na	Na	Na	Na	Na	Na	Na	Na	EXPRESSED PROTEIN (PTHR31390:SF2);EXPRESSED PROTEIN (PTHR31390)	Domain of unknown function (DUF3527) (PF12043)	Na	Na	Na	Na	Na	Na	Na	Na	Na	Na	module_1	0.924083	1.11768e-07	0.768753	0.00535001	0.796008	0.00292136	-0.00248007	0.995803	0.797384	0.00282042
CATHA_9026	hypothetical protein	UP	Na	Na	Na	Na	Na	Na	Na	Na	Na	Na	Na	Na	Na	Na	Na	Na	Na	Na	Na	Na	module_1	0.969318	2.26966e-10	0.580793	0.0550958	0.624575	0.0386701	0.0129922	0.977008	0.649821	0.0304149
CATHA_9254	Pectinesterase	UP	GO:0042545;GO:0045490;GO:0043086;GO:0050829;GO:0009620;GO:0031145;GO:0030071	cell wall modification;pectin catabolic process;negative regulation of catalytic activity;defense response to Gram-negative bacterium;response to fungus;anaphase-promoting complex-dependent catabolic process;regulation of mitotic metaphase/anaphase transition	GO:0045330;GO:0030599;GO:0004857;GO:0016829	aspartyl esterase activity;pectinesterase activity;enzyme inhibitor activity;lyase activity	GO:0005618;GO:0005576;GO:0005680;GO:0016021	cell wall;extracellular region;anaphase-promoting complex;integral component of membrane	Invertase/pectin methylesterase inhibitor family protein (G3DSA:1.20.140.40);G3DSA:2.160.20.10	PMEI-like_3 (cd15798)	PECTINESTERASE (PTHR31707);PECTINESTERASE (PTHR31707:SF181)	Pectinesterase (PF01095);Plant invertase/pectin methylesterase inhibitor (PF04043)	Na	Na	Pectinesterase signature 1. (PS00800);Pectinesterase signature 2. (PS00503)	Na	PMEI_2 (SM00856);complete (SM00722)	Na	Pectin lyase-like (SSF51126);Plant invertase/pectin methylesterase inhibitor (SSF101148)	PME_inhib: pectinesterase inhibitor domain (TIGR01614)	Na	EC:3.1.1.11 ;EC:4.-.-.-	module_1	0.940696	2.02409e-08	0.750947	0.00745141	0.778308	0.00437244	0.0554583	0.896071	0.788864	0.00346702
CATHA_9358	probable ADP-ribosylation factor GTPase-activating protein AGD13	UP	Na	Na	Na	Na	Na	Na	G3DSA:2.60.40.150	C2_ArfGAP (cd04038)	PROTEIN C2-DOMAIN ABA-RELATED 4-LIKE (PTHR45933:SF26);PROTEIN C2-DOMAIN ABA-RELATED 4 (PTHR45933)	C2 domain (PF00168)	Na	Na	Na	C2 domain profile. (PS50004)	C2_3c (SM00239)	Na	C2 domain (Calcium/lipid-binding domain, CaLB) (SSF49562)	Na	Na	Na	module_1	0.764053	0.00029423	0.895529	7.67736e-05	0.914378	2.25745e-05	-0.103807	0.79513	0.888698	0.000110421
CATHA_9385	Nudix hydrolase 17, mitochondrial	UP	Na	Na	GO:0016787;GO:0046872	hydrolase activity;metal ion binding	GO:0005634;GO:0005737;GO:0016021	nucleus;cytoplasm;integral component of membrane	Nucleoside Triphosphate Pyrophosphohydrolase (G3DSA:3.90.79.10)	Nudix_Hydrolase_9 (cd04666)	NUDIX HYDROLASE 18, MITOCHONDRIAL-LIKE (PTHR12629:SF48);DIPHOSPHOINOSITOL POLYPHOSPHATE PHOSPHOHYDROLASE (PTHR12629)	NUDIX domain (PF00293)	Na	Na	Nudix box signature. (PS00893)	Nudix hydrolase domain profile. (PS51462)	Na	Na	Nudix (SSF55811)	Na	Na	EC:3.-.-.-	module_1	0.713437	0.00109526	0.613037	0.0426897	0.65995	0.0272234	-0.0651044	0.876924	0.687987	0.0195935
CATHA_9537	hypothetical protein	UP	Na	Na	Na	Na	Na	Na	Na	Na	Na	Na	Na	Na	Na	Na	Na	Na	Na	Na	Na	Na	module_1	0.882576	2.326e-06	0.791148	0.00328519	0.826091	0.00134872	0.234256	0.494423	0.868885	0.000291192
CATHA_9538	flavanone 3-dioxygenase 3	UP	Na	Na	Na	Na	Na	Na	G3DSA:2.60.120.330	Na	2-OXOGLUTARATE (2OG) AND FE(II)-DEPENDENT OXYGENASE SUPERFAMILY PROTEIN (PTHR47991:SF106);OXOGLUTARATE/IRON-DEPENDENT DIOXYGENASE (PTHR47991)	2OG-Fe(II) oxygenase superfamily (PF03171);non-haem dioxygenase in morphine synthesis N-terminal (PF14226)	Na	Na	Na	Fe(2+) 2-oxoglutarate dioxygenase domain profile. (PS51471)	Na	Na	Clavaminate synthase-like (SSF51197)	Na	Na	Na	module_1	0.765632	0.000280983	0.770837	0.0051422	0.80682	0.00224442	0.266437	0.4237	0.862605	0.00037906
CATHA_9565	Putative nucleotide-diphospho-sugar transferase	UP	Na	Na	GO:0016740	transferase activity	GO:0016021	integral component of membrane	Na	Na	REPEAT-CONTAINING PROTEIN, PUTATIVE-RELATED (PTHR46038:SF29);EXPRESSED PROTEIN-RELATED (PTHR46038)	Nucleotide-diphospho-sugar transferase (PF03407)	Na	Na	Na	Na	Na	Na	Na	Na	Na	EC:2.-.-.-	module_1	0.964142	6.44338e-10	0.708355	0.0148717	0.739502	0.00921075	0.0765437	0.852966	0.754277	0.00701799
CATHA_9679	equilibrative nucleotide transporter 3-like	UP	GO:1901642;GO:0006817;GO:0090502	nucleoside transmembrane transport;phosphate ion transport;RNA phosphodiester bond hydrolysis, endonucleolytic	GO:0005337;GO:0004523;GO:0003676	nucleoside transmembrane transporter activity;RNA-DNA hybrid ribonuclease activity;nucleic acid binding	GO:0016021;GO:0005886	integral component of membrane;plasma membrane	Na	Na	EQUILIBRATIVE NUCLEOTIDE TRANSPORTER 2 (PTHR10332:SF30);EQUILIBRATIVE NUCLEOSIDE TRANSPORTER (PTHR10332)	Nucleoside transporter (PF01733)	ENT (PIRSF016379)	Delayed-early response protein/equilibrative nucleoside transporter signature (PR01130)	Na	Na	Na	Na	MFS general substrate transporter (SSF103473)	Na	Na	EC:3.1.26.4	module_1	0.950475	5.81778e-09	0.686721	0.0199258	0.721154	0.0122389	0.0216866	0.961354	0.736611	0.00963867
CATHA_9700	berberine bridge enzyme-like 21	UP	Na	Na	GO:0050660	flavin adenine dinucleotide binding	Na	Na	G3DSA:3.30.43.10;G3DSA:3.40.462.20;G3DSA:3.30.465.50	Na	OS08G0158400 PROTEIN (PTHR32448);BERBERINE BRIDGE ENZYME-LIKE 18 (PTHR32448:SF113)	FAD binding domain (PF01565);Berberine and berberine like (PF08031)	Na	Na	Na	PCMH-type FAD-binding domain profile. (PS51387)	Na	Na	FAD-binding/transporter-associated domain-like (SSF56176)	Na	Na	Na	module_1	0.982193	6.23249e-12	0.632026	0.0361928	0.667277	0.0250462	0.139489	0.715096	0.694981	0.0178387
CATHA_9721	probable carboxylesterase 12	UP	Na	Na	GO:0016787;GO:0033987	hydrolase activity;2-hydroxyisoflavanone dehydratase activity	Na	Na	G3DSA:3.40.50.1820	Na	ARYLACETAMIDE DEACETYLASE (PTHR23024);CARBOXYLESTERASE 13-RELATED (PTHR23024:SF414)	alpha/beta hydrolase fold (PF07859)	Na	Na	Lipolytic enzymes G-D-X-G family, putative serine active site. (PS01174)	Na	Na	Na	alpha/beta-Hydrolases (SSF53474)	Na	Na	EC:3.-.-.- ;EC:4.2.1.105	module_1	0.81179	6.19728e-05	0.858757	0.000439976	0.865373	0.00033527	0.171075	0.641346	0.87112	0.000261197
CATHA_9897	Response to dessication 2	UP	Na	Na	Na	Na	Na	Na	HUPs (G3DSA:3.40.50.620)	USP_Like (cd00293)	ADENINE NUCLEOTIDE ALPHA HYDROLASES-LIKE SUPERFAMILY PROTEIN (PTHR47583)	Universal stress protein family (PF00582)	Na	Na	Na	Na	Na	Na	Adenine nucleotide alpha hydrolases-like (SSF52402)	Na	Na	Na	module_1	0.982197	6.22605e-12	0.660164	0.0271671	0.6954	0.0177709	0.0893393	0.825661	0.714916	0.0135007
CATHA_9968	Pentatricopeptide repeat-containing protein	UP	GO:0032259	methylation	GO:0008168	methyltransferase activity	GO:0016021	integral component of membrane	G3DSA:1.25.40.10	Na	PPR CONTAINING PLANT-LIKE PROTEIN (PTHR47942:SF14);TETRATRICOPEPTIDE REPEAT (TPR)-LIKE SUPERFAMILY PROTEIN-RELATED (PTHR47942)	PPR repeat (PF01535);PPR repeat (PF12854);PPR repeat family (PF13041)	Na	Na	Na	Pentatricopeptide (PPR) repeat profile. (PS51375)	Na	Na	Na	PPR: pentatricopeptide repeat domain (TIGR00756)	Na	EC:2.1.1.-	module_1	0.869193	4.93842e-06	0.758006	0.00658838	0.798265	0.00276499	0.0986614	0.805905	0.832482	0.00111206
CATHA_9970	hypothetical protein	UP	Na	Na	Na	Na	Na	Na	Na	Na	CASP-LIKE PROTEIN 5C3 (PTHR32021:SF32);CASP-LIKE PROTEIN 5B3 (PTHR32021)	Domain of unknown function (DUF588) (PF04535)	Na	Na	Na	Na	Na	Na	Na	Na	Na	Na	module_1	0.975937	4.49065e-11	0.653909	0.0290797	0.694682	0.0179422	0.0529031	0.901355	0.717187	0.013039
CATHA_10041	hypothetical protein	UP	Na	Na	Na	Na	Na	Na	G3DSA:2.40.330.10	B3_DNA (cd10017)	B3 DOMAIN-CONTAINING PROTEIN OS01G0234100 (PTHR31391:SF101);B3 DOMAIN-CONTAINING PROTEIN OS11G0197600-RELATED (PTHR31391)	B3 DNA binding domain (PF02362)	Na	Na	Na	B3 DNA-binding domain profile. (PS50863)	B3_2 (SM01019)	Na	DNA-binding pseudobarrel domain (SSF101936)	Na	Na	Na	module_1	0.92439	1.08788e-07	0.763328	0.00595885	0.792106	0.00321475	0.0163196	0.971038	0.798387	0.00275925
CATHA_10175	zinc finger protein ZAT10-like	UP	GO:0010200;GO:0006355	response to chitin;regulation of transcription, DNA-templated	GO:0003700	DNA-binding transcription factor activity	Na	Na	Classic Zinc Finger (G3DSA:3.30.160.60)	Na	ZINC FINGER PROTEIN ZAT10-LIKE (PTHR45988:SF23);C2H2 TYPE ZINC FINGER TRANSCRIPTION FACTOR FAMILY-RELATED (PTHR45988)	C2H2-type zinc finger (PF13912)	Na	Na	Zinc finger C2H2 type domain signature. (PS00028)	Zinc finger C2H2 type domain profile. (PS50157)	c2h2final6 (SM00355)	Na	beta-beta-alpha zinc fingers (SSF57667)	Na	Na	Na	module_1	0.964084	6.51713e-10	0.594029	0.0500091	0.642177	0.0328355	0.119226	0.761521	0.685211	0.0202586
CATHA_10184	hypothetical protein	UP	Na	Na	Na	Na	Na	Na	Na	Na	BETA-1,4-XYLOSIDASE (PTHR38370)	Na	Na	Na	Na	Na	Na	Na	Na	Na	Na	Na	module_1	0.989284	2.53011e-13	0.623187	0.0391618	0.660534	0.0270823	0.0641641	0.879003	0.68084	0.0214105
CATHA_10328	hypothetical protein	UP	Na	Na	Na	Na	Na	Na	Ribonuclease Inhibitor (G3DSA:3.80.10.10)	Na	LRR RECEPTOR-LIKE SERINE/THREONINE-PROTEIN KINASE GSO1 (PTHR48063:SF16);LRR RECEPTOR-LIKE KINASE (PTHR48063)	Leucine rich repeat (PF13855);Leucine Rich Repeat (PF00560)	Na	Leucine-rich repeat signature (PR00019)	Na	Na	LRR_typ_2 (SM00369)	Na	L domain-like (SSF52058)	Na	Na	Na	module_1	0.54478	0.0212073	0.758396	0.00654182	0.783976	0.00385001	0.247864	0.464003	0.824827	0.00139324
CATHA_10418	High-affinity nitrate transporter	UP	GO:0010167;GO:0015706;GO:0042128;GO:0009611	response to nitrate;nitrate transport;nitrate assimilation;response to wounding	GO:0015112;GO:0016787	nitrate transmembrane transporter activity;hydrolase activity	GO:0005886;GO:0016021	plasma membrane;integral component of membrane	Na	Na	HIGH-AFFINITY NITRATE TRANSPORTER 3.2 (PTHR34806)	High-affinity nitrate transporter accessory (PF16974)	Na	Na	Na	Na	Na	Na	Na	Na	Na	EC:3.-.-.-	module_1	0.672069	0.00266912	0.517028	0.0864001	0.568167	0.0605055	0.0509065	0.905432	0.616377	0.041427
CATHA_10470	hypothetical protein	UP	Na	Na	Na	Na	Na	Na	G3DSA:1.10.286.100	Na	CENTROMERE PROTEIN X (PTHR28680)	CENP-S associating Centromere protein X (PF09415)	Na	Na	Na	Na	Na	Na	Na	Na	Na	Na	module_1	0.756579	0.000364155	0.725152	0.0115191	0.727754	0.0110627	0.270362	0.415447	0.751254	0.00740517
CATHA_10540	Ovarian tumor, otubain	UP	Na	Na	Na	Na	Na	Na	G3DSA:3.90.70.80	Na	OTU DOMAIN-CONTAINING PROTEIN DDB_G0284757-LIKE ISOFORM X1 (PTHR12419:SF76);OTU DOMAIN CONTAINING PROTEIN (PTHR12419)	OTU-like cysteine protease (PF02338)	Na	Na	Na	OTU domain profile. (PS50802)	Na	Na	Cysteine proteinases (SSF54001)	Na	Na	Na	module_1	0.894	1.13652e-06	0.78473	0.00379022	0.814085	0.00186275	-0.0135743	0.976091	0.811476	0.00200144
CATHA_10566	Shikimate kinase	UP	GO:0009423;GO:0008652;GO:0016310;GO:0019632;GO:0009073	chorismate biosynthetic process;cellular amino acid biosynthetic process;phosphorylation;shikimate metabolic process;aromatic amino acid family biosynthetic process	GO:0004765;GO:0005524;GO:0000287;GO:0005515	shikimate kinase activity;ATP binding;magnesium ion binding;protein binding	GO:0009507;GO:0016021	chloroplast;integral component of membrane	G3DSA:3.40.50.300	SK (cd00464)	SHIKIMATE KINASE (PTHR21087);SHIKIMATE KINASE 1, CHLOROPLASTIC-LIKE ISOFORM X1 (PTHR21087:SF20)	Shikimate kinase (PF01202)	Na	Shikimate kinase family signature (PR01100)	Shikimate kinase signature. (PS01128)	Na	Na	Na	P-loop containing nucleoside triphosphate hydrolases (SSF52540)	Na	KEGG:R02412	EC:2.7.1.71	module_1	0.817575	4.99045e-05	0.892745	8.86926e-05	0.909507	3.15041e-05	0.0448039	0.917111	0.899734	5.95235e-05
CATHA_11050	RING/U-box superfamily protein	UP	Na	Na	GO:0030247;GO:0008270	polysaccharide binding;zinc ion binding	GO:0016021	integral component of membrane	Zinc/RING finger domain (G3DSA:3.30.40.10)	RING-H2_PA-TM-RING (cd16454)	RING-H2 FINGER PROTEIN ATL20-LIKE (PTHR46279:SF11);RING/U-BOX SUPERFAMILY PROTEIN (PTHR46279)	Ring finger domain (PF13639);Wall-associated receptor kinase galacturonan-binding (PF13947)	Na	Na	Na	Zinc finger RING-type profile. (PS50089)	FANCL_C_2 (SM01197);ring_2 (SM00184)	Na	RING/U-box (SSF57850)	Na	Na	Na	module_1	0.916865	2.10453e-07	0.668194	0.0247944	0.708938	0.0147449	0.0878863	0.828751	0.735912	0.00975477
CATHA_11282	cinnamoyl-CoA reductase-like SNL6	UP	Na	Na	GO:0003824	catalytic activity	Na	Na	G3DSA:3.40.50.720	FR_SDR_e (cd08958)	PTHR10366:SF721;NAD DEPENDENT EPIMERASE/DEHYDRATASE (PTHR10366)	3-beta hydroxysteroid dehydrogenase/isomerase family (PF01073)	Na	Na	Na	Na	Na	Na	NAD(P)-binding Rossmann-fold domains (SSF51735)	Na	Na	Na	module_1	0.488744	0.042262	0.632695	0.0360118	0.665172	0.0256661	0.242897	0.474921	0.730719	0.0106137
CATHA_11497	Shikimate dehydrogenase	UP	Na	Na	Na	Na	Na	Na	G3DSA:3.40.50.720;Aldolase class I (G3DSA:3.20.20.70);Leucine Dehydrogenase (G3DSA:3.40.50.10860)	NAD_bind_Shikimate_DH (cd01065);DHQase_I (cd00502)	SHIKIMATE DEHYDROGENASE (PTHR21089)	Shikimate / quinate 5-dehydrogenase (PF01488);Shikimate dehydrogenase substrate binding domain (PF08501);Type I 3-dehydroquinase (PF01487);Shikimate 5'-dehydrogenase C-terminal domain (PF18317)	Na	Na	Na	Na	Na	Na	Aminoacid dehydrogenase-like, N-terminal domain (SSF53223);Aldolase (SSF51569);NAD(P)-binding Rossmann-fold domains (SSF51735)	aroD: 3-dehydroquinate dehydratase, type I (TIGR01093)	Na	Na	module_1	0.854203	1.05315e-05	0.71104	0.0143187	0.734959	0.00992811	0.365033	0.242237	0.79159	0.00324872
CATHA_11625	probable fructokinase-7 isoform X1	UP	GO:0019252;GO:0016310	starch biosynthetic process;phosphorylation	GO:0016301;GO:0016773	kinase activity;phosphotransferase activity, alcohol group as acceptor	Na	Na	G3DSA:3.40.1190.20	bac_FRK (cd01167)	HEXOKINASE FAMILY MEMBER (PTHR43085);PUTATIVE-RELATED (PTHR43085:SF38)	pfkB family carbohydrate kinase (PF00294)	Na	Ribokinase signature (PR00990)	pfkB family of carbohydrate kinases signature 1. (PS00583);pfkB family of carbohydrate kinases signature 2. (PS00584)	Na	Na	Na	Ribokinase-like (SSF53613)	Na	Na	EC:2.7.1.-	module_1	0.786016	0.000150731	0.762977	0.00600615	0.770226	0.00520644	-0.0401932	0.926412	0.750862	0.00746181
CATHA_11674	VAS*	UP	GO:0035835	indole alkaloid biosynthetic process	Na	Na	Na	Na	G3DSA:3.40.50.720	carb_red_PTCR-like_SDR_c (cd05324)	(+)-NEOMENTHOL DEHYDROGENASE (PTHR43490);SALUTARIDINE REDUCTASE-LIKE (PTHR43490:SF87)	short chain dehydrogenase (PF00106)	Na	Glucose/ribitol dehydrogenase family signature (PR00081);Short-chain dehydrogenase/reductase (SDR) superfamily signature (PR00080)	Na	Na	Na	Na	NAD(P)-binding Rossmann-fold domains (SSF51735)	Na	Na	Na	module_1	0.765045	0.000285764	0.916129	1.99165e-05	0.928732	6.96316e-06	0.0267626	0.951852	0.911619	2.73285e-05
CATHA_11699	hypothetical protein	UP	Na	Na	Na	Na	Na	Na	Na	Na	ADHESIN-LIKE PROTEIN, PUTATIVE (DUF3741)-RELATED (PTHR47212:SF4);ADHESIN-LIKE PROTEIN, PUTATIVE (DUF3741)-RELATED (PTHR47212)	Domain of unknown function (DUF4378) (PF14309)	Na	Na	Na	Na	Na	Na	Na	Na	Na	Na	module_1	0.931475	5.51478e-08	0.697861	0.0172323	0.717286	0.0130316	0.0681089	0.870552	0.722254	0.0120411
CATHA_11965	Actin-depolymerizing factor 5	UP	GO:0030042;GO:0051017	actin filament depolymerization;actin filament bundle assembly	GO:0003779;GO:0044877	actin binding;protein-containing complex binding	GO:0015629;GO:0005737;GO:0016021	actin cytoskeleton;cytoplasm;integral component of membrane	Severin (G3DSA:3.40.20.10)	ADF_cofilin_like (cd11286)	COFILIN-RELATED (PTHR11913);ACTIN DEPOLYMERIZING FACTOR 5-RELATED (PTHR11913:SF98)	Cofilin/tropomyosin-type actin-binding protein (PF00241)	Na	Na	Na	ADF-H domain profile. (PS51263)	adf_2 (SM00102)	Na	Actin depolymerizing proteins (SSF55753)	Na	Na	Na	module_1	0.959429	1.48107e-09	0.71332	0.0138376	0.748215	0.00786501	0.111499	0.778264	0.765298	0.00572905
CATHA_11985	hypothetical protein	UP	Na	Na	Na	Na	Na	Na	Na	Na	NUCLEOPORIN-RELATED (PTHR21495);DIRIGENT PROTEIN 23 (PTHR21495:SF80)	Dirigent-like protein (PF03018)	Na	Na	Na	Na	Na	Na	Na	Na	Na	Na	module_1	0.821501	4.29307e-05	0.798763	0.0027321	0.818956	0.00164613	0.0390824	0.928582	0.819111	0.00164078
CATHA_12009	Transmembrane protein, putative	UP	Na	Na	Na	Na	GO:0016021	integral component of membrane	Na	Na	PTHR33306:SF31;EXPRESSED PROTEIN-RELATED-RELATED (PTHR33306)	Na	Na	Na	Na	Na	Na	Na	Na	Na	Na	Na	module_1	0.859433	8.1557e-06	0.83866	0.000904611	0.865649	0.00033062	0.0439648	0.918827	0.869208	0.000288021
CATHA_12122	pollen-specific protein SF21-like isoform X2	UP	GO:2000012;GO:0009753;GO:0009737;GO:0009409	regulation of auxin polar transport;response to jasmonic acid;response to abscisic acid;response to cold	Na	Na	GO:0016021	integral component of membrane	G3DSA:3.40.50.1820	Na	N-MYC DOWNSTREAM REGULATED (PTHR11034);PROTEIN NDL2 (PTHR11034:SF54)	Ndr family (PF03096)	Na	Na	Na	Na	Na	Na	alpha/beta-Hydrolases (SSF53474)	Na	Na	Na	module_1	0.81331	5.85406e-05	0.828654	0.00125312	0.839581	0.000880914	0.0484702	0.909863	0.825948	0.00135539
CATHA_12213	Putative ribosomal-protein-alanine N-acetyltransferase	UP	Na	Na	GO:0008080	N-acetyltransferase activity	Na	Na	G3DSA:3.40.630.30	Na	ACETYLTRANSFERASE (GNAT) DOMAIN PROTEIN (PTHR46067:SF16);ACYL-COA N-ACYLTRANSFERASES (NAT) SUPERFAMILY PROTEIN (PTHR46067)	Acetyltransferase (GNAT) domain (PF13302)	Na	Na	Na	Gcn5-related N-acetyltransferase (GNAT) domain profile. (PS51186)	Na	Na	Acyl-CoA N-acyltransferases (Nat) (SSF55729)	Na	Na	Na	module_1	0.871739	4.30097e-06	0.762602	0.00605579	0.803835	0.00241149	0.129937	0.737084	0.838403	0.000911988
CATHA_12216	15.7 kDa heat shock protein, peroxisomal	UP	GO:0042542;GO:0009651;GO:0009408;GO:0051259;GO:0006457;GO:0071456	response to hydrogen peroxide;response to salt stress;response to heat;protein complex oligomerization;protein folding;cellular response to hypoxia	GO:0043621;GO:0051082	protein self-association;unfolded protein binding	GO:0005782	peroxisomal matrix	G3DSA:2.60.40.790	Na	15.7 KDA HEAT SHOCK PROTEIN, PEROXISOMAL (PTHR11527:SF142);HEAT-SHOCK PROTEIN 20 FAMILY MEMBER (PTHR11527)	Hsp20/alpha crystallin family (PF00011)	Na	Na	Na	Small heat shock protein (sHSP) domain profile. (PS01031)	Na	Na	HSP20-like chaperones (SSF49764)	Na	Na	Na	module_1	0.880285	2.65674e-06	0.79036	0.00334787	0.809625	0.00209984	0.100291	0.802569	0.807506	0.00221724
CATHA_12297	Fiber expressed protein	UP	Na	Na	Na	Na	GO:0016021	integral component of membrane	Na	Na	COTTON FIBER (DUF761) (PTHR33098);COTTON FIBER EXPRESSED PROTEIN 1-LIKE PROTEIN (PTHR33098:SF65)	Domain of unknown function (DUF4408) (PF14364);Cotton fibre expressed protein (PF05553)	Na	Na	Na	Na	Na	Na	Na	Na	Na	Na	module_1	0.884716	2.04769e-06	0.671673	0.0237653	0.717235	0.0130384	0.117341	0.765649	0.756561	0.00675062
CATHA_12323	Monosaccharid transporter	UP	GO:0006817;GO:0055085	phosphate ion transport;transmembrane transport	GO:0022857	transmembrane transporter activity	GO:0016021	integral component of membrane	MFS general substrate transporter like domains (G3DSA:1.20.1250.20)	MFS_STP (cd17361)	SOLUTE CARRIER FAMILY 2, FACILITATED GLUCOSE TRANSPORTER (PTHR23500);BNAA09G47680D PROTEIN (PTHR23500:SF578)	Sugar (and other) transporter (PF00083)	Na	Sugar transporter signature (PR00171)	Sugar transport proteins signature 1. (PS00216);Sugar transport proteins signature 2. (PS00217)	Major facilitator superfamily (MFS) profile. (PS50850)	Na	Na	MFS general substrate transporter (SSF103473)	SP: MFS transporter, sugar porter (SP) family (TIGR00879)	Na	Na	module_1	0.622622	0.00661505	0.907973	3.50768e-05	0.930394	6.00818e-06	0.0943623	0.815224	0.943597	1.57463e-06
CATHA_12357	Protein BREAKING OF ASYMMETRY IN THE STOMATAL LINEAGE like	UP	GO:0009786	regulation of asymmetric cell division	Na	Na	Na	Na	Na	Na	18S PRE-RIBOSOMAL ASSEMBLY PROTEIN GAR2-LIKE PROTEIN (PTHR33914);18S PRE-RIBOSOMAL ASSEMBLY PROTEIN GAR2-LIKE PROTEIN (PTHR33914:SF2)	Na	Na	Na	Na	Na	Na	Na	Na	Na	Na	Na	module_1	0.690327	0.00183306	0.805942	0.00229403	0.833123	0.00108747	0.13368	0.728435	0.856368	0.000484495
CATHA_12374	probable sodium-coupled neutral amino acid transporter 6	UP	GO:0006865;GO:0009734;GO:1905039	amino acid transport;auxin-activated signaling pathway;carboxylic acid transmembrane transport	GO:0015293;GO:0015171;GO:0046983	symporter activity;amino acid transmembrane transporter activity;protein dimerization activity	GO:0016021;GO:0005774;GO:0005634	integral component of membrane;vacuolar membrane;nucleus	Na	Na	AMINO ACID TRANSPORTER AVT6A (PTHR22950:SF643);AMINO ACID TRANSPORTER (PTHR22950)	Transmembrane amino acid transporter protein (PF01490)	Na	Na	Na	Na	Na	Na	Na	Na	Na	Na	module_1	0.732825	0.000683709	0.84235	0.000805621	0.867794	0.00030224	-0.0019697	0.996615	0.849412	0.000626945
CATHA_12449	Stemmadenine O-acetyltransferase	UP	Na	Na	Na	Na	Na	Na	Chloramphenicol Acetyltransferase (G3DSA:3.30.559.10)	Na	F21J9.9 (PTHR31623)	Transferase family (PF02458)	Na	Na	Na	Na	Na	Na	Na	Na	Na	Na	module_1	0.830513	2.99825e-05	0.723781	0.0117371	0.752114	0.00730106	-0.0523124	0.902636	0.762107	0.00609407
CATHA_12463	myosin heavy chain, striated muscle	UP	Na	Na	Na	Na	Na	Na	Na	Na	MYOSIN HEAVY CHAIN-LIKE PROTEIN (PTHR38378)	Na	Na	Na	Na	Na	Na	Na	Na	Na	Na	Na	module_1	0.568014	0.0154017	0.811942	0.00198542	0.829039	0.00124147	0.13333	0.72926	0.860595	0.000406035
CATHA_12657	Shikimate kinase	UP	GO:0009423;GO:0008652;GO:0016310;GO:0019632;GO:0009073	chorismate biosynthetic process;cellular amino acid biosynthetic process;phosphorylation;shikimate metabolic process;aromatic amino acid family biosynthetic process	GO:0004765;GO:0005524;GO:0000287;GO:0016787	shikimate kinase activity;ATP binding;magnesium ion binding;hydrolase activity	GO:0009507;GO:0016021	chloroplast;integral component of membrane	G3DSA:3.40.50.300	SK (cd00464)	SHIKIMATE KINASE 1, CHLOROPLASTIC-LIKE ISOFORM X1 (PTHR21087:SF20);SHIKIMATE KINASE (PTHR21087)	Shikimate kinase (PF01202)	Na	Shikimate kinase family signature (PR01100)	Shikimate kinase signature. (PS01128)	Na	Na	Na	P-loop containing nucleoside triphosphate hydrolases (SSF52540)	Na	KEGG:R02412	EC:2.7.1.71 ;EC:3.-.-.-	module_1	0.879278	2.81869e-06	0.828421	0.00126033	0.849616	0.000622942	0.166527	0.651693	0.866063	0.000327183
CATHA_12830	Small heat shock protein HSP	UP	Na	Na	Na	Na	GO:0016021	integral component of membrane	Na	Na	EXPRESSED PROTEIN-RELATED (PTHR33306:SF5);EXPRESSED PROTEIN-RELATED-RELATED (PTHR33306)	Na	Na	Na	Na	Na	Na	Na	Na	Na	Na	Na	module_1	0.773526	0.000222332	0.885125	0.000131832	0.890104	0.000102456	0.122668	0.753587	0.888626	0.000110749
CATHA_12878	Solute carrier family 35 member F1	UP	GO:0055085;GO:0015074	transmembrane transport;DNA integration	GO:0022857;GO:0003676	transmembrane transporter activity;nucleic acid binding	GO:0016021	integral component of membrane	Na	Na	OS05G0444300 PROTEIN (PTHR14233:SF18);DUF914-RELATED (PTHR14233)	Solute carrier family 35 (PF06027)	Na	Na	Na	Na	Na	Na	Multidrug resistance efflux transporter EmrE (SSF103481)	Na	Na	Na	module_1	0.73891	0.000584895	0.793085	0.00313466	0.827566	0.00129191	-0.129166	0.738672	0.8236	0.00144447
CATHA_12901	F-box domain-containing protein	UP	Na	Na	Na	Na	GO:0016021	integral component of membrane	G3DSA:1.20.1280.50	Na	BNAA05G37150D PROTEIN (PTHR31111:SF22);BNAA05G37150D PROTEIN-RELATED (PTHR31111)	F-box domain (PF00646);F-box associated domain (PF08268)	Na	Na	Na	F-box domain profile. (PS50181)	fbox_2 (SM00256)	Na	Galactose oxidase, central domain (SSF50965);F-box domain (SSF81383)	F_box_assoc_1: F-box protein interaction domain (TIGR01640)	Na	Na	module_1	0.866429	5.72087e-06	0.697226	0.0173579	0.731552	0.0104541	-0.167011	0.650523	0.726993	0.011191
CATHA_13196	p-glycoprotein 9 isoform 1	UP	GO:0055085	transmembrane transport	GO:0042626;GO:0005524	ATPase-coupled transmembrane transporter activity;ATP binding	GO:0016021	integral component of membrane	G3DSA:3.40.50.300;G3DSA:1.20.1560.10	ABC_MTABC3_MDL1_MDL2 (cd03249);ABC_6TM_Pgp_ABCB1_D1_like (cd18577);ABC_6TM_Pgp_ABCB1_D2_like (cd18578)	ATP-DEPENDENT PERMEASE MDL1, MITOCHONDRIAL (PTHR43394);PTHR43394:SF5	ABC transporter (PF00005);ABC transporter transmembrane region (PF00664)	Na	Na	ABC transporters family signature. (PS00211)	ABC transporter integral membrane type-1 fused domain profile. (PS50929);ATP-binding cassette, ABC transporter-type domain profile. (PS50893)	AAA_5 (SM00382)	Na	P-loop containing nucleoside triphosphate hydrolases (SSF52540);ABC transporter transmembrane region (SSF90123)	Na	Na	EC:7.2.2.-	module_1	0.992519	2.87714e-14	0.591495	0.0508798	0.627561	0.0376594	0.0769311	0.85219	0.649907	0.0304014
CATHA_13304	Brassinosteroid-6-oxidase 1	UP	Na	Na	Na	Na	Na	Na	Cytochrome p450 (G3DSA:1.10.630.10)	Na	CYTOCHROME P450 26 (PTHR24286);CYTOCHROME P450 85A-LIKE (PTHR24286:SF105)	Cytochrome P450 (PF00067)	Na	E-class P450 group I signature (PR00463);P450 superfamily signature (PR00385)	Cytochrome P450 cysteine heme-iron ligand signature. (PS00086)	Na	Na	Na	Cytochrome P450 (SSF48264)	Na	Na	Na	module_1	0.813436	5.82652e-05	0.790398	0.00334703	0.804734	0.00237023	0.333894	0.292932	0.841312	0.00082971
CATHA_13468	Macrophage erythroblast attacher-like isoform X1	UP	Na	Na	Na	Na	Na	Na	Na	Na	CAP-GLY DOMAIN LINKER (PTHR47491:SF4);CAP-GLY DOMAIN LINKER (PTHR47491)	Na	Na	Na	Na	Na	Na	Na	Na	Na	Na	Na	module_1	0.726273	0.000804915	0.823134	0.0014575	0.81716	0.00172185	-0.00403181	0.993025	0.782856	0.00394839
CATHA_13495	hypothetical protein	UP	GO:0006887;GO:0015031	exocytosis;protein transport	GO:0016829	lyase activity	GO:0000145	exocyst	Na	Na	EXOCYST SUBUNIT EXO70 FAMILY PROTEIN (PTHR12542:SF141);EXOCYST COMPLEX PROTEIN EXO70 (PTHR12542)	Exo70 exocyst complex subunit (PF03081)	Na	Na	Na	Na	Na	Na	Cullin repeat-like (SSF74788)	Na	Na	EC:4.-.-.-	module_1	0.91213	3.1005e-07	0.694121	0.01811	0.728486	0.0109414	0.0156486	0.972036	0.744403	0.00844888
CATHA_13573	hypothetical protein	UP	Na	Na	Na	Na	Na	Na	Na	Na	REVERSE TRANSCRIPTASES (PTHR19446);PTHR19446:SF440	Na	Na	Na	Na	Na	Na	Na	Na	Na	Na	Na	module_1	0.926153	9.21217e-08	0.779894	0.00421914	0.809572	0.00210275	0.0801725	0.845669	0.826174	0.00134669
CATHA_13610	Dehydrin	UP	GO:0009415;GO:0009631;GO:0009737	response to water;cold acclimation;response to abscisic acid	Na	Na	GO:0005829;GO:0016020	cytosol;membrane	Na	Na	DEHYDRIN XERO 2-RELATED (PTHR33346);DEHYDRIN ERD14 (PTHR33346:SF2)	Dehydrin (PF00257)	Na	Na	Dehydrins signature 2. (PS00823)	Na	Na	Na	Na	Na	Na	Na	module_1	0.919202	1.72536e-07	0.758641	0.00651132	0.787013	0.0036327	0.0205298	0.963372	0.800966	0.00258317
CATHA_13782	AB hydrolase-1 domain-containing protein	UP	GO:0009820	alkaloid metabolic process	Na	Na	GO:0016021	integral component of membrane	G3DSA:3.40.50.1820	Na	PTHR45763:SF35;HYDROLASE, ALPHA/BETA FOLD FAMILY PROTEIN, EXPRESSED-RELATED (PTHR45763)	Serine aminopeptidase, S33 (PF12146)	Na	Na	Na	Na	Na	Na	alpha/beta-Hydrolases (SSF53474)	Na	Na	Na	module_1	0.778055	0.000193751	0.753042	0.00716761	0.787196	0.0036222	-0.174533	0.633465	0.772203	0.00498517
CATHA_13855	vesicle-associated membrane protein 714	UP	GO:0016192;GO:0015031;GO:0009651;GO:0006355	vesicle-mediated transport;protein transport;response to salt stress;regulation of transcription, DNA-templated	GO:0003677	DNA binding	GO:0005773;GO:0016021;GO:0000139	vacuole;integral component of membrane;Golgi membrane	G3DSA:3.30.450.50;G3DSA:1.20.5.110	R-SNARE (cd15843);Longin (cd14824)	SNARE PROTEINS (PTHR21136);LONGIN-LIKE DOMAIN-CONTAINING PROTEIN-RELATED (PTHR21136:SF181)	Synaptobrevin (PF00957);Regulated-SNARE-like domain (PF13774)	Na	Synaptobrevin signature (PR00219)	Synaptobrevin signature. (PS00417)	Longin domain profile. (PS50859);v-SNARE coiled-coil homology domain profile. (PS50892)	Longin_2 (SM01270)	Na	SNARE-like (SSF64356);SNARE fusion complex (SSF58038)	Na	Na	Na	module_1	0.794974	0.000112163	0.78304	0.0039338	0.816971	0.00173116	0.134222	0.727157	0.845271	0.000728075
CATHA_14116	hypothetical protein	UP	Na	Na	Na	Na	Na	Na	Na	Na	Na	Na	Na	Na	Na	Na	Na	Na	Na	Na	Na	Na	module_1	0.776025	0.000206126	0.856349	0.000484495	0.856991	0.000472021	-0.0760812	0.853894	0.822508	0.00148659
CATHA_14119	RING-type E3 ubiquitin transferase	UP	GO:0016567;GO:0015074	protein ubiquitination;DNA integration	GO:0004842;GO:0016874;GO:0016746;GO:0003676	ubiquitin-protein transferase activity;ligase activity;transferase activity, transferring acyl groups;nucleic acid binding	Na	Na	Zinc/RING finger domain (G3DSA:3.30.40.10);G3DSA:1.25.10.10	RING-Ubox_PUB (cd16664)	E3 UBIQUITIN-PROTEIN LIGASE PUB23 (PTHR22849:SF132);WDSAM1 PROTEIN (PTHR22849)	U-box domain (PF04564)	Na	Na	Na	U-box domain profile. (PS51698)	Ubox_2 (SM00504)	Na	ARM repeat (SSF48371);RING/U-box (SSF57850)	Na	KEGG:R03876	EC:6.-.-.- ;EC:2.3.-.-	module_1	0.981209	8.9069e-12	0.657703	0.027899	0.691144	0.0187952	0.0381319	0.93008	0.704703	0.0156449
CATHA_14213	probable carboxylesterase 15	UP	Na	Na	GO:0016787	hydrolase activity	Na	Na	G3DSA:3.40.50.1820	Na	ARYLACETAMIDE DEACETYLASE (PTHR23024);CARBOXYLESTERASE 15-RELATED (PTHR23024:SF406)	alpha/beta hydrolase fold (PF07859)	Na	Na	Na	Na	Na	Na	alpha/beta-Hydrolases (SSF53474)	Na	Na	EC:3.-.-.-	module_1	0.762942	0.000303801	0.806847	0.00224442	0.810061	0.00208346	0.0676487	0.871501	0.789712	0.00340206
CATHA_14214	probable carboxylesterase 15	UP	Na	Na	GO:0016787	hydrolase activity	Na	Na	G3DSA:3.40.50.1820	Na	CARBOXYLESTERASE 15-RELATED (PTHR23024:SF406);ARYLACETAMIDE DEACETYLASE (PTHR23024)	alpha/beta hydrolase fold (PF07859)	Na	Na	Na	Na	Na	Na	alpha/beta-Hydrolases (SSF53474)	Na	Na	EC:3.-.-.-	module_1	0.973091	9.35075e-11	0.66622	0.0253408	0.697293	0.0173522	0.123636	0.751401	0.718105	0.012855
CATHA_14748	Avr9/Cf-9 rapidly elicited protein 75	UP	Na	Na	Na	Na	Na	Na	Na	Na	RAPIDLY ELICITED PROTEIN, PUTATIVE-RELATED (PTHR34046:SF18);OS06G0218800 PROTEIN (PTHR34046)	Protein of unknown function (DUF740) (PF05340)	Na	Na	Na	Na	Na	Na	Na	Na	Na	Na	module_1	0.986295	1.1997e-12	0.636912	0.0346052	0.674334	0.0230523	0.0717917	0.862731	0.694262	0.0180642
CATHA_14833	hypothetical protein	UP	GO:1903963;GO:0032309;GO:0006644	arachidonate transport;icosanoid secretion;phospholipid metabolic process	GO:0004623	phospholipase A2 activity	GO:0005576	extracellular region	Na	Na	Na	Probable lipid transfer (PF14368)	Na	Na	Na	Na	Na	Na	Bifunctional inhibitor/lipid-transfer protein/seed storage 2S albumin (SSF47699)	Na	Na	EC:3.1.1.4	module_1	0.877529	3.11123e-06	0.581424	0.0548401	0.631203	0.0365157	-0.120691	0.758081	0.638319	0.0342122
CATHA_14839	Seed storage protein vicilin B (Fragment)	UP	GO:0070207;GO:0034214;GO:0019430	protein homotrimerization;protein hexamerization;removal of superoxide radicals	GO:0045735;GO:0004784;GO:0005507	nutrient reservoir activity;superoxide dismutase activity;copper ion binding	GO:0033095;GO:0043245;GO:0005773	aleurone grain;extraorganismal space;vacuole	G3DSA:2.60.120.1450;Jelly Rolls (G3DSA:2.60.120.10)	cupin_7S_vicilin-like_C (cd02245);cupin_7S_vicilin-like_N (cd02244)	63 KDA GLOBULIN-LIKE PROTEIN (PTHR31189:SF13);OS03G0336100 PROTEIN-RELATED (PTHR31189)	Cupin (PF00190)	Na	Na	Na	Na	Cupin_1_3 (SM00835)	Na	RmlC-like cupins (SSF51182)	Na	Na	EC:1.15.1.1	module_1	0.895504	1.02904e-06	0.674672	0.0229676	0.723078	0.0118668	0.0718391	0.862625	0.748382	0.00783558
CATHA_15006	hypothetical protein	UP	Na	Na	Na	Na	Na	Na	Na	Na	Na	Na	Na	Na	Na	Na	Na	Na	Na	Na	Na	Na	module_1	0.391138	0.112455	0.652235	0.0296797	0.684127	0.0205325	0.267505	0.421435	0.748804	0.0077788
CATHA_15114	EGF domain-specific O-linked N-acetylglucosamine transferase	UP	Na	Na	GO:0016757	transferase activity, transferring glycosyl groups	GO:0005794;GO:0016021	Golgi apparatus;integral component of membrane	Na	Na	EGF DOMAIN-SPECIFIC O-LINKED N-ACETYLGLUCOSAMINE TRANSFERASE-LIKE (PTHR20961:SF119);GLYCOSYLTRANSFERASE (PTHR20961)	Protein of unknown function (DUF563) (PF04577)	Na	Na	Na	Na	Na	Na	Na	Na	Na	EC:2.4.-.-	module_1	0.984034	3.09342e-12	0.647432	0.0311649	0.682491	0.0209642	0.0554281	0.896128	0.699196	0.0169205
CATHA_15127	heat stress transcription factor B-3-like	UP	GO:0006355;GO:0046686	regulation of transcription, DNA-templated;response to cadmium ion	GO:0043565;GO:0003700;GO:0001067;GO:0003690;GO:0005515	sequence-specific DNA binding;DNA-binding transcription factor activity;regulatory region nucleic acid binding;double-stranded DNA binding;protein binding	GO:0005634;GO:0005737	nucleus;cytoplasm	winged helix repressor DNA binding domain (G3DSA:1.10.10.10)	Na	HEAT SHOCK TRANSCRIPTION FACTOR (PTHR10015);HEAT STRESS TRANSCRIPTION FACTOR B-3 (PTHR10015:SF285)	HSF-type DNA-binding (PF00447)	Na	Heat shock factor (HSF) domain signature (PR00056)	HSF-type DNA-binding domain signature. (PS00434)	Na	hsfneu3 (SM00415)	Na	Winged helix DNA-binding domain (SSF46785)	Na	Na	Na	module_1	0.941898	1.75143e-08	0.750835	0.00746363	0.782256	0.00400306	0.160947	0.664896	0.805501	0.0023233
CATHA_15205	Nuclear transcription factor Y subunit A-1	UP	GO:0006355	regulation of transcription, DNA-templated	GO:0003700;GO:0003677;GO:0001067	DNA-binding transcription factor activity;DNA binding;regulatory region nucleic acid binding	GO:0016602;GO:0000785	CCAAT-binding factor complex;chromatin	Na	Na	TRANSCRIPTION FACTOR NF-Y ALPHA-RELATED (PTHR12632);NUCLEAR TRANSCRIPTION FACTOR Y SUBUNIT A-1 (PTHR12632:SF43)	CCAAT-binding transcription factor (CBF-B/NF-YA) subunit B (PF02045)	Na	CCAAT-binding transcription factor subunit B signature (PR00616)	NF-YA/HAP2 subunit signature. (PS00686)	NF-YA/HAP2 family profile. (PS51152)	cbf3 (SM00521)	Na	Na	Na	Na	Na	module_1	0.876431	3.31247e-06	0.764439	0.00582241	0.796961	0.00285323	0.164677	0.656098	0.837914	0.000927061
CATHA_15246	hypothetical protein	UP	Na	Na	Na	Na	Na	Na	Na	Na	Na	Na	Na	Na	Na	Na	Na	Na	Na	Na	Na	Na	module_1	0.705477	0.00131394	0.691872	0.0186046	0.707295	0.0151175	0.108914	0.783805	0.743374	0.00860831
CATHA_15343	hypothetical protein	UP	Na	Na	Na	Na	Na	Na	Na	Na	PTHR31549:SF132;PROTEIN, PUTATIVE (DUF247)-RELATED-RELATED (PTHR31549)	Plant protein of unknown function (PF03140)	Na	Na	Na	Na	Na	Na	Na	Na	Na	Na	module_1	0.451469	0.0632722	0.505873	0.093235	0.551994	0.0680741	0.0239725	0.957113	0.598424	0.0483003
CATHA_15425	Reticulon-like protein (Fragment)	UP	Na	Na	Na	Na	GO:0005789;GO:0016021	endoplasmic reticulum membrane;integral component of membrane	G3DSA:3.40.50.720	Na	3BETA-HYDROXYSTEROID-DEHYDROGENASE/DECARBOXYLASE ISOFORM 3 (PTHR10366:SF639);NAD DEPENDENT EPIMERASE/DEHYDRATASE (PTHR10366)	Reticulon (PF02453);3-beta hydroxysteroid dehydrogenase/isomerase family (PF01073)	Na	Na	Na	Reticulon domain profile. (PS50845)	Na	Na	NAD(P)-binding Rossmann-fold domains (SSF51735)	Na	Na	Na	module_1	0.849724	1.30001e-05	0.856826	0.000474326	0.874304	0.000224776	-0.100597	0.801893	0.845894	0.000711814
CATHA_15448	VQ domain-containing protein	UP	Na	Na	Na	Na	Na	Na	Na	Na	VQ MOTIF-CONTAINING PROTEIN (PTHR33179);VQ MOTIF-CONTAINING PROTEIN (PTHR33179:SF4)	VQ motif (PF05678)	Na	Na	Na	Na	Na	Na	Na	Na	Na	Na	module_1	0.949545	6.59317e-09	0.684293	0.0204871	0.713062	0.0138989	0.0652613	0.87663	0.723158	0.011852
CATHA_15486	Epidermal patterning factor-like protein	UP	GO:0010052	guard cell differentiation	GO:0005507	copper ion binding	GO:0005576;GO:0016021	extracellular region;integral component of membrane	Na	Na	EPIDERMAL PATTERNING FACTOR-LIKE PROTEIN 4 (PTHR33109);EPIDERMAL PATTERNING FACTOR-LIKE PROTEIN 1 (PTHR33109:SF72)	Epidermal patterning factor proteins (PF17181)	Na	Na	Na	Na	Na	Na	Na	Na	Na	Na	module_1	0.959006	1.58763e-09	0.696516	0.0174767	0.721737	0.0121241	0.0805013	0.844938	0.731204	0.0105189
CATHA_15490	Mannose-1-phosphate guanyltransferase beta (Fragment)	UP	Na	Na	GO:0016740	transferase activity	Na	Na	Na	Na	ATP SYNTHASE SUBUNIT B (PTHR35754)	Na	Na	Na	Na	Na	Na	Na	Na	Na	Na	EC:2.-.-.-	module_1	0.789085	0.000136538	0.891124	9.74017e-05	0.91502	2.14973e-05	0.205292	0.561328	0.943195	1.63754e-06
CATHA_15601	hypothetical protein	UP	Na	Na	Na	Na	Na	Na	Na	Na	PTHR33916;PTHR33916:SF12	Na	Na	Na	Na	Na	Na	Na	Na	Na	Na	Na	module_1	0.814574	5.58159e-05	0.886546	0.00012408	0.902001	5.15457e-05	-0.0588623	0.889719	0.879722	0.000173511
CATHA_15603	Heat stress transcription factor A-4a	UP	GO:0006355;GO:0034605;GO:0010200;GO:0000302;GO:1903508	regulation of transcription, DNA-templated;cellular response to heat;response to chitin;response to reactive oxygen species;positive regulation of nucleic acid-templated transcription	GO:0043565;GO:0003700;GO:0001067;GO:0003690;GO:0042803	sequence-specific DNA binding;DNA-binding transcription factor activity;regulatory region nucleic acid binding;double-stranded DNA binding;protein homodimerization activity	GO:0005634;GO:0005737	nucleus;cytoplasm	winged helix repressor DNA binding domain (G3DSA:1.10.10.10)	Na	HEAT STRESS TRANSCRIPTION FACTOR A-4C-LIKE (PTHR10015:SF292);HEAT SHOCK TRANSCRIPTION FACTOR (PTHR10015)	HSF-type DNA-binding (PF00447)	Na	Heat shock factor (HSF) domain signature (PR00056)	HSF-type DNA-binding domain signature. (PS00434)	Na	hsfneu3 (SM00415)	Na	Winged helix DNA-binding domain (SSF46785)	Na	Na	Na	module_1	0.969129	2.3617e-10	0.704716	0.0156449	0.738898	0.00929227	0.0677895	0.871245	0.755902	0.0068203
CATHA_15805	Chromatin modification-related protein MEAF6	UP	GO:0016573	histone acetylation	GO:0043994	histone acetyltransferase activity (H3-K23 specific)	GO:0000123;GO:0005730	histone acetyltransferase complex;nucleolus	Na	Na	CHROMATIN MODIFICATION MEAF6-LIKE PROTEIN (PTHR13476:SF2);UNCHARACTERIZED (PTHR13476)	Histone acetyltransferase subunit NuA4 (PF09340)	Na	Na	Na	Na	Na	Na	Na	Na	Na	Na	module_1	0.827711	3.35809e-05	0.83076	0.00117616	0.848334	0.000653868	-0.0288018	0.947969	0.842287	0.000805641
CATHA_15810	Cellular retinaldehyde binding/alpha-tocopherol transport	UP	GO:0007049;GO:0051301	cell cycle;cell division	GO:0008289	lipid binding	Na	Na	Phosphatidylinositol Transfer Protein Sec14p (G3DSA:3.40.525.10)	SEC14 (cd00170)	PATELLIN-4-LIKE (PTHR45932:SF3);PATELLIN-1 (PTHR45932)	CRAL/TRIO domain (PF00650)	Na	Na	Na	CRAL-TRIO lipid binding domain profile. (PS50191)	sec14_4 (SM00516)	Na	CRAL/TRIO N-terminal domain (SSF46938);CRAL/TRIO domain (SSF52087)	Na	Na	Na	module_1	0.95294	4.08097e-09	0.667218	0.0250689	0.694089	0.01811	0.0120057	0.978634	0.704929	0.015599
CATHA_15916	pantoate--beta-alanine ligase-like	UP	GO:0015940	pantothenate biosynthetic process	GO:0004592;GO:0005524	pantoate-beta-alanine ligase activity;ATP binding	Na	Na	HUPs (G3DSA:3.40.50.620);G3DSA:3.30.1300.10	PanC (cd00560)	CYTIDYLATE KINASE/PANTOATE-BETA-ALANINE LIGASE (PTHR21299);PANTOATE--BETA-ALANINE LIGASE (PTHR21299:SF1)	Pantoate-beta-alanine ligase (PF02569)	Na	Na	Na	Na	Na	Na	Nucleotidylyl transferase (SSF52374)	cyt_tran_rel: cytidyltransferase-like domain (TIGR00125);panC: pantoate--beta-alanine ligase (TIGR00018)	Na	EC:6.3.2.1	module_1	0.83018	3.04001e-05	0.835993	0.000990754	0.8488	0.000640405	-0.00913628	0.983694	0.829843	0.00121119
CATHA_16063	GPN-loop GTPase 3	UP	Na	Na	GO:0005525;GO:0016787	GTP binding;hydrolase activity	GO:0005634;GO:0016021	nucleus;integral component of membrane	G3DSA:3.40.50.300	GPN3 (cd17872)	GPN-LOOP GTPASE 3 (PTHR21231:SF10);XPA-BINDING PROTEIN 1-RELATED (PTHR21231)	Conserved hypothetical ATP binding protein (PF03029)	Na	Na	Na	Na	Na	Na	P-loop containing nucleoside triphosphate hydrolases (SSF52540)	Na	Na	EC:3.-.-.-	module_1	0.903035	6.11294e-07	0.804655	0.00237404	0.826441	0.00133619	0.110678	0.780112	0.838032	0.000922988
CATHA_16082	Calcium uniporter protein	UP	GO:0051560;GO:0070588;GO:0070509;GO:0060401;GO:1990542	mitochondrial calcium ion homeostasis;calcium ion transmembrane transport;calcium ion import;cytosolic calcium ion transport;mitochondrial transmembrane transport	GO:0015292;GO:0005262	uniporter activity;calcium channel activity	GO:0005743;GO:0034704;GO:0032592;GO:0098798	mitochondrial inner membrane;calcium channel complex;integral component of mitochondrial membrane;mitochondrial protein-containing complex	Na	Na	CALCIUM UNIPORTER PROTEIN, MITOCHONDRIAL (PTHR13462);CALCIUM UNIPORTER PROTEIN 6, MITOCHONDRIAL (PTHR13462:SF41)	Mitochondrial calcium uniporter (PF04678)	Na	Na	Na	Na	Na	Na	Na	Na	Na	Na	module_1	0.747673	0.000465125	0.789506	0.0034141	0.821978	0.00151373	-0.157786	0.672199	0.806848	0.00224442
CATHA_16221	glutamic acid-rich protein-like isoform X1	UP	Na	Na	Na	Na	Na	Na	Na	Na	NEUROFILAMENT TRIPLET M PROTEIN-LIKE PROTEIN (PTHR36812);GLUTAMIC ACID-RICH PROTEIN-LIKE (PTHR36812:SF8)	Na	Na	Na	Na	Na	Na	Na	Na	Na	Na	Na	module_1	0.95179	4.81981e-09	0.673731	0.0232147	0.714151	0.0136329	0.092305	0.819475	0.746948	0.00805212
CATHA_16239	Gibberellin receptor GID1	UP	Na	Na	GO:0016787	hydrolase activity	Na	Na	G3DSA:3.40.50.1820	Na	CARBOXYLESTERASE 15-RELATED (PTHR23024:SF406);ARYLACETAMIDE DEACETYLASE (PTHR23024)	alpha/beta hydrolase fold (PF07859)	Na	Na	Na	Na	Na	Na	alpha/beta-Hydrolases (SSF53474)	Na	Na	EC:3.-.-.-	module_1	0.99328	1.58394e-14	0.592593	0.0504897	0.632099	0.0361694	0.0636459	0.880203	0.657008	0.0281509
CATHA_16439	Oxidative stress 3	UP	Na	Na	Na	Na	Na	Na	Na	Na	OS08G0516900 PROTEIN (PTHR33172);OXIDATIVE STRESS 3 (PTHR33172:SF29)	Na	Na	Na	Na	Na	Na	Na	Na	Na	Na	Na	module_1	0.681153	0.00221929	0.686964	0.0198525	0.729447	0.0108098	-0.127183	0.743431	0.735337	0.00985403
CATHA_16736	Aquaporin SIP	UP	GO:0055085	transmembrane transport	GO:0015267	channel activity	GO:0016021	integral component of membrane	Glycerol uptake facilitator protein. (G3DSA:1.20.1080.10)	Na	AQUAPORIN SIP1-1 (PTHR46739);AQUAPORIN SIP1-1 (PTHR46739:SF3)	Major intrinsic protein (PF00230)	Na	Major intrinsic protein family signature (PR00783)	Na	Na	Na	Na	Aquaporin-like (SSF81338)	Na	Na	Na	module_1	0.883197	2.24235e-06	0.792321	0.00320105	0.826684	0.001328	-0.0562798	0.89475	0.826232	0.00134586
CATHA_16744	MOB kinase activator-like 1-like	UP	GO:0016310	phosphorylation	GO:0016301	kinase activity	GO:0016021	integral component of membrane	Na	Na	OS01G0264500 PROTEIN (PTHR34459:SF3);OS01G0264500 PROTEIN (PTHR34459)	Na	Na	Na	Na	Na	Na	Na	Na	Na	Na	Na	module_1	0.830874	2.95453e-05	0.806616	0.00225315	0.830577	0.00118242	-0.104779	0.793055	0.804624	0.00237405
CATHA_16798	probable aspartic proteinase GIP2	UP	GO:0006508;GO:0045493	proteolysis;xylan catabolic process	GO:0004190;GO:0016798	aspartic-type endopeptidase activity;hydrolase activity, acting on glycosyl bonds	GO:0016021	integral component of membrane	Acid Proteases (G3DSA:2.40.70.10)	xylanase_inhibitor_I_like (cd05489)	EUKARYOTIC ASPARTYL PROTEASE FAMILY PROTEIN (PTHR47965:SF22);ASPARTYL PROTEASE-RELATED (PTHR47965)	Xylanase inhibitor N-terminal (PF14543);Xylanase inhibitor C-terminal (PF14541)	Na	Na	Na	Peptidase family A1 domain profile. (PS51767)	Na	Na	Acid proteases (SSF50630)	Na	Na	EC:3.4.23.- EC:3.4.23.1 EC:3.4.23.15 EC:3.4.23.20 EC:3.4.23.25 EC:3.4.23.32 EC:3.4.23.34 EC:3.4.23.35 EC:3.4.23.36 EC:3.4.23.4 EC:3.4.23.43 EC:3.4.23.5 ;EC:3.2.-.-	module_1	0.803809	8.26535e-05	0.86689	0.000315888	0.875247	0.000215205	0.0265599	0.952146	0.860435	0.000408669
CATHA_16818	Serine incorporator 3	UP	Na	Na	Na	Na	GO:0016021	integral component of membrane	Na	Na	BNAANNG35710D PROTEIN (PTHR10383:SF52);SERINE INCORPORATOR (PTHR10383)	Serine incorporator (Serinc) (PF03348)	Na	Na	Na	Na	Na	Na	Na	Na	Na	Na	module_1	0.582696	0.0124411	0.83959	0.000880914	0.869984	0.000277847	0.0699094	0.866627	0.887277	0.000119036
CATHA_16996	hypothetical protein	UP	GO:0043572;GO:0009658	plastid fission;chloroplast organization	Na	Na	Na	Na	Na	Na	PLASTID DIVISION PROTEIN PDV2 (PTHR33600);PTHR33600:SF5	Na	Na	Na	Na	Na	Na	Na	Na	Na	Na	Na	module_1	0.861813	7.24614e-06	0.745505	0.00828126	0.767605	0.00546227	0.160022	0.667019	0.798408	0.00275925
CATHA_17344	flowering-promoting factor 1-like protein 3	UP	GO:0009909	regulation of flower development	Na	Na	Na	Na	Na	Na	FLOWERING-PROMOTING FACTOR 1-LIKE PROTEIN 1 (PTHR33433);FLOWERING-PROMOTING FACTOR 1-LIKE PROTEIN 3 (PTHR33433:SF12)	Na	Na	Na	Na	Na	Na	Na	Na	Na	Na	Na	module_1	0.914094	2.65097e-07	0.807467	0.00221724	0.834434	0.00104218	0.0972611	0.808825	0.848244	0.000656045
CATHA_17348	PPM-type phosphatase domain-containing protein	UP	GO:0006470;GO:0006412	protein dephosphorylation;translation	GO:0004722;GO:0003735	protein serine/threonine phosphatase activity;structural constituent of ribosome	GO:0005840;GO:0016021	ribosome;integral component of membrane	Phosphatase 2c; Domain 1 (G3DSA:3.60.40.10)	PP2Cc (cd00143)	PROTEIN PHOSPHATASE 2C (PTHR13832);PROTEIN PHOSPHATASE 2C 40-RELATED (PTHR13832:SF550)	Protein phosphatase 2C (PF00481)	Na	Na	Na	PPM-type phosphatase domain profile. (PS51746)	PP2C_4 (SM00332)	Na	PP2C-like (SSF81606)	Na	Na	EC:3.1.3.16	module_1	0.735692	0.000635551	0.875206	0.00021525	0.900699	5.60713e-05	0.211898	0.545778	0.937047	3.18831e-06
CATHA_17349	alanine--tRNA ligase-like isoform X2	UP	GO:0006419;GO:0106074	alanyl-tRNA aminoacylation;aminoacyl-tRNA metabolism involved in translational fidelity	GO:0004813;GO:0002196;GO:0005524;GO:0003676	alanine-tRNA ligase activity;Ser-tRNA(Ala) hydrolase activity;ATP binding;nucleic acid binding	Na	Na	G3DSA:3.30.980.10;G3DSA:2.40.30.130	Na	THREONYL AND ALANYL TRNA SYNTHETASE SECOND ADDITIONAL DOMAIN-CONTAINING PROTEIN (PTHR43462:SF2);ALANYL-TRNA EDITING PROTEIN (PTHR43462)	tRNA synthetases class II (A) (PF01411)	Na	Na	Na	Alanyl-transfer RNA synthetases family profile. (PS50860)	Na	Na	ThrRS/AlaRS common domain (SSF55186);Translation proteins (SSF50447)	Na	Na	EC:6.1.1.7	module_1	0.445744	0.0670998	0.815561	0.00179712	0.839202	0.000891017	-0.0836458	0.838024	0.829281	0.00123467
CATHA_17354	Peroxidase	UP	GO:0006979;GO:0098869	response to oxidative stress;cellular oxidant detoxification	GO:0004601;GO:0020037;GO:0046872	peroxidase activity;heme binding;metal ion binding	Na	Na	Peroxidase (G3DSA:1.10.420.10);G3DSA:1.10.520.10	secretory_peroxidase (cd00693)	PEROXIDASE (PTHR31235:SF296);PEROXIDASE 25-RELATED (PTHR31235)	Peroxidase (PF00141)	Na	Haem peroxidase superfamily signature (PR00458);Plant peroxidase signature (PR00461)	Peroxidases active site signature. (PS00436);Peroxidases proximal heme-ligand signature. (PS00435)	Plant heme peroxidase family profile. (PS50873)	Na	Na	Heme-dependent peroxidases (SSF48113)	Na	KEGG:R03532	EC:1.11.1.-	module_1	0.824713	3.78575e-05	0.738606	0.00933632	0.761796	0.00613126	0.213341	0.542439	0.794188	0.00306343
CATHA_17428	Serine-rich protein-related	UP	Na	Na	GO:0016757;GO:0046872	transferase activity, transferring glycosyl groups;metal ion binding	GO:0016021	integral component of membrane	Na	Na	PTHR33132:SF47;OSJNBB0118P14.9 PROTEIN (PTHR33132)	Na	Na	Na	Na	Na	Na	Na	Na	Na	Na	EC:2.4.-.-	module_1	0.960015	1.34141e-09	0.657787	0.0278799	0.68486	0.0203468	-0.0740071	0.857941	0.675229	0.0228029
CATHA_17710	hypothetical protein	UP	Na	Na	Na	Na	Na	Na	Na	Na	GLUTAMIC ACID-RICH PROTEIN-LIKE (PTHR35726);GLUTAMIC ACID-RICH PROTEIN-LIKE (PTHR35726:SF4)	Na	Na	Na	Na	Na	Na	Na	Na	Na	Na	Na	module_1	0.973775	7.92718e-11	0.663664	0.0261271	0.695452	0.0177695	-0.013316	0.976528	0.69975	0.0167822
CATHA_17732	B-box type zinc finger protein with CCT domain	UP	Na	Na	GO:0008270	zinc ion binding	GO:0005634	nucleus	Na	Bbox1_BBX-like (cd19821)	ZINC FINGER PROTEIN CONSTANS-LIKE 10 (PTHR31717);ZINC FINGER PROTEIN CONSTANS-LIKE 13 (PTHR31717:SF58)	B-box zinc finger (PF00643);CCT motif (PF06203)	Na	Na	Na	Zinc finger B-box type profile. (PS50119);CCT domain profile. (PS51017)	bboxneu5 (SM00336)	Na	Na	Na	Na	Na	module_1	0.831986	2.82187e-05	0.675127	0.0228395	0.721688	0.0121241	0.0351166	0.935846	0.757483	0.00664877
CATHA_17778	Usp domain-containing protein	UP	Na	Na	Na	Na	Na	Na	HUPs (G3DSA:3.40.50.620)	USP_Like (cd00293)	BNAC04G00160D PROTEIN (PTHR46553:SF17);PTHR46553	Universal stress protein family (PF00582)	Na	Universal stress protein signature (PR01438)	Na	Na	Na	Na	Adenine nucleotide alpha hydrolases-like (SSF52402)	Na	Na	Na	module_1	0.976763	3.57472e-11	0.627477	0.0376822	0.670033	0.024219	0.0865452	0.831886	0.702253	0.0161662
CATHA_17808	hypothetical protein	UP	Na	Na	Na	Na	Na	Na	G3DSA:2.30.240.10	Na	T14P8.17 (PTHR31676:SF76);T31J12.3 PROTEIN-RELATED (PTHR31676)	Protein of unknown function, DUF538 (PF04398)	Na	Na	Na	Na	Na	Na	At5g01610-like (SSF141562)	Na	Na	Na	module_1	0.862909	6.86339e-06	0.815505	0.00179742	0.830846	0.00117504	-0.0344465	0.937027	0.820244	0.00158946
CATHA_17849	heparan-alpha-glucosaminide N-acetyltransferase-like isoform X2	UP	Na	Na	GO:0016740	transferase activity	GO:0016021	integral component of membrane	Na	Na	OS05G0155700 PROTEIN (PTHR31061:SF23);LD22376P (PTHR31061)	Protein of unknown function (DUF1624) (PF07786)	Na	Na	Na	Na	Na	Na	Na	Na	Na	EC:2.-.-.-	module_1	0.934453	4.04956e-08	0.706706	0.0152429	0.742402	0.00875649	-0.112318	0.77642	0.739016	0.00926977
CATHA_18050	Inositol-1,4,5-triphosphate-5-phosphatase	UP	GO:0046856	phosphatidylinositol dephosphorylation	GO:0034485;GO:0004439	phosphatidylinositol-3,4,5-trisphosphate 5-phosphatase activity;phosphatidylinositol-4,5-bisphosphate 5-phosphatase activity	Na	Na	G3DSA:3.60.10.10	Na	TYPE I INOSITOL POLYPHOSPHATE 5-PHOSPHATASE 2 (PTHR45666:SF21);TYPE IV INOSITOL POLYPHOSPHATE 5-PHOSPHATASE 9 (PTHR45666)	Endonuclease/Exonuclease/phosphatase family (PF03372)	Na	Na	Na	Na	i5p_5 (SM00128)	Na	DNase I-like (SSF56219)	Na	KEGG:R04404	EC:3.1.3.36	module_1	0.677027	0.00241465	0.573151	0.058272	0.623309	0.0391223	0.0291823	0.947239	0.660884	0.0269773
CATHA_18132	Stress-associated protein 6	UP	GO:0043161	proteasome-mediated ubiquitin-dependent protein catabolic process	GO:0008270;GO:0003677	zinc ion binding;DNA binding	Na	Na	Riken cdna 2310008m20 protein (G3DSA:4.10.1110.10)	Na	ZINC FINGER A20 AND AN1 DOMAIN-CONTAINING STRESS-ASSOCIATED PROTEIN 10 (PTHR10634:SF116);AN1-TYPE ZINC FINGER PROTEIN (PTHR10634)	AN1-like Zinc finger (PF01428)	Na	Na	Na	Zinc finger AN1-type profile. (PS51039);Zinc finger A20-type profile. (PS51036)	AN1_Zf_4 (SM00154)	Na	Glucocorticoid receptor-like (DNA-binding domain) (SSF57716);AN1-like Zinc finger (SSF118310)	Na	Na	Na	module_1	0.91773	1.95592e-07	0.765939	0.00565524	0.800876	0.0025887	0.062628	0.882247	0.817162	0.00172185
CATHA_18278	Phytosulfokine-beta	UP	GO:0008283;GO:0030154;GO:0007165	cell population proliferation;cell differentiation;signal transduction	GO:0008083	growth factor activity	GO:0005576;GO:0016021	extracellular region;integral component of membrane	Na	Na	PHYTOSULFOKINES 3 (PTHR33285);PHYTOSULFOKINES 3 (PTHR33285:SF1)	Phytosulfokine precursor protein (PSK) (PF06404)	Na	Na	Na	Na	Na	Na	Na	Na	Na	Na	module_1	0.971574	1.34889e-10	0.680993	0.0213686	0.711246	0.0142652	0.0633397	0.880924	0.727073	0.0111709
CATHA_18629	hypothetical protein	UP	Na	Na	Na	Na	Na	Na	Na	Na	Na	Na	Na	Na	Na	Na	Na	Na	Na	Na	Na	Na	module_1	0.979143	1.74959e-11	0.665522	0.0255703	0.699332	0.0168855	0.0985985	0.80607	0.718107	0.012855
CATHA_18632	kunitz trypsin inhibitor 2-like	UP	GO:0010951	negative regulation of endopeptidase activity	GO:0004866	endopeptidase inhibitor activity	Na	Na	G3DSA:2.80.10.50	STI (cd00178)	KUNITZ TRYPSIN INHIBITOR 2 (PTHR33107:SF5);KUNITZ TRYPSIN INHIBITOR 2 (PTHR33107)	Trypsin and protease inhibitor (PF00197)	Na	Soybean trypsin inhibitor (Kunitz-type) signature (PR00291)	Na	Na	kul_2 (SM00452)	Na	STI-like (SSF50386)	Na	Na	Na	module_1	0.990944	8.81552e-14	0.592676	0.0504749	0.629153	0.0372077	0.112077	0.776935	0.653404	0.0292588
CATHA_18654	UV radiation resistance-associated gene protein isoform X1	UP	GO:0035493;GO:0006623;GO:0071985	SNARE complex assembly;protein targeting to vacuole;multivesicular body sorting pathway	GO:0036313;GO:1905394;GO:0000149	phosphatidylinositol 3-kinase catalytic subunit binding;retromer complex binding;SNARE binding	GO:0005768;GO:0000323;GO:0005829	endosome;lytic vacuole;cytosol	Na	Na	UV RADIATION RESISTANCE-ASSOCIATED GENE PROTEIN (PTHR15157:SF5);UV RADIATION RESISTANCE-ASSOCIATED GENE PROTEIN (PTHR15157)	Na	Na	Na	Na	Na	Na	Na	Na	Na	Na	Na	module_1	0.939501	2.3177e-08	0.766807	0.00554868	0.797165	0.00283608	0.0723541	0.861534	0.808348	0.00217631
CATHA_18758	Similar to Saccharomyces cerevisiae YMR173W DDR48 DNA damage-responsive protein	UP	Na	Na	Na	Na	Na	Na	Na	Na	Na	Na	Na	Na	Na	Na	Na	Na	Na	Na	Na	Na	module_1	0.802409	8.67023e-05	0.798273	0.00276499	0.827265	0.00130384	-0.0816674	0.842435	0.825855	0.00135819
CATHA_18938	Nuclear speckle RNA-binding protein B	UP	Na	Na	Na	Na	GO:0005634	nucleus	Na	Na	F16F4.1 PROTEIN-RELATED (PTHR33143);PTHR33143:SF44	VQ motif (PF05678)	Na	Na	Na	Na	Na	Na	Na	Na	Na	Na	module_1	0.587036	0.0116648	0.547386	0.0701253	0.592672	0.0504749	0.0913848	0.821322	0.644739	0.0320078
CATHA_18959	pathogen-related protein-like	UP	Na	Na	Na	Na	GO:0016021	integral component of membrane	G3DSA:3.10.450.50	Na	PATHOGEN-RELATED PROTEIN-LIKE (PTHR31723:SF10);PATHOGENESIS-RELATED FAMILY PROTEIN (PTHR31723)	Na	Na	Na	Na	Na	Na	Na	NTF2-like (SSF54427)	Na	Na	Na	module_1	0.68882	0.00189148	0.710066	0.0145132	0.702142	0.0161944	0.15591	0.676496	0.695434	0.0177695
CATHA_18965	Altered inheritance of mitochondria protein 24, mitochondrial	UP	GO:1904292;GO:0030968;GO:0016567;GO:0006397;GO:0006468	regulation of ERAD pathway;endoplasmic reticulum unfolded protein response;protein ubiquitination;mRNA processing;protein phosphorylation	GO:0061630;GO:0008270;GO:0016853;GO:0004674;GO:0005524	ubiquitin protein ligase activity;zinc ion binding;isomerase activity;protein serine/threonine kinase activity;ATP binding	GO:0016021;GO:0000836;GO:0005634	integral component of membrane;Hrd1p ubiquitin ligase complex;nucleus	G3DSA:3.60.160.10	Na	BIOGENESIS PROTEIN-RELATED (PTHR43657:SF3);TRYPTOPHAN RNA-BINDING ATTENUATOR PROTEIN-LIKE PROTEIN (PTHR43657)	Mitochondrial biogenesis AIM24 (PF01987)	Na	Na	Na	Na	Na	Na	TRAP-like (SSF51219)	Na	Na	EC:5.-.-.- ;EC:2.7.11.-	module_1	0.820528	4.45555e-05	0.692961	0.0183629	0.739137	0.0092546	0.229106	0.506423	0.79775	0.00279597
CATHA_18991	Isoflavone 2'-hydroxylase	UP	Na	Na	Na	Na	Na	Na	Cytochrome p450 (G3DSA:1.10.630.10)	Na	CYTOCHROME P450 FAMILY PROTEIN (PTHR47947:SF20);CYTOCHROME P450 82C3-RELATED (PTHR47947)	Cytochrome P450 (PF00067)	Na	E-class P450 group I signature (PR00463);P450 superfamily signature (PR00385)	Cytochrome P450 cysteine heme-iron ligand signature. (PS00086)	Na	Na	Na	Cytochrome P450 (SSF48264)	Na	Na	Na	module_1	0.975382	5.22734e-11	0.660898	0.0269756	0.695057	0.0178184	-0.0582712	0.890819	0.696859	0.0174111
CATHA_18997	Centrosomal protein	UP	Na	Na	Na	Na	Na	Na	Na	Na	OS01G0793900 PROTEIN (PTHR33647);OS01G0793900 PROTEIN (PTHR33647:SF5)	Na	Na	Na	Na	Na	Na	Na	Na	Na	Na	Na	module_1	0.961969	9.62266e-10	0.675783	0.0226348	0.705285	0.0155142	0.131866	0.732795	0.725241	0.0115072
CATHA_19017	Elongation factor 2	UP	GO:0006414;GO:0006355	translational elongation;regulation of transcription, DNA-templated	GO:0003746;GO:0003924;GO:0005525;GO:0043022;GO:0003677	translation elongation factor activity;GTPase activity;GTP binding;ribosome binding;DNA binding	GO:1990904;GO:0009507;GO:0005840;GO:0016021	ribonucleoprotein complex;chloroplast;ribosome;integral component of membrane	G3DSA:3.30.70.240;G3DSA:3.40.50.300;Elongation Factor G (Translational Gtpase) (G3DSA:3.30.70.870);Yeast translation eEF2 (G' domain) (G3DSA:3.90.1430.10);G3DSA:3.30.230.10;Translation factors (G3DSA:2.40.30.10)	EF2 (cd01885);EF2_snRNP_III (cd16261);aeEF2_snRNP_like_IV (cd01681);eEF2_snRNP_like_C (cd04096);EF2_II (cd16268)	PTHR42908:SF19;TRANSLATION ELONGATION FACTOR-RELATED (PTHR42908)	Elongation factor Tu GTP binding domain (PF00009);Elongation factor G, domain IV (PF03764);Elongation Factor G, domain III (PF14492);Elongation factor G C-terminus (PF00679);Elongation factor Tu domain 2 (PF03144)	Na	GTP-binding elongation factor signature (PR00315)	Translational (tr)-type guanine nucleotide-binding (G) domain signature. (PS00301)	Translational (tr)-type guanine nucleotide-binding (G) domain profile. (PS51722)	EFG_C_a (SM00838);EFG_IV_2 (SM00889)	Na	Translation proteins (SSF50447);P-loop containing nucleoside triphosphate hydrolases (SSF52540);EF-G C-terminal domain-like (SSF54980);Ribosomal protein S5 domain 2-like (SSF54211)	small_GTP: small GTP-binding protein domain (TIGR00231)	Na	Na	module_1	0.770243	0.000245304	0.77785	0.00440983	0.793765	0.00309421	0.0441503	0.91848	0.798796	0.0027321
CATHA_19223	hypothetical protein	UP	Na	Na	Na	Na	GO:0005739	mitochondrion	Na	Na	Na	Na	Na	Na	Na	Na	Na	Na	Na	Na	Na	Na	module_1	0.959528	1.45758e-09	0.679713	0.0216677	0.708097	0.0149338	0.0941548	0.81559	0.724458	0.0116207
CATHA_19444	putative chloride channel-like protein CLC-g	UP	GO:1902476;GO:0034765	chloride transmembrane transport;regulation of ion transmembrane transport	GO:0005247;GO:0005515	voltage-gated chloride channel activity;protein binding	GO:0009705;GO:0016021;GO:1990351;GO:0098796	plant-type vacuole membrane;integral component of membrane;transporter complex;membrane protein complex	G3DSA:3.10.580.10	CBS_pair_voltage-gated_CLC_euk_bac (cd04591)	CHLORIDE CHANNEL PROTEIN CLC FAMILY MEMBER (PTHR11689);CHLORIDE CHANNEL PROTEIN (PTHR11689:SF147)	Voltage gated chloride channel (PF00654);CBS domain (PF00571)	Na	Plant CLC chloride channel signature (PR01120);Chloride channel signature (PR00762)	Na	CBS domain profile. (PS51371);KaiA N-terminal domain profile. (PS51430)	Na	Na	CBS-domain pair (SSF54631);Clc chloride channel (SSF81340)	Na	Na	Na	module_1	0.674064	0.00256439	0.737675	0.00948138	0.784632	0.00379716	0.0740182	0.857941	0.815745	0.00178673
CATHA_19447	Latent-transforming growth factor beta-binding protein like	UP	Na	Na	Na	Na	Na	Na	G3DSA:1.25.10.10	Na	ARMADILLO-TYPE FOLD PROTEIN-RELATED (PTHR35834:SF2);ARMADILLO-TYPE FOLD PROTEIN-RELATED (PTHR35834)	Na	Na	Na	Na	Na	Na	Na	ARM repeat (SSF48371)	Na	Na	Na	module_1	0.96086	1.166e-09	0.588716	0.0520072	0.63707	0.0345731	0.0129785	0.977008	0.664375	0.0259204
CATHA_19503	WRKY domain-containing protein	UP	GO:0006355	regulation of transcription, DNA-templated	GO:0043565;GO:0003700;GO:0005516	sequence-specific DNA binding;DNA-binding transcription factor activity;calmodulin binding	GO:0005634	nucleus	G3DSA:2.20.25.80	Na	WRKY TRANSCRIPTION FACTOR 21-RELATED (PTHR31282);WRKY TRANSCRIPTION FACTOR 7-RELATED (PTHR31282:SF70)	Plant zinc cluster domain (PF10533);WRKY DNA -binding domain (PF03106)	Na	Na	Na	WRKY domain profile. (PS50811)	WRKY_cls (SM00774)	Na	WRKY DNA-binding domain (SSF118290)	Na	Na	Na	module_1	0.570793	0.014799	0.852664	0.000553836	0.846708	0.000695611	-0.222276	0.521928	0.796172	0.00291249
CATHA_19545	Ypt/Rab-specific GTPase-activating protein GYP6	UP	Na	Na	Na	Na	Na	Na	G3DSA:1.10.472.80;putative rabgap domain of human tbc1 domain family member 14 like domains (G3DSA:1.10.8.270)	Na	TBC1 DOMAIN FAMILY MEMBER GTPASE-ACTIVATING PROTEIN (PTHR22957);YPT/RAB-GAP DOMAIN OF GYP1P SUPERFAMILY PROTEIN (PTHR22957:SF521)	Rab-GTPase-TBC domain (PF00566)	Na	Na	Na	TBC/rab GAP domain profile. (PS50086)	tbc_4 (SM00164)	Na	Ypt/Rab-GAP domain of gyp1p (SSF47923)	Na	Na	Na	module_1	0.853899	1.0684e-05	0.768541	0.00536786	0.807858	0.00220292	0.112667	0.775648	0.842641	0.000798749
CATHA_19613	hypothetical protein	UP	Na	Na	Na	Na	Na	Na	G3DSA:3.50.50.60;Guanine Nucleotide Dissociation Inhibitor (G3DSA:3.30.519.10)	Na	RAB PROTEINS GERANYLGERANYLTRANSFERASE COMPONENT A (PTHR11787:SF4);RAB GDP-DISSOCIATION INHIBITOR (PTHR11787)	GDP dissociation inhibitor (PF00996)	Na	Na	Na	Na	Na	Na	FAD/NAD(P)-binding domain (SSF51905);FAD-linked reductases, C-terminal domain (SSF54373)	Na	Na	Na	module_1	0.724331	0.000844381	0.869954	0.000277913	0.890067	0.000102509	0.279922	0.395366	0.923573	1.11894e-05
CATHA_19659	Farnesylated protein 6	UP	GO:0030001	metal ion transport	GO:0046872	metal ion binding	Na	Na	G3DSA:3.30.70.100	HMA (cd00371)	COPPER TRANSPORT PROTEIN ATOX1-RELATED (PTHR22814);HEAVY METAL-ASSOCIATED ISOPRENYLATED PLANT PROTEIN 27 (PTHR22814:SF294)	Heavy-metal-associated domain (PF00403)	Na	Na	Na	Heavy-metal-associated domain profile. (PS50846)	Na	Na	HMA, heavy metal-associated domain (SSF55008)	Na	Na	Na	module_1	0.680678	0.00224123	0.893275	8.72549e-05	0.917759	1.78489e-05	0.129206	0.738629	0.940575	2.19488e-06
CATHA_19681	hypothetical protein	UP	Na	Na	Na	Na	Na	Na	q2cbj1_9rhob like domain (G3DSA:2.60.120.620)	Na	PROLYL 4-HYDROXYLASE ALPHA SUBUNIT (PTHR10869);PROLYL 4-HYDROXYLASE 5 (PTHR10869:SF193)	2OG-Fe(II) oxygenase superfamily (PF13640)	Na	Na	Na	Fe(2+) 2-oxoglutarate dioxygenase domain profile. (PS51471)	p4hc (SM00702)	Na	Na	Na	Na	Na	module_1	0.958524	1.72216e-09	0.708146	0.014923	0.741949	0.00883299	-0.00939325	0.983184	0.747122	0.00802868
CATHA_19693	Rhodanese domain-containing protein	UP	GO:0009753;GO:0007568;GO:0009611;GO:0006979	response to jasmonic acid;aging;response to wounding;response to oxidative stress	GO:0004792	thiosulfate sulfurtransferase activity	GO:0009507;GO:0016021	chloroplast;integral component of membrane	G3DSA:1.20.5.190;Oxidized Rhodanese (G3DSA:3.40.250.10)	RHOD (cd00158)	RHODANESE-LIKE DOMAIN-CONTAINING PROTEIN 15, CHLOROPLASTIC (PTHR45431);RHODANESE-LIKE DOMAIN-CONTAINING PROTEIN 15, CHLOROPLASTIC (PTHR45431:SF3)	Rhodanese-like domain (PF00581);IQ calmodulin-binding motif (PF00612)	Na	Na	Na	IQ motif profile. (PS50096);Rhodanese domain profile. (PS50206)	iq_5 (SM00015)	Na	Rhodanese/Cell cycle control phosphatase (SSF52821);P-loop containing nucleoside triphosphate hydrolases (SSF52540)	Na	KEGG:R01931	EC:2.8.1.1	module_1	0.686566	0.00198374	0.74079	0.0090171	0.785764	0.0037396	0.0821486	0.841315	0.822065	0.00151064
CATHA_19736	chaperone protein dnaJ 11, chloroplastic-like	UP	GO:0009408;GO:0006457;GO:0006260	response to heat;protein folding;DNA replication	GO:0031072;GO:0051082;GO:0008270;GO:0005524	heat shock protein binding;unfolded protein binding;zinc ion binding;ATP binding	GO:0005737;GO:0016021	cytoplasm;integral component of membrane	G3DSA:1.10.287.110	DnaJ (cd06257)	PTHR44240:SF20;DNAJ DOMAIN (PROKARYOTIC HEAT SHOCK PROTEIN)-RELATED (PTHR44240)	DnaJ domain (PF00226)	Na	DnaJ domain signature (PR00625)	Nt-dnaJ domain signature. (PS00636)	dnaJ domain profile. (PS50076)	dnaj_3 (SM00271)	Na	Chaperone J-domain (SSF46565)	Na	Na	Na	module_1	0.631282	0.00570728	0.63501	0.0351967	0.677806	0.022131	-0.128581	0.740159	0.682432	0.0209802
CATHA_19823	Dehydrin	UP	GO:0009415;GO:0009631;GO:0009737;GO:0009961	response to water;cold acclimation;response to abscisic acid;response to 1-aminocyclopropane-1-carboxylic acid	GO:0016151;GO:0005507	nickel cation binding;copper ion binding	GO:0005829	cytosol	Na	Na	DEHYDRIN RAB18 (PTHR33346:SF29);DEHYDRIN XERO 2-RELATED (PTHR33346)	Dehydrin (PF00257)	Na	Na	Dehydrins signature 2. (PS00823);Dehydrins signature 1. (PS00315)	Na	Na	Na	Na	Na	Na	Na	module_1	0.892685	1.23816e-06	0.817417	0.00171042	0.845123	0.000731698	0.0934133	0.817017	0.86184	0.000388386
CATHA_19916	Protein indeterminate-domain 1	UP	Na	Na	Na	Na	Na	Na	Classic Zinc Finger (G3DSA:3.30.160.60)	Na	SERINE/THREONINE-PROTEIN KINASE RIO (PTHR10593);PROTEIN INDETERMINATE-DOMAIN 2-LIKE (PTHR10593:SF180)	Na	Na	Na	Zinc finger C2H2 type domain signature. (PS00028)	Zinc finger C2H2 type domain profile. (PS50157)	c2h2final6 (SM00355)	Na	beta-beta-alpha zinc fingers (SSF57667)	Na	Na	Na	module_1	0.893198	1.19785e-06	0.815418	0.00179976	0.846424	0.000703687	-0.0127221	0.977399	0.846274	0.000704979
CATHA_20003	Hyphal wall protein	UP	Na	Na	Na	Na	Na	Na	G3DSA:3.10.20.90	PB1_UP2 (cd06410)	OS05G0427100 PROTEIN-RELATED (PTHR31066);OCTICOSAPEPTIDE/PHOX/BEM1P FAMILY PROTEIN (PTHR31066:SF57)	PB1 domain (PF00564)	Na	Na	Na	Na	PB1_new (SM00666)	Na	CAD & PB1 domains (SSF54277)	Na	Na	Na	module_1	0.932515	4.96279e-08	0.757101	0.00669271	0.785024	0.00376916	-0.0244674	0.956099	0.781377	0.00408443
CATHA_20023	GDSL esterase/lipase 6	UP	Na	Na	Na	Na	Na	Na	Na	Na	DUF4228 DOMAIN PROTEIN-RELATED (PTHR33052);DUF4228 DOMAIN PROTEIN (PTHR33052:SF95)	Domain of unknown function (DUF4228) (PF14009)	Na	Na	Na	Na	Na	Na	Na	Na	Na	Na	module_1	0.635731	0.00528018	0.666686	0.0252085	0.714502	0.0135804	-0.125138	0.74795	0.724866	0.011545
CATHA_20110	Vestitone reductase	UP	GO:0080110;GO:0048316	sporopollenin biosynthetic process;seed development	GO:0003824	catalytic activity	GO:0005783;GO:0016021	endoplasmic reticulum;integral component of membrane	G3DSA:3.40.50.720	FR_SDR_e (cd08958)	NAD DEPENDENT EPIMERASE/DEHYDRATASE (PTHR10366);VESTITONE REDUCTASE (PTHR10366:SF729)	NAD dependent epimerase/dehydratase family (PF01370)	Na	Na	Na	Na	Na	Na	NAD(P)-binding Rossmann-fold domains (SSF51735)	Na	Na	Na	module_1	0.514034	0.0313623	0.829469	0.00122674	0.858853	0.000438299	0.0930647	0.817732	0.883429	0.000143114
CATHA_20233	Mitogen-activated protein kinase kinase kinase npk1	UP	GO:0006468	protein phosphorylation	GO:0004674;GO:0005524	protein serine/threonine kinase activity;ATP binding	Na	Na	Phosphorylase Kinase; domain 1 (G3DSA:3.30.200.20);Transferase(Phosphotransferase) domain 1 (G3DSA:1.10.510.10)	STKc_MAPKKK (cd06606)	MITOGEN-ACTIVATED PROTEIN KINASE KINASE KINASE 20 (PTHR48011:SF18);CCR4-NOT TRANSCRIPTIONAL COMPLEX SUBUNIT CAF120-RELATED (PTHR48011)	Protein kinase domain (PF00069)	Na	Na	Serine/Threonine protein kinases active-site signature. (PS00108);Protein kinases ATP-binding region signature. (PS00107)	Protein kinase domain profile. (PS50011)	serkin_6 (SM00220)	Na	Protein kinase-like (PK-like) (SSF56112)	Na	Na	EC:2.7.11.-	module_1	0.832651	2.74532e-05	0.488751	0.105143	0.547738	0.0699653	0.0590052	0.889388	0.597059	0.0488404
CATHA_20270	D-cysteine desulfhydrase 2, mitochondrial	UP	GO:0009093	cysteine catabolic process	GO:0019148;GO:0080146	D-cysteine desulfhydrase activity;L-cysteine desulfhydrase activity	GO:0005739	mitochondrion	G3DSA:3.40.50.1100	Na	D-CYSTEINE DESULFHYDRASE 2, MITOCHONDRIAL (PTHR43780:SF7);1-AMINOCYCLOPROPANE-1-CARBOXYLATE DEAMINASE-RELATED (PTHR43780)	Na	Na	Na	Na	Na	Na	Na	Tryptophan synthase beta subunit-like PLP-dependent enzymes (SSF53686)	Na	Na	EC:4.4.1.15 ;EC:4.4.1.1	module_1	0.610093	0.00813346	0.846855	0.000692186	0.867694	0.000302626	0.233666	0.495602	0.902987	4.82877e-05
CATHA_20368	Reverse transcriptase Ty1/copia-type domain-containing protein	UP	GO:0006278;GO:0015074	RNA-dependent DNA biosynthetic process;DNA integration	GO:0003676;GO:0003964;GO:0008270	nucleic acid binding;RNA-directed DNA polymerase activity;zinc ion binding	GO:0016021	integral component of membrane	Na	RNase_HI_RT_Ty1 (cd09272)	PTHR45895	Reverse transcriptase (RNA-dependent DNA polymerase) (PF07727)	Na	Na	Na	Na	Na	Na	DNA/RNA polymerases (SSF56672)	Na	Na	EC:2.7.7.49	module_1	0.563505	0.0164127	0.865778	0.000330089	0.874174	0.000225457	-0.136985	0.720829	0.829225	0.00123544
CATHA_20470	hypothetical protein	UP	Na	Na	Na	Na	Na	Na	Na	Na	Na	Domain of unknown function (DUF4283) (PF14111)	Na	Na	Na	Na	Na	Na	Na	Na	Na	Na	module_1	0.46982	0.0521375	0.791202	0.00328266	0.814376	0.00185053	-0.153248	0.68298	0.806823	0.00224442
CATHA_20523	Spore coat protein A	UP	Na	Na	Na	Na	Na	Na	Na	Na	PLASTID MOVEMENT IMPAIRED PROTEIN-RELATED (PTHR33148);PTHR33148:SF53	Domain of unknown function (DUF4228) (PF14009)	Na	Na	Na	Na	Na	Na	Na	Na	Na	Na	module_1	0.982884	4.8009e-12	0.639774	0.0336644	0.672351	0.0236125	0.107251	0.787343	0.693594	0.0182532
CATHA_20616	Putative bis(5'-nucleosyl)-tetraphosphatase (Asymmetrical)	UP	Na	Na	GO:0004081	bis(5'-nucleosyl)-tetraphosphatase (asymmetrical) activity	Na	Na	Nucleoside Triphosphate Pyrophosphohydrolase (G3DSA:3.90.79.10)	Ap4A_hydrolase_plant_like (cd03671)	UDP/ADP-SUGAR PYROPHOSPHATASE (PTHR11839);BNACNNG74470D PROTEIN (PTHR11839:SF27)	NUDIX domain (PF00293)	Na	NUDIX hydrolase family signature (PR00502)	Nudix box signature. (PS00893)	Nudix hydrolase domain profile. (PS51462)	Na	Na	Nudix (SSF55811)	Na	Na	EC:3.6.1.17	module_1	0.398546	0.105273	0.765242	0.00573325	0.786815	0.00364522	-0.173617	0.635582	0.757432	0.00665198
CATHA_20751	hypothetical protein	UP	Na	Na	Na	Na	Na	Na	Na	Na	Na	Na	Na	Na	Na	Na	Na	Na	Na	Na	Na	Na	module_1	0.967143	3.58985e-10	0.676878	0.0223804	0.714965	0.013494	0.0658181	0.875299	0.736612	0.00963867
CATHA_20878	Protein kinase domain-containing protein	UP	GO:0006468;GO:0007178;GO:0018212;GO:0071702	protein phosphorylation;transmembrane receptor protein serine/threonine kinase signaling pathway;peptidyl-tyrosine modification;organic substance transport	GO:0004672;GO:0005524;GO:0004888	protein kinase activity;ATP binding;transmembrane signaling receptor activity	GO:0016021;GO:0005886	integral component of membrane;plasma membrane	Phosphorylase Kinase; domain 1 (G3DSA:3.30.200.20);Transferase(Phosphotransferase) domain 1 (G3DSA:1.10.510.10)	STKc_IRAK (cd14066)	RECEPTOR-LIKE PROTEIN KINASE-RELATED (PTHR27001:SF581);OS01G0253100 PROTEIN (PTHR27001)	SPARK (PF19160);Protein kinase domain (PF00069)	Na	Na	Serine/Threonine protein kinases active-site signature. (PS00108);Protein kinases ATP-binding region signature. (PS00107)	Protein kinase domain profile. (PS50011)	serkin_6 (SM00220)	Na	Protein kinase-like (PK-like) (SSF56112)	Na	Na	Na	module_1	0.976675	3.66914e-11	0.577656	0.056325	0.622663	0.0392977	-0.00385739	0.993349	0.643239	0.0325045
CATHA_20924	Nodulation-signaling pathway 1 protein	UP	GO:2000032;GO:0042446;GO:0006355	regulation of secondary shoot formation;hormone biosynthetic process;regulation of transcription, DNA-templated	GO:0043565;GO:0003700	sequence-specific DNA binding;DNA-binding transcription factor activity	GO:0005634;GO:0016021	nucleus;integral component of membrane	Na	Na	OSJNBA0084A10.13 PROTEIN-RELATED (PTHR31636);NODULATION-SIGNALING PATHWAY 1 PROTEIN-LIKE (PTHR31636:SF243)	GRAS domain family (PF03514)	Na	Na	Na	GRAS family profile. (PS50985)	Na	Na	Na	Na	Na	Na	module_1	0.633659	0.00547607	0.694243	0.0180681	0.725299	0.011496	-0.0169392	0.969852	0.753858	0.00707637
CATHA_20933	serine/threonine-protein kinase RIPK	UP	GO:0006468	protein phosphorylation	GO:0016301;GO:0016773;GO:0140096;GO:0005524	kinase activity;phosphotransferase activity, alcohol group as acceptor;catalytic activity, acting on a protein;ATP binding	Na	Na	Transferase(Phosphotransferase) domain 1 (G3DSA:1.10.510.10);Phosphorylase Kinase; domain 1 (G3DSA:3.30.200.20)	STKc_IRAK (cd14066)	BNAA02G16030D PROTEIN (PTHR45621:SF88);OS01G0588500 PROTEIN-RELATED (PTHR45621)	Protein tyrosine and serine/threonine kinase (PF07714)	Na	Na	Serine/Threonine protein kinases active-site signature. (PS00108)	Protein kinase domain profile. (PS50011)	Na	Na	Protein kinase-like (PK-like) (SSF56112)	Na	Na	EC:2.7.1.-	module_1	0.609697	0.00818472	0.787656	0.00358404	0.803156	0.0024555	-0.165081	0.655054	0.77651	0.00453105
CATHA_20976	elongation of fatty acids protein 3-like	UP	GO:0006633;GO:0000038;GO:0030148;GO:0016024	fatty acid biosynthetic process;very long-chain fatty acid metabolic process;sphingolipid biosynthetic process;CDP-diacylglycerol biosynthetic process	GO:0009922;GO:0102756;GO:0102338;GO:0102336;GO:0102337;GO:0003841	fatty acid elongase activity;very-long-chain 3-ketoacyl-CoA synthase activity;3-oxo-lignoceronyl-CoA synthase activity;3-oxo-arachidoyl-CoA synthase activity;3-oxo-cerotoyl-CoA synthase activity;1-acylglycerol-3-phosphate O-acyltransferase activity	GO:0030176	integral component of endoplasmic reticulum membrane	Na	Na	F25A4.4 (PTHR11157:SF123);FATTY ACID ACYL TRANSFERASE-RELATED (PTHR11157)	GNS1/SUR4 family (PF01151)	Na	Na	Na	Na	Na	Na	Na	Na	Na	EC:2.3.1.199 ;EC:2.3.1.199 ;EC:2.3.1.199 ;EC:2.3.1.199 ;EC:2.3.1.51	module_1	0.976124	4.27741e-11	0.636793	0.0346382	0.676456	0.0224659	0.109736	0.782177	0.705469	0.0154867
CATHA_20992	Ribosome-associated, YjgA	UP	Na	Na	Na	Na	Na	Na	G3DSA:1.10.287.110;G3DSA:1.10.60.30	YjgA-like (cd16331);DnaJ (cd06257)	OSJNBB0026I12.6 PROTEIN (PTHR36898)	Protein of unknown function (DUF615) (PF04751);DnaJ domain (PF00226)	Na	DnaJ domain signature (PR00625)	Nt-dnaJ domain signature. (PS00636)	dnaJ domain profile. (PS50076)	dnaj_3 (SM00271)	Na	PSPTO4464-like (SSF158710);Chaperone J-domain (SSF46565)	Na	Na	Na	module_1	0.926245	9.13935e-08	0.759291	0.00642044	0.787935	0.00355729	0.116743	0.766831	0.807214	0.00222833
CATHA_21055	Integral membrane transporter family protein	UP	Na	Na	Na	Na	GO:0016021	integral component of membrane	MFS general substrate transporter like domains (G3DSA:1.20.1250.20)	Na	FOLATE-BIOPTERIN TRANSPORTER 1, CHLOROPLASTIC (PTHR31585);FOLATE-BIOPTERIN TRANSPORTER 7-RELATED (PTHR31585:SF2)	BT1 family (PF03092)	Na	Na	Na	Na	Na	Na	MFS general substrate transporter (SSF103473)	Na	Na	Na	module_1	0.779101	0.000187571	0.791188	0.00328266	0.793581	0.00310391	0.157022	0.674128	0.794657	0.00302782
CATHA_21159	cucumber peeling cupredoxin-like	UP	GO:0022900	electron transport chain	GO:0009055	electron transfer activity	GO:0046658;GO:0016021	anchored component of plasma membrane;integral component of membrane	G3DSA:2.60.40.420	Stellacyanin (cd13920)	BLUE COPPER PROTEIN (PTHR33021);PEELING CUPREDOXIN, PUTATIVE-RELATED (PTHR33021:SF368)	Plastocyanin-like domain (PF02298)	Na	Proline rich extensin signature (PR01217)	Type-1 copper (blue) proteins signature. (PS00196)	Phytocyanin domain profile. (PS51485)	Na	Na	Cupredoxins (SSF49503)	Na	Na	Na	module_1	0.891213	1.36399e-06	0.770754	0.00514518	0.807603	0.00221572	-0.0230479	0.958802	0.81796	0.00169256
CATHA_21172	hypothetical protein	UP	Na	Na	Na	Na	Na	Na	Na	Na	Na	Na	Na	Na	Na	Na	Na	Na	Na	Na	Na	Na	module_1	0.819759	4.59016e-05	0.861968	0.000386615	0.885386	0.000130806	-0.0362887	0.933579	0.880981	0.000162625
CATHA_21178	LURP1-related protein domain containing protein	UP	Na	Na	Na	Na	Na	Na	G3DSA:3.20.90.20	Na	PROTEIN LURP-ONE-RELATED 5-LIKE (PTHR31087:SF89);PTHR31087	LURP-one-related (PF04525)	Na	Na	Na	Na	Na	Na	Tubby C-terminal domain-like (SSF54518)	Na	Na	Na	module_1	0.639911	0.00490571	0.762458	0.00607023	0.788011	0.00354988	-0.0397246	0.927349	0.796314	0.00289929
CATHA_21332	Exocyst subunit Exo70 family protein (Fragment)	UP	GO:0006887;GO:0015031;GO:0052542;GO:1903553;GO:1903533;GO:0006955;GO:0006508	exocytosis;protein transport;defense response by callose deposition;positive regulation of extracellular exosome assembly;regulation of protein targeting;immune response;proteolysis	GO:0004180	carboxypeptidase activity	GO:0000145;GO:0070062;GO:0005829;GO:0005886;GO:0016021	exocyst;extracellular exosome;cytosol;plasma membrane;integral component of membrane	G3DSA:1.20.1280.170	Na	EXOCYST COMPLEX PROTEIN EXO70 (PTHR12542);EXOCYST COMPLEX COMPONENT EXO70E2 (PTHR12542:SF92)	Exo70 exocyst complex subunit (PF03081)	Na	Na	Na	Na	Na	Na	Cullin repeat-like (SSF74788)	Na	Na	EC:3.4.17.11	module_1	0.9594	1.4862e-09	0.591872	0.0507808	0.635908	0.0349477	0.0908833	0.822286	0.67403	0.0231419
CATHA_21498	hypothetical protein	UP	Na	Na	Na	Na	Na	Na	Na	Na	Na	Transposase-associated domain (PF13963)	Na	Na	Na	Na	Na	Na	Na	Na	Na	Na	module_1	0.835602	2.42827e-05	0.715609	0.0133424	0.746655	0.00809224	0.315117	0.326318	0.810043	0.00208346
CATHA_21631	hypothetical protein	UP	Na	Na	Na	Na	Na	Na	PAH2 domain (G3DSA:1.20.1160.11)	Na	SIN3B-RELATED (PTHR12346)	Paired amphipathic helix repeat (PF02671)	Na	Na	Na	PAH domain profile. (PS51477)	Na	Na	PAH2 domain (SSF47762)	Na	Na	Na	module_1	0.954886	3.0501e-09	0.661957	0.0266266	0.686299	0.0200311	0.110586	0.780271	0.699805	0.0167765
CATHA_22003	hypothetical protein	UP	Na	Na	Na	Na	Na	Na	HLH (G3DSA:4.10.280.10)	bHLH_AtbHLH_like (cd11393)	TRANSCRIPTION FACTOR BHLH83-RELATED (PTHR16223);TRANSCRIPTION FACTOR BHLH113-LIKE ISOFORM X1 (PTHR16223:SF224)	Na	Na	Na	Na	Myc-type, basic helix-loop-helix (bHLH) domain profile. (PS50888)	Na	Na	HLH, helix-loop-helix DNA-binding domain (SSF47459)	Na	Na	Na	module_1	0.953089	3.99323e-09	0.690527	0.0189587	0.724898	0.0115389	0.0939466	0.816126	0.747276	0.00800698
CATHA_22029	L-idonate 5-dehydrogenase-like isoform X1	UP	Na	Na	Na	Na	Na	Na	G3DSA:3.40.50.720;G3DSA:3.90.180.10	sorbitol_DH (cd05285)	SORBITOL DEHYDROGENASE (PTHR43161);L-IDONATE 5-DEHYDROGENASE (PTHR43161:SF17)	Alcohol dehydrogenase GroES-like domain (PF08240);Zinc-binding dehydrogenase (PF00107)	Na	Na	Zinc-containing alcohol dehydrogenases signature. (PS00059)	Na	PKS_ER_names_mod (SM00829)	Na	GroES-like (SSF50129);NAD(P)-binding Rossmann-fold domains (SSF51735)	Na	Na	Na	module_1	0.359464	0.147096	0.6829	0.0208562	0.70996	0.0145267	-0.185058	0.608248	0.686313	0.0200311
CATHA_22039	Protein DETOXIFICATION	UP	GO:0042908;GO:0055085	xenobiotic transport;transmembrane transport	GO:0042910;GO:0015297	xenobiotic transmembrane transporter activity;antiporter activity	GO:0016021	integral component of membrane	Na	MATE_eukaryotic (cd13132)	MULTIDRUG RESISTANCE PROTEIN (PTHR11206);PROTEIN DETOXIFICATION (PTHR11206:SF394)	MatE (PF01554)	Na	Na	Na	Na	Na	Na	Na	matE: MATE efflux family protein (TIGR00797)	Na	Na	module_1	0.964138	6.44758e-10	0.64709	0.0312986	0.679935	0.021606	0.0858479	0.83325	0.702122	0.0161984
CATHA_22184	receptor-like cytosolic serine/threonine-protein kinase RBK2	UP	GO:0006468	protein phosphorylation	GO:0004674;GO:0005524	protein serine/threonine kinase activity;ATP binding	GO:0042579	microbody	Transferase(Phosphotransferase) domain 1 (G3DSA:1.10.510.10);Phosphorylase Kinase; domain 1 (G3DSA:3.30.200.20)	Na	OS08G0249100 PROTEIN (PTHR47987);RECEPTOR-LIKE CYTOSOLIC SERINE/THREONINE-PROTEIN KINASE RBK2 ISOFORM X1 (PTHR47987:SF17)	Protein kinase domain (PF00069)	Na	Na	Serine/Threonine protein kinases active-site signature. (PS00108);Protein kinases ATP-binding region signature. (PS00107)	Protein kinase domain profile. (PS50011)	serkin_6 (SM00220)	Na	Protein kinase-like (PK-like) (SSF56112)	Na	Na	EC:2.7.11.-	module_1	0.924845	1.04198e-07	0.668888	0.0245892	0.711981	0.014104	0.162529	0.661386	0.75781	0.00661217
CATHA_22215	Probable magnesium transporter	UP	GO:1903830;GO:0007017;GO:0007010	magnesium ion transmembrane transport;microtubule-based process;cytoskeleton organization	GO:0015095;GO:0005200;GO:0005525	magnesium ion transmembrane transporter activity;structural constituent of cytoskeleton;GTP binding	GO:0005769;GO:0005886;GO:0016021;GO:0005874	early endosome;plasma membrane;integral component of membrane;microtubule	Na	Na	MAGNESIUM TRANSPORTER NIPA1-RELATED (PTHR12570:SF20);UNCHARACTERIZED (PTHR12570)	Magnesium transporter NIPA (PF05653)	Na	Na	Na	Na	Na	Na	Multidrug resistance efflux transporter EmrE (SSF103481)	Na	Na	Na	module_1	0.543279	0.0216309	0.601697	0.0470407	0.634025	0.0355556	0.0862394	0.832451	0.685481	0.0202177
CATHA_22360	Putative rapid alkalinization factor 1	UP	GO:0019722	calcium-mediated signaling	Na	Na	GO:0005576;GO:0009506;GO:0016021	extracellular region;plasmodesma;integral component of membrane	Na	Na	PROTEIN RALF-LIKE 31 (PTHR33136:SF36);RAPID ALKALINIZATION FACTOR-LIKE (PTHR33136)	Rapid ALkalinization Factor (RALF) (PF05498)	Na	Na	Na	Na	Na	Na	Na	Na	Na	Na	module_1	0.653865	0.00379396	0.839028	0.000895242	0.842195	0.000807375	0.0848583	0.835431	0.810727	0.00204095
CATHA_22522	Glucuronoxylan 4-O-methyltransferase	UP	GO:0045492;GO:0032259	xylan biosynthetic process;methylation	GO:0008168	methyltransferase activity	GO:0000139;GO:0016021	Golgi membrane;integral component of membrane	Na	Na	OS11G0490100 PROTEIN (PTHR31444);POLYSACCHARIDE BIOSYNTHESIS PROTEIN (PTHR31444:SF30)	Polysaccharide biosynthesis (PF04669)	Na	Na	Na	Na	Na	Na	Na	A_thal_3515: uncharacterized plant-specific domain TIGR01627 (TIGR01627)	Na	EC:2.1.1.-	module_1	0.496055	0.0388414	0.773898	0.00479813	0.798719	0.0027341	0.226449	0.512346	0.846309	0.000704579
CATHA_22531	hypothetical protein	UP	Na	Na	Na	Na	Na	Na	Na	Na	F17L21.9 (PTHR35280:SF1);F17L21.9 (PTHR35280)	Na	Na	Na	Na	Na	Na	Na	Na	Na	Na	Na	module_1	0.689165	0.00187828	0.540278	0.0736984	0.596311	0.0491132	-0.061159	0.88495	0.633742	0.0356388
CATHA_22663	Acyl-CoA--sterol O-acyltransferase 1	UP	GO:0034433;GO:0016127	steroid esterification;sterol catabolic process	GO:0008374;GO:0102966;GO:0005515	O-acyltransferase activity;arachidoyl-CoA:1-dodecanol O-acyltransferase activity;protein binding	GO:0016021	integral component of membrane	Na	Na	LONG-CHAIN-ALCOHOL O-FATTY-ACYLTRANSFERASE 3-RELATED (PTHR31595);ACYL-COA--STEROL O-ACYLTRANSFERASE 1 (PTHR31595:SF46)	Membrane bound O-acyl transferase family (PF13813)	Na	Na	Na	Na	Na	Na	Na	Na	Na	EC:2.3.1.75	module_1	0.794652	0.000113367	0.565864	0.0615124	0.616253	0.0414723	-0.178786	0.623174	0.621219	0.0397417
CATHA_22697	hypothetical protein	UP	Na	Na	Na	Na	Na	Na	Na	Na	F12F1.11-RELATED (PTHR31903)	Na	Na	Na	Na	Na	Na	Na	Na	Na	Na	Na	module_1	0.847617	1.43446e-05	0.863855	0.00035736	0.885203	0.000131399	0.0972048	0.808961	0.890485	0.000100802
CATHA_22701	tropinone reductase-like 3	UP	Na	Na	Na	Na	Na	Na	G3DSA:3.40.50.720	Na	TROPINONE REDUCTASE-LIKE 3 (PTHR43943:SF14);DEHYDROGENASE/REDUCTASE (SDR FAMILY) MEMBER 4 (PTHR43943)	Enoyl-(Acyl carrier protein) reductase (PF13561)	Na	Short-chain dehydrogenase/reductase (SDR) superfamily signature (PR00080);Glucose/ribitol dehydrogenase family signature (PR00081)	Na	Na	Na	Na	NAD(P)-binding Rossmann-fold domains (SSF51735)	Na	Na	Na	module_1	0.976617	3.72276e-11	0.647432	0.0311649	0.687652	0.0196867	-0.00568453	0.98996	0.703347	0.0159743
CATHA_22715	1-aminocyclopropane-1-carboxylate oxidase	UP	Na	Na	Na	Na	Na	Na	G3DSA:2.60.120.330	Na	2-OXOGLUTARATE (2OG) AND FE(II)-DEPENDENT OXYGENASE SUPERFAMILY PROTEIN-RELATED (PTHR47990);1-AMINOCYCLOPROPANE-1-CARBOXYLATE OXIDASE (PTHR47990:SF87)	non-haem dioxygenase in morphine synthesis N-terminal (PF14226);2OG-Fe(II) oxygenase superfamily (PF03171)	Na	Na	Na	Fe(2+) 2-oxoglutarate dioxygenase domain profile. (PS51471)	Na	Na	Clavaminate synthase-like (SSF51197)	Na	Na	Na	module_1	0.965412	5.05089e-10	0.633031	0.0358795	0.670437	0.0241424	-0.124365	0.749743	0.66451	0.0258958
CATHA_22766	Endoplasmic reticulum transmembrane protein	UP	GO:0070973;GO:0006888;GO:0006886	protein localization to endoplasmic reticulum exit site;endoplasmic reticulum to Golgi vesicle-mediated transport;intracellular protein transport	Na	Na	GO:0005789;GO:0016021;GO:0009506;GO:0005774	endoplasmic reticulum membrane;integral component of membrane;plasmodesma;vacuolar membrane	G3DSA:1.20.5.110	Na	PTHR12701:SF40;BCR-ASSOCIATED PROTEIN, BAP (PTHR12701)	Na	Na	Na	Na	Na	Na	Na	Na	Na	Na	Na	module_1	0.781398	0.000174548	0.811919	0.00198542	0.821836	0.00151902	-0.184765	0.608968	0.782183	0.00400657
CATHA_22835	Gamma-glutamylcyclotransferase	UP	GO:0006751;GO:0005975;GO:0006468;GO:0007165;GO:0006355	glutathione catabolic process;carbohydrate metabolic process;protein phosphorylation;signal transduction;regulation of transcription, DNA-templated	GO:0003839;GO:0016740;GO:0004553;GO:0043565;GO:0003700;GO:0140096;GO:0005524	gamma-glutamylcyclotransferase activity;transferase activity;hydrolase activity, hydrolyzing O-glycosyl compounds;sequence-specific DNA binding;DNA-binding transcription factor activity;catalytic activity, acting on a protein;ATP binding	GO:0005737;GO:0016021;GO:0005634	cytoplasm;integral component of membrane;nucleus	Hypothetical upf0131 protein ytfp (G3DSA:3.10.490.10)	GGCT_like (cd06661)	CATION TRANSPORT PROTEIN CHAC-RELATED (PTHR12192);GAMMA-GLUTAMYLCYCLOTRANSFERASE 2-2 (PTHR12192:SF23)	ChaC-like protein (PF04752)	Na	Na	Na	Na	Na	Na	Na	Na	Na	EC:4.3.2.9 ;EC:2.-.-.- ;EC:3.2.1.-	module_1	0.832779	2.73229e-05	0.660012	0.0272234	0.697018	0.0173918	0.294858	0.365202	0.755046	0.00691935
CATHA_22903	Stachyose synthase	UP	GO:0005975;GO:1901576	carbohydrate metabolic process;organic substance biosynthetic process	GO:0047268	galactinol-raffinose galactosyltransferase activity	GO:0005737	cytoplasm	Na	Na	GALACTINOL--SUCROSE GALACTOSYLTRANSFERASE 4-RELATED (PTHR31268:SF8);PTHR31268	Raffinose synthase or seed imbibition protein Sip1 (PF05691)	Na	Na	Na	Na	Na	Na	(Trans)glycosidases (SSF51445)	Na	Na	EC:2.4.1.67	module_1	0.34622	0.16349	0.762808	0.00602268	0.77658	0.00452551	-0.109646	0.782348	0.773671	0.00482679
CATHA_23328	switch-associated protein 70	UP	GO:0018105;GO:0042742;GO:0035556	peptidyl-serine phosphorylation;defense response to bacterium;intracellular signal transduction	GO:0004674	protein serine/threonine kinase activity	Na	Na	G3DSA:2.30.29.30	PH (cd00821)	SERINE/THREONINE-PROTEIN KINASE (PTHR24356);OS03G0666200 PROTEIN (PTHR24356:SF370)	PH domain (PF00169)	Na	Na	Na	PH domain profile. (PS50003)	PH_update (SM00233)	Na	PH domain-like (SSF50729)	Na	Na	EC:2.7.11.-	module_1	0.897019	9.28942e-07	0.825923	0.00135571	0.852466	0.000556413	0.0878021	0.828909	0.864014	0.0003551
CATHA_23380	Ribosomal protein S19	UP	GO:0006412;GO:0000028	translation;ribosomal small subunit assembly	GO:0003735;GO:0003723	structural constituent of ribosome;RNA binding	GO:0005739;GO:0005840;GO:1990904;GO:0070013;GO:0043233	mitochondrion;ribosome;ribonucleoprotein complex;intracellular organelle lumen;organelle lumen	30s Ribosomal Protein S19; Chain A (G3DSA:3.30.860.10)	Na	RIBOSOMAL PROTEIN S19P FAMILY MEMBER (PTHR11880);40S RIBOSOMAL PROTEIN S19, MITOCHONDRIAL (PTHR11880:SF36)	Ribosomal protein S19 (PF00203)	Na	Ribosomal protein S19 family signature (PR00975)	Ribosomal protein S19 signature. (PS00323)	Na	Na	Na	Ribosomal protein S19 (SSF54570)	Na	Na	Na	module_1	0.965635	4.82472e-10	0.663264	0.0262396	0.695799	0.0176736	0.13656	0.721818	0.720649	0.0123149
CATHA_23527	Beta-amylase	UP	GO:0000272;GO:0000024;GO:0005982;GO:0009409;GO:0044275	polysaccharide catabolic process;maltose biosynthetic process;starch metabolic process;response to cold;cellular carbohydrate catabolic process	GO:0102229;GO:0016161	amylopectin maltohydrolase activity;beta-amylase activity	GO:0009570	chloroplast stroma	Glycosidases (G3DSA:3.20.20.80)	Na	PTHR31352;BETA-AMYLASE 3, CHLOROPLASTIC (PTHR31352:SF1)	Glycosyl hydrolase family 14 (PF01373)	Na	Beta-amylase (glycosyl hydrolase family 14) signature (PR00750);Plant beta-amylase signature (PR00842)	Beta-amylase active site 1. (PS00506)	Na	Na	Na	(Trans)glycosidases (SSF51445)	Na	Na	EC:3.2.1.2 ;EC:3.2.1.2	module_1	0.740635	0.000559526	0.422221	0.166043	0.484205	0.10843	0.0309982	0.943994	0.540649	0.073514
CATHA_23592	Somatic embryoproteinsis receptor kinase 1-like	UP	GO:0016310	phosphorylation	GO:0016301	kinase activity	Na	Na	Na	Na	RING FINGER PROTEIN (PTHR47290);RING FINGER PROTEIN (PTHR47290:SF4)	Na	Na	Na	Na	Na	Na	Na	Na	Na	Na	Na	module_1	0.865115	6.13027e-06	0.86181	0.000388386	0.885356	0.000130806	0.0578541	0.891569	0.88773	0.000116344
CATHA_23600	Somatic embryogenesis receptor kinase 2	UP	GO:0016310;GO:0007178;GO:0006464	phosphorylation;transmembrane receptor protein serine/threonine kinase signaling pathway;cellular protein modification process	GO:0016301;GO:0016773;GO:0005102;GO:0140096;GO:0004888;GO:0005524	kinase activity;phosphotransferase activity, alcohol group as acceptor;signaling receptor binding;catalytic activity, acting on a protein;transmembrane signaling receptor activity;ATP binding	GO:0016021	integral component of membrane	Ribonuclease Inhibitor (G3DSA:3.80.10.10)	Na	SOMATIC EMBRYOGENESIS RECEPTOR KINASE 2-LIKE (PTHR47988:SF14);SOMATIC EMBRYOGENESIS RECEPTOR KINASE 1 (PTHR47988)	Leucine rich repeat (PF13855);Leucine rich repeat N-terminal domain (PF08263)	Na	Na	Na	Na	Na	Na	L domain-like (SSF52058)	Na	Na	EC:2.7.1.-	module_1	0.974661	6.32966e-11	0.661254	0.0268462	0.693224	0.0183287	0.0418733	0.923061	0.706946	0.0151924
CATHA_23606	hypothetical protein	UP	Na	Na	Na	Na	Na	Na	Zinc/RING finger domain (G3DSA:3.30.40.10)	RING-H2_PA-TM-RING (cd16454)	E3 UBIQUITIN-PROTEIN LIGASE MBR1-LIKE (PTHR22937:SF117);E3 UBIQUITIN-PROTEIN LIGASE RNF165 (PTHR22937)	Ring finger domain (PF13639)	Na	Na	Na	Zinc finger RING-type profile. (PS50089)	ring_2 (SM00184)	Na	RING/U-box (SSF57850)	Na	Na	Na	module_1	0.551102	0.0194689	0.460194	0.127811	0.517401	0.086179	0.14335	0.706214	0.594013	0.0500122
CATHA_23918	PDAT	UP	GO:0006629	lipid metabolic process	GO:0046027;GO:0008374	phospholipid:diacylglycerol acyltransferase activity;O-acyltransferase activity	GO:0016021	integral component of membrane	G3DSA:3.40.50.1820	Na	PHOSPHOLIPID:DIACYLGLYCEROL ACYLTRANSFERASE 1 (PTHR11440:SF88);LECITHIN-CHOLESTEROL ACYLTRANSFERASE-RELATED (PTHR11440)	Lecithin:cholesterol acyltransferase (PF02450)	Na	Na	Na	Na	Na	Na	alpha/beta-Hydrolases (SSF53474)	Na	Na	EC:2.3.1.158	module_1	0.834886	2.50376e-05	0.869019	0.000290262	0.893599	8.56206e-05	0.0127069	0.977399	0.89566	7.65998e-05
CATHA_24105	Organic solute transporter Ost-alpha	UP	Na	Na	Na	Na	GO:0016021	integral component of membrane	Na	Na	ORGANIC SOLUTE TRANSPORTER SUBUNIT ALPHA-RELATED (PTHR23423:SF79);ORGANIC SOLUTE TRANSPORTER-RELATED (PTHR23423)	Organic solute transporter Ostalpha (PF03619)	Na	Na	Na	Na	Na	Na	Na	Na	Na	Na	module_1	0.935763	3.51632e-08	0.780037	0.00421058	0.807511	0.00221724	0.063002	0.88153	0.814085	0.00186275
CATHA_24166	Homeobox-leucine zipper protein HOX6	UP	GO:0006357;GO:0045893	regulation of transcription by RNA polymerase II;positive regulation of transcription, DNA-templated	GO:0000981;GO:0043565	DNA-binding transcription factor activity, RNA polymerase II-specific;sequence-specific DNA binding	GO:0005634	nucleus	G3DSA:1.10.10.60	homeodomain (cd00086)	HOMEOBOX-LEUCINE ZIPPER PROTEIN (PTHR24326);HOMEOBOX-LEUCINE ZIPPER PROTEIN ATHB-7 (PTHR24326:SF122)	Homeobox associated leucine zipper (PF02183);Homeodomain (PF00046)	Na	Lambda-repressor HTH signature (PR00031)	'Homeobox' domain signature. (PS00027)	'Homeobox' domain profile. (PS50071)	HOX_1 (SM00389)	Na	Homeodomain-like (SSF46689)	Na	Na	Na	module_1	0.945236	1.16358e-08	0.740813	0.0090171	0.773944	0.00479602	0.0832793	0.838677	0.792605	0.00317515
CATHA_24743	Alpha-soluble NSF attachment protein	UP	GO:0006886;GO:0016192;GO:0043624	intracellular protein transport;vesicle-mediated transport;cellular protein complex disassembly	GO:0005483;GO:0019905	soluble NSF attachment protein activity;syntaxin binding	GO:0031201;GO:0005774	SNARE complex;vacuolar membrane	G3DSA:1.25.40.10	SNAP (cd15832)	ALPHA-SOLUBLE NSF ATTACHMENT PROTEIN (PTHR13768:SF37);SOLUBLE NSF ATTACHMENT PROTEIN SNAP (PTHR13768)	Soluble NSF attachment protein, SNAP (PF14938)	Na	NSF attachment protein signature (PR00448)	Na	TPR repeat profile. (PS50005)	Na	Na	TPR-like (SSF48452)	Na	Na	Na	module_1	0.990466	1.21838e-13	0.611314	0.0433711	0.650731	0.0301625	0.0550769	0.896824	0.673165	0.023367
CATHA_24953	Pectinesterase	UP	GO:0042545;GO:0045490;GO:0043086;GO:0071456;GO:1902066;GO:0018215;GO:0009058	cell wall modification;pectin catabolic process;negative regulation of catalytic activity;cellular response to hypoxia;regulation of cell wall pectin metabolic process;protein phosphopantetheinylation;biosynthetic process	GO:0045330;GO:0030599;GO:0004857;GO:0051722;GO:0030170;GO:0008483;GO:0005515	aspartyl esterase activity;pectinesterase activity;enzyme inhibitor activity;protein C-terminal methylesterase activity;pyridoxal phosphate binding;transaminase activity;protein binding	GO:0005618;GO:0005576;GO:0016021;GO:0009506;GO:0005802;GO:0005774;GO:0005768;GO:0000139;GO:0005634;GO:0005886	cell wall;extracellular region;integral component of membrane;plasmodesma;trans-Golgi network;vacuolar membrane;endosome;Golgi membrane;nucleus;plasma membrane	G3DSA:2.160.20.10;Invertase/pectin methylesterase inhibitor family protein (G3DSA:1.20.140.40)	PMEI-like_3 (cd15798)	PECTINESTERASE 1-RELATED (PTHR31707:SF219);PECTINESTERASE (PTHR31707)	Pectinesterase (PF01095);Plant invertase/pectin methylesterase inhibitor (PF04043)	Na	Na	Pectinesterase signature 2. (PS00503)	Na	PMEI_2 (SM00856)	Na	Plant invertase/pectin methylesterase inhibitor (SSF101148);Pectin lyase-like (SSF51126)	PME_inhib: pectinesterase inhibitor domain (TIGR01614)	Na	EC:3.1.1.11 ;EC:2.6.1.-	module_1	0.537256	0.0234152	0.519214	0.0850906	0.558941	0.0647425	-0.240842	0.479469	0.541405	0.0730984
CATHA_24999	BTB/POZ domain-containing protein	UP	Na	Na	GO:0008270	zinc ion binding	GO:0005765;GO:0016021	lysosomal membrane;integral component of membrane	Na	Na	MEF2B PROTEIN (PTHR21146)	BLOC-1-related complex sub-unit 8 (PF10167)	Na	Na	Na	Na	Na	Na	Na	Na	Na	Na	module_1	0.933361	4.53943e-08	0.779656	0.0042364	0.81002	0.00208346	0.039865	0.927093	0.819868	0.00160674
CATHA_25079	Acyl-CoA N-acyltransferases superfamily protein isoform 1	UP	GO:0006474	N-terminal protein amino acid acetylation	GO:0008080	N-acetyltransferase activity	GO:0009507	chloroplast	G3DSA:3.40.630.30	NAT_SF (cd04301)	ACYL-COA N-ACYLTRANSFERASES (NAT) SUPERFAMILY PROTEIN (PTHR47443)	Acetyltransferase (GNAT) family (PF00583)	Na	Na	Na	Gcn5-related N-acetyltransferase (GNAT) domain profile. (PS51186)	Na	Na	Acyl-CoA N-acyltransferases (Nat) (SSF55729)	Na	Na	Na	module_1	0.194525	0.442325	0.678315	0.0220205	0.698544	0.0170638	0.0142955	0.974681	0.706552	0.0152718
CATHA_25089	hypothetical protein	UP	Na	Na	Na	Na	Na	Na	Na	Na	PTHR34130:SF5;PTHR34130	Na	Na	Na	Na	Na	Na	Na	Na	Na	Na	Na	module_1	0.983167	4.32654e-12	0.623531	0.0390283	0.656682	0.0282596	0.0332658	0.939376	0.670058	0.0242189
CATHA_25217	Protein-serine/threonine phosphatase	UP	GO:0006470;GO:0006468	protein dephosphorylation;protein phosphorylation	GO:0106307;GO:0106306;GO:0046872;GO:0004672;GO:0005524;GO:0003676	protein threonine phosphatase activity;protein serine phosphatase activity;metal ion binding;protein kinase activity;ATP binding;nucleic acid binding	GO:0016021	integral component of membrane	Phosphatase 2c; Domain 1 (G3DSA:3.60.40.10)	PP2Cc (cd00143)	ALPHABET, ISOFORM E-RELATED (PTHR47992);PROTEIN PHOSPHATASE 2C 63-RELATED (PTHR47992:SF126)	Protein phosphatase 2C (PF00481)	Na	Na	PPM-type phosphatase domain signature. (PS01032)	PPM-type phosphatase domain profile. (PS51746)	PP2C_4 (SM00332)	Na	PP2C-like (SSF81606)	Na	Na	EC:3.1.3.16 ;EC:3.1.3.16	module_1	0.923683	1.16025e-07	0.610424	0.043699	0.658258	0.0277337	0.0346638	0.936624	0.697081	0.0173845
CATHA_25420	Phosphate transporter	UP	GO:0006817;GO:0055085;GO:0009610;GO:0016036	phosphate ion transport;transmembrane transport;response to symbiotic fungus;cellular response to phosphate starvation	GO:0005315;GO:0015293;GO:1901683;GO:0015114;GO:0005515;GO:0016787	inorganic phosphate transmembrane transporter activity;symporter activity;arsenate ion transmembrane transporter activity;phosphate ion transmembrane transporter activity;protein binding;hydrolase activity	GO:0016021;GO:0005886	integral component of membrane;plasma membrane	Na	MFS_PhT (cd17364)	INORGANIC PHOSPHATE TRANSPORTER 1-4-LIKE (PTHR24064:SF528);SOLUTE CARRIER FAMILY 22 MEMBER (PTHR24064)	Sugar (and other) transporter (PF00083)	Na	Na	Na	Major facilitator superfamily (MFS) profile. (PS50850)	Na	Na	MFS general substrate transporter (SSF103473)	2A0109: phosphate:H+ symporter (TIGR00887)	Na	EC:3.-.-.-	module_1	0.430261	0.0782015	0.782897	0.00394681	0.802495	0.00249097	-0.156309	0.67571	0.776644	0.00452369
CATHA_25523	VOC domain-containing protein	UP	GO:0033389	putrescine biosynthetic process from arginine, using agmatinase	GO:0008783	agmatinase activity	GO:0016021	integral component of membrane	2 (G3DSA:3.10.180.10)	VOC_like (cd07245)	PTHR46142:SF9;PTHR46142	Glyoxalase/Bleomycin resistance protein/Dioxygenase superfamily (PF00903)	Na	Na	Na	Vicinal oxygen chelate (VOC) domain profile. (PS51819)	Na	Na	Glyoxalase/Bleomycin resistance protein/Dihydroxybiphenyl dioxygenase (SSF54593)	Na	KEGG:R01157	EC:3.5.3.11	module_1	0.96108	1.12362e-09	0.661544	0.0267677	0.69657	0.0174655	0.18022	0.619851	0.724707	0.0115773
CATHA_25623	hypothetical protein	UP	Na	Na	Na	Na	Na	Na	Na	Na	PTHR34222;PTHR34222:SF28	Na	Na	Na	Na	Na	Na	Na	Na	Na	Na	Na	module_1	0.823723	3.93278e-05	0.834753	0.00103122	0.852707	0.0005533	0.00649111	0.988385	0.852795	0.000551476
CATHA_25812	hypothetical protein	UP	Na	Na	Na	Na	Na	Na	Na	Na	Na	Na	Na	Na	Na	Na	Na	Na	Na	Na	Na	Na	module_1	0.940868	1.98316e-08	0.698878	0.0169921	0.739231	0.00924484	0.128865	0.739493	0.775401	0.00464797
CATHA_25905	hypothetical protein	UP	Na	Na	Na	Na	Na	Na	Na	Na	LATE EMBRYOGENESIS ABUNDANT (LEA) HYDROXYPROLINE-RICH GLYCOPROTEIN FAMILY (PTHR31852);NDR1/HIN1-LIKE PROTEIN 3-LIKE (PTHR31852:SF154)	EamA-like transporter family (PF00892);Late embryogenesis abundant protein (PF03168)	Na	Na	Na	Na	Na	Na	Multidrug resistance efflux transporter EmrE (SSF103481)	Na	Na	Na	module_1	0.977602	2.79374e-11	0.600223	0.0475639	0.639676	0.0336954	0.17517	0.632005	0.682386	0.0209863
CATHA_25912	Calcium-dependent protein kinase 9	UP	GO:0006468;GO:0018209;GO:0035556	protein phosphorylation;peptidyl-serine modification;intracellular signal transduction	GO:0005509;GO:0004672;GO:0005524;GO:0005516	calcium ion binding;protein kinase activity;ATP binding;calmodulin binding	GO:0005634;GO:0005737	nucleus;cytoplasm	Transferase(Phosphotransferase) domain 1 (G3DSA:1.10.510.10);Phosphorylase Kinase; domain 1 (G3DSA:3.30.200.20);G3DSA:1.10.238.10	STKc_CAMK (cd05117);EFh (cd00051)	SERINE/THREONINE-PROTEIN KINASE (PTHR24349);CALCIUM-DEPENDENT PROTEIN KINASE 21-RELATED (PTHR24349:SF174)	EF hand (PF00036);Protein kinase domain (PF00069);EF-hand domain pair (PF13499)	Na	Na	Serine/Threonine protein kinases active-site signature. (PS00108);EF-hand calcium-binding domain. (PS00018);Protein kinases ATP-binding region signature. (PS00107)	Protein kinase domain profile. (PS50011);EF-hand calcium-binding domain profile. (PS50222)	serkin_6 (SM00220);efh_1 (SM00054)	Na	EF-hand (SSF47473);Protein kinase-like (PK-like) (SSF56112)	Na	Na	Na	module_1	0.898952	8.13962e-07	0.750239	0.00754556	0.780526	0.00416931	0.228568	0.507532	0.817028	0.00172846
CATHA_25922	Hexosyltransferase	UP	GO:0006486	protein glycosylation	GO:0016757	transferase activity, transferring glycosyl groups	GO:0000139;GO:0016021	Golgi membrane;integral component of membrane	G3DSA:3.90.550.50	Na	BETA-1,3-GALACTOSYLTRANSFERASE 2-RELATED (PTHR11214:SF282);BETA-1,3-N-ACETYLGLUCOSAMINYLTRANSFERASE (PTHR11214)	Domain of unknown function (DUF588) (PF04535);Galactosyltransferase (PF01762);Domain of unknown function (DUF4094) (PF13334)	Na	Na	Na	Na	Na	Na	Na	A_tha_TIGR01569: plant integral membrane protein TIGR01569 (TIGR01569)	Na	EC:2.4.-.-	module_1	0.884145	2.11793e-06	0.751633	0.00736396	0.759295	0.00642044	-0.0507366	0.905762	0.735982	0.00974239
CATHA_25939	Cytochrome P450, family 721, subfamily A, polypeptide 1	UP	Na	Na	Na	Na	Na	Na	Cytochrome p450 (G3DSA:1.10.630.10)	Na	CYTOCHROME P450 FAMILY MEMBER (PTHR24282);CYTOCHROME P450, FAMILY 721, SUBFAMILY A, POLYPEPTIDE 1 (PTHR24282:SF30)	Cytochrome P450 (PF00067)	Na	P450 superfamily signature (PR00385);E-class P450 group I signature (PR00463)	Cytochrome P450 cysteine heme-iron ligand signature. (PS00086)	Na	Na	Na	Cytochrome P450 (SSF48264)	Na	Na	Na	module_1	0.616851	0.00728395	0.743829	0.00854126	0.761625	0.0061482	0.116378	0.76767	0.787391	0.00360368
CATHA_25975	3-ketoacyl-CoA synthase	UP	GO:0006633	fatty acid biosynthetic process	GO:0102756;GO:0102338;GO:0102336;GO:0102337	very-long-chain 3-ketoacyl-CoA synthase activity;3-oxo-lignoceronyl-CoA synthase activity;3-oxo-arachidoyl-CoA synthase activity;3-oxo-cerotoyl-CoA synthase activity	GO:0016021	integral component of membrane	G3DSA:3.40.47.10	CHS_like (cd00831)	3-KETOACYL-COA SYNTHASE 4 (PTHR31561:SF99);3-KETOACYL-COA SYNTHASE (PTHR31561)	FAE1/Type III polyketide synthase-like protein (PF08392);3-Oxoacyl-[acyl-carrier-protein (ACP)] synthase III C terminal (PF08541)	Very_long_ch_3-ktacl-CoA_syn (PIRSF036417)	Na	Na	Na	Na	Na	Thiolase-like (SSF53901)	Na	Na	EC:2.3.1.199 ;EC:2.3.1.199 ;EC:2.3.1.199 ;EC:2.3.1.199	module_1	0.821102	4.35802e-05	0.842929	0.000791354	0.853901	0.000530664	-0.0605533	0.886267	0.82925	0.00123519
CATHA_26235	hypothetical protein	UP	Na	Na	Na	Na	Na	Na	Na	Na	WAT1-RELATED PROTEIN (PTHR31218);WAT1-RELATED PROTEIN (PTHR31218:SF265)	EamA-like transporter family (PF00892)	Na	Na	Na	Na	Na	Na	Multidrug resistance efflux transporter EmrE (SSF103481)	Na	Na	Na	module_1	0.819577	4.6209e-05	0.847248	0.000683565	0.872594	0.000243535	0.149299	0.692306	0.897466	6.88494e-05
CATHA_26280	probable transcription factor KAN2	UP	GO:0006355	regulation of transcription, DNA-templated	GO:0003677;GO:0001067	DNA binding;regulatory region nucleic acid binding	GO:0005634	nucleus	G3DSA:1.10.10.60	Na	TRANSCRIPTION FACTOR KAN2-RELATED (PTHR31496:SF34);TRANSCRIPTION FACTOR KAN2-RELATED (PTHR31496)	Na	Na	Na	Na	Na	Na	Na	Homeodomain-like (SSF46689)	myb_SHAQKYF: myb-like DNA-binding domain, SHAQKYF class (TIGR01557)	Na	Na	module_1	0.873794	3.84269e-06	0.851012	0.00058946	0.868266	0.000298466	0.0690871	0.86852	0.869452	0.000284809
CATHA_26281	hypothetical protein	UP	Na	Na	Na	Na	Na	Na	Na	Na	Na	Na	Na	Na	Na	Na	Na	Na	Na	Na	Na	Na	module_1	0.911256	3.3199e-07	0.79695	0.00285323	0.823491	0.00144755	0.0918973	0.82025	0.835486	0.0010071
CATHA_26548	F-box/kelch-repeat protein At1g80440	UP	Na	Na	Na	Na	Na	Na	G3DSA:2.120.10.80	Na	GALACTOSE OXIDASE/KELCH REPEAT SUPERFAMILY PROTEIN-RELATED (PTHR46407:SF13);OS02G0208700 PROTEIN (PTHR46407)	F-box domain (PF00646);Kelch motif (PF13964);Kelch motif (PF01344)	Na	Na	Na	F-box domain profile. (PS50181)	kelc_smart (SM00612)	Na	Kelch motif (SSF117281);F-box domain (SSF81383)	Na	Na	Na	module_1	0.757037	0.000359444	0.60233	0.0468523	0.652982	0.0294132	-0.118094	0.763818	0.668712	0.0246378
CATHA_26594	E3 ubiquitin-protein ligase RGLG2	UP	Na	Na	GO:0016874;GO:0016746	ligase activity;transferase activity, transferring acyl groups	GO:0016021	integral component of membrane	Zinc/RING finger domain (G3DSA:3.30.40.10)	RING-HC_RGLG_plant (cd16729)	COPINE FAMILY PROTEIN 1 (PTHR45751);RING-FINGER PROTEIN (PTHR45751:SF29)	Copine (PF07002)	Na	Na	Na	Zinc finger RING-type profile. (PS50089)	VWA_4 (SM00327)	Na	RING/U-box (SSF57850);vWA-like (SSF53300)	Na	Na	EC:6.-.-.- ;EC:2.3.-.-	module_1	0.857672	8.89324e-06	0.792692	0.00316814	0.825006	0.00138499	-0.0195751	0.96512	0.828578	0.00125508
CATHA_26605	Putative alpha-L-fucosidase	UP	GO:0008152	metabolic process	GO:0004560;GO:0016788	alpha-L-fucosidase activity;hydrolase activity, acting on ester bonds	GO:0016021	integral component of membrane	G3DSA:3.40.50.1110	SGNH_plant_lipase_like (cd01837)	BNAA06G32900D PROTEIN (PTHR22835:SF117);ZINC FINGER FYVE DOMAIN CONTAINING PROTEIN (PTHR22835)	GDSL-like Lipase/Acylhydrolase (PF00657)	Na	Na	Na	Na	Na	Na	SGNH hydrolase (SSF52266)	Na	Na	EC:3.2.1.51 ;EC:3.1.-.-	module_1	0.973388	8.72915e-11	0.655201	0.0287417	0.687043	0.0198365	0.0612312	0.884825	0.705003	0.0155852
CATHA_26677	Pantothenate kinase 2	UP	GO:0015937;GO:0016310	coenzyme A biosynthetic process;phosphorylation	GO:0004594;GO:0005524;GO:0046872	pantothenate kinase activity;ATP binding;metal ion binding	GO:0005829;GO:0005634;GO:0016021	cytosol;nucleus;integral component of membrane	G3DSA:1.10.8.780;G3DSA:3.30.420.40;G3DSA:3.30.420.510	Na	PANTOTHENATE KINASE (PTHR12280:SF41);PANTOTHENATE KINASE (PTHR12280)	Fumble (PF03630)	Na	Na	Na	Na	Na	Na	Actin-like ATPase domain (SSF53067)	panK_eukar: pantothenate kinase (TIGR00555)	Na	EC:2.7.1.33	module_1	0.957253	2.11127e-09	0.706328	0.0153136	0.741188	0.00897718	0.00895098	0.983991	0.747422	0.00798727
CATHA_26678	AMSH-like ubiquitin thioesterase 2 isoform X1	UP	GO:0070536;GO:0018215;GO:0071108	protein K63-linked deubiquitination;protein phosphopantetheinylation;protein K48-linked deubiquitination	GO:0061578;GO:0070122;GO:0008237;GO:0004843	Lys63-specific deubiquitinase activity;isopeptidase activity;metallopeptidase activity;thiol-dependent ubiquitin-specific protease activity	GO:0005768;GO:0000502;GO:0016020	endosome;proteasome complex;membrane	Cytidine Deaminase (G3DSA:3.40.140.10)	MPN_AMSH_like (cd08066)	FI19924P1 (PTHR12947:SF4);AMSH-LIKE PROTEASE (PTHR12947)	JAB1/Mov34/MPN/PAD-1 ubiquitin protease (PF01398)	Na	Na	Na	MPN domain profile. (PS50249)	pad1_6 (SM00232)	Na	JAB1/MPN domain (SSF102712)	Na	Na	EC:3.4.19.12	module_1	0.720309	0.00093038	0.832778	0.00109957	0.853965	0.000530208	-0.23542	0.491977	0.805711	0.00231089
CATHA_26695	Serinethreonine-protein kinase sty17	UP	GO:0006468	protein phosphorylation	GO:0004672;GO:0005524	protein kinase activity;ATP binding	Na	Na	Phosphorylase Kinase; domain 1 (G3DSA:3.30.200.20);Transferase(Phosphotransferase) domain 1 (G3DSA:1.10.510.10)	STKc_MAP3K-like (cd13999)	SERINE/THREONINE-PROTEIN KINASE TNNI3K-RELATED (PTHR44329);SERINE/THREONINE-PROTEIN KINASE HT1-LIKE (PTHR44329:SF200)	Protein tyrosine and serine/threonine kinase (PF07714)	ILK (PIRSF000654)	Tyrosine kinase catalytic domain signature (PR00109)	Serine/Threonine protein kinases active-site signature. (PS00108)	Protein kinase domain profile. (PS50011)	serkin_6 (SM00220)	Na	Protein kinase-like (PK-like) (SSF56112)	Na	Na	Na	module_1	0.412333	0.0928274	0.689076	0.0193215	0.714206	0.0136213	0.0927758	0.818459	0.736225	0.00969311
CATHA_26763	hypothetical protein	UP	Na	Na	Na	Na	Na	Na	Na	Na	OS02G0740600 PROTEIN (PTHR33386);PTHR33386:SF23	Na	Na	Na	Na	Na	Na	Na	Na	Na	Na	Na	module_1	0.949716	6.4484e-09	0.724288	0.0116533	0.749241	0.00769826	0.050037	0.907088	0.755945	0.0068142
CATHA_26832	Putative LOV domain-containing protein	UP	GO:0018298;GO:0050896	protein-chromophore linkage;response to stimulus	GO:0009881	photoreceptor activity	GO:0005634;GO:0016021	nucleus;integral component of membrane	G3DSA:3.30.450.20	PAS (cd00130)	PROTEIN TWIN LOV 1 (PTHR47429);PROTEIN TWIN LOV 1-LIKE (PTHR47429:SF4)	PAS domain (PF13426)	Na	Na	Na	PAS repeat profile. (PS50112)	pas_2 (SM00091);pac_2 (SM00086)	Na	PYP-like sensor domain (PAS domain) (SSF55785)	sensory_box: PAS domain S-box protein (TIGR00229)	Na	Na	module_1	0.53296	0.0247465	0.601546	0.0471092	0.649448	0.0305196	-0.0480135	0.910715	0.670722	0.0240562
CATHA_26907	beta-1,3-galactosyltransferase GALT1-like isoform X1	UP	GO:0006486;GO:0010493	protein glycosylation;Lewis a epitope biosynthetic process	GO:0016757;GO:0030246	transferase activity, transferring glycosyl groups;carbohydrate binding	GO:0000139;GO:0016021	Golgi membrane;integral component of membrane	Na	GLECT (cd00070)	PTHR11214:SF287;BETA-1,3-N-ACETYLGLUCOSAMINYLTRANSFERASE (PTHR11214)	Galactoside-binding lectin (PF00337);Galactosyltransferase (PF01762)	Na	Na	Na	Galactoside-binding lectin (galectin) domain profile. (PS51304)	galectin_3 (SM00276);Gal_bind_lectin_2 (SM00908)	Na	Concanavalin A-like lectins/glucanases (SSF49899)	Na	Na	EC:2.4.-.-	module_1	0.961531	1.0378e-09	0.646654	0.0314423	0.677898	0.0220989	-0.106684	0.788632	0.666092	0.0253804
CATHA_26913	Cyclic dof factor 2	UP	GO:0006355	regulation of transcription, DNA-templated	GO:0003677;GO:0003700	DNA binding;DNA-binding transcription factor activity	GO:0005634	nucleus	Na	Na	CYCLIC DOF FACTOR 2 (PTHR31089);DOF-TYPE ZINC FINGER DNA-BINDING FAMILY PROTEIN (PTHR31089:SF45)	Dof domain, zinc finger (PF02701)	Na	Na	Zinc finger Dof-type signature. (PS01361)	Zinc finger Dof-type profile. (PS50884)	Na	Na	Na	Na	Na	Na	module_1	0.837466	2.24097e-05	0.672651	0.0235286	0.720508	0.0123523	-0.0123993	0.977976	0.747237	0.00801173
CATHA_26928	Endosulphine	UP	GO:0032515	negative regulation of phosphoprotein phosphatase activity	GO:0004864	protein phosphatase inhibitor activity	GO:0005737	cytoplasm	Na	Na	ENDOSULFINE (PTHR10358);CAMP-REGULATED PHOSPHOPROTEIN 19-RELATED PROTEIN (PTHR10358:SF24)	cAMP-regulated phosphoprotein/endosulfine conserved region (PF04667)	Na	Na	Na	Na	Na	Na	Na	Na	Na	Na	module_1	0.267713	0.286921	0.76791	0.00543769	0.783812	0.00386325	0.206697	0.557897	0.80671	0.00224945
CATHA_26929	Casparian strip membrane protein 1	UP	GO:0071555;GO:0007043	cell wall organization;cell-cell junction assembly	GO:0051539;GO:0042803	4 iron, 4 sulfur cluster binding;protein homodimerization activity	GO:0048226;GO:0005886;GO:0016021	Casparian strip;plasma membrane;integral component of membrane	Na	Na	CASP-LIKE PROTEIN (PTHR11615:SF267);NITRATE, FORMATE, IRON DEHYDROGENASE (PTHR11615)	Domain of unknown function (DUF588) (PF04535)	Na	Na	Na	Na	Na	Na	Na	A_tha_TIGR01569: plant integral membrane protein TIGR01569 (TIGR01569)	Na	Na	module_1	0.860967	7.55772e-06	0.768184	0.00540716	0.794952	0.0030014	0.034098	0.937869	0.7903	0.00335129
CATHA_26934	NAC domain-containing protein	UP	GO:0006355;GO:0010150;GO:0009835;GO:0009825;GO:0009793;GO:0009908;GO:0031155;GO:1902265;GO:0009646;GO:0009738	regulation of transcription, DNA-templated;leaf senescence;fruit ripening;multidimensional cell growth;embryo development ending in seed dormancy;flower development;regulation of reproductive fruiting body development;abscisic acid homeostasis;response to absence of light;abscisic acid-activated signaling pathway	GO:0003677;GO:0001067;GO:0047372;GO:0003700	DNA binding;regulatory region nucleic acid binding;acylglycerol lipase activity;DNA-binding transcription factor activity	GO:0005634	nucleus	G3DSA:3.30.310.150	Na	NAC DOMAIN-CONTAINING PROTEIN 1 (PTHR31719:SF171);NAC TRANSCRIPTION FACTOR 56 (PTHR31719)	No apical meristem (NAM) protein (PF02365)	Na	Na	Na	NAC domain profile. (PS51005)	Na	Na	NAC domain (SSF101941)	Na	Na	EC:3.1.1.23	module_1	0.934176	4.17097e-08	0.559449	0.0645134	0.611577	0.0432518	0.0517004	0.903872	0.651387	0.0299323
CATHA_26950	serine/threonine-protein kinase STY8	UP	GO:0006468	protein phosphorylation	GO:0004674;GO:0005524	protein serine/threonine kinase activity;ATP binding	Na	Na	Transferase(Phosphotransferase) domain 1 (G3DSA:1.10.510.10);Phosphorylase Kinase; domain 1 (G3DSA:3.30.200.20);G3DSA:1.25.40.20	STKc_MAP3K-like (cd13999)	SERINE/THREONINE-PROTEIN KINASE TNNI3K-RELATED (PTHR44329);SERINE/THREONINE-PROTEIN KINASE STY8-LIKE (PTHR44329:SF157)	Protein tyrosine and serine/threonine kinase (PF07714);Ankyrin repeats (3 copies) (PF12796)	ILK (PIRSF000654)	Tyrosine kinase catalytic domain signature (PR00109)	Serine/Threonine protein kinases active-site signature. (PS00108);Protein kinases ATP-binding region signature. (PS00107)	Ankyrin repeat profile. (PS50088);Protein kinase domain profile. (PS50011);Ankyrin repeat region circular profile. (PS50297)	serkin_6 (SM00220);ANK_2a (SM00248)	Na	Protein kinase-like (PK-like) (SSF56112);Ankyrin repeat (SSF48403)	Na	Na	EC:2.7.11.-	module_1	0.986805	9.45105e-13	0.621342	0.0397008	0.656653	0.0282662	-0.00190906	0.996625	0.66517	0.0256661
CATHA_26987	nodulin-related protein 1	UP	GO:0010115;GO:0009408	regulation of abscisic acid biosynthetic process;response to heat	Na	Na	Na	Na	Na	Na	EXPRESSED PROTEIN (PTHR35098)	Na	Na	Na	Na	Na	Na	Na	Na	Na	Na	Na	module_1	0.796134	0.000107801	0.688584	0.0194563	0.730596	0.0106271	-0.0111337	0.980038	0.762522	0.00606329
CATHA_27024	auxin-responsive protein SAUR76-like	UP	GO:0009733	response to auxin	Na	Na	Na	Na	Na	Na	EXPRESSED PROTEIN (PTHR35296);BNAA05G08690D PROTEIN (PTHR35296:SF5)	Na	Na	Na	Na	Na	Na	Na	Na	Na	Na	Na	module_1	0.462683	0.0563001	0.79385	0.00308835	0.818419	0.00167227	-0.00768203	0.986182	0.820681	0.00156849
CATHA_27054	hypothetical protein	UP	Na	Na	Na	Na	Na	Na	Transferase(Phosphotransferase) domain 1 (G3DSA:1.10.510.10)	Na	OS01G0253100 PROTEIN (PTHR27001);RECEPTOR-LIKE PROTEIN KINASE-RELATED (PTHR27001:SF581)	Protein tyrosine and serine/threonine kinase (PF07714)	Na	Na	Na	Na	Na	Na	Protein kinase-like (PK-like) (SSF56112)	Na	Na	Na	module_1	0.76866	0.000257092	0.809944	0.00208682	0.835776	0.000997802	-0.103143	0.796618	0.82192	0.00151563
CATHA_27211	P-type ATP-ase 1	UP	GO:0030001;GO:0035434;GO:0072511	metal ion transport;copper ion transmembrane transport;inorganic cation transmembrane transport	GO:0019829;GO:0043682;GO:0005524;GO:0046872	ATPase-coupled cation transmembrane transporter activity;P-type divalent copper transporter activity;ATP binding;metal ion binding	GO:0016021	integral component of membrane	G3DSA:3.30.70.100;G3DSA:3.40.50.1000;G3DSA:3.40.1110.10;G3DSA:2.70.150.20	HMA (cd00371)	ATP7, ISOFORM B (PTHR43520)	E1-E2 ATPase (PF00122);Heavy-metal-associated domain (PF00403);haloacid dehalogenase-like hydrolase (PF00702)	Na	P-type cation-transporting ATPase superfamily signature (PR00119)	E1-E2 ATPases phosphorylation site. (PS00154)	Heavy-metal-associated domain profile. (PS50846)	Na	p-type atpase (SFLDF00027);Haloacid Dehalogenase (SFLDS00003)	Calcium ATPase, transduction domain A (SSF81653);HMA, heavy metal-associated domain (SSF55008);HAD-like (SSF56784);Calcium ATPase, transmembrane domain M (SSF81665)	ATPase-IB_hvy: heavy metal translocating P-type ATPase (TIGR01525);ATPase_P-type: HAD ATPase, P-type, family IC (TIGR01494);ATPase-IB1_Cu: copper-translocating P-type ATPase (TIGR01511)	Na	EC:7.2.2.9	module_1	0.797255	0.000103751	0.838681	0.000904611	0.868	0.000301367	0.173006	0.637018	0.893728	8.50319e-05
CATHA_27260	Fe2OG dioxygenase domain-containing protein	UP	Na	Na	Na	Na	Na	Na	G3DSA:2.60.120.330	Na	OXOGLUTARATE/IRON-DEPENDENT DIOXYGENASE (PTHR47991);PTHR47991:SF89	2OG-Fe(II) oxygenase superfamily (PF03171);non-haem dioxygenase in morphine synthesis N-terminal (PF14226)	Na	Na	Na	Fe(2+) 2-oxoglutarate dioxygenase domain profile. (PS51471)	Na	Na	Clavaminate synthase-like (SSF51197)	Na	Na	Na	module_1	0.853128	1.10845e-05	0.770214	0.00520644	0.81345	0.0018907	0.180306	0.619657	0.856918	0.000473249
CATHA_27589	Auxin-responsive protein IAA1	UP	GO:0009734;GO:0006355	auxin-activated signaling pathway;regulation of transcription, DNA-templated	Na	Na	GO:0005634	nucleus	G3DSA:3.10.20.90	Na	AUXIN-RESPONSIVE PROTEIN IAA17 (PTHR31734);AUXIN-RESPONSIVE PROTEIN IAA15 (PTHR31734:SF34)	AUX/IAA family (PF02309)	Na	Na	Na	PB1 domain profile. (PS51745)	Na	Na	CAD & PB1 domains (SSF54277)	Na	Na	Na	module_1	0.947449	8.73172e-09	0.59107	0.0510672	0.637679	0.0344012	0.0533064	0.900446	0.676397	0.0224793
CATHA_27609	Strictosidine synthase	UP	GO:0009058	biosynthetic process	GO:0016844	strictosidine synthase activity	GO:0005773;GO:0016021	vacuole;integral component of membrane	TolB (G3DSA:2.120.10.30)	Na	ABC TRANSPORTER PERMEASE PROTEIN-LIKE PROTEIN (PTHR10426:SF68);STRICTOSIDINE SYNTHASE-RELATED (PTHR10426)	Strictosidine synthase (PF03088)	Na	Na	Na	Na	Na	Na	Calcium-dependent phosphotriesterase (SSF63829)	Na	KEGG:R03738	EC:4.3.3.2	module_1	0.852792	1.12601e-05	0.745171	0.00833184	0.782488	0.00398176	0.306819	0.34198	0.838048	0.000922988
CATHA_27610	hypothetical protein	UP	Na	Na	Na	Na	Na	Na	Na	Na	DUF1677 FAMILY PROTEIN (PTHR33108:SF3);OS01G0745000 PROTEIN (PTHR33108)	Protein of unknown function (DUF1677) (PF07911)	Na	Na	Na	Na	Na	Na	Na	Na	Na	Na	module_1	0.967159	3.57853e-10	0.684518	0.0204191	0.721551	0.0121509	0.125653	0.746881	0.750413	0.00753632
CATHA_27611	Cation/calcium exchanger 4	UP	GO:0055085;GO:0006812;GO:0007186	transmembrane transport;cation transport;G protein-coupled receptor signaling pathway	GO:0008324;GO:0015297;GO:0015318	cation transmembrane transporter activity;antiporter activity;inorganic molecular entity transmembrane transporter activity	GO:0016021	integral component of membrane	G3DSA:1.20.58.1130;G3DSA:1.20.1420.30	Na	CATION/CALCIUM EXCHANGER 3-LIKE (PTHR12266:SF17);NA+/CA2+ K+ INDEPENDENT EXCHANGER (PTHR12266)	Sodium/calcium exchanger protein (PF01699)	Na	Na	Na	Na	Na	Na	Na	Na	Na	Na	module_1	0.589451	0.0112495	0.650368	0.0302931	0.686528	0.0199646	-0.191348	0.593912	0.685075	0.0202953
CATHA_27623	serine/threonine-protein kinase RIPK	UP	GO:0006468;GO:0042742	protein phosphorylation;defense response to bacterium	GO:0016301;GO:0016773;GO:0140096;GO:0005524;GO:0005515	kinase activity;phosphotransferase activity, alcohol group as acceptor;catalytic activity, acting on a protein;ATP binding;protein binding	GO:0005886	plasma membrane	Phosphorylase Kinase; domain 1 (G3DSA:3.30.200.20);Transferase(Phosphotransferase) domain 1 (G3DSA:1.10.510.10)	Na	OS01G0588500 PROTEIN-RELATED (PTHR45621);RECEPTOR-LIKE PROTEIN KINASE-RELATED (PTHR45621:SF124)	Protein tyrosine and serine/threonine kinase (PF07714)	Na	Na	Serine/Threonine protein kinases active-site signature. (PS00108)	Protein kinase domain profile. (PS50011)	Na	Na	Protein kinase-like (PK-like) (SSF56112)	Na	Na	EC:2.7.1.-	module_1	0.972559	1.07058e-10	0.66902	0.0245675	0.698765	0.0170106	0.0613086	0.884686	0.712443	0.0140249
CATHA_27724	Glycylpeptide N-tetradecanoyltransferase	UP	GO:0018377;GO:0006498;GO:0018201;GO:0010064;GO:1903830;GO:0006468;GO:0032259	protein myristoylation;N-terminal protein lipidation;peptidyl-glycine modification;embryonic shoot morphogenesis;magnesium ion transmembrane transport;protein phosphorylation;methylation	GO:0004379;GO:0015095;GO:0004672;GO:0008168;GO:0005524	glycylpeptide N-tetradecanoyltransferase activity;magnesium ion transmembrane transporter activity;protein kinase activity;methyltransferase activity;ATP binding	GO:0005737;GO:0005840;GO:0097708;GO:0012505;GO:0043231;GO:0016021	cytoplasm;ribosome;intracellular vesicle;endomembrane system;intracellular membrane-bounded organelle;integral component of membrane	G3DSA:3.40.630.170	Na	GLYCYLPEPTIDE N-TETRADECANOYLTRANSFERASE (PTHR11377:SF21);N-MYRISTOYL TRANSFERASE (PTHR11377)	Myristoyl-CoA:protein N-myristoyltransferase, C-terminal domain (PF02799);Myristoyl-CoA:protein N-myristoyltransferase, N-terminal domain (PF01233)	N-myristl_transf (PIRSF015892)	Na	Myristoyl-CoA:protein N-myristoyltransferase signature 1. (PS00975);Myristoyl-CoA:protein N-myristoyltransferase signature 2. (PS00976)	Na	Na	Na	Acyl-CoA N-acyltransferases (Nat) (SSF55729)	Na	Na	EC:2.3.1.97 ;EC:2.1.1.-	module_1	0.821606	4.27681e-05	0.841552	0.000824635	0.850495	0.000600813	0.048845	0.909155	0.841876	0.000816332
CATHA_27845	Homeobox protein knotted-1-like 3	UP	Na	Na	GO:0003677	DNA binding	Na	Na	Na	Na	STRESS INDUCED PROTEIN-RELATED (PTHR33168);NHL DOMAIN PROTEIN (PTHR33168:SF46)	Na	Na	Na	Na	Na	Na	Na	Na	Na	Na	Na	module_1	0.77439	0.000216555	0.610672	0.043617	0.662565	0.0264421	-0.00756862	0.986298	0.697616	0.0172716
CATHA_27849	putative glycerol-3-phosphate transporter 5	UP	GO:0055062;GO:0055085;GO:0006817;GO:0008643	phosphate ion homeostasis;transmembrane transport;phosphate ion transport;carbohydrate transport	GO:0022857	transmembrane transporter activity	GO:0016021	integral component of membrane	MFS general substrate transporter like domains (G3DSA:1.20.1250.20)	Na	GLYCEROL-3-PHOSPHATE TRANSPORTER 5-RELATED (PTHR43184:SF18);MAJOR FACILITATOR SUPERFAMILY TRANSPORTER 16, ISOFORM B (PTHR43184)	Major Facilitator Superfamily (PF07690)	Hexose_phosphate_transp (PIRSF002808)	Na	Na	Major facilitator superfamily (MFS) profile. (PS50850)	Na	Na	MFS general substrate transporter (SSF103473)	Na	Na	Na	module_1	0.852176	1.15848e-05	0.675616	0.0226922	0.717627	0.0129567	-0.120214	0.759221	0.714437	0.0135804
CATHA_27855	Hexose transporter 3	UP	GO:0006817;GO:0055085;GO:0016311;GO:0008643	phosphate ion transport;transmembrane transport;dephosphorylation;carbohydrate transport	GO:0022857;GO:0003825;GO:0004805	transmembrane transporter activity;alpha,alpha-trehalose-phosphate synthase (UDP-forming) activity;trehalose-phosphatase activity	GO:0090406;GO:0012505;GO:0016021;GO:0005886	pollen tube;endomembrane system;integral component of membrane;plasma membrane	MFS general substrate transporter like domains (G3DSA:1.20.1250.20)	MFS_STP (cd17361)	PTHR23500:SF458;SOLUTE CARRIER FAMILY 2, FACILITATED GLUCOSE TRANSPORTER (PTHR23500)	Sugar (and other) transporter (PF00083)	Na	Sugar transporter signature (PR00171)	Sugar transport proteins signature 2. (PS00217);Sugar transport proteins signature 1. (PS00216)	Major facilitator superfamily (MFS) profile. (PS50850)	Na	Na	MFS general substrate transporter (SSF103473)	SP: MFS transporter, sugar porter (SP) family (TIGR00879)	Na	EC:2.4.1.15 ;EC:3.1.3.12	module_1	0.695816	0.00162942	0.69835	0.0171134	0.742917	0.0086874	0.0224772	0.959868	0.774144	0.00477712
CATHA_27858	protein ENHANCED DISEASE RESISTANCE 2 isoform X1	UP	Na	Na	GO:0008289	lipid binding	GO:0005634;GO:0005886	nucleus;plasma membrane	G3DSA:3.30.530.20	START (cd00177)	ENHANCED DISEASE RESISTANCE-RELATED (PTHR12136);ENHANCED DISEASE RESISTANCE PROTEIN (DUF1336) (PTHR12136:SF47)	Protein of unknown function (DUF1336) (PF07059);START domain (PF01852)	Na	Na	Na	START domain profile. (PS50848)	Na	Na	Bet v1-like (SSF55961)	Na	Na	Na	module_1	0.983373	4.00863e-12	0.645753	0.0317212	0.677992	0.0220935	0.0246929	0.955686	0.686933	0.0198622
CATHA_27964	GRAM domain-containing protein	UP	Na	Na	Na	Na	Na	Na	G3DSA:2.30.29.30	PH-GRAM_GEM (cd13222)	GEM-LIKE PROTEIN 1 (PTHR31969:SF4);GEM-LIKE PROTEIN 2 (PTHR31969)	GRAM domain (PF02893)	Na	Na	Na	Na	gram2001c (SM00568)	Na	Na	Na	Na	Na	module_1	0.893447	1.17857e-06	0.832657	0.00110445	0.856543	0.000480804	0.0490958	0.908758	0.85375	0.000533477
CATHA_28106	E3 ubiquitin-protein ligase RNF144	UP	GO:0016567	protein ubiquitination	GO:0004842;GO:0046872	ubiquitin-protein transferase activity;metal ion binding	GO:0016021	integral component of membrane	Zinc/RING finger domain (G3DSA:3.30.40.10);G3DSA:1.20.120.1750	Na	RBR-TYPE E3 UBIQUITIN TRANSFERASE (PTHR11685:SF301);RBR FAMILY RING FINGER AND IBR DOMAIN-CONTAINING (PTHR11685)	IBR domain, a half RING-finger domain (PF01485)	Na	Na	Na	TRIAD supradomain profile. (PS51873);Zinc finger RING-type profile. (PS50089)	ibrneu5 (SM00647)	Na	RING/U-box (SSF57850)	Na	KEGG:R03876	Na	module_1	0.733244	0.000676567	0.723804	0.011737	0.769806	0.00524853	0.0835779	0.838119	0.802924	0.00246763
CATHA_28137	Early-responsive to dehydration protein	UP	GO:0006811;GO:0055085	ion transport;transmembrane transport	GO:0005227	calcium activated cation channel activity	GO:0005886;GO:0016021	plasma membrane;integral component of membrane	Na	Na	PROBABLE MEMBRANE PROTEIN DUF221-RELATED (PTHR13018);CSC1-LIKE PROTEIN RXW8 (PTHR13018:SF117)	Late exocytosis, associated with Golgi transport (PF13967);Calcium-dependent channel, 7TM region, putative phosphate (PF02714);Cytosolic domain of 10TM putative phosphate transporter (PF14703)	Na	Na	Na	Na	Na	Na	Na	Na	Na	Na	module_1	0.420638	0.085803	0.810855	0.00203364	0.828016	0.00127264	0.323374	0.311508	0.881124	0.000161715
CATHA_28186	TraB domain-containing protein	UP	Na	Na	Na	Na	GO:0016021	integral component of membrane	Na	Na	ZCF37 (PTHR35275)	Na	Na	Na	Na	Na	Na	Na	Na	Na	Na	Na	module_1	0.908193	4.19531e-07	0.739221	0.00924484	0.77063	0.00515641	-0.00897162	0.98397	0.772734	0.00493385
CATHA_28188	hypothetical protein	UP	Na	Na	Na	Na	Na	Na	Na	Na	Na	Na	Na	Na	Na	Na	Na	Na	Na	Na	Na	Na	module_1	0.93342	4.51066e-08	0.702028	0.0162205	0.742545	0.00874121	-0.0428823	0.920898	0.754141	0.00703319
CATHA_28282	Putative omega-hydroxypalmitate O-feruloyl transferase	UP	Na	Na	GO:0016747	transferase activity, transferring acyl groups other than amino-acyl groups	Na	Na	Chloramphenicol Acetyltransferase (G3DSA:3.30.559.10)	Na	HXXXD-TYPE ACYL-TRANSFERASE FAMILY PROTEIN (PTHR31896:SF46);FAMILY REGULATORY PROTEIN, PUTATIVE (AFU_ORTHOLOGUE AFUA_3G14730)-RELATED (PTHR31896)	Transferase family (PF02458)	Na	Na	Na	Na	Na	Na	Na	Na	Na	EC:2.3.1.-	module_1	0.906087	4.90242e-07	0.747794	0.00794066	0.767887	0.00543935	0.160963	0.664873	0.786436	0.00368206
CATHA_28301	WD repeat-containing protein 44	UP	Na	Na	GO:0031267	small GTPase binding	GO:0016021	integral component of membrane	G3DSA:2.130.10.10	Na	WD REPEAT DOMAIN 44 (PTHR14221);TRANSDUCIN/WD40 REPEAT-LIKE SUPERFAMILY PROTEIN (PTHR14221:SF29)	WD domain, G-beta repeat (PF00400)	Na	G protein beta WD-40 repeat signature (PR00320)	Na	Trp-Asp (WD) repeats profile. (PS50082);Trp-Asp (WD) repeats circular profile. (PS50294)	WD40_4 (SM00320)	Na	WD40 repeat-like (SSF50978)	Na	Na	Na	module_1	0.826018	3.5933e-05	0.857225	0.000468026	0.887292	0.000119036	0.00927977	0.98338	0.892047	9.23016e-05
CATHA_28430	hypothetical protein	UP	Na	Na	Na	Na	Na	Na	Na	Na	LATE EMBRYOGENESIS ABUNDANT PROTEIN (PTHR31852:SF151);LATE EMBRYOGENESIS ABUNDANT (LEA) HYDROXYPROLINE-RICH GLYCOPROTEIN FAMILY (PTHR31852)	Late embryogenesis abundant protein (PF03168)	Na	Na	Na	Na	Na	Na	LEA14-like (SSF117070)	Na	Na	Na	module_1	0.953559	3.71812e-09	0.679682	0.0216677	0.716508	0.0131662	0.0380595	0.930216	0.730896	0.0105853
CATHA_28440	WRKY domain-containing protein	UP	GO:0006355;GO:0010200;GO:0007263;GO:0009739;GO:0042742;GO:1903507;GO:2000113;GO:0006412	regulation of transcription, DNA-templated;response to chitin;nitric oxide mediated signal transduction;response to gibberellin;defense response to bacterium;negative regulation of nucleic acid-templated transcription;negative regulation of cellular macromolecule biosynthetic process;translation	GO:0043565;GO:0003700;GO:0001067;GO:0003690;GO:0005515;GO:0003735	sequence-specific DNA binding;DNA-binding transcription factor activity;regulatory region nucleic acid binding;double-stranded DNA binding;protein binding;structural constituent of ribosome	GO:0005634;GO:0005840;GO:0016021	nucleus;ribosome;integral component of membrane	G3DSA:2.20.25.80	Na	WRKY TRANSCRIPTION FACTOR 30-RELATED-RELATED (PTHR32096);WRKY TRANSCRIPTION FACTOR 63-RELATED (PTHR32096:SF87)	WRKY DNA -binding domain (PF03106)	Na	Na	Na	WRKY domain profile. (PS50811)	WRKY_cls (SM00774)	Na	WRKY DNA-binding domain (SSF118290)	Na	Na	Na	module_1	0.992916	2.10377e-14	0.571768	0.0588328	0.606158	0.0454009	0.0570704	0.893236	0.626343	0.0380789
CATHA_28478	probable E3 ubiquitin-protein ligase RHB1A	UP	GO:0016567	protein ubiquitination	GO:0008270;GO:0004842;GO:0016874	zinc ion binding;ubiquitin-protein transferase activity;ligase activity	GO:0005829;GO:0016021	cytosol;integral component of membrane	Zinc/RING finger domain (G3DSA:3.30.40.10)	Na	ZINC FINGER, RING/FYVE/PHD-TYPE (PTHR46463);E3 UBIQUITIN-PROTEIN LIGASE (PTHR46463:SF44)	RING-H2 zinc finger domain (PF12678)	Na	Na	Na	Zinc finger RING-type profile. (PS50089)	ring_2 (SM00184)	Na	RING/U-box (SSF57850)	Na	KEGG:R03876	EC:6.-.-.-	module_1	0.778852	0.000189015	0.866849	0.000316164	0.895996	7.52764e-05	0.00011312	0.999785	0.897426	6.88912e-05
CATHA_28575	Usp domain-containing protein	UP	Na	Na	Na	Na	Na	Na	HUPs (G3DSA:3.40.50.620)	USP_Like (cd00293)	ADENINE NUCLEOTIDE ALPHA HYDROLASES-LIKE SUPERFAMILY PROTEIN (PTHR31964);ADENINE NUCLEOTIDE ALPHA HYDROLASES-LIKE SUPERFAMILY PROTEIN (PTHR31964:SF113)	Universal stress protein family (PF00582)	Na	Universal stress protein signature (PR01438)	Na	Na	Na	Na	Adenine nucleotide alpha hydrolases-like (SSF52402)	Na	Na	Na	module_1	0.85388	1.06925e-05	0.853252	0.000542006	0.884351	0.000136704	0.190659	0.595428	0.912231	2.60519e-05
CATHA_28589	UV excision repair protein	UP	Na	Na	Na	Na	GO:0016021	integral component of membrane	Na	Na	BNAANNG41370D PROTEIN (PTHR36715)	Na	Na	Na	Na	Na	Na	Na	Na	Na	Na	Na	module_1	0.964957	5.51909e-10	0.704376	0.0157084	0.738687	0.00932288	0.041761	0.92321	0.752453	0.00724762
CATHA_28963	LOB domain-containing protein	UP	Na	Na	GO:0004088	carbamoyl-phosphate synthase (glutamine-hydrolyzing) activity	Na	Na	Na	Na	LOB DOMAIN-CONTAINING PROTEIN 4-RELATED (PTHR31301);LOB DOMAIN-CONTAINING PROTEIN 1-LIKE (PTHR31301:SF149)	Lateral organ boundaries (LOB) domain (PF03195)	Na	Na	Na	LOB domain profile. (PS50891)	Na	Na	Na	Na	Na	EC:6.3.5.5	module_1	0.915725	2.3134e-07	0.689292	0.0192437	0.727173	0.0111542	0.110664	0.78013	0.755297	0.00689016
CATHA_29269	Isochorismate synthase	UP	GO:0042372;GO:0006952;GO:0009697;GO:0055085	phylloquinone biosynthetic process;defense response;salicylic acid biosynthetic process;transmembrane transport	GO:0008909;GO:0022857	isochorismate synthase activity;transmembrane transporter activity	GO:0009536;GO:0016021	plastid;integral component of membrane	Anthranilate synthase (G3DSA:3.60.120.10)	Na	PTHR47253;ISOCHORISMATE SYNTHASE 2, CHLOROPLASTIC (PTHR47253:SF4)	chorismate binding enzyme (PF00425)	Na	Na	Na	Na	Na	Na	ADC synthase (SSF56322)	isochor_syn: isochorismate synthase (TIGR00543)	KEGG:R01717	EC:5.4.4.2	module_1	0.962942	8.06325e-10	0.637181	0.0345565	0.659998	0.0272234	0.0302048	0.945512	0.661288	0.0268318
CATHA_29296	WRKY domain-containing protein	UP	GO:0006355;GO:0006952	regulation of transcription, DNA-templated;defense response	GO:0043565;GO:0003700	sequence-specific DNA binding;DNA-binding transcription factor activity	GO:0005634	nucleus	G3DSA:2.20.25.80	Na	WRKY TRANSCRIPTION FACTOR 61-RELATED (PTHR31429:SF86);WRKY TRANSCRIPTION FACTOR 36-RELATED (PTHR31429)	WRKY DNA -binding domain (PF03106)	Na	Na	Na	WRKY domain profile. (PS50811)	WRKY_cls (SM00774)	Na	WRKY DNA-binding domain (SSF118290)	Na	Na	Na	module_1	0.953212	3.91737e-09	0.727788	0.0110627	0.756938	0.00671267	0.0472292	0.912106	0.770058	0.00522248
CATHA_29341	tabersonine 16-hydroxylase 2-like	UP	Na	Na	Na	Na	Na	Na	Cytochrome p450 (G3DSA:1.10.630.10)	Na	CYTOCHROME P450 71B11-RELATED (PTHR47956);CYTOCHROME P450 71D10 (PTHR47956:SF94)	Cytochrome P450 (PF00067)	Na	P450 superfamily signature (PR00385);E-class P450 group I signature (PR00463)	Cytochrome P450 cysteine heme-iron ligand signature. (PS00086)	Na	Na	Na	Cytochrome P450 (SSF48264)	Na	Na	Na	module_1	0.856786	9.28977e-06	0.857988	0.000453023	0.88565	0.000129899	0.021349	0.961891	0.885252	0.000131216
CATHA_29347	Methyltransferase	UP	GO:0032259;GO:0006355	methylation;regulation of transcription, DNA-templated	GO:0008168;GO:0016829;GO:0008270	methyltransferase activity;lyase activity;zinc ion binding	GO:0005802;GO:0005768;GO:0016021;GO:0005634	trans-Golgi network;endosome;integral component of membrane;nucleus	Vaccinia Virus protein VP39 (G3DSA:3.40.50.150)	Na	METHYLTRANSFERASE PMT18-RELATED (PTHR10108:SF1134);SAM-DEPENDENT METHYLTRANSFERASE (PTHR10108)	Putative S-adenosyl-L-methionine-dependent methyltransferase (PF03141)	Na	Na	Na	Na	Na	Na	S-adenosyl-L-methionine-dependent methyltransferases (SSF53335)	Na	Na	EC:2.1.1.- ;EC:4.-.-.-	module_1	0.942427	1.64386e-08	0.720655	0.0123149	0.740949	0.00899974	0.0302164	0.945489	0.740925	0.00900053
CATHA_29368	Transcription factor MYB31	UP	Na	Na	Na	Na	GO:0005634	nucleus	G3DSA:1.10.10.60	SANT (cd00167)	MYB FAMILY TRANSCRIPTION FACTOR (PTHR10641);TRANSCRIPTION FACTOR MYB-HB-LIKE FAMILY-RELATED (PTHR10641:SF1292)	Myb-like DNA-binding domain (PF00249)	Na	Na	Na	Myb-type HTH DNA-binding domain profile. (PS51294)	sant (SM00717)	Na	Formin homology 2 domain (FH2 domain) (SSF101447);Homeodomain-like (SSF46689)	Na	Na	Na	module_1	0.845345	1.5878e-05	0.794774	0.00301711	0.809551	0.00210276	-0.0932112	0.817416	0.781601	0.00405782
CATHA_29405	NAC domain-containing protein	UP	GO:0006355	regulation of transcription, DNA-templated	GO:0003677	DNA binding	GO:0016021	integral component of membrane	G3DSA:3.30.310.150	Na	NAC DOMAIN-CONTAINING PROTEIN 100 (PTHR31744:SF104);PROTEIN CUP-SHAPED COTYLEDON 2-RELATED (PTHR31744)	No apical meristem (NAM) protein (PF02365)	Na	Na	Na	NAC domain profile. (PS51005)	Na	Na	NAC domain (SSF101941)	Na	Na	Na	module_1	0.981185	8.97703e-12	0.634491	0.0354195	0.673266	0.0233509	0.120041	0.759564	0.704315	0.0157229
CATHA_29558	Tobamovirus multiplication protein 1	UP	GO:0046786	viral replication complex formation and maintenance	GO:0005515	protein binding	GO:0005774;GO:0000325;GO:0016021	vacuolar membrane;plant-type vacuole;integral component of membrane	Na	Na	TOBAMOVIRUS MULTIPLICATION PROTEIN 1 (PTHR31142:SF1);TOBAMOVIRUS MULTIPLICATION PROTEIN 1-LIKE ISOFORM X1 (PTHR31142)	Protein of unknown function (DUF1084) (PF06454)	Na	Na	Na	Na	Na	Na	Na	Na	Na	Na	module_1	0.882483	2.33813e-06	0.81518	0.00181039	0.830038	0.00120417	-0.066844	0.873175	0.806116	0.00228743
CATHA_29561	probable serine/threonine-protein kinase PBL23	UP	GO:0006468	protein phosphorylation	GO:0016301;GO:0016773;GO:0140096;GO:0005524	kinase activity;phosphotransferase activity, alcohol group as acceptor;catalytic activity, acting on a protein;ATP binding	Na	Na	Transferase(Phosphotransferase) domain 1 (G3DSA:1.10.510.10);Phosphorylase Kinase; domain 1 (G3DSA:3.30.200.20)	STKc_IRAK (cd14066)	OS07G0668900 PROTEIN (PTHR47985);SERINE/THREONINE-PROTEIN KINASE CDL1-LIKE (PTHR47985:SF56)	Protein kinase domain (PF00069)	Na	Na	Protein kinases ATP-binding region signature. (PS00107);Serine/Threonine protein kinases active-site signature. (PS00108)	Protein kinase domain profile. (PS50011)	serkin_6 (SM00220)	Na	Protein kinase-like (PK-like) (SSF56112)	Na	Na	EC:2.7.1.-	module_1	0.941912	1.74874e-08	0.702982	0.0160342	0.73005	0.0107099	0.0784649	0.849137	0.74552	0.00828062
CATHA_29770	Transferase, transferring glycosyl groups, putative	UP	Na	Na	GO:0008375	acetylglucosaminyltransferase activity	GO:0016021	integral component of membrane	G3DSA:3.90.550.50	Na	FRINGE-RELATED (PTHR10811);PTHR10811:SF89	Protein of unknown function, DUF604 (PF04646)	Na	Na	Na	Na	Na	Na	Na	Na	Na	Na	module_1	0.865965	5.8612e-06	0.739502	0.00921075	0.765046	0.00574966	-0.170174	0.643268	0.732509	0.0103154
CATHA_29861	Peroxisomal nicotinamide adenine dinucleotide carrier	UP	GO:0043132;GO:0044375;GO:0006465	NAD transport;regulation of peroxisome size;signal peptide processing	GO:0003676	nucleic acid binding	GO:0042579;GO:0005774;GO:0016021;GO:0005787	microbody;vacuolar membrane;integral component of membrane;signal peptidase complex	Mitochondrial carrier domain (G3DSA:1.50.40.10)	Na	PEROXISOMAL NICOTINAMIDE ADENINE DINUCLEOTIDE CARRIER (PTHR45683:SF8);MITOCHONDRIAL NICOTINAMIDE ADENINE DINUCLEOTIDE TRANSPORTER 1-RELATED-RELATED (PTHR45683)	Mitochondrial carrier protein (PF00153)	Na	Na	Na	Solute carrier (Solcar) repeat profile. (PS50920)	Na	Na	Mitochondrial carrier (SSF103506)	Na	Na	Na	module_1	0.980903	9.89559e-12	0.660935	0.0269636	0.693834	0.0181828	0.0238961	0.957279	0.702675	0.016096
CATHA_29985	PPPDE domain-containing protein	UP	GO:0016579;GO:0018215;GO:0006468	protein deubiquitination;protein phosphopantetheinylation;protein phosphorylation	GO:0016787;GO:0140096;GO:0030247;GO:0016773;GO:0016301	hydrolase activity;catalytic activity, acting on a protein;polysaccharide binding;phosphotransferase activity, alcohol group as acceptor;kinase activity	GO:0016021	integral component of membrane	G3DSA:3.90.1720.30	Na	DESUMOYLATING ISOPEPTIDASE (PTHR12378);THIOL PEPTIDASE FAMILY PROTEIN, PUTATIVE-RELATED (PTHR12378:SF53)	PPPDE putative peptidase domain (PF05903)	Na	Na	Na	PPPDE domain profile. (PS51858)	DUF862_2a (SM01179)	Na	Na	Na	Na	EC:3.-.-.- ;EC:2.7.1.-	module_1	0.939999	2.18838e-08	0.745634	0.00826494	0.775559	0.00463334	0.135701	0.72373	0.797756	0.00279597
CATHA_30025	metalloendoproteinase 1-MMP	UP	GO:0006508;GO:0030574;GO:0030198;GO:0006457	proteolysis;collagen catabolic process;extracellular matrix organization;protein folding	GO:0004222;GO:0008270;GO:0004252;GO:0051082;GO:0005524	metalloendopeptidase activity;zinc ion binding;serine-type endopeptidase activity;unfolded protein binding;ATP binding	GO:0031012;GO:0005886;GO:0016021	extracellular matrix;plasma membrane;integral component of membrane	Collagenase (Catalytic Domain) (G3DSA:3.40.390.10)	ZnMc_MMP (cd04278)	MATRIXIN FAMILY PROTEIN-RELATED (PTHR10201:SF266);MATRIX METALLOPROTEINASE (PTHR10201)	Matrixin (PF00413);Putative peptidoglycan binding domain (PF01471)	Na	Matrixin signature (PR00138)	Na	Na	col_5 (SM00235)	Na	Metalloproteases (zincins), catalytic domain (SSF55486);PGBD-like (SSF47090)	Na	Na	EC:3.4.24.- EC:3.4.24.11 EC:3.4.24.14 EC:3.4.24.17 EC:3.4.24.18 EC:3.4.24.19 EC:3.4.24.21 EC:3.4.24.22 EC:3.4.24.23 EC:3.4.24.24 EC:3.4.24.35 EC:3.4.24.37 EC:3.4.24.55 EC:3.4.24.56 EC:3.4.24.57 EC:3.4.24.59 EC:3.4.24.61 EC:3.4.24.64 EC:3.4.24.69 EC:3.4.24.70 EC:3.4.24.71 EC:3.4.24.72 ;EC:3.4.19.1 EC:3.4.21.- EC:3.4.21.1 EC:3.4.21.10 EC:3.4.21.102 EC:3.4.21.20 EC:3.4.21.21 EC:3.4.21.22 EC:3.4.21.2…	module_1	0.95397	3.50013e-09	0.687644	0.0196867	0.730684	0.010615	0.13206	0.73242	0.764786	0.00578162
CATHA_30028	Pentatricopeptide repeat-containing protein	UP	GO:1900865;GO:0006633;GO:0015074;GO:0006355	chloroplast RNA modification;fatty acid biosynthetic process;DNA integration;regulation of transcription, DNA-templated	GO:0008270;GO:0004315;GO:0003676;GO:0003700;GO:0016787	zinc ion binding;3-oxoacyl-[acyl-carrier-protein] synthase activity;nucleic acid binding;DNA-binding transcription factor activity;hydrolase activity	GO:0009507;GO:0005634	chloroplast;nucleus	G3DSA:1.25.40.10	Na	PPR CONTAINING PLANT-LIKE PROTEIN (PTHR47928:SF110);REPEAT-CONTAINING PROTEIN, PUTATIVE-RELATED (PTHR47928)	PPR repeat family (PF13041);PPR repeat (PF01535)	Na	Na	Na	Pentatricopeptide (PPR) repeat profile. (PS51375)	Na	Na	Na	PPR: pentatricopeptide repeat domain (TIGR00756)	Na	EC:2.3.1.41 ;EC:3.-.-.-	module_1	0.604903	0.00883843	0.822192	0.00150512	0.838926	0.000897752	-0.0880239	0.828428	0.828604	0.00125476
CATHA_30059	Transmembrane protein	UP	Na	Na	Na	Na	GO:0016021	integral component of membrane	Na	Na	PROTEIN, PUTATIVE-RELATED (PTHR35307:SF3);PROTEIN, PUTATIVE-RELATED (PTHR35307)	Na	Na	Na	Na	Prokaryotic membrane lipoprotein lipid attachment site profile. (PS51257)	Na	Na	Na	Na	Na	Na	module_1	0.647226	0.00429556	0.556608	0.0657869	0.610468	0.0436782	-0.0459476	0.914968	0.638165	0.034251
CATHA_30061	Autophagy-related protein (Fragment)	UP	GO:0006914;GO:0006995;GO:0106074	autophagy;cellular response to nitrogen starvation;aminoacyl-tRNA metabolism involved in translational fidelity	GO:0002161	aminoacyl-tRNA editing activity	GO:0005874;GO:0005737;GO:0016020	microtubule;cytoplasm;membrane	G3DSA:3.10.20.90	Ubl_ATG8 (cd16128)	MICROTUBULE-ASSOCIATED PROTEINS 1A/1B LIGHT CHAIN 3-RELATED (PTHR10969);AUTOPHAGY-RELATED PROTEIN (PTHR10969:SF77)	Autophagy protein Atg8 ubiquitin like (PF02991)	Na	Na	Na	Na	Na	Na	Ubiquitin-like (SSF54236)	Na	Na	Na	module_1	0.624907	0.00636136	0.709326	0.0146543	0.753427	0.00711689	0.0518937	0.903457	0.783824	0.00386325
CATHA_30440	hypothetical protein	UP	Na	Na	Na	Na	Na	Na	G3DSA:1.10.10.60;G3DSA:3.40.50.2300	REC_typeB_ARR-like (cd17584)	TWO-COMPONENT RESPONSE REGULATOR (PTHR43874);TWO-COMPONENT RESPONSE REGULATOR ORR22 (PTHR43874:SF129)	Response regulator receiver domain (PF00072)	Na	Na	Na	Response regulatory domain profile. (PS50110)	REC_2 (SM00448)	Na	Homeodomain-like (SSF46689);CheY-like (SSF52172)	myb_SHAQKYF: myb-like DNA-binding domain, SHAQKYF class (TIGR01557)	Na	Na	module_1	0.967262	3.50436e-10	0.710704	0.0143937	0.744208	0.00847951	0.0858404	0.833261	0.762084	0.00609407
CATHA_30441	amino-acid permease BAT1 homolog	UP	GO:0006865;GO:1902001;GO:0015807;GO:0006835;GO:0015718;GO:0098655	amino acid transport;fatty acid transmembrane transport;L-amino acid transport;dicarboxylic acid transport;monocarboxylic acid transport;cation transmembrane transport	GO:0015180;GO:0005313;GO:0015185;GO:0015181;GO:0015189	L-alanine transmembrane transporter activity;L-glutamate transmembrane transporter activity;gamma-aminobutyric acid transmembrane transporter activity;arginine transmembrane transporter activity;L-lysine transmembrane transporter activity	GO:0016021	integral component of membrane	G3DSA:1.20.1740.10	Na	AMINO-ACID PERMEASE BAT1 HOMOLOG (PTHR45649:SF48);AMINO-ACID PERMEASE BAT1 (PTHR45649)	Amino acid permease (PF13520)	AA_transporter (PIRSF006060)	Na	Amino acid permeases signature. (PS00218)	Na	Na	Na	Na	2A0304: amino acid permease (TIGR00907)	Na	Na	module_1	0.977214	3.13337e-11	0.663909	0.0260402	0.700108	0.0167003	0.116866	0.766619	0.727478	0.0110931
CATHA_30468	Zinc finger protein LSD1	UP	GO:0010602;GO:0002240;GO:0010618;GO:0009862;GO:0010104;GO:0010310;GO:0009626;GO:0001666;GO:0000303;GO:0060548	regulation of 1-aminocyclopropane-1-carboxylate metabolic process;response to molecule of oomycetes origin;aerenchyma formation;systemic acquired resistance, salicylic acid mediated signaling pathway;regulation of ethylene-activated signaling pathway;regulation of hydrogen peroxide metabolic process;plant-type hypersensitive response;response to hypoxia;response to superoxide;negative regulation …	GO:0005515	protein binding	GO:0005634	nucleus	Na	Na	LSD1-LIKE PROTEIN (PTHR31747:SF19);PROTEIN LSD1 (PTHR31747)	LSD1 zinc finger (PF06943)	Na	Na	Na	Na	Na	Na	Multiheme cytochromes (SSF48695)	LSD1: zinc finger domain, LSD1 subclass (TIGR01053)	Na	Na	module_1	0.503659	0.0355392	0.796769	0.00286515	0.820072	0.00159704	-0.298196	0.358739	0.780828	0.00414153
CATHA_30640	hypothetical protein	UP	Na	Na	Na	Na	Na	Na	Na	Na	ZINC ION-BINDING PROTEIN (PTHR33248)	GRF zinc finger (PF06839)	Na	Na	Na	Na	Na	Na	Na	Na	Na	Na	module_1	0.664116	0.00311983	0.896625	7.22815e-05	0.899077	6.19874e-05	-0.120175	0.759272	0.865113	0.000337879
CATHA_30663	Myosin-binding protein 1	UP	Na	Na	GO:0017022	myosin binding	GO:0016021	integral component of membrane	Na	Na	MYOSIN-BINDING PROTEIN 1 (PTHR31448:SF32);MYOSIN-BINDING PROTEIN 2 (PTHR31448)	Zein-binding (PF04576)	Na	Na	Na	GTD-binding domain profile. (PS51775)	Na	Na	Na	Na	Na	Na	module_1	0.687235	0.00195619	0.820387	0.00158265	0.851781	0.000571744	-0.118846	0.762248	0.841142	0.000834964
CATHA_30760	Slit 2 protein like	UP	Na	Na	Na	Na	Na	Na	Na	Na	MTN26 (PTHR33881:SF10);NEUROGENIC LOCUS NOTCH-LIKE PROTEIN (PTHR33881)	Na	Na	Na	Na	Na	Na	Na	Na	Na	Na	Na	module_1	0.924742	1.05212e-07	0.760195	0.00633397	0.787575	0.00359023	0.0470596	0.912461	0.801634	0.00253858
CATHA_30762	kinetochore protein SPC24 homolog isoform X1	UP	Na	Na	Na	Na	Na	Na	Na	Na	KINETOCHORE PROTEIN SPC24 HOMOLOG-RELATED (PTHR35730:SF2);KINETOCHORE PROTEIN SPC24 HOMOLOG-RELATED (PTHR35730)	Na	Na	Na	Na	Na	Na	Na	Na	Na	Na	Na	module_1	0.898547	8.36925e-07	0.798769	0.0027321	0.823895	0.00143135	0.130363	0.736181	0.842995	0.000789705
CATHA_31014	UDP-arabinopyranose mutase	UP	GO:0071669;GO:0033356;GO:0042546;GO:0009555;GO:0019567;GO:0046686;GO:0071555	plant-type cell wall organization or biogenesis;UDP-L-arabinose metabolic process;cell wall biogenesis;pollen development;arabinose biosynthetic process;response to cadmium ion;cell wall organization	GO:0052691;GO:0016757;GO:0003735;GO:0005515	UDP-arabinopyranose mutase activity;transferase activity, transferring glycosyl groups;structural constituent of ribosome;protein binding	GO:0005829;GO:0005794;GO:0042788;GO:0005618;GO:0005774;GO:0031984;GO:0009536	cytosol;Golgi apparatus;polysomal ribosome;cell wall;vacuolar membrane;organelle subcompartment;plastid	Na	Na	ALPHA-1,4-GLUCAN-PROTEIN SYNTHASE [UDP-FORMING]-LIKE PROTEIN (PTHR31682:SF19);UDP-ARABINOSE MUTASE (PTHR31682)	Reversibly glycosylated polypeptide (PF03214)	UPTG (PIRSF016429)	Na	Na	Na	Na	Na	Nucleotide-diphospho-sugar transferases (SSF53448)	Na	Na	EC:5.4.99.30 ;EC:2.4.-.-	module_1	0.821672	4.26617e-05	0.808081	0.00219105	0.840559	0.000852687	-0.0984816	0.80627	0.828864	0.00124508
CATHA_31124	Myosin heavy chain kinase B	UP	GO:0016310	phosphorylation	GO:0016301	kinase activity	Na	Na	G3DSA:2.130.10.10	WD40 (cd00200)	MYOSIN HEAVY CHAIN KINASE B-LIKE (PTHR22844:SF353);F-BOX AND WD40 DOMAIN PROTEIN (PTHR22844)	WD domain, G-beta repeat (PF00400);Nucleoporin Nup120/160 (PF11715)	Na	G protein beta WD-40 repeat signature (PR00320)	Na	Trp-Asp (WD) repeats profile. (PS50082);Trp-Asp (WD) repeats circular profile. (PS50294)	WD40_4 (SM00320)	Na	WD40 repeat-like (SSF50978)	Na	Na	Na	module_1	0.981305	8.60062e-12	0.617302	0.0411222	0.649081	0.0306372	0.0923386	0.819432	0.667944	0.02486
CATHA_31170	hypothetical protein	UP	Na	Na	Na	Na	Na	Na	Na	Na	Na	Na	Na	Na	Na	Na	Na	Na	Na	Na	Na	Na	module_1	0.662872	0.00319502	0.67535	0.0227715	0.703396	0.0159678	-0.411929	0.178116	0.653985	0.0290522
CATHA_31326	bifunctional 3-dehydroquinate dehydratase/shikimate dehydrogenase, chloroplastic-like	UP	Na	Na	Na	Na	Na	Na	G3DSA:3.40.50.720;Leucine Dehydrogenase (G3DSA:3.40.50.10860);Aldolase class I (G3DSA:3.20.20.70)	DHQase_I (cd00502);NAD_bind_Shikimate_DH (cd01065)	SHIKIMATE DEHYDROGENASE (PTHR21089);DEHYDROQUINATE DEHYDRATASE/SHIKIMATE DEHYDROGENASE (PTHR21089:SF10)	Type I 3-dehydroquinase (PF01487);Shikimate 5'-dehydrogenase C-terminal domain (PF18317);Shikimate dehydrogenase substrate binding domain (PF08501)	Na	Na	Na	Na	Na	Na	Aminoacid dehydrogenase-like, N-terminal domain (SSF53223);Aldolase (SSF51569);NAD(P)-binding Rossmann-fold domains (SSF51735)	Na	Na	Na	module_1	0.921262	1.43973e-07	0.785719	0.0037415	0.807444	0.00221724	0.0178312	0.968155	0.801537	0.00254466
CATHA_31453	DUF641 domain-containing protein	UP	GO:0009959;GO:0009639	negative gravitropism;response to red or far red light	Na	Na	Na	Na	Na	Na	PROTEIN GRAVITROPIC IN THE LIGHT 1 (PTHR31161);OS01G0203800 PROTEIN (PTHR31161:SF13)	Plant protein of unknown function (DUF641) (PF04859)	Na	Na	Na	Na	Na	Na	Na	Na	Na	Na	module_1	0.846505	1.50856e-05	0.714339	0.0135994	0.721694	0.0121241	0.181474	0.616961	0.733112	0.0102044
CATHA_31495	epidermis-specific secreted glycoprotein EP1-like	UP	GO:0048544;GO:1904383;GO:0071456;GO:0006833	recognition of pollen;response to sodium phosphate;cellular response to hypoxia;water transport	GO:0030246;GO:0005539	carbohydrate binding;glycosaminoglycan binding	GO:0005618;GO:0005576;GO:0099503;GO:0005774;GO:0005739;GO:0005794;GO:0005829;GO:0016021	cell wall;extracellular region;secretory vesicle;vacuolar membrane;mitochondrion;Golgi apparatus;cytosol;integral component of membrane	Agglutinin (G3DSA:2.90.10.10)	B_lectin (cd00028)	PTHR32444;EPIDERMIS-SPECIFIC SECRETED GLYCOPROTEIN EP1-LIKE (PTHR32444:SF57)	D-mannose binding lectin (PF01453)	Na	Na	Na	Bulb-type lectin domain profile. (PS50927)	blect_4 (SM00108)	Na	alpha-D-mannose-specific plant lectins (SSF51110)	Na	Na	Na	module_1	0.931031	5.76652e-08	0.752034	0.00730545	0.78605	0.00371852	0.0148377	0.973545	0.794612	0.00302948
CATHA_31756	Ocs element-binding factor 1	UP	GO:0006355;GO:1903508	regulation of transcription, DNA-templated;positive regulation of nucleic acid-templated transcription	GO:0003700;GO:0000976	DNA-binding transcription factor activity;transcription regulatory region sequence-specific DNA binding	GO:0005634	nucleus	G3DSA:1.20.5.170	bZIP_plant_GBF1 (cd14702)	BZIP TRANSCRIPTION FACTOR 53 (PTHR45764:SF34);BZIP TRANSCRIPTION FACTOR 44 (PTHR45764)	bZIP transcription factor (PF00170)	Na	Na	Basic-leucine zipper (bZIP) domain signature. (PS00036)	Basic-leucine zipper (bZIP) domain profile. (PS50217)	brlzneu (SM00338)	Na	Leucine zipper domain (SSF57959)	Na	Na	Na	module_1	0.930999	5.78278e-08	0.700758	0.0165402	0.731635	0.0104411	0.269793	0.416651	0.769046	0.0053273
CATHA_31765	H(+)-exporting diphosphatase	UP	GO:1902600;GO:0006457	proton transmembrane transport;protein folding	GO:0009678;GO:0004427;GO:0005509;GO:0051082;GO:0030246	pyrophosphate hydrolysis-driven proton transmembrane transporter activity;inorganic diphosphatase activity;calcium ion binding;unfolded protein binding;carbohydrate binding	GO:0016021;GO:0005783	integral component of membrane;endoplasmic reticulum	Na	Na	K(+)-INSENSITIVE PYROPHOSPHATE-ENERGIZED PROTON PUMP (PTHR31998);PYROPHOSPHATE-ENERGIZED VACUOLAR MEMBRANE PROTON PUMP-LIKE (PTHR31998:SF47)	Inorganic H+ pyrophosphatase (PF03030)	H+-PPtase (PIRSF001265)	Na	Na	Na	Na	Na	Na	V_PPase: V-type H(+)-translocating pyrophosphatase (TIGR01104)	KEGG:R00004	EC:7.1.3.1 ;EC:3.6.1.1	module_1	0.760982	0.000321285	0.828146	0.0012684	0.835064	0.00102456	-0.0906626	0.822666	0.808609	0.00216153
CATHA_31938	putative late blight resistance protein homolog R1A-3	UP	GO:0006952;GO:0051702;GO:0012501;GO:0006955;GO:0051707;GO:0033554	defense response;biological process involved in interaction with symbiont;programmed cell death;immune response;response to other organism;cellular response to stress	GO:0043531	ADP binding	GO:0005737;GO:0016020	cytoplasm;membrane	G3DSA:3.40.50.300;Ribonuclease Inhibitor (G3DSA:3.80.10.10);G3DSA:1.10.8.430	Na	DISEASE RESISTANCE PROTEIN RP (PTHR23155);DISEASE RESISTANCE RPP8-LIKE PROTEIN 3-RELATED (PTHR23155:SF1085)	NB-ARC domain (PF00931)	Na	Disease resistance protein signature (PR00364)	Na	Na	Na	Na	L domain-like (SSF52058);P-loop containing nucleoside triphosphate hydrolases (SSF52540)	Na	Na	Na	module_1	0.702203	0.00141515	0.764365	0.00582857	0.786878	0.00364113	-0.143415	0.706083	0.777731	0.00441718
CATHA_32146	hypothetical protein	UP	Na	Na	Na	Na	Na	Na	Na	Na	TRANSMEMBRANE PROTEIN (PTHR33128:SF6);OS05G0103400 PROTEIN (PTHR33128)	Protein of unknown function (DUF3339) (PF11820)	Na	Na	Na	Na	Na	Na	Na	Na	Na	Na	module_1	0.897776	8.82814e-07	0.784642	0.00379716	0.803074	0.00246097	-0.0972044	0.808961	0.775017	0.00467855
CATHA_32148	hypothetical protein	UP	Na	Na	Na	Na	Na	Na	Na	Na	OS05G0103400 PROTEIN (PTHR33128);OS01G0849500 PROTEIN (PTHR33128:SF54)	Protein of unknown function (DUF3339) (PF11820)	Na	Na	Na	Na	Na	Na	Na	Na	Na	Na	module_1	0.871051	4.4641e-06	0.731582	0.0104488	0.770782	0.0051428	0.0335019	0.93888	0.794643	0.00302782
CATHA_32149	V-type sodium ATPase subunit I	UP	Na	Na	Na	Na	GO:0016021	integral component of membrane	Na	Na	TRANSMEMBRANE PROTEIN (PTHR34781)	Na	Na	Na	Na	Na	Na	Na	Na	Na	Na	Na	module_1	0.990634	1.09561e-13	0.601527	0.0471156	0.641802	0.0329783	0.11234	0.776388	0.673307	0.0233386
CATHA_32152	WRKY domain-containing protein	UP	GO:0006355	regulation of transcription, DNA-templated	GO:0043565;GO:0003700	sequence-specific DNA binding;DNA-binding transcription factor activity	GO:0005634	nucleus	G3DSA:2.20.25.80	Na	WRKY TRANSCRIPTION FACTOR 43-RELATED (PTHR31221:SF111);WRKY TRANSCRIPTION FACTOR PROTEIN 1-RELATED (PTHR31221)	WRKY DNA -binding domain (PF03106)	Na	Na	Na	WRKY domain profile. (PS50811)	WRKY_cls (SM00774)	Na	WRKY DNA-binding domain (SSF118290)	Na	Na	Na	module_1	0.959625	1.4335e-09	0.709521	0.0146156	0.738363	0.0093826	0.0606097	0.88618	0.75034	0.00753915
CATHA_32288	Desiccation-related protein PCC13-62	UP	GO:0016567;GO:0015074;GO:0006412	protein ubiquitination;DNA integration;translation	GO:0019843;GO:0004842;GO:0003735;GO:0008270	rRNA binding;ubiquitin-protein transferase activity;structural constituent of ribosome;zinc ion binding	GO:0016021;GO:0005840	integral component of membrane;ribosome	Na	Na	DESICCATION-LIKE PROTEIN (PTHR31694);PTHR31694:SF16	Ferritin-like domain (PF13668)	Na	Na	Na	Na	Na	Na	Na	Na	KEGG:R03876	Na	module_1	0.968391	2.76014e-10	0.680046	0.0215806	0.71243	0.0140249	0.0717692	0.862777	0.730884	0.0105857
CATHA_32446	zinc finger CCCH domain-containing protein 20-like	UP	GO:0006355	regulation of transcription, DNA-templated	GO:0046872;GO:0003677;GO:0016787;GO:0003700	metal ion binding;DNA binding;hydrolase activity;DNA-binding transcription factor activity	GO:0005886	plasma membrane	CCCH zinc finger (G3DSA:4.10.1000.10)	Na	ZINC FINGER CCCH DOMAIN-CONTAINING PROTEIN 20 (PTHR14493:SF116);UNKEMPT FAMILY MEMBER (PTHR14493)	Zinc finger C-x8-C-x5-C-x3-H type (and similar) (PF00642)	Na	Na	Na	Zinc finger C3H1-type profile. (PS50103)	c3hfinal6 (SM00356)	Na	CCCH zinc finger (SSF90229)	Na	Na	EC:3.-.-.-	module_1	0.664668	0.00308669	0.575289	0.0573759	0.627157	0.0378139	0.0114221	0.979538	0.664835	0.0257869
CATHA_32457	hypothetical protein	UP	Na	Na	Na	Na	Na	Na	Na	Na	Na	Na	Na	Na	Na	Na	Na	Na	Na	Na	Na	Na	module_1	0.935513	3.61234e-08	0.725166	0.0115191	0.761342	0.00618633	0.129714	0.737535	0.789543	0.0034115
CATHA_32608	NB-ARC domain-containing protein	UP	GO:0006952;GO:0051702;GO:0012501;GO:0006955;GO:0051707;GO:0033554	defense response;biological process involved in interaction with symbiont;programmed cell death;immune response;response to other organism;cellular response to stress	GO:0043531;GO:0030246;GO:0005524;GO:0008270;GO:0003676	ADP binding;carbohydrate binding;ATP binding;zinc ion binding;nucleic acid binding	GO:0005737;GO:0016020	cytoplasm;membrane	G3DSA:3.40.50.300;G3DSA:1.10.8.430;Ribonuclease Inhibitor (G3DSA:3.80.10.10)	Na	DISEASE RESISTANCE RPP8-LIKE PROTEIN 3-RELATED (PTHR23155:SF1085);DISEASE RESISTANCE PROTEIN RP (PTHR23155)	Late blight resistance protein R1 (PF12061);NB-ARC domain (PF00931)	Na	Disease resistance protein signature (PR00364)	Na	Na	Na	Na	P-loop containing nucleoside triphosphate hydrolases (SSF52540);L domain-like (SSF52058)	Na	Na	Na	module_1	0.673496	0.0025936	0.783709	0.00387285	0.77069	0.00514995	0.150301	0.690056	0.744605	0.00842195
CATHA_32654	hypothetical protein	UP	Na	Na	Na	Na	Na	Na	Na	Na	Na	Na	Na	Na	Na	Na	Na	Na	Na	Na	Na	Na	module_1	0.929738	6.5517e-08	0.729775	0.0107561	0.763905	0.00589218	0.198145	0.578074	0.792598	0.00317515
CATHA_32656	UDP-3-O-acyl-N-acetylglucosamine deacetylase	UP	GO:0009245;GO:2001289;GO:0006661	lipid A biosynthetic process;lipid X metabolic process;phosphatidylinositol biosynthetic process	GO:0008759;GO:0103117;GO:0046872;GO:0016757	UDP-3-O-[3-hydroxymyristoyl] N-acetylglucosamine deacetylase activity;UDP-3-O-acyl-N-acetylglucosamine deacetylase activity;metal ion binding;transferase activity, transferring glycosyl groups	GO:0005739;GO:0070772;GO:0016021	mitochondrion;PAS complex;integral component of membrane	lpxc deacetylase (G3DSA:3.30.1700.10);lpxc deacetylase (G3DSA:3.30.230.20)	Na	UDP-3-O-ACYL-N-ACETYLGLUCOSAMINE DEACETYLASE 1, MITOCHONDRIAL-RELATED (PTHR33694)	UDP-3-O-acyl N-acetylglycosamine deacetylase (PF03331)	Na	Na	Na	Na	Na	Na	Ribosomal protein S5 domain 2-like (SSF54211)	lpxC: UDP-3-O-[3-hydroxymyristoyl] N-acetylglucosamine deacetylase (TIGR00325)	Na	EC:3.5.1.108 ;EC:3.5.1.108 ;EC:2.4.-.-	module_1	0.945335	1.14861e-08	0.716019	0.0132684	0.756299	0.00677794	0.122948	0.753094	0.785537	0.00374654
CATHA_32758	VQ domain-containing protein	UP	Na	Na	Na	Na	GO:0016021	integral component of membrane	Na	Na	VQ MOTIF-CONTAINING PROTEIN (PTHR33179);VQ MOTIF-CONTAINING PROTEIN (PTHR33179:SF29)	VQ motif (PF05678)	Na	Na	Na	Na	Na	Na	Na	Na	Na	Na	module_1	0.970161	1.87405e-10	0.690463	0.0189738	0.720107	0.0124401	0.0610538	0.885118	0.733257	0.0101767
CATHA_32873	Alkyl transferase	UP	GO:0016094;GO:0006486	polyprenol biosynthetic process;protein glycosylation	GO:0016765	transferase activity, transferring alkyl or aryl (other than methyl) groups	GO:0005783;GO:0016021	endoplasmic reticulum;integral component of membrane	G3DSA:3.40.1180.10	Cis_IPPS (cd00475)	DEHYDRODOLICHYL DIPHOSPHATE SYNTHASE FAMILY MEMBER (PTHR10291);ALKYL TRANSFERASE (PTHR10291:SF18)	Putative undecaprenyl diphosphate synthase (PF01255)	Na	Na	Undecaprenyl pyrophosphate synthase family signature. (PS01066)	Na	Na	Na	Undecaprenyl diphosphate synthase (SSF64005)	uppS: di-trans,poly-cis-decaprenylcistransferase (TIGR00055)	Na	EC:2.5.-.- EC:2.5.1.-	module_1	0.58111	0.0127392	0.840342	0.000858661	0.845834	0.000711988	0.0392373	0.92839	0.825537	0.00137183
CATHA_32882	probable RNA helicase SDE3	UP	GO:0006413;GO:0030036	translational initiation;actin cytoskeleton organization	GO:0004386;GO:0140098;GO:0003743;GO:0005524;GO:0003779	helicase activity;catalytic activity, acting on RNA;translation initiation factor activity;ATP binding;actin binding	GO:0008290;GO:0005737	F-actin capping protein complex;cytoplasm	G3DSA:3.40.50.300	SF2_C_DEAD (cd18787)	RNA HELICASE SDE3-RELATED (PTHR10887:SF440);DNA2/NAM7 HELICASE FAMILY (PTHR10887)	Helicase conserved C-terminal domain (PF00271)	Na	Na	Na	Superfamilies 1 and 2 helicase C-terminal domain profile. (PS51194)	helicmild6 (SM00490)	Na	P-loop containing nucleoside triphosphate hydrolases (SSF52540)	Na	Na	Na	module_1	0.653592	0.00381339	0.799522	0.00268194	0.834934	0.00102766	0.103752	0.795221	0.872059	0.00024982
CATHA_32883	Potassium transporter	UP	GO:0071805	potassium ion transmembrane transport	GO:0015079;GO:0015370	potassium ion transmembrane transporter activity;solute:sodium symporter activity	GO:0005886;GO:0016021	plasma membrane;integral component of membrane	Na	Na	OSMOTIC STRESS POTASSIUM TRANSPORTER (PTHR30540);POTASSIUM TRANSPORTER 5 (PTHR30540:SF94)	K+ potassium transporter (PF02705)	Na	Na	Na	Na	Na	Na	Na	kup: potassium uptake protein (TIGR00794)	Na	Na	module_1	0.841808	1.85841e-05	0.768395	0.00538118	0.786569	0.00367166	0.176096	0.629576	0.798338	0.00276095
CATHA_32969	hypothetical protein	UP	Na	Na	Na	Na	Na	Na	Na	Na	Na	Na	Na	Na	Na	Na	Na	Na	Na	Na	Na	Na	module_1	0.924669	1.05903e-07	0.764497	0.00581437	0.793323	0.00311544	0.0972282	0.808909	0.813611	0.00188457
CATHA_33007	U-box domain-containing protein 32	UP	GO:0016567;GO:0006468	protein ubiquitination;protein phosphorylation	GO:0004842;GO:0004672;GO:0005524;GO:0005515	ubiquitin-protein transferase activity;protein kinase activity;ATP binding;protein binding	GO:0005886	plasma membrane	Transferase(Phosphotransferase) domain 1 (G3DSA:1.10.510.10);Zinc/RING finger domain (G3DSA:3.30.40.10);HUPs (G3DSA:3.40.50.620);Phosphorylase Kinase; domain 1 (G3DSA:3.30.200.20)	RING-Ubox_WDSUB1_like (cd16655);STK_N (cd01989)	U-BOX DOMAIN-CONTAINING PROTEIN 32 (PTHR45647:SF22);OS02G0152300 PROTEIN (PTHR45647)	U-box domain (PF04564);Protein tyrosine and serine/threonine kinase (PF07714)	Na	Na	Protein kinases ATP-binding region signature. (PS00107)	U-box domain profile. (PS51698);Protein kinase domain profile. (PS50011)	Ubox_2 (SM00504)	Na	Protein kinase-like (PK-like) (SSF56112);RING/U-box (SSF57850)	Na	KEGG:R03876	Na	module_1	0.896236	9.78761e-07	0.675746	0.0226448	0.72219	0.0120507	0.152775	0.684083	0.772327	0.00497431
CATHA_33038	RNA polymerase 3 subunit RPC82 family protein	UP	Na	Na	Na	Na	Na	Na	Na	Na	PAR1 PROTEIN (PTHR33649);PAR1 PROTEIN (PTHR33649:SF2)	PAR1 protein (PF06521)	Na	Na	Na	Na	Na	Na	Na	Na	Na	Na	module_1	0.935929	3.45608e-08	0.699682	0.0168002	0.73449	0.00998439	0.136114	0.722737	0.767194	0.00550956
CATHA_33307	PPM-type phosphatase domain-containing protein	UP	GO:0006470;GO:0006869	protein dephosphorylation;lipid transport	GO:0004722;GO:0046872;GO:0008289	protein serine/threonine phosphatase activity;metal ion binding;lipid binding	GO:0005829;GO:0005634;GO:0016021;GO:0005886	cytosol;nucleus;integral component of membrane;plasma membrane	Phosphatase 2c; Domain 1 (G3DSA:3.60.40.10)	PP2Cc (cd00143)	PROTEIN PHOSPHATASE 2C 39-RELATED (PTHR13832:SF668);PROTEIN PHOSPHATASE 2C (PTHR13832)	Protein phosphatase 2C (PF00481)	Na	Na	Na	PPM-type phosphatase domain profile. (PS51746)	PP2C_4 (SM00332)	Na	PP2C-like (SSF81606)	Na	Na	EC:3.1.3.16	module_1	0.961427	1.05617e-09	0.70775	0.0150145	0.740654	0.00903906	-0.0287634	0.947994	0.740073	0.00913567
CATHA_33357	Chloride channel protein	UP	GO:1902476	chloride transmembrane transport	GO:0005247	voltage-gated chloride channel activity	GO:0009705;GO:0016021	plant-type vacuole membrane;integral component of membrane	G3DSA:3.10.580.10	CBS_pair_voltage-gated_CLC_euk_bac (cd04591);ClC_6_like (cd03685)	CHLORIDE CHANNEL PROTEIN (PTHR11689:SF148);CHLORIDE CHANNEL PROTEIN CLC FAMILY MEMBER (PTHR11689)	CBS domain (PF00571);Voltage gated chloride channel (PF00654)	Na	Plant CLC chloride channel signature (PR01120);Chloride channel signature (PR00762)	Na	CBS domain profile. (PS51371)	cbs_1 (SM00116)	Na	CBS-domain pair (SSF54631);Clc chloride channel (SSF81340)	Na	Na	Na	module_1	0.856883	9.24614e-06	0.828947	0.00124276	0.854708	0.000517864	-0.107304	0.78722	0.833394	0.00108073
CATHA_34012	hypothetical protein	UP	Na	Na	Na	Na	Na	Na	Ribonuclease Inhibitor (G3DSA:3.80.10.10)	Na	LEUCINE-RICH REPEAT RECEPTOR PROTEIN KINASE EMS1-LIKE (PTHR48061:SF2);LEUCINE-RICH REPEAT RECEPTOR PROTEIN KINASE EMS1-LIKE-RELATED (PTHR48061)	Leucine rich repeat N-terminal domain (PF08263);Leucine rich repeat (PF13855)	Na	Leucine-rich repeat signature (PR00019)	Na	Na	LRR_typ_2 (SM00369)	Na	RNI-like (SSF52047);L domain-like (SSF52058)	Na	Na	Na	module_1	0.698723	0.00152871	0.717873	0.0129026	0.75841	0.00654182	0.264872	0.427111	0.827333	0.00130155
CATHA_34161	Glutamate receptor	UP	GO:0034220;GO:0007186;GO:0035235	ion transmembrane transport;G protein-coupled receptor signaling pathway;ionotropic glutamate receptor signaling pathway	GO:0015276;GO:0038023	ligand-gated ion channel activity;signaling receptor activity	GO:0016021;GO:0005886;GO:0030054	integral component of membrane;plasma membrane;cell junction	G3DSA:3.40.190.10;G3DSA:1.10.287.70;G3DSA:3.40.50.2300	PBP1_GABAb_receptor_plant (cd19990);GluR_Plant (cd13686)	GLUTAMATE RECEPTOR (PTHR18966:SF508);IONOTROPIC GLUTAMATE RECEPTOR (PTHR18966)	Bacterial extracellular solute-binding proteins, family 3 (PF00497);Receptor family ligand binding region (PF01094);Ligand-gated ion channel (PF00060)	IGluLR_plant (PIRSF037090)	Na	Na	Na	GluR_14 (SM00079)	Na	Periplasmic binding protein-like II (SSF53850);Periplasmic binding protein-like I (SSF53822)	Na	Na	Na	module_1	0.977308	3.04802e-11	0.619752	0.0402507	0.650756	0.0301597	0.00703902	0.987408	0.660692	0.0270352
CATHA_34213	Xylose isomerase	UP	GO:0042732;GO:0019323;GO:0050832;GO:0042742	D-xylose metabolic process;pentose catabolic process;defense response to fungus;defense response to bacterium	GO:0009045;GO:0046872	xylose isomerase activity;metal ion binding	GO:0005774;GO:0005794;GO:0005783;GO:0044599;GO:0016021;GO:0099503;GO:0009536	vacuolar membrane;Golgi apparatus;endoplasmic reticulum;AP-5 adaptor complex;integral component of membrane;secretory vesicle;plastid	G3DSA:3.20.20.150	Na	XYLOSE ISOMERASE (PTHR32176);XYLOSE ISOMERASE (PTHR32176:SF41)	Na	Na	Xylose isomerase signature (PR00688)	Na	Xylose isomerase family profile. (PS51415)	Na	Na	Xylose isomerase-like (SSF51658)	xylose_isom_A: xylose isomerase (TIGR02630)	Na	EC:5.3.1.5	module_1	0.635236	0.00532672	0.797778	0.00279597	0.8035	0.00243322	-0.240688	0.479793	0.728456	0.0109414
CATHA_34240	Xyloglucan endotransglucosylase/hydrolase	UP	GO:0010411;GO:0071555;GO:0042546	xyloglucan metabolic process;cell wall organization;cell wall biogenesis	GO:0016762;GO:0004553	xyloglucan:xyloglucosyl transferase activity;hydrolase activity, hydrolyzing O-glycosyl compounds	GO:0048046;GO:0005618;GO:0016021	apoplast;cell wall;integral component of membrane	G3DSA:2.60.120.200	GH16_XET (cd02176)	XYLOGLUCAN ENDOTRANSGLUCOSYLASE/HYDROLASE PROTEIN 8-RELATED (PTHR31062);XYLOGLUCAN ENDOTRANSGLUCOSYLASE/HYDROLASE (PTHR31062:SF178)	Glycosyl hydrolases family 16 (PF00722);Xyloglucan endo-transglycosylase (XET) C-terminus (PF06955)	EndGlu_transf (PIRSF005604)	Na	Glycosyl hydrolases family 16 active sites. (PS01034)	Glycosyl hydrolases family 16 (GH16) domain profile. (PS51762)	Na	Na	Concanavalin A-like lectins/glucanases (SSF49899)	Na	Na	EC:2.4.1.207 ;EC:3.2.1.-	module_1	0.93577	3.51399e-08	0.769241	0.00530675	0.797496	0.00281206	0.097844	0.80753	0.814582	0.00183938
CATHA_34241	Xyloglucan endotransglucosylase/hydrolase	UP	GO:0010411;GO:0071555;GO:0042546	xyloglucan metabolic process;cell wall organization;cell wall biogenesis	GO:0016762;GO:0004553	xyloglucan:xyloglucosyl transferase activity;hydrolase activity, hydrolyzing O-glycosyl compounds	GO:0048046;GO:0005618;GO:0016021	apoplast;cell wall;integral component of membrane	G3DSA:2.60.120.200	GH16_XET (cd02176)	XYLOGLUCAN ENDOTRANSGLUCOSYLASE/HYDROLASE (PTHR31062:SF178);XYLOGLUCAN ENDOTRANSGLUCOSYLASE/HYDROLASE PROTEIN 8-RELATED (PTHR31062)	Xyloglucan endo-transglycosylase (XET) C-terminus (PF06955);Glycosyl hydrolases family 16 (PF00722)	EndGlu_transf (PIRSF005604)	Na	Glycosyl hydrolases family 16 active sites. (PS01034)	Glycosyl hydrolases family 16 (GH16) domain profile. (PS51762)	Na	Na	Concanavalin A-like lectins/glucanases (SSF49899)	Na	Na	EC:2.4.1.207 ;EC:3.2.1.-	module_1	0.678903	0.00232457	0.862207	0.000383704	0.89295	8.79704e-05	0.02223	0.960411	0.907257	3.68597e-05
CATHA_34439	Pentatricopeptide repeat-containing protein	UP	GO:1900865	chloroplast RNA modification	GO:0008270;GO:0016787	zinc ion binding;hydrolase activity	GO:0009507	chloroplast	G3DSA:1.25.40.10	Na	PENTATRICOPEPTIDE REPEAT PROTEIN-RELATED (PTHR47924:SF46);PENTATRICOPEPTIDE REPEAT-CONTAINING PROTEIN (PTHR47924)	Pentatricopeptide repeat domain (PF13812);PPR repeat family (PF13041);PPR repeat (PF01535)	Na	Na	Na	Pentatricopeptide (PPR) repeat profile. (PS51375)	Na	Na	TPR-like (SSF48452)	PPR: pentatricopeptide repeat domain (TIGR00756)	Na	EC:3.-.-.-	module_1	0.512579	0.0319187	0.678306	0.0220205	0.693653	0.0182322	0.408269	0.182643	0.772867	0.00491962
CATHA_34727	hypothetical protein	UP	Na	Na	Na	Na	Na	Na	Na	Na	Na	Na	Na	Na	Na	Na	Na	Na	Na	Na	Na	Na	module_1	0.935327	3.6873e-08	0.710737	0.0143889	0.7402	0.00911405	0.114219	0.772286	0.769316	0.00529881
CATHA_35182	putative wall-associated receptor kinase-like 16	UP	GO:0006468;GO:0007166	protein phosphorylation;cell surface receptor signaling pathway	GO:0030247;GO:0005509;GO:0004674;GO:0005524	polysaccharide binding;calcium ion binding;protein serine/threonine kinase activity;ATP binding	GO:0005886;GO:0016021	plasma membrane;integral component of membrane	Phosphorylase Kinase; domain 1 (G3DSA:3.30.200.20);Transferase(Phosphotransferase) domain 1 (G3DSA:1.10.510.10);Laminin (G3DSA:2.10.25.10)	STKc_IRAK (cd14066);EGF_CA (cd00054)	WALL-ASSOCIATED RECEPTOR KINASE 2-LIKE (PTHR27005:SF332);WALL-ASSOCIATED RECEPTOR KINASE-LIKE 21 (PTHR27005)	EGF domain (PF12947);Wall-associated receptor kinase galacturonan-binding (PF13947);Protein kinase domain (PF00069)	Na	Na	Calcium-binding EGF-like domain signature. (PS01187);Serine/Threonine protein kinases active-site signature. (PS00108);Protein kinases ATP-binding region signature. (PS00107);Aspartic acid and asparagine hydroxylation site. (PS00010)	EGF-like domain profile. (PS50026);Protein kinase domain profile. (PS50011)	serkin_6 (SM00220);egf_5 (SM00181);egfca_6 (SM00179)	Na	EGF/Laminin (SSF57196);Protein kinase-like (PK-like) (SSF56112)	Na	Na	EC:2.7.11.-	module_1	0.916298	2.20352e-07	0.785741	0.00374068	0.811707	0.00199114	0.0742285	0.857493	0.821284	0.00153953
CATHA_35195	DOG1 domain-containing protein	UP	GO:0006351	transcription, DNA-templated	GO:0043565	sequence-specific DNA binding	Na	Na	Na	Na	TRANSCRIPTION FACTOR TGA6-LIKE (PTHR46354:SF19);PTHR46354	Seed dormancy control (PF14144)	Na	Na	Na	DOG1 domain profile. (PS51806)	Na	Na	Na	Na	Na	Na	module_1	0.950662	5.66515e-09	0.725875	0.0113931	0.752214	0.00729025	0.0337726	0.938554	0.756878	0.00671951
CATHA_35230	hypothetical protein	UP	Na	Na	Na	Na	Na	Na	Na	Na	Na	Na	Na	Na	Na	Na	Na	Na	Na	Na	Na	Na	module_1	0.971886	1.25529e-10	0.676825	0.0223982	0.709386	0.0146397	0.00652403	0.988336	0.71531	0.013412
CATHA_35251	probable E3 ubiquitin-protein ligase RZFP34	UP	GO:0006511;GO:0016567	ubiquitin-dependent protein catabolic process;protein ubiquitination	GO:0008270;GO:0061630;GO:0016874	zinc ion binding;ubiquitin protein ligase activity;ligase activity	GO:0005634;GO:0016021	nucleus;integral component of membrane	Zinc/RING finger domain (G3DSA:3.30.40.10);G3DSA:2.20.28.10	RING-H2_Pirh2 (cd16464)	CHY-TYPE/CTCHY-TYPE/RING-TYPE ZINC FINGER PROTEIN (PTHR21319:SF53);RING FINGER AND CHY ZINC FINGER DOMAIN-CONTAINING PROTEIN 1 (PTHR21319)	CHY zinc finger (PF05495);Ring finger domain (PF13639);Zinc-ribbon (PF14599)	Na	Na	Na	Zinc finger RING-type profile. (PS50089);Zinc finger CHY-type profile. (PS51266);Zinc finger CTCHY-type profile. (PS51270)	ring_2 (SM00184)	Na	CHY zinc finger-like (SSF161219);RING/U-box (SSF57850);Zinc hairpin stack (SSF161245)	Na	Na	EC:6.-.-.-	module_1	0.720964	0.000916153	0.557062	0.0655159	0.611766	0.043189	0.329802	0.299967	0.703026	0.0160292
CATHA_35365	EG45-like domain containing protein 2	UP	Na	Na	Na	Na	Na	Na	G3DSA:2.40.40.10	Na	EG45-LIKE DOMAIN CONTAINING PROTEIN (PTHR47480:SF2);EG45-LIKE DOMAIN CONTAINING PROTEIN (PTHR47480:SF1);EG45-LIKE DOMAIN CONTAINING PROTEIN (PTHR47480)	Lytic transglycolase (PF03330)	Na	Na	Na	Expansin, family-45 endoglucanase-like domain profile. (PS50842)	Na	Na	Barwin-like endoglucanases (SSF50685)	Na	Na	Na	module_1	0.98793	5.36537e-13	0.610185	0.0437928	0.645454	0.0318193	0.077527	0.851049	0.665323	0.0256314
CATHA_35462	hypothetical protein	UP	Na	Na	Na	Na	Na	Na	Na	Na	PTHR33167;PTHR33167:SF24	Plant protein of unknown function (DUF863) (PF05904)	Na	Na	Na	Na	Na	Na	Na	Na	Na	Na	module_1	0.449653	0.064472	0.682886	0.0208587	0.715892	0.0132975	-0.0845816	0.836054	0.736318	0.00968028
CATHA_35581	Type I inositol polyphosphate 5-phosphatase	UP	GO:0046856	phosphatidylinositol dephosphorylation	GO:0004439;GO:0034485;GO:0052659;GO:0052658;GO:0004445	phosphatidylinositol-4,5-bisphosphate 5-phosphatase activity;phosphatidylinositol-3,4,5-trisphosphate 5-phosphatase activity;inositol-1,3,4,5-tetrakisphosphate 5-phosphatase activity;inositol-1,4,5-trisphosphate 5-phosphatase activity;inositol-polyphosphate 5-phosphatase activity	GO:0016021	integral component of membrane	G3DSA:3.60.10.10	Na	TYPE IV INOSITOL POLYPHOSPHATE 5-PHOSPHATASE 9 (PTHR45666);TYPE IV INOSITOL POLYPHOSPHATE 5-PHOSPHATASE 7-LIKE (PTHR45666:SF7)	Endonuclease/Exonuclease/phosphatase family (PF03372)	Na	Na	Na	Na	i5p_5 (SM00128)	Na	DNase I-like (SSF56219)	Na	KEGG:R04404 ;KEGG:R03430 ;KEGG:R03394	EC:3.1.3.36 ;EC:3.1.3.56 ;EC:3.1.3.56 ;EC:3.1.3.56	module_1	0.951823	4.79944e-09	0.58945	0.0517282	0.634386	0.0354435	-0.0631222	0.881348	0.647951	0.030997
CATHA_35587	Hexosyltransferase	UP	GO:0006979;GO:0048363;GO:0048354;GO:0071668	response to oxidative stress;mucilage pectin metabolic process;mucilage biosynthetic process involved in seed coat development;plant-type cell wall assembly	GO:0016757	transferase activity, transferring glycosyl groups	GO:0005794;GO:0016021;GO:0005783	Golgi apparatus;integral component of membrane;endoplasmic reticulum	Spore Coat Polysaccharide Biosynthesis Protein SpsA; Chain A (G3DSA:3.90.550.10)	Na	GLYCOSYLTRANSFERASE 8 DOMAIN-CONTAINING PROTEIN (PTHR13778);GALACTURONOSYLTRANSFERASE-LIKE 10-RELATED (PTHR13778:SF57)	Glycosyl transferase family 8 (PF01501)	Na	Na	Na	Na	Na	Na	Nucleotide-diphospho-sugar transferases (SSF53448)	Na	Na	EC:2.4.-.-	module_1	0.843146	1.75113e-05	0.565156	0.0618194	0.614318	0.0422536	-0.133084	0.729995	0.624364	0.0387339
CATHA_38791	hypothetical protein	UP	Na	Na	Na	Na	Na	Na	G3DSA:1.10.10.60	SANT (cd00167)	MYB DOMAIN PROTEIN 100-RELATED (PTHR45614:SF38);MYB PROTEIN-RELATED (PTHR45614)	Myb-like DNA-binding domain (PF00249)	Na	Na	Na	Myb-type HTH DNA-binding domain profile. (PS51294)	Na	Na	Homeodomain-like (SSF46689)	Na	Na	Na	module_1	0.811394	6.2891e-05	0.692618	0.018415	0.698183	0.0171539	0.311757	0.332767	0.724857	0.011545
CATHA_35895	hypothetical protein	UP	Na	Na	Na	Na	Na	Na	Na	Na	PTHR37773	Na	Na	Na	Na	Na	Na	Na	Na	Na	Na	Na	module_1	0.945404	1.13818e-08	0.644357	0.0321632	0.685364	0.0202379	0.0530444	0.901066	0.708813	0.0147724
CATHA_36137	GDSL-like Lipase/Acylhydrolase superfamily protein	UP	Na	Na	GO:0016788	hydrolase activity, acting on ester bonds	Na	Na	G3DSA:3.40.50.1110	SGNH_plant_lipase_like (cd01837)	GDSL LIPASE/ACYLHYDROLASE FAMILY PROTEIN (AFU_ORTHOLOGUE AFUA_4G14700) (PTHR45648);ANTHER-SPECIFIC PROLINE-RICH PROTEIN APG (PTHR45648:SF106)	GDSL-like Lipase/Acylhydrolase (PF00657)	Na	Na	Na	Na	Na	Na	SGNH hydrolase (SSF52266)	Na	Na	EC:3.1.-.-	module_1	0.994241	6.32207e-15	0.571346	0.0590443	0.609199	0.0442411	0.110259	0.780983	0.635771	0.0349886
CATHA_36138	DNA mismatch repair protein MutS	UP	GO:0006298;GO:0140527;GO:0007127	mismatch repair;reciprocal homologous recombination;meiosis I	GO:0030983;GO:0005524;GO:0008094	mismatched DNA binding;ATP binding;DNA-dependent ATPase activity	GO:0000228;GO:0016021	nuclear chromosome;integral component of membrane	G3DSA:1.10.1420.10;G3DSA:3.40.50.300	Na	DNA MISMATCH REPAIR PROTEIN MUTS FAMILY MEMBER (PTHR11361);MUTS PROTEIN HOMOLOG 5 (PTHR11361:SF20)	MutS domain III (PF05192)	Msh6 (PIRSF037677)	Na	Na	Na	DNAend (SM00533);mutATP5 (SM00534)	Na	P-loop containing nucleoside triphosphate hydrolases (SSF52540);DNA repair protein MutS, domain III (SSF48334)	Na	Na	Na	module_1	0.877228	3.16678e-06	0.797508	0.00281206	0.821254	0.00154024	0.199772	0.574351	0.846507	0.000701683
CATHA_36207	probable serine/threonine-protein kinase WNK11	UP	GO:0006468;GO:0035556	protein phosphorylation;intracellular signal transduction	GO:0016301;GO:0016773;GO:0140096;GO:0005524	kinase activity;phosphotransferase activity, alcohol group as acceptor;catalytic activity, acting on a protein;ATP binding	GO:0005737;GO:0016021	cytoplasm;integral component of membrane	Phosphorylase Kinase; domain 1 (G3DSA:3.30.200.20);Transferase(Phosphotransferase) domain 1 (G3DSA:1.10.510.10)	STKc_WNK (cd13983)	SERINE/THREONINE-KINASE WNK11-LIKE PROTEIN (PTHR13902:SF119);SERINE/THREONINE-PROTEIN KINASE WNK WITH NO LYSINE -RELATED (PTHR13902)	Protein kinase domain (PF00069)	TyrPK_CSF1-R (PIRSF000615)	Na	Na	Protein kinase domain profile. (PS50011)	Na	Na	Protein kinase-like (PK-like) (SSF56112)	Na	Na	EC:2.7.1.-	module_1	0.804373	8.10168e-05	0.885751	0.000129367	0.914162	2.29488e-05	0.0533412	0.900371	0.922004	1.26358e-05
CATHA_36232	hypothetical protein	UP	Na	Na	Na	Na	Na	Na	Na	Na	Na	Na	Na	Na	Na	Na	Na	Na	Na	Na	Na	Na	module_1	0.961893	9.76125e-10	0.655893	0.028527	0.693095	0.0183454	0.144613	0.703202	0.729387	0.0108179
CATHA_36352	NAC domain-containing protein	UP	GO:0006355;GO:0010072;GO:0009831;GO:0048527;GO:0009734;GO:0010628	regulation of transcription, DNA-templated;primary shoot apical meristem specification;plant-type cell wall modification involved in multidimensional cell growth;lateral root development;auxin-activated signaling pathway;positive regulation of gene expression	GO:0003677;GO:0003700	DNA binding;DNA-binding transcription factor activity	GO:0005634	nucleus	G3DSA:3.30.310.150	Na	OS08G0200600 PROTEIN (PTHR31744:SF21);PROTEIN CUP-SHAPED COTYLEDON 2-RELATED (PTHR31744)	No apical meristem (NAM) protein (PF02365)	Na	Na	Na	NAC domain profile. (PS51005)	Na	Na	NAC domain (SSF101941)	Na	Na	Na	module_1	0.889949	1.47509e-06	0.621978	0.0395094	0.662477	0.0264667	-0.110851	0.779718	0.673437	0.0232967
CATHA_36657	F-box domain containing protein	UP	Na	Na	Na	Na	Na	Na	G3DSA:1.20.1280.50	Na	FAMILY PROTEIN, PUTATIVE-RELATED (PTHR47993:SF152);OS09G0372900 PROTEIN-RELATED (PTHR47993)	F-box domain (PF00646)	Na	Na	Na	Na	Na	Na	F-box domain (SSF81383)	F_box_assoc_1: F-box protein interaction domain (TIGR01640)	Na	Na	module_1	0.861581	7.33025e-06	0.825656	0.00136774	0.850528	0.000600524	0.123695	0.751253	0.871915	0.00025117
CATHA_36735	heat stress transcription factor A-3	UP	GO:0006355;GO:0034605;GO:0010200	regulation of transcription, DNA-templated;cellular response to heat;response to chitin	GO:0043565;GO:0003700;GO:0001067;GO:0003690;GO:0005515	sequence-specific DNA binding;DNA-binding transcription factor activity;regulatory region nucleic acid binding;double-stranded DNA binding;protein binding	GO:0005634	nucleus	winged helix repressor DNA binding domain (G3DSA:1.10.10.10)	Na	HEAT STRESS TRANSCRIPTION FACTOR A-3 (PTHR10015:SF337);HEAT SHOCK TRANSCRIPTION FACTOR (PTHR10015)	HSF-type DNA-binding (PF00447)	Na	Heat shock factor (HSF) domain signature (PR00056)	HSF-type DNA-binding domain signature. (PS00434)	Na	hsfneu3 (SM00415)	Na	Winged helix DNA-binding domain (SSF46785)	Na	Na	Na	module_1	0.797989	0.000101128	0.562758	0.0628871	0.612279	0.0429803	-0.151036	0.688322	0.626942	0.0378758
CATHA_37086	E8 protein homolog	UP	Na	Na	Na	Na	Na	Na	G3DSA:2.60.120.330	Na	1-AMINOCYCLOPROPANE-1-CARBOXYLATE OXIDASE HOMOLOG 1 (PTHR10209:SF787);OXIDOREDUCTASE, 2OG-FE II OXYGENASE FAMILY PROTEIN (PTHR10209)	2OG-Fe(II) oxygenase superfamily (PF03171)	Na	Na	Na	Fe(2+) 2-oxoglutarate dioxygenase domain profile. (PS51471)	Na	Na	Clavaminate synthase-like (SSF51197)	Na	Na	Na	module_1	0.888909	1.57615e-06	0.687038	0.0198365	0.703822	0.0158498	-0.0662895	0.874386	0.685003	0.020316
CATHA_37673	Germin-like protein 5-1	UP	GO:2000280;GO:0010497;GO:0009409	regulation of root development;plasmodesmata-mediated intercellular transport;response to cold	GO:0030145	manganese ion binding	GO:0048046;GO:0005618;GO:0009506;GO:0016021;GO:0005634	apoplast;cell wall;plasmodesma;integral component of membrane;nucleus	Jelly Rolls (G3DSA:2.60.120.10)	cupin_OxOx (cd02241)	GERMIN-LIKE PROTEIN SUBFAMILY 3 MEMBER 3 (PTHR31238);GERMIN-LIKE PROTEIN (PTHR31238:SF199)	Cupin (PF00190)	Na	Germin signature (PR00325)	Germin family signature. (PS00725)	Na	Cupin_1_3 (SM00835)	Na	RmlC-like cupins (SSF51182)	Na	Na	Na	module_1	0.974052	7.41709e-11	0.656084	0.0284896	0.686699	0.0199285	0.00188834	0.996661	0.688402	0.019496
CATHA_37720	Plant adhesion molecule 1	UP	GO:0090630;GO:0006886	activation of GTPase activity;intracellular protein transport	GO:0031267;GO:0005096	small GTPase binding;GTPase activator activity	Na	Na	putative rabgap domain of human tbc1 domain family member 14 like domains (G3DSA:1.10.8.270);G3DSA:1.10.472.80;G3DSA:1.10.10.750	Na	RAB-GTPASE-TBC DOMAIN-CONTAINING PROTEIN-RELATED (PTHR22957:SF562);TBC1 DOMAIN FAMILY MEMBER GTPASE-ACTIVATING PROTEIN (PTHR22957)	Rab-GTPase-TBC domain (PF00566)	Na	Na	Na	TBC/rab GAP domain profile. (PS50086)	tbc_4 (SM00164)	Na	Ypt/Rab-GAP domain of gyp1p (SSF47923)	Na	Na	Na	module_1	0.803177	8.44619e-05	0.880849	0.000163421	0.910713	2.90576e-05	0.0801862	0.845644	0.920727	1.4082e-05
CATHA_37779	(+)-delta-cadinene synthase	UP	Na	Na	GO:0010333;GO:0000287	terpene synthase activity;magnesium ion binding	GO:0009536	plastid	Farnesyl Diphosphate Synthase (G3DSA:1.10.600.10);G3DSA:1.50.10.130	Terpene_cyclase_plant_C1 (cd00684)	TERPENE SYNTHASE 10-LIKE (PTHR31225:SF114);OS04G0344100 PROTEIN-RELATED (PTHR31225)	Terpene synthase family, metal binding domain (PF03936);Terpene synthase, N-terminal domain (PF01397)	Na	Na	Na	Na	Na	Terpene Cyclase Like 1 C Terminal Domain - Enzymatic (SFLDG01604);Isoprenoid Synthase Type I (SFLDS00005)	Terpenoid synthases (SSF48576);Terpenoid cyclases/Protein prenyltransferases (SSF48239)	Na	Na	Na	module_1	0.843479	1.72572e-05	0.712312	0.01404	0.730374	0.0106646	0.191993	0.592431	0.752524	0.00723527
CATHA_38356	Transcription factor MYB10 (Fragment)	UP	Na	Na	Na	Na	GO:0005634	nucleus	G3DSA:1.10.10.60	SANT (cd00167)	TRANSCRIPTION FACTOR MYB8-RELATED-RELATED (PTHR47999);TRANSCRIPTION REPRESSOR MYB5-LIKE (PTHR47999:SF77)	Myb-like DNA-binding domain (PF00249)	Na	Na	Na	Myb-type HTH DNA-binding domain profile. (PS51294)	sant (SM00717)	Na	Homeodomain-like (SSF46689)	Na	Na	Na	module_1	0.933609	4.42117e-08	0.784423	0.0038164	0.810036	0.00208346	0.0500621	0.907043	0.815865	0.00178075
CATHA_38425	Transmembrane protein like	UP	Na	Na	Na	Na	GO:0016021	integral component of membrane	Na	Na	PROTEINASE INHIBITOR I4, SERPIN (DUF716)-RELATED (PTHR46285);PROTEINASE INHIBITOR I4, SERPIN (DUF716) (PTHR46285:SF3)	Family of unknown function (DUF716) (PF04819)	Na	Na	Na	Na	Na	Na	Na	Na	Na	Na	module_1	0.954479	3.24562e-09	0.737185	0.00956159	0.766753	0.00555331	0.0663348	0.874283	0.778526	0.00434955
CATHA_38585	hypothetical protein	UP	Na	Na	Na	Na	Na	Na	Na	Na	Na	Na	Na	Na	Na	Na	Na	Na	Na	Na	Na	Na	module_1	0.960956	1.14652e-09	0.718929	0.0126915	0.747572	0.00796413	0.0299161	0.946097	0.755867	0.00682144
CATHA_38586	Cytochrome P450, E-class, group I	UP	Na	Na	Na	Na	Na	Na	Cytochrome p450 (G3DSA:1.10.630.10)	Na	CYTOCHROME P450 (PTHR24296);SPHINGOLIPID TRANSPORTER SPINSTER-LIKE PROTEIN 3-RELATED (PTHR24296:SF141)	Cytochrome P450 (PF00067)	Na	P450 superfamily signature (PR00385);E-class P450 group I signature (PR00463)	Na	Na	Na	Na	Cytochrome P450 (SSF48264)	Na	Na	Na	module_1	0.974542	6.52038e-11	0.674611	0.0229821	0.705698	0.0154483	0.0887874	0.826907	0.724593	0.011599
CATHA_1	Annexin	UP	Na	Na	GO:0005544;GO:0005509	calcium-dependent phospholipid binding;calcium ion binding	GO:0005737	cytoplasm	G3DSA:1.10.220.10	Na	ANNEXIN (PTHR10502);ANNEXIN D4 (PTHR10502:SF196)	Annexin (PF00191)	Na	Annexin family signature (PR00196);Plant annexin signature (PR01814)	Na	Annexin repeat profile. (PS51897)	annex3 (SM00335)	Na	Annexin (SSF47874)	Na	Na	Na	module_1	0.859039	8.31134e-06	0.76112	0.00621587	0.785824	0.0037346	-0.0858983	0.833137	0.761107	0.00621587
CATHA_708	Avr9/Cf-9 rapidly elicited protein 137	UP	GO:0045927	positive regulation of growth	Na	Na	Na	Na	Na	Na	BNAC09G50660D PROTEIN (PTHR31371);OS10G0380300 PROTEIN (PTHR31371:SF13)	Protein of unknown function (DUF668) (PF05003);Domain of unknown function (DUF3475) (PF11961)	Na	Na	Na	Na	Na	Na	Na	Na	Na	Na	module_1	0.976232	4.13494e-11	0.585872	0.0532294	0.629228	0.0371837	-0.0582609	0.890828	0.641034	0.0331918
CATHA_914	hypothetical protein	UP	Na	Na	Na	Na	GO:0016021	integral component of membrane	Na	Na	ARGOS-LIKE PROTEIN (PTHR36023);ARGOS-LIKE PROTEIN (PTHR36023:SF3)	Na	Na	Na	Na	Na	Na	Na	Na	Na	Na	Na	module_1	0.93835	2.64325e-08	0.663384	0.0262046	0.681698	0.0211843	0.00708131	0.987319	0.67881	0.0219004
CATHA_991	adenylate-forming reductase 03009	UP	Na	Na	Na	Na	GO:0016021	integral component of membrane	Na	Na	TRANSMEMBRANE PROTEIN (PTHR33927);PTHR33927:SF7	Na	Na	Na	Na	Na	Na	Na	Ferredoxin reductase-like, C-terminal NADP-linked domain (SSF52343)	Na	Na	Na	module_1	0.795543	0.000109995	0.55407	0.0671117	0.603223	0.0465397	-0.229367	0.505837	0.587384	0.0525403
CATHA_1907	SNF1-related protein kinase regulatory subunit gamma-1	UP	GO:0016310;GO:0045859	phosphorylation;regulation of protein kinase activity	GO:0016301;GO:0019887	kinase activity;protein kinase regulator activity	Na	Na	G3DSA:3.10.580.10	CBS_pair_SF (cd02205)	SNF1-RELATED PROTEIN KINASE REGULATORY SUBUNIT GAMMA 1-RELATED (PTHR13780:SF145);AMP-ACTIVATED PROTEIN KINASE, GAMMA REGULATORY SUBUNIT (PTHR13780)	CBS domain (PF00571)	Na	Na	Na	CBS domain profile. (PS51371)	cbs_1 (SM00116)	Na	CBS-domain pair (SSF54631)	Na	Na	Na	module_1	0.861302	7.43649e-06	0.627206	0.0378001	0.656193	0.028464	-0.29947	0.356199	0.608021	0.0447104
CATHA_3086	DNA mismatch repair protein like	UP	Na	Na	Na	Na	Na	Na	Na	Na	OS03G0796600 PROTEIN (PTHR31579);PTHR31579:SF50	PDDEXK-like family of unknown function (PF04720)	Na	Na	Na	Na	Na	Na	Na	A_thal_3542: uncharacterized plant-specific domain TIGR01615 (TIGR01615)	Na	Na	module_1	0.757389	0.000355904	0.757059	0.00669812	0.776846	0.00450375	-0.333101	0.294288	0.71563	0.0133424
CATHA_4489	hypothetical protein	UP	Na	Na	Na	Na	Na	Na	Na	Na	PTHR34268:SF15;OS01G0321850 PROTEIN (PTHR34268)	Na	Na	Na	Na	Na	Na	Na	Na	Na	Na	Na	module_1	0.951028	5.37628e-09	0.62286	0.0392663	0.666353	0.0252967	-0.0909718	0.822114	0.672284	0.0236227
CATHA_4532	O-fucosyltransferase family protein	UP	GO:0006004	fucose metabolic process	GO:0016740	transferase activity	GO:0016021	integral component of membrane	Na	O-FucT_plant (cd11299)	O-FUCOSYLTRANSFERASE 16 (PTHR31818);PROTEIN ROOT HAIR SPECIFIC 17 (PTHR31818:SF16)	GDP-fucose protein O-fucosyltransferase (PF10250)	UCP009360 (PIRSF009360)	Na	Na	Na	Na	Na	Na	Na	Na	EC:2.-.-.-	module_1	0.86295	6.84909e-06	0.796755	0.00286515	0.814687	0.00183306	-0.075377	0.855262	0.792042	0.00322019
CATHA_5575	Subtilisin-like protease	UP	GO:0006508;GO:0010102;GO:0009733;GO:0006468	proteolysis;lateral root morphogenesis;response to auxin;protein phosphorylation	GO:0004252;GO:0106311;GO:0106310	serine-type endopeptidase activity;protein threonine kinase activity;protein serine kinase activity	GO:0005615;GO:0048046;GO:0005618;GO:0016021	extracellular space;apoplast;cell wall;integral component of membrane	G3DSA:2.60.40.2310;G3DSA:3.40.50.200;G3DSA:3.30.70.80;G3DSA:3.50.30.30	Peptidases_S8_3 (cd04852);PA_subtilisin_like (cd02120)	PROPROTEIN CONVERTASE SUBTILISIN/KEXIN (PTHR10795);SUBTILISIN-LIKE PROTEASE (PTHR10795:SF659)	PA domain (PF02225);Subtilase family (PF00082);Peptidase inhibitor I9 (PF05922);Fibronectin type-III domain (PF17766)	Na	Subtilisin serine protease family (S8) signature (PR00723)	Serine proteases, subtilase family, serine active site. (PS00138)	Serine proteases, subtilase domain profile. (PS51892)	Na	Na	PA domain (SSF52025);Subtilisin-like (SSF52743)	Na	Na	EC:3.4.19.1 EC:3.4.21.- EC:3.4.21.1 EC:3.4.21.10 EC:3.4.21.102 EC:3.4.21.20 EC:3.4.21.21 EC:3.4.21.22 EC:3.4.21.26 EC:3.4.21.27 EC:3.4.21.34 EC:3.4.21.35 EC:3.4.21.36 EC:3.4.21.38 EC:3.4.21.39 EC:3.4.21.4 EC:3.4.21.41 EC:3.4.21.42 EC:3.4.21.43 EC:3.4.21.45 EC:3.4.21.46 EC:3.4.21.47 EC:3.4.21.48 EC:3.4.21.5 EC:3.4.21.53 EC:3.4.21.54 EC:3.4.21.59 EC:3.4.21.6 EC:3.4.21.61 EC:3.4.21.62 EC:3.4.21.68 E…	module_1	0.607116	0.00853154	0.781827	0.00403531	0.780264	0.00418965	-0.38918	0.207228	0.689174	0.0192867
CATHA_6217	embryonic protein DC-8	UP	Na	Na	Na	Na	GO:0005618;GO:0005576;GO:0005737	cell wall;extracellular region;cytoplasm	Na	Na	DAUER UP-REGULATED-RELATED (PTHR47372);EMBRYONIC PROTEIN DC-8-LIKE (PTHR47372:SF7)	Late embryogenesis abundant protein (PF02987)	Na	Na	Na	Na	Na	Na	Na	Na	Na	Na	module_1	0.753803	0.000393508	0.766916	0.00554046	0.776576	0.00452551	-0.265888	0.42488	0.723105	0.0118617
CATHA_7728	Deacetylvindoline O-acetyltransferase	UP	GO:0009820;GO:0009753;GO:0044271;GO:1901566	alkaloid metabolic process;response to jasmonic acid;cellular nitrogen compound biosynthetic process;organonitrogen compound biosynthetic process	GO:0016747	transferase activity, transferring acyl groups other than amino-acyl groups	GO:0005634;GO:0005737	nucleus;cytoplasm	Chloramphenicol Acetyltransferase (G3DSA:3.30.559.10)	Na	F21J9.9 (PTHR31623)	Transferase family (PF02458)	Na	Na	Na	Na	Na	Na	Na	Na	Na	EC:2.3.1.-	module_1	0.889012	1.5661e-06	0.838157	0.000920384	0.863806	0.00035771	0.00333976	0.994128	0.861295	0.000397274
CATHA_7984	Hexosyltransferase	UP	GO:0006012;GO:0009651;GO:0009414;GO:0009737;GO:0009409;GO:0009408;GO:0006979	galactose metabolic process;response to salt stress;response to water deprivation;response to abscisic acid;response to cold;response to heat;response to oxidative stress	GO:0047216	inositol 3-alpha-galactosyltransferase activity	GO:0005737	cytoplasm	Spore Coat Polysaccharide Biosynthesis Protein SpsA; Chain A (G3DSA:3.90.550.10)	GT8_Glycogenin (cd02537)	GLYCOGENIN SUBFAMILY MEMBER (PTHR11183);GALACTINOL SYNTHASE 2 (PTHR11183:SF142)	Glycosyl transferase family 8 (PF01501)	Na	Na	Na	Na	Na	Na	Nucleotide-diphospho-sugar transferases (SSF53448)	Na	Na	EC:2.4.1.123	module_1	0.97264	1.05036e-10	0.680402	0.0215098	0.712393	0.0140287	-0.0118731	0.978892	0.716584	0.0131547
CATHA_8266	Major allergen Pru ar like	UP	GO:0009738;GO:0032515;GO:0006952;GO:0009607;GO:0080163	abscisic acid-activated signaling pathway;negative regulation of phosphoprotein phosphatase activity;defense response;response to biotic stimulus;regulation of protein serine/threonine phosphatase activity	GO:0010427;GO:0004864;GO:0038023	abscisic acid binding;protein phosphatase inhibitor activity;signaling receptor activity	GO:0005634;GO:0005737	nucleus;cytoplasm	G3DSA:3.30.530.20	Bet_v1-like (cd07816)	PTHR31213;ALLERGEN PRU AV, PUTATIVE-RELATED (PTHR31213:SF114)	Pathogenesis-related protein Bet v 1 family (PF00407)	Na	Major pollen allergen Bet V1 signature (PR00634)	Na	Na	Bet_v_1_2 (SM01037)	Na	Bet v1-like (SSF55961)	Na	Na	Na	module_1	0.865589	5.97408e-06	0.715062	0.0134757	0.730567	0.0106323	-0.202854	0.567189	0.689665	0.0191564
CATHA_9086	myb family transcription factor EFM	UP	Na	Na	GO:0003677	DNA binding	GO:0005634	nucleus	G3DSA:1.10.10.60	Na	MYB FAMILY TRANSCRIPTION FACTOR (PTHR31003);TRANSCRIPTION FACTOR HHO2 (PTHR31003:SF16)	Myb-like DNA-binding domain (PF00249)	Na	Na	Na	Myb-type HTH DNA-binding domain profile. (PS51294)	Na	Na	Homeodomain-like (SSF46689)	myb_SHAQKYF: myb-like DNA-binding domain, SHAQKYF class (TIGR01557)	Na	Na	module_1	0.926208	9.17051e-08	0.63246	0.0360584	0.665996	0.0253975	-0.178131	0.624774	0.642057	0.0328651
CATHA_9868	stemmadenine O-acetyltransferase-like	UP	Na	Na	GO:0016747	transferase activity, transferring acyl groups other than amino-acyl groups	Na	Na	Chloramphenicol Acetyltransferase (G3DSA:3.30.559.10)	Na	F21J9.9 (PTHR31623);VINORINE SYNTHASE-LIKE (PTHR31623:SF67)	Transferase family (PF02458)	Na	Na	Na	Na	Na	Na	Na	Na	Na	EC:2.3.1.-	module_1	0.873566	3.889e-06	0.793071	0.00313466	0.817321	0.00171578	-0.156151	0.676038	0.790976	0.00329455
CATHA_10157	Progesterone 5-beta-reductase	UP	Na	Na	GO:0003824	catalytic activity	Na	Na	G3DSA:3.40.50.720	5beta-POR_like_SDR_a (cd08948)	3-OXO-DELTA(4,5)-STEROID 5-BETA-REDUCTASE (PTHR32487);3-OXO-DELTA(4,5)-STEROID 5-BETA-REDUCTASE (PTHR32487:SF18)	NAD dependent epimerase/dehydratase family (PF01370)	Na	Na	Na	Na	Na	Na	NAD(P)-binding Rossmann-fold domains (SSF51735)	Na	Na	Na	module_1	0.488313	0.0424705	0.630196	0.0368661	0.63511	0.0351866	-0.513268	0.0885697	0.550013	0.0688536
CATHA_10441	Putative premnaspirodiene oxygenase	UP	Na	Na	Na	Na	Na	Na	Cytochrome p450 (G3DSA:1.10.630.10)	Na	FLAVONOID 3'-MONOOXYGENASE-RELATED (PTHR24298);CYTOCHROME P450 FAMILY 71 PROTEIN (PTHR24298:SF701)	Cytochrome P450 (PF00067)	Na	P450 superfamily signature (PR00385);E-class P450 group I signature (PR00463)	Cytochrome P450 cysteine heme-iron ligand signature. (PS00086)	Na	Na	Na	Cytochrome P450 (SSF48264)	Na	Na	Na	module_1	0.855792	9.75201e-06	0.691672	0.018663	0.720711	0.0123149	-0.245696	0.46862	0.685672	0.0201909
CATHA_10454	Galactinol--sucrose galactosyltransferase	UP	GO:0005975;GO:0080167;GO:0006979;GO:1901575	carbohydrate metabolic process;response to karrikin;response to oxidative stress;organic substance catabolic process	GO:0047274;GO:0052692;GO:0003723	galactinol-sucrose galactosyltransferase activity;raffinose alpha-galactosidase activity;RNA binding	GO:0009506;GO:0016021	plasmodesma;integral component of membrane	Aldolase class I (G3DSA:3.20.20.70)	Na	GALACTINOL--SUCROSE GALACTOSYLTRANSFERASE 2-RELATED (PTHR31268:SF26);PTHR31268	Raffinose synthase or seed imbibition protein Sip1 (PF05691)	Na	Na	Na	Na	Na	Na	(Trans)glycosidases (SSF51445)	Na	KEGG:R01103	EC:2.4.1.82 ;EC:3.2.1.22	module_1	0.945155	1.17516e-08	0.586037	0.0531326	0.629071	0.0372254	-0.0995784	0.804174	0.635476	0.0350599
CATHA_10705	Protein kinase domain-containing protein	UP	GO:0006468;GO:0000186;GO:0000165;GO:0006873;GO:0055085;GO:0090502;GO:0015698	protein phosphorylation;activation of MAPKK activity;MAPK cascade;cellular ion homeostasis;transmembrane transport;RNA phosphodiester bond hydrolysis, endonucleolytic;inorganic anion transport	GO:0004674;GO:0005524;GO:0008308;GO:0004523;GO:0003676	protein serine/threonine kinase activity;ATP binding;voltage-gated anion channel activity;RNA-DNA hybrid ribonuclease activity;nucleic acid binding	GO:0016021;GO:0005886	integral component of membrane;plasma membrane	Transferase(Phosphotransferase) domain 1 (G3DSA:1.10.510.10)	STKc_MAPKKK (cd06606)	CCR4-NOT TRANSCRIPTIONAL COMPLEX SUBUNIT CAF120-RELATED (PTHR48011);MITOGEN-ACTIVATED PROTEIN KINASE KINASE KINASE 15 (PTHR48011:SF76)	Protein kinase domain (PF00069)	Na	Na	Protein kinases ATP-binding region signature. (PS00107);Serine/Threonine protein kinases active-site signature. (PS00108)	Protein kinase domain profile. (PS50011)	serkin_6 (SM00220)	Na	Protein kinase-like (PK-like) (SSF56112)	Na	Na	EC:2.7.11.- ;EC:3.1.26.4	module_1	0.857752	8.86004e-06	0.840421	0.000856371	0.857828	0.000455694	-0.0767115	0.852601	0.841373	0.00082819
CATHA_11653	PP2 domain-containing protein	UP	Na	Na	Na	Na	Na	Na	G3DSA:1.20.1280.50	Na	F-BOX PROTEIN PP2-A13 (PTHR31960:SF3);F-BOX PROTEIN PP2-A15 (PTHR31960)	Phloem protein 2 (PF14299)	Na	Na	Na	F-box domain profile. (PS50181)	Na	Na	F-box domain (SSF81383)	Na	Na	Na	module_1	0.84373	1.70739e-05	0.616267	0.0414672	0.653348	0.0292804	-0.333272	0.293991	0.613471	0.0425403
CATHA_14646	Trehalose-phosphatase/synthase 9	UP	GO:0005992;GO:0070413	trehalose biosynthetic process;trehalose metabolism in response to stress	GO:0003824	catalytic activity	GO:0005829	cytosol	Glycogen Phosphorylase B; (G3DSA:3.40.50.2000);G3DSA:3.40.50.1000	HAD_TPP (cd01627);GT20_TPS (cd03788)	TREHALOSE-6-PHOSPHATE SYNTHASE (PTHR10788);TREHALOSE PHOSPHATASE/SYNTHASE 11-RELATED (PTHR10788:SF99)	Glycosyltransferase family 20 (PF00982);Trehalose-phosphatase (PF02358)	Na	Na	Na	Na	Na	Na	HAD-like (SSF56784);UDP-Glycosyltransferase/glycogen phosphorylase (SSF53756)	T6PP: trehalose-phosphatase (TIGR00685);HAD-SF-IIB: HAD hydrolase, family IIB (TIGR01484)	Na	Na	module_1	0.953348	3.83889e-09	0.6468	0.0313856	0.683308	0.0207469	-0.139226	0.715675	0.671701	0.0237579
CATHA_14685	glycosyltransferase family protein 64 protein C5	UP	GO:0006486;GO:0009845;GO:0009651;GO:0009737;GO:0030259	protein glycosylation;seed germination;response to salt stress;response to abscisic acid;lipid glycosylation	GO:0016757;GO:0008146	transferase activity, transferring glycosyl groups;sulfotransferase activity	GO:0016021	integral component of membrane	Glycosyl hydrolase domain; family 43 (G3DSA:2.115.10.20);Spore Coat Polysaccharide Biosynthesis Protein SpsA; Chain A (G3DSA:3.90.550.10)	Na	GLUCOSAMINE INOSITOLPHOSPHORYLCERAMIDE TRANSFERASE 1 (PTHR11062:SF112);EXOSTOSIN HEPARAN SULFATE GLYCOSYLTRANSFERASE -RELATED (PTHR11062)	Glycosyl transferase family 64 domain (PF09258)	Na	Na	Na	Na	Na	Na	Arabinanase/levansucrase/invertase (SSF75005);Nucleotide-diphospho-sugar transferases (SSF53448)	Na	Na	EC:2.4.-.- ;EC:2.8.2.-	module_1	0.883624	2.18545e-06	0.59975	0.0477478	0.642862	0.0326097	-0.22327	0.51966	0.626147	0.0381371
CATHA_14827	FCS-Like Zinc finger 8-like	UP	Na	Na	Na	Na	Na	Na	Na	Na	FCS-LIKE ZINC FINGER 8 (PTHR46443:SF3);FCS-LIKE ZINC FINGER 8 (PTHR46443)	zinc-finger of the FCS-type, C2-C2 (PF04570)	Na	Na	Na	Zinc finger FLZ-type profile. (PS51795)	Na	Na	Na	Na	Na	Na	module_1	0.729188	0.000748889	0.802614	0.00248837	0.813396	0.0018907	-0.225943	0.513531	0.751974	0.00731295
CATHA_15222	hypothetical protein	UP	Na	Na	Na	Na	Na	Na	Na	Na	Na	Na	Na	Na	Na	Na	Na	Na	Na	Na	Na	Na	module_1	0.986127	1.3031e-12	0.620445	0.0399914	0.656165	0.0284709	0.0312557	0.943519	0.670834	0.0240212
CATHA_15335	Phosphoglycerate/bisphosphoglycerate mutase family protein isoform 1	UP	Na	Na	Na	Na	Na	Na	Na	Na	EXPRESSED PROTEIN (PTHR31972);FAMILY PROTEIN, PUTATIVE (DUF868)-RELATED (PTHR31972:SF16)	Plant protein of unknown function (DUF868) (PF05910)	Na	Na	Na	Na	Na	Na	Na	Na	Na	Na	module_1	0.87914	2.84204e-06	0.776359	0.00454308	0.790437	0.00334604	-0.112574	0.775881	0.758298	0.00655594
CATHA_15754	hypothetical protein	UP	Na	Na	Na	Na	Na	Na	Na	Na	PRENYLATED RAB ACCEPTOR 1-RELATED (PTHR19317);PRA1 FAMILY PROTEIN (PTHR19317:SF13)	PRA1 family protein (PF03208)	Na	Na	Na	Na	Na	Na	Na	Na	Na	Na	module_1	0.825963	3.60086e-05	0.843258	0.000782389	0.854366	0.000524095	-0.0999433	0.803342	0.816749	0.00174002
CATHA_15979	J domain-containing protein	UP	GO:0061077;GO:1902395;GO:0010322	chaperone-mediated protein folding;regulation of 1-deoxy-D-xylulose-5-phosphate synthase activity;regulation of isopentenyl diphosphate biosynthetic process, methylerythritol 4-phosphate pathway	Na	Na	GO:0009507;GO:0005634	chloroplast;nucleus	G3DSA:1.10.287.110	DnaJ (cd06257)	PROTEIN DNAJ, PUTATIVE-RELATED (PTHR45090:SF10);CHAPERONE PROTEIN DNAJ 20 CHLOROPLASTIC (PTHR45090)	DnaJ domain (PF00226)	Na	DnaJ domain signature (PR00625)	Nt-dnaJ domain signature. (PS00636)	dnaJ domain profile. (PS50076)	dnaj_3 (SM00271)	Na	Chaperone J-domain (SSF46565)	Na	Na	Na	module_1	0.959765	1.39947e-09	0.579326	0.0556453	0.616579	0.0413494	-0.207727	0.555551	0.605802	0.0455567
CATHA_16480	A-kinase anchor protein 7-like isoform X3	UP	GO:0016310	phosphorylation	GO:0016301;GO:0003723	kinase activity;RNA binding	Na	Na	G3DSA:3.90.1140.10;G3DSA:3.30.1370.10	vigilin_like_KH (cd02394)	ACTIVATING SIGNAL COINTEGRATOR 1 COMPLEX SUBUNIT 1 (PTHR13360)	KH domain (PF00013);AKAP7 2'5' RNA ligase-like domain (PF10469)	Na	Na	Na	Type-1 KH domain profile. (PS50084)	kh_6 (SM00322)	Na	Eukaryotic type KH-domain (KH-domain type I) (SSF54791)	Na	Na	Na	module_1	0.739496	0.000576219	0.76534	0.00572792	0.796685	0.00286906	-0.23095	0.502095	0.764572	0.00580863
CATHA_16803	Basic 7S globulin	UP	GO:0006508	proteolysis	GO:0004190	aspartic-type endopeptidase activity	Na	Na	Acid Proteases (G3DSA:2.40.70.10)	Na	ASPARTYL PROTEASE-RELATED (PTHR47965);BASIC 7S GLOBULIN 2 SMALL SUBUNIT (PTHR47965:SF46)	Xylanase inhibitor C-terminal (PF14541);Xylanase inhibitor N-terminal (PF14543)	Na	Na	Na	Peptidase family A1 domain profile. (PS51767)	Na	Na	Acid proteases (SSF50630)	Na	Na	EC:3.4.23.- EC:3.4.23.1 EC:3.4.23.15 EC:3.4.23.20 EC:3.4.23.25 EC:3.4.23.32 EC:3.4.23.34 EC:3.4.23.35 EC:3.4.23.36 EC:3.4.23.4 EC:3.4.23.43 EC:3.4.23.5	module_1	0.975043	5.73972e-11	0.616691	0.0413063	0.650363	0.0302931	-0.0924179	0.819271	0.644437	0.0321226
CATHA_17391	hypothetical protein	UP	Na	Na	Na	Na	Na	Na	Na	Na	EXPRESSED PROTEIN (PTHR34190);PTHR34190:SF10	Na	Na	Na	Na	Na	Na	Na	Na	Na	Na	Na	module_1	0.932758	4.83756e-08	0.698013	0.0172068	0.733606	0.0101178	-0.0931052	0.817653	0.725142	0.0115191
CATHA_17540	BTB/POZ and TAZ domain-containing protein 4	UP	GO:0016567;GO:0016573	protein ubiquitination;histone acetylation	GO:0046872;GO:0004402	metal ion binding;histone acetyltransferase activity	Na	Na	G3DSA:1.25.40.420;G3DSA:1.20.1020.10;Potassium Channel Kv1.1; Chain A (G3DSA:3.30.710.10)	BACK (cd14733)	BTB/POZ AND TAZ DOMAIN-CONTAINING PROTEIN 3-RELATED (PTHR46287);BTB/POZ AND TAZ DOMAIN-CONTAINING PROTEIN 4 (PTHR46287:SF11)	BTB/POZ domain (PF00651);TAZ zinc finger (PF02135)	Na	Na	Na	BTB domain profile. (PS50097);Zinc finger TAZ-type profile. (PS50134)	TAZ_2 (SM00551);BTB_4 (SM00225)	Na	POZ domain (SSF54695);TAZ domain (SSF57933)	Na	Na	EC:2.3.1.48	module_1	0.985187	1.93327e-12	0.610699	0.0436132	0.642943	0.0325931	0.0559477	0.895302	0.656778	0.0282282
CATHA_17659	endo-1,31,4-beta-D-glucanase-like isoform X2	UP	Na	Na	GO:0016787	hydrolase activity	GO:0016021	integral component of membrane	G3DSA:3.40.50.1820	Na	DIENELACTONE HYDROLASE (PTHR17630);ENDO-1,3-1,4-BETA-D-GLUCANASE-LIKE PROTEIN (PTHR17630:SF97)	Dienelactone hydrolase family (PF01738)	Na	Na	Na	Na	Na	Na	alpha/beta-Hydrolases (SSF53474)	Na	Na	EC:3.-.-.-	module_1	0.959175	1.54498e-09	0.692595	0.0184164	0.723759	0.0117382	-0.0844314	0.836363	0.715321	0.0134118
CATHA_18635	GRAM domain-containing protein	UP	GO:0006694	steroid biosynthetic process	GO:0008168	methyltransferase activity	Na	Na	G3DSA:2.30.29.30	Na	OSJNBA0038O10.18 PROTEIN (PTHR31969:SF1);GEM-LIKE PROTEIN 2 (PTHR31969)	GRAM domain (PF02893)	Na	Na	Na	Na	gram2001c (SM00568)	Na	Na	Na	Na	EC:2.1.1.-	module_1	0.964747	5.75043e-10	0.601813	0.0470114	0.633097	0.0358524	-0.149783	0.691375	0.618195	0.0407464
CATHA_19960	LOB domain-containing protein	UP	GO:0007275;GO:0010468	multicellular organism development;regulation of gene expression	Na	Na	Na	Na	Na	Na	LOB DOMAIN-CONTAINING PROTEIN 38 (PTHR31304);LOB DOMAIN-CONTAINING PROTEIN 41-RELATED (PTHR31304:SF45)	Lateral organ boundaries (LOB) domain (PF03195)	AS2 (PIRSF038155)	Na	Na	LOB domain profile. (PS50891)	Na	Na	Na	Na	Na	Na	module_1	0.81108	6.36224e-05	0.673667	0.0232307	0.68233	0.0209992	-0.369642	0.235187	0.61497	0.0420139
CATHA_20757	Damaged dna-binding 2, putative isoform 1	UP	Na	Na	GO:0003677	DNA binding	Na	Na	Na	Na	OS08G0516900 PROTEIN (PTHR33172);MYOSIN LIGHT CHAIN KINASE DDB_G0279831 ISOFORM X1-RELATED (PTHR33172:SF37)	Na	Na	Na	Na	Na	Na	Na	Na	Na	Na	Na	module_1	0.950545	5.76185e-09	0.670455	0.0241424	0.703095	0.0160193	-0.148932	0.69307	0.692054	0.0185567
CATHA_20978	Hexosyltransferase	UP	GO:0052386;GO:0010417;GO:0010051;GO:0048366;GO:0032504	cell wall thickening;glucuronoxylan biosynthetic process;xylem and phloem pattern formation;leaf development;multicellular organism reproduction	GO:0016757	transferase activity, transferring glycosyl groups	GO:0005794;GO:0005783;GO:0016021	Golgi apparatus;endoplasmic reticulum;integral component of membrane	Spore Coat Polysaccharide Biosynthesis Protein SpsA; Chain A (G3DSA:3.90.550.10)	Na	GLYCOSYLTRANSFERASE 8 DOMAIN-CONTAINING PROTEIN (PTHR13778);GALACTURONOSYLTRANSFERASE-LIKE 1-RELATED (PTHR13778:SF16)	Glycosyl transferase family 8 (PF01501)	Na	Na	Na	Na	Na	Na	Nucleotide-diphospho-sugar transferases (SSF53448)	Na	Na	EC:2.4.-.-	module_1	0.802172	8.74209e-05	0.594341	0.0499172	0.624584	0.0386686	-0.399788	0.193284	0.577331	0.0564629
CATHA_21692	Polyadenylate-binding protein like	UP	Na	Na	Na	Na	GO:0016021	integral component of membrane	Na	Na	TRANSMEMBRANE PROTEIN (PTHR34781);TRANSMEMBRANE PROTEIN (PTHR34781:SF2)	Na	Na	Na	Na	Na	Na	Na	Na	Na	Na	Na	module_1	0.878194	2.99613e-06	0.73402	0.0100502	0.763377	0.00595468	-0.208815	0.552954	0.736468	0.00966142
CATHA_21798	hypothetical protein	UP	GO:0006887;GO:0015031	exocytosis;protein transport	Na	Na	GO:0000145	exocyst	G3DSA:1.20.1280.170	Na	EXOCYST COMPLEX PROTEIN EXO70 (PTHR12542)	Exo70 exocyst complex subunit (PF03081)	Na	Na	Na	Na	Na	Na	Cullin repeat-like (SSF74788)	Na	Na	Na	module_1	0.889708	1.4984e-06	0.6981	0.0171795	0.728171	0.0109908	-0.237875	0.486393	0.696404	0.0175144
CATHA_22888	Mediator of RNA polymerase II transcription subunit like	UP	Na	Na	Na	Na	GO:0016021	integral component of membrane	Na	Na	TRANSMEMBRANE PROTEIN (PTHR37172);TRANSMEMBRANE PROTEIN (PTHR37172:SF3)	Na	Na	Na	Na	Na	Na	Na	Na	Na	Na	Na	module_1	0.96358	7.15561e-10	0.643701	0.0323495	0.671355	0.0238638	-0.0163186	0.971038	0.673242	0.0233542
CATHA_22951	hypothetical protein	UP	Na	Na	Na	Na	Na	Na	Na	Na	DORMANCY-ASSOCIATED PROTEIN 1 (PTHR33565);DORMANCY-ASSOCIATED PROTEIN HOMOLOG 4 (PTHR33565:SF24)	Dormancy/auxin associated protein (PF05564)	Na	Na	Na	Na	Na	Na	Na	Na	Na	Na	module_1	0.776018	0.000206159	0.602056	0.0469505	0.645749	0.0317212	-0.269445	0.417379	0.627865	0.0375681
CATHA_23154	agmatine coumaroyltransferase-2-like	UP	GO:0009963;GO:0010252;GO:0009809	positive regulation of flavonoid biosynthetic process;auxin homeostasis;lignin biosynthetic process	GO:0016747	transferase activity, transferring acyl groups other than amino-acyl groups	GO:0005829;GO:0016020	cytosol;membrane	Chloramphenicol Acetyltransferase (G3DSA:3.30.559.10)	Na	AGMATINE COUMAROYLTRANSFERASE-2-LIKE (PTHR31642:SF233);TRICHOTHECENE 3-O-ACETYLTRANSFERASE (PTHR31642)	Transferase family (PF02458)	Na	Na	Na	Na	Na	Na	Na	Na	Na	EC:2.3.1.-	module_1	0.897914	8.74497e-07	0.819697	0.0016155	0.842387	0.000805323	-0.0114053	0.979576	0.837647	0.000934896
CATHA_23202	Histone deacetylase HDT1-like	UP	Na	Na	Na	Na	Na	Na	Na	Na	BNAC05G50380D PROTEIN (PTHR33270);PTHR33270:SF22	Na	Na	Na	Na	Na	Na	Na	Na	Na	Na	Na	module_1	0.877691	3.08353e-06	0.749077	0.00772903	0.785373	0.00375049	-0.159341	0.668558	0.771057	0.00511586
CATHA_23650	probable anion transporter 3, chloroplastic	UP	GO:0055085;GO:0006817	transmembrane transport;phosphate ion transport	GO:0022857;GO:0016787	transmembrane transporter activity;hydrolase activity	GO:0009536;GO:0016021;GO:0031967;GO:0031090	plastid;integral component of membrane;organelle envelope;organelle membrane	MFS general substrate transporter like domains (G3DSA:1.20.1250.20)	MFS_SLC17A9_like (cd17380)	SOLUTE CARRIER FAMILY 17 (PTHR11662);ANION TRANSPORTER 3, CHLOROPLASTIC-RELATED (PTHR11662:SF235)	Major Facilitator Superfamily (PF07690)	Na	Na	Na	Major facilitator superfamily (MFS) profile. (PS50850)	Na	Na	MFS general substrate transporter (SSF103473)	Na	Na	EC:3.-.-.-	module_1	0.74337	0.000521051	0.743682	0.00856253	0.733486	0.0101412	-0.144757	0.702874	0.677087	0.0223231
CATHA_24927	Transmembrane 9 superfamily member	UP	GO:0072657;GO:0006817;GO:0006278;GO:0015074;GO:0090305;GO:0006508	protein localization to membrane;phosphate ion transport;RNA-dependent DNA biosynthetic process;DNA integration;nucleic acid phosphodiester bond hydrolysis;proteolysis	GO:0004190;GO:0003964;GO:0004518;GO:0003676	aspartic-type endopeptidase activity;RNA-directed DNA polymerase activity;nuclease activity;nucleic acid binding	GO:0010008;GO:0000139;GO:0016021;GO:0005802;GO:0005797;GO:0005801;GO:0000137;GO:0005576	endosome membrane;Golgi membrane;integral component of membrane;trans-Golgi network;Golgi medial cisterna;cis-Golgi network;Golgi cis cisterna;extracellular region	Na	Na	TRANSMEMBRANE 9 SUPERFAMILY PROTEIN (PTHR10766);TRANSMEMBRANE 9 SUPERFAMILY MEMBER (PTHR10766:SF130)	Endomembrane protein 70 (PF02990)	Na	Na	Na	Na	Na	Na	Na	Na	Na	EC:3.4.23.- EC:3.4.23.1 EC:3.4.23.15 EC:3.4.23.20 EC:3.4.23.25 EC:3.4.23.32 EC:3.4.23.34 EC:3.4.23.35 EC:3.4.23.36 EC:3.4.23.4 EC:3.4.23.43 EC:3.4.23.5 ;EC:2.7.7.49	module_1	0.803097	8.46978e-05	0.71316	0.0138747	0.729556	0.0107908	-0.332273	0.295788	0.672287	0.0236227
CATHA_25038	probable serine/threonine-protein kinase PBL19	UP	GO:0006468	protein phosphorylation	GO:0016301;GO:0016773;GO:0140096;GO:0005524	kinase activity;phosphotransferase activity, alcohol group as acceptor;catalytic activity, acting on a protein;ATP binding	Na	Na	Phosphorylase Kinase; domain 1 (G3DSA:3.30.200.20);Transferase(Phosphotransferase) domain 1 (G3DSA:1.10.510.10)	STKc_IRAK (cd14066)	OS01G0588500 PROTEIN-RELATED (PTHR45621);PROTEIN KINASE SUPERFAMILY PROTEIN (PTHR45621:SF3)	Protein tyrosine and serine/threonine kinase (PF07714)	Na	Na	Protein kinases ATP-binding region signature. (PS00107)	Protein kinase domain profile. (PS50011)	Na	Na	Protein kinase-like (PK-like) (SSF56112)	Na	Na	EC:2.7.1.-	module_1	0.599728	0.00959219	0.734473	0.00998439	0.768369	0.00538118	-0.252264	0.454041	0.739274	0.00924484
CATHA_26762	Alpha-N-acetylglucosaminidase family / NAGLU family isoform 1	UP	Na	Na	Na	Na	Na	Na	Na	Na	OS02G0740600 PROTEIN (PTHR33386);PTHR33386:SF16	Na	Na	Na	Na	Na	Na	Na	Na	Na	Na	Na	module_1	0.942176	1.69576e-08	0.542753	0.0724415	0.591092	0.0510615	-0.117111	0.766164	0.599532	0.0478314
CATHA_26807	GST N-terminal domain-containing protein	UP	GO:0006749	glutathione metabolic process	GO:0004364	glutathione transferase activity	GO:0005737	cytoplasm	Glutaredoxin (G3DSA:3.40.30.10);G3DSA:1.20.1050.10	Na	GLUTATHIONE S-TRANSFERASE, GST, SUPERFAMILY, GST DOMAIN CONTAINING (PTHR11260);GLUTATHIONE S-TRANSFERASE U17-LIKE (PTHR11260:SF646)	Glutathione S-transferase, N-terminal domain (PF02798)	Na	Na	Na	Soluble glutathione S-transferase N-terminal domain profile. (PS50404);Soluble glutathione S-transferase C-terminal domain profile. (PS50405)	Na	Na	Thioredoxin-like (SSF52833)	Na	Na	EC:2.5.1.18	module_1	0.982199	6.22485e-12	0.622824	0.0392674	0.664317	0.0259317	0.0193774	0.965376	0.679223	0.0217853
CATHA_26905	hypothetical protein	UP	Na	Na	Na	Na	Na	Na	G3DSA:3.90.730.10	RNase_T2_euk (cd01061)	RIBONUCLEASE 3-RELATED (PTHR11240:SF64);RIBONUCLEASE T2 (PTHR11240)	Ribonuclease T2 family (PF00445)	Na	Na	Ribonuclease T2 family histidine active site 2. (PS00531);Ribonuclease T2 family histidine active site 1. (PS00530)	Na	Na	Na	Ribonuclease Rh-like (SSF55895)	Na	Na	Na	module_1	0.779182	0.000187103	0.819355	0.00162929	0.829513	0.00122552	-0.195416	0.584385	0.774463	0.00473884
CATHA_27357	hypothetical protein	UP	Na	Na	Na	Na	Na	Na	Na	Na	Na	Na	Na	Na	Na	Na	Na	Na	Na	Na	Na	Na	module_1	0.661689	0.00326841	0.718356	0.0128111	0.734257	0.0100131	-0.463394	0.125133	0.659235	0.0274471
CATHA_28170	Calcium-transporting ATPase 3 family protein	UP	GO:0071456	cellular response to hypoxia	Na	Na	GO:0005886	plasma membrane	Na	Na	OS07G0123800 PROTEIN (PTHR33526);BNAC09G15340D PROTEIN (PTHR33526:SF13)	Na	UCP031279 (PIRSF031279)	Na	Na	Na	Na	Na	Na	Na	Na	Na	module_1	0.951232	5.22008e-09	0.587525	0.0524651	0.63264	0.036019	-0.127753	0.741918	0.635063	0.0351908
CATHA_29284	Aldose 1-epimerase	UP	GO:0019318;GO:0046365	hexose metabolic process;monosaccharide catabolic process	GO:0004034;GO:0030246	aldose 1-epimerase activity;carbohydrate binding	GO:0016021	integral component of membrane	G3DSA:2.70.98.10	galactose_mutarotase_like (cd09019)	ALDOSE-1-EPIMERASE (PTHR10091);ALDOSE 1-EPIMERASE (PTHR10091:SF3)	Aldose 1-epimerase (PF01263)	GALM (PIRSF005096)	Na	Na	Na	Na	Na	Galactose mutarotase-like (SSF74650)	Na	Na	EC:5.1.3.3	module_1	0.929721	6.56327e-08	0.695006	0.0178318	0.730759	0.0106115	-0.140305	0.713222	0.715395	0.0133967
CATHA_29402	Thioredoxin-like 1-2, chloroplastic	UP	Na	Na	Na	Na	Na	Na	Glutaredoxin (G3DSA:3.40.30.10)	TRX_family (cd02947)	THIOREDOXIN, MITOCHONDRIAL (PTHR43601);THIOREDOXIN-LIKE 1-2, CHLOROPLASTIC (PTHR43601:SF18)	Thioredoxin (PF00085)	Na	Na	Na	Thioredoxin domain profile. (PS51352)	Na	Na	Thioredoxin-like (SSF52833)	Na	Na	Na	module_1	0.821652	4.269e-05	0.661157	0.0268791	0.674011	0.0231419	-0.396844	0.19706	0.602774	0.046714
CATHA_29466	hypothetical protein	UP	Na	Na	Na	Na	Na	Na	G3DSA:3.50.30.30;G3DSA:3.30.70.80;G3DSA:2.60.40.2310;G3DSA:3.40.50.200	Peptidases_S8_3 (cd04852);PA_subtilisin_like (cd02120)	SUBTILISIN-LIKE PROTEASE SBT1.7 (PTHR10795:SF697);PROPROTEIN CONVERTASE SUBTILISIN/KEXIN (PTHR10795)	Subtilase family (PF00082);Fibronectin type-III domain (PF17766);Peptidase inhibitor I9 (PF05922);PA domain (PF02225)	Na	Subtilisin serine protease family (S8) signature (PR00723)	Serine proteases, subtilase family, aspartic acid active site. (PS00136)	Serine proteases, subtilase domain profile. (PS51892)	Na	Na	Subtilisin-like (SSF52743)	Na	Na	Na	module_1	0.923711	1.15737e-07	0.749499	0.00765724	0.766905	0.00554046	-0.0964871	0.810537	0.749311	0.00768781
CATHA_29688	hypothetical protein	UP	Na	Na	Na	Na	Na	Na	Na	Na	CASP-LIKE PROTEIN 4D2 (PTHR11615:SF148);NITRATE, FORMATE, IRON DEHYDROGENASE (PTHR11615)	Domain of unknown function (DUF588) (PF04535)	Na	Na	Na	Na	Na	Na	Na	Na	Na	Na	module_1	0.888599	1.60709e-06	0.542838	0.0724113	0.586078	0.0531182	-0.2745	0.406528	0.565512	0.0616828
CATHA_29872	nematode resistance protein-like HSPRO2	UP	GO:0019441;GO:0006952	tryptophan catabolic process to kynurenine;defense response	GO:0020037;GO:0046872	heme binding;metal ion binding	Na	Na	Na	Na	NEMATODE RESISTANCE PROTEIN-LIKE HSPRO1 (PTHR34795);NEMATODE RESISTANCE PROTEIN-LIKE HSPRO1 (PTHR34795:SF1)	Hs1pro-1 N-terminus (PF07231);Hs1pro-1 protein C-terminus (PF07014)	Na	Na	Na	Na	Na	Na	Indolic compounds 2,3-dioxygenase-like (SSF140959)	Na	Na	Na	module_1	0.88202	2.40279e-06	0.499689	0.0973846	0.550126	0.0687934	-0.195083	0.58518	0.556114	0.0660212
CATHA_29897	receptor-like protein 12	UP	GO:0018108	peptidyl-tyrosine phosphorylation	GO:0004714	transmembrane receptor protein tyrosine kinase activity	GO:0005886;GO:0016021	plasma membrane;integral component of membrane	Ribonuclease Inhibitor (G3DSA:3.80.10.10)	Na	LEUCINE-RICH REPEAT RECEPTOR PROTEIN KINASE EMS1-LIKE-RELATED (PTHR48061);PTHR48061:SF4	Leucine Rich repeat (PF13516);Leucine Rich Repeat (PF00560);Leucine rich repeat (PF13855);Leucine rich repeat N-terminal domain (PF08263)	Na	Leucine-rich repeat signature (PR00019)	Na	Leucine-rich repeat profile. (PS51450)	LRR_typ_2 (SM00369)	Na	L domain-like (SSF52058)	Na	Na	EC:2.7.10.1	module_1	0.66987	0.0027884	0.815037	0.00181552	0.821685	0.00152485	-0.234023	0.494894	0.772508	0.0049587
CATHA_30104	Auxin-responsive protein SAUR32	UP	GO:0009733	response to auxin	Na	Na	Na	Na	Na	Na	AUXIN-RESPONSIVE FAMILY PROTEIN (PTHR31374:SF201);AUXIN-INDUCED PROTEIN-LIKE-RELATED (PTHR31374)	Auxin responsive protein (PF02519)	Na	Na	Na	Na	Na	Na	Na	Na	Na	Na	module_1	0.98509	2.01111e-12	0.61784	0.0408852	0.655147	0.0287526	0.00529812	0.990687	0.667196	0.0250762
CATHA_31098	lysM domain receptor-like kinase 4	UP	GO:0006468	protein phosphorylation	GO:0004672;GO:0005524	protein kinase activity;ATP binding	GO:0005886;GO:0016021	plasma membrane;integral component of membrane	G3DSA:3.10.350.10	Na	LYSM DOMAIN RECEPTOR-LIKE KINASE 4 (PTHR45927:SF11);LYSM-DOMAIN RECEPTOR-LIKE KINASE-RELATED (PTHR45927)	LysM domain (PF01476)	Na	Na	Na	LysM domain profile. (PS51782)	LysM_2 (SM00257)	Na	Na	Na	Na	Na	module_1	0.818404	4.83609e-05	0.566486	0.0612563	0.616324	0.0414429	-0.194907	0.585615	0.617171	0.0411696
CATHA_31672	Sigma factor binding protein 2	UP	GO:0051091	positive regulation of DNA-binding transcription factor activity	Na	Na	Na	Na	Na	Na	SIGMA FACTOR BINDING PROTEIN 1, CHLOROPLASTIC (PTHR33624);OS07G0687400 PROTEIN (PTHR33624:SF14)	VQ motif (PF05678)	Na	Na	Na	Na	Na	Na	Na	Na	Na	Na	module_1	0.872413	4.14604e-06	0.674394	0.0230421	0.721857	0.0121123	-0.0521786	0.902876	0.736953	0.00959461
CATHA_32668	probable calcium-binding protein CML25	UP	GO:0048767;GO:0019722;GO:0009409;GO:0000226;GO:0050790	root hair elongation;calcium-mediated signaling;response to cold;microtubule cytoskeleton organization;regulation of catalytic activity	GO:0005509;GO:0030234;GO:0005524	calcium ion binding;enzyme regulator activity;ATP binding	GO:0005634;GO:0005737	nucleus;cytoplasm	G3DSA:1.10.238.10	EFh (cd00051)	CALCIUM BINDING PROTEIN (PTHR23050);CALCIUM-BINDING PROTEIN CML25-RELATED (PTHR23050:SF382)	EF-hand domain pair (PF13499)	Na	Na	EF-hand calcium-binding domain. (PS00018)	EF-hand calcium-binding domain profile. (PS50222)	efh_1 (SM00054)	Na	EF-hand (SSF47473)	Na	Na	Na	module_1	0.708987	0.00121285	0.746058	0.00819125	0.736986	0.00959018	-0.0721571	0.861907	0.693048	0.0183573
CATHA_33985	receptor-like protein 35 isoform X1	UP	Na	Na	Na	Na	Na	Na	Ribonuclease Inhibitor (G3DSA:3.80.10.10)	Na	LEUCINE-RICH REPEAT RECEPTOR PROTEIN KINASE EMS1-LIKE (PTHR48061:SF2);LEUCINE-RICH REPEAT RECEPTOR PROTEIN KINASE EMS1-LIKE-RELATED (PTHR48061)	Leucine rich repeat (PF13855);Leucine Rich Repeat (PF00560)	Na	Leucine-rich repeat signature (PR00019)	Na	Leucine-rich repeat profile. (PS51450)	LRR_typ_2 (SM00369);LRR_sd22_2 (SM00365)	Na	L domain-like (SSF52058)	Na	Na	Na	module_1	0.720628	0.000923228	0.893927	8.45448e-05	0.890225	0.000101804	-0.0597995	0.887798	0.845904	0.000711814
CATHA_34272	RPM1-interacting protein (Fragment)	UP	Na	Na	Na	Na	GO:0016021	integral component of membrane	Na	Na	EXPRESSED PROTEIN (PTHR33699);EXPRESSED PROTEIN (PTHR33699:SF3)	Na	Na	Na	Na	Na	Na	Na	Na	Na	Na	Na	module_1	0.802984	8.50116e-05	0.691827	0.0186196	0.691382	0.0187354	-0.081879	0.842054	0.651515	0.029875
CATHA_34928	hypothetical protein	UP	Na	Na	Na	Na	Na	Na	Na	Na	OS08G0516900 PROTEIN (PTHR33172);EMB|CAB83157.1 (PTHR33172:SF45)	Na	Na	Na	Na	Na	Na	Na	Na	Na	Na	Na	module_1	0.832436	2.76918e-05	0.747692	0.00795045	0.780832	0.00414153	-0.194762	0.585936	0.763188	0.00597958
CATHA_34966	Malic enzyme	UP	Na	Na	Na	Na	Na	Na	G3DSA:3.40.50.10380;G3DSA:3.40.50.720	NAD_bind_1_malic_enz (cd05312)	MALIC ENZYME-RELATED (PTHR23406);MALIC ENZYME (PTHR23406:SF65)	Malic enzyme, N-terminal domain (PF00390);Malic enzyme, NAD binding domain (PF03949)	ME (PIRSF000106)	Malic enzyme signature (PR00072)	Malic enzymes signature. (PS00331)	Na	Malic_M_2 (SM00919);malic_2 (SM01274)	Na	Aminoacid dehydrogenase-like, N-terminal domain (SSF53223);NAD(P)-binding Rossmann-fold domains (SSF51735)	Na	Na	Na	module_1	0.841564	1.87804e-05	0.626128	0.0381389	0.663424	0.0262023	-0.331213	0.297542	0.62907	0.0372254
CATHA_35646	Formate dehydrogenase, mitochondrial	UP	Na	Na	Na	Na	Na	Na	G3DSA:3.40.50.720	FDH (cd05302)	FORMATE DEHYDROGENASE 1 (PTHR42938);FORMATE DEHYDROGENASE CHLOROPLASTIC/MITOCHONDRIAL (PTHR42938:SF26)	D-isomer specific 2-hydroxyacid dehydrogenase, NAD binding domain (PF02826);D-isomer specific 2-hydroxyacid dehydrogenase, catalytic domain (PF00389)	Na	Na	D-isomer specific 2-hydroxyacid dehydrogenases signature 2. (PS00670);D-isomer specific 2-hydroxyacid dehydrogenases NAD-binding signature. (PS00065);D-isomer specific 2-hydroxyacid dehydrogenases signature 3. (PS00671)	Na	Na	Na	NAD(P)-binding Rossmann-fold domains (SSF51735);Formate/glycerate dehydrogenase catalytic domain-like (SSF52283)	Na	Na	Na	module_1	0.681489	0.00220452	0.853764	0.000533477	0.868641	0.000294416	-0.205974	0.559647	0.813118	0.00190817
CATHA_35751	beta-fructofuranosidase, insoluble isoenzyme CWINV1-like	UP	GO:0005975;GO:0080167;GO:0050832;GO:0009611	carbohydrate metabolic process;response to karrikin;defense response to fungus;response to wounding	GO:0004553;GO:0005515	hydrolase activity, hydrolyzing O-glycosyl compounds;protein binding	GO:0048046;GO:0005618;GO:0016020	apoplast;cell wall;membrane	Glycosyl hydrolase domain; family 43 (G3DSA:2.115.10.20);G3DSA:2.60.120.560	GH32_Fruct1-like (cd18624)	CELL-WALL INVERTASE (PTHR31953:SF51);BETA-FRUCTOFURANOSIDASE, INSOLUBLE ISOENZYME CWINV1-RELATED (PTHR31953)	Glycosyl hydrolases family 32 C terminal (PF08244);Glycosyl hydrolases family 32 N-terminal domain (PF00251)	Na	Na	Glycosyl hydrolases family 32 active site. (PS00609)	Na	glyco_32 (SM00640)	Na	Concanavalin A-like lectins/glucanases (SSF49899);Arabinanase/levansucrase/invertase (SSF75005)	Na	Na	EC:3.2.1.-	module_1	0.99296	2.04407e-14	0.587965	0.0522879	0.626309	0.0380789	0.00726075	0.986945	0.638713	0.0340768
CATHA_36507	Peroxidase	UP	GO:0006979;GO:0098869	response to oxidative stress;cellular oxidant detoxification	GO:0004601;GO:0020037;GO:0046872	peroxidase activity;heme binding;metal ion binding	Na	Na	Peroxidase (G3DSA:1.10.420.10);G3DSA:1.10.520.10	secretory_peroxidase (cd00693)	PEROXIDASE 72-RELATED (PTHR31388);PEROXIDASE (PTHR31388:SF136)	Peroxidase (PF00141)	Na	Haem peroxidase superfamily signature (PR00458);Plant peroxidase signature (PR00461)	Peroxidases active site signature. (PS00436);Peroxidases proximal heme-ligand signature. (PS00435)	Plant heme peroxidase family profile. (PS50873)	Na	Na	Heme-dependent peroxidases (SSF48113)	Na	KEGG:R03532	EC:1.11.1.-	module_1	0.743693	0.000516803	0.839236	0.000890487	0.847477	0.000678991	0.0121951	0.978328	0.821651	0.00152485
CATHA_36521	hypothetical protein	UP	Na	Na	Na	Na	Na	Na	Na	Na	Na	Na	Na	Na	Na	Na	Na	Na	Na	Na	Na	Na	module_1	0.958517	1.72377e-09	0.715793	0.013314	0.74698	0.00805019	-0.0161524	0.971347	0.747601	0.00796024
CATHA_37338	non-specific lipid-transfer protein-like protein At2g13820	UP	GO:0006869	lipid transport	GO:0008289	lipid binding	GO:0016021	integral component of membrane	G3DSA:1.10.110.10	AAI_LTSS (cd00010)	BIFUNCTIONAL INHIBITOR/LIPID-TRANSFER PROTEIN/SEED STORAGE 2S ALBUMIN SUPERFAMILY PROTEIN-RELATED (PTHR33044);PTHR33044:SF107	Probable lipid transfer (PF14368)	Na	Plant phospholipid transfer protein signature (PR00382)	Na	Na	aai_6 (SM00499)	Na	Bifunctional inhibitor/lipid-transfer protein/seed storage 2S albumin (SSF47699)	Na	Na	Na	module_1	0.967096	3.62437e-10	0.629164	0.037204	0.659236	0.0274471	-0.0651657	0.87682	0.649714	0.030451
CATHA_37614	UvrABC system protein like	UP	Na	Na	Na	Na	GO:0016021	integral component of membrane	Na	Na	TRANSMEMBRANE PROTEIN (PTHR34947)	Na	Na	Na	Na	Na	Na	Na	Na	Na	Na	Na	module_1	0.776711	0.000201814	0.859462	0.000427039	0.880808	0.000163563	-0.12973	0.737503	0.852603	0.000554078
CATHA_37869	hypothetical protein	UP	Na	Na	Na	Na	Na	Na	Na	Na	Na	Na	Na	Na	Na	Na	Na	Na	Na	Na	Na	Na	module_1	0.936413	3.28193e-08	0.703854	0.0158412	0.72801	0.0110214	-0.0769953	0.852089	0.713888	0.0137113
CATHA_644	Pyrimidine 5-nucleotidase protein	Unchaged	Na	Na	GO:0016787	hydrolase activity	Na	Na	Na	HAD_5NT (cd02604)	HALOACID DEHALOGENASE-LIKE HYDROLASE (PTHR12725);HALOACID DEHALOGENASE-LIKE HYDROLASE (HAD) SUPERFAMILY PROTEIN (PTHR12725:SF82)	Haloacid dehalogenase-like hydrolase (PF13419)	Na	Na	Na	Na	Na	C1.5.3: 5'-Nucleotidase Like (SFLDG01132);Haloacid Dehalogenase (SFLDS00003)	HAD-like (SSF56784)	Pyr-5-nucltdase: pyrimidine 5'-nucleotidase (TIGR01993);HAD-SF-IA-v3: HAD hydrolase, family IA, variant 3 (TIGR01509)	Na	EC:3.-.-.-	module_1	0.805524	7.77805e-05	0.452145	0.134952	0.497288	0.0990407	0.498432	0.0982683	0.600468	0.0474626
CATHA_702	Ribulose bisphosphate carboxylase/oxygenase activase 1, chloroplastic	Unchaged	GO:0050790	regulation of catalytic activity	GO:0016887;GO:0046863;GO:0005524;GO:0042802	ATPase activity;ribulose-1,5-bisphosphate carboxylase/oxygenase activator activity;ATP binding;identical protein binding	GO:0009570;GO:0009579	chloroplast stroma;thylakoid	G3DSA:3.40.50.300;G3DSA:1.10.8.1070	Na	RIBULOSE BISPHOSPHATE CARBOXYLASE/OXYGENASE ACTIVASE, CHLOROPLASTIC-LIKE ISOFORM X1 (PTHR32429:SF25);PTHR32429	ATPase family associated with various cellular activities (AAA) (PF00004)	Na	Na	Na	Na	Na	Na	P-loop containing nucleoside triphosphate hydrolases (SSF52540)	Na	Na	Na	module_1	0.585024	0.0120188	-0.0109503	0.980443	0.0521615	0.902904	0.540002	0.0738325	0.176957	0.627618
CATHA_919	Transcription factor ORG2	Unchaged	GO:0006357;GO:0010106;GO:0009414	regulation of transcription by RNA polymerase II;cellular response to iron ion starvation;response to water deprivation	GO:0046983;GO:0003700;GO:0003677;GO:0001067	protein dimerization activity;DNA-binding transcription factor activity;DNA binding;regulatory region nucleic acid binding	GO:0005634;GO:0005667	nucleus;transcription regulator complex	HLH (G3DSA:4.10.280.10)	bHLH_AtORG2_like (cd18914)	TRANSCRIPTION FACTOR ORG2-RELATED (PTHR13935:SF41);ACHAETE-SCUTE TRANSCRIPTION FACTOR-RELATED (PTHR13935)	Helix-loop-helix DNA-binding domain (PF00010)	Na	Na	Na	Myc-type, basic helix-loop-helix (bHLH) domain profile. (PS50888)	finulus (SM00353)	Na	HLH, helix-loop-helix DNA-binding domain (SSF47459)	Na	Na	Na	module_1	0.667043	0.00294599	0.334769	0.291335	0.385341	0.212529	0.504109	0.0943721	0.49822	0.0984075
CATHA_1159	Protein RESPONSE TO LOW SULFUR like	Unchaged	GO:0098869;GO:0010438;GO:0047484;GO:0002229;GO:0009651;GO:0009658;GO:0042742;GO:0031347;GO:0045893	cellular oxidant detoxification;cellular response to sulfur starvation;regulation of response to osmotic stress;defense response to oomycetes;response to salt stress;chloroplast organization;defense response to bacterium;regulation of defense response;positive regulation of transcription, DNA-templated	GO:0005515	protein binding	Na	Na	Na	Na	PROTEIN RESPONSE TO LOW SULFUR 1 (PTHR34283);PTHR34283:SF7	Na	Na	Na	Na	Na	Na	Na	Na	Na	Na	Na	module_1	0.901335	6.90926e-07	0.339627	0.283138	0.386443	0.21099	0.472319	0.117635	0.467121	0.121942
CATHA_1247	Small heat shock protein, chloroplastic	Unchaged	GO:0009658;GO:0009416;GO:0009408;GO:0006355;GO:0006468	chloroplast organization;response to light stimulus;response to heat;regulation of transcription, DNA-templated;protein phosphorylation	GO:0043621;GO:0004672;GO:0005524	protein self-association;protein kinase activity;ATP binding	GO:0000427;GO:0042644;GO:0101031;GO:0016021	plastid-encoded plastid RNA polymerase complex;chloroplast nucleoid;chaperone complex;integral component of membrane	G3DSA:2.60.40.790	ACD_sHsps-like (cd06464)	HEAT SHOCK PROTEIN 21, CHLOROPLASTIC (PTHR46733:SF4);26.5 KDA HEAT SHOCK PROTEIN, MITOCHONDRIAL (PTHR46733)	Hsp20/alpha crystallin family (PF00011)	Na	Na	Na	Small heat shock protein (sHSP) domain profile. (PS01031)	Na	Na	HSP20-like chaperones (SSF49764)	Na	Na	Na	module_1	0.511904	0.0321735	0.32103	0.31577	0.359184	0.251365	0.607123	0.0450617	0.47219	0.117739
CATHA_1468	ABC transporter C family member 10	Unchaged	GO:0055085;GO:0005975	transmembrane transport;carbohydrate metabolic process	GO:0042626;GO:0005524;GO:0004553	ATPase-coupled transmembrane transporter activity;ATP binding;hydrolase activity, hydrolyzing O-glycosyl compounds	GO:0000325;GO:0005774;GO:0016021	plant-type vacuole;vacuolar membrane;integral component of membrane	G3DSA:1.20.1560.10;G3DSA:3.40.50.300	ABCC_MRP_domain1 (cd03250);ABC_6TM_ABCC_D2 (cd18580);ABCC_MRP_domain2 (cd03244);ABC_6TM_ABCC_D1 (cd18579)	ABC TRANSPORTER C FAMILY MEMBER 10-LIKE (PTHR24223:SF392);ATP-BINDING CASSETTE SUB-FAMILY C (PTHR24223)	ABC transporter transmembrane region (PF00664);ABC transporter (PF00005)	Na	Na	ABC transporters family signature. (PS00211)	ATP-binding cassette, ABC transporter-type domain profile. (PS50893);ABC transporter integral membrane type-1 fused domain profile. (PS50929)	AAA_5 (SM00382)	Na	ABC transporter transmembrane region (SSF90123);P-loop containing nucleoside triphosphate hydrolases (SSF52540)	Na	Na	EC:7.2.2.- ;EC:3.2.1.-	module_1	0.83115	2.92076e-05	0.279423	0.396415	0.334523	0.29177	0.493254	0.101683	0.444271	0.142606
CATHA_1673	hypothetical protein	Unchaged	Na	Na	Na	Na	Na	Na	Na	Na	Na	Na	Na	Na	Na	Na	Na	Na	Na	Na	Na	Na	module_1	0.358024	0.148826	0.208413	0.55393	0.248043	0.463663	0.610189	0.0437928	0.371789	0.231996
CATHA_1674	hypothetical protein	Unchaged	Na	Na	Na	Na	Na	Na	Na	Na	Na	Na	Na	Na	Na	Na	Na	Na	Na	Na	Na	Na	module_1	0.693642	0.00170735	0.346723	0.271461	0.395299	0.199019	0.449705	0.137336	0.496634	0.0994793
CATHA_1844	Glycine/D-amino acid oxidases	Unchaged	Na	Na	Na	Na	GO:0009507	chloroplast	Na	Na	LYCOPENE BETA/EPSILON CYCLASE PROTEIN (PTHR32098:SF5);LYCOPENE BETA/EPSILON CYCLASE PROTEIN (PTHR32098)	Na	Na	Na	Na	Na	Na	Na	Na	Na	Na	Na	module_1	0.322721	0.195676	-0.172207	0.638752	-0.134262	0.727084	0.637767	0.0343764	0.00996765	0.982182
CATHA_1916	3-ketoacyl-CoA synthase	Unchaged	GO:0006633;GO:0009409;GO:0009416	fatty acid biosynthetic process;response to cold;response to light stimulus	GO:0102756;GO:0102338;GO:0102336;GO:0102337	very-long-chain 3-ketoacyl-CoA synthase activity;3-oxo-lignoceronyl-CoA synthase activity;3-oxo-arachidoyl-CoA synthase activity;3-oxo-cerotoyl-CoA synthase activity	GO:0016021	integral component of membrane	G3DSA:3.40.47.10	CHS_like (cd00831)	3-KETOACYL-COA SYNTHASE 11 (PTHR31561:SF103);3-KETOACYL-COA SYNTHASE (PTHR31561)	3-Oxoacyl-[acyl-carrier-protein (ACP)] synthase III C terminal (PF08541);FAE1/Type III polyketide synthase-like protein (PF08392)	Very_long_ch_3-ktacl-CoA_syn (PIRSF036417)	Na	Na	Na	Na	Na	Thiolase-like (SSF53901)	Na	Na	EC:2.3.1.199 ;EC:2.3.1.199 ;EC:2.3.1.199 ;EC:2.3.1.199	module_1	0.716726	0.00101404	0.173008	0.637018	0.214685	0.539253	0.55179	0.0681564	0.327007	0.304795
CATHA_2175	protein NUCLEAR FUSION DEFECTIVE 4-like	Unchaged	GO:0006817;GO:0055085	phosphate ion transport;transmembrane transport	GO:0022857	transmembrane transporter activity	GO:0016021	integral component of membrane	MFS general substrate transporter like domains (G3DSA:1.20.1250.20)	MFS_Mch1p_like (cd17354)	UNCHARACTERIZED NODULIN-LIKE PROTEIN (PTHR21576);F25A4.25 PROTEIN (PTHR21576:SF22)	Major Facilitator Superfamily (PF07690);Nodulin-like (PF06813)	Na	Na	Na	Major facilitator superfamily (MFS) profile. (PS50850)	Na	Na	MFS general substrate transporter (SSF103473)	Na	Na	Na	module_1	0.649564	0.00411347	0.242922	0.474874	0.308971	0.337929	0.246943	0.466	0.391721	0.203787
CATHA_2220	Chaperone protein dnaj 3	Unchaged	GO:0006457	protein folding	GO:0051082;GO:0051087	unfolded protein binding;chaperone binding	GO:0005829;GO:0016021	cytosol;integral component of membrane	Urease metallochaperone UreE (G3DSA:2.60.260.20);G3DSA:1.10.287.110	DnaJ (cd06257);DnaJ_C (cd10747)	DNAJ HOMOLOG SUBFAMILY C MEMBER (PTHR24078);DNAJ HOMOLOG SUBFAMILY B MEMBER 13-LIKE (PTHR24078:SF536)	DnaJ domain (PF00226);DnaJ C terminal domain (PF01556)	Na	DnaJ domain signature (PR00625)	Nt-dnaJ domain signature. (PS00636)	dnaJ domain profile. (PS50076)	dnaj_3 (SM00271)	Na	HSP40/DnaJ peptide-binding domain (SSF49493);Chaperone J-domain (SSF46565)	Na	Na	Na	module_1	0.933092	4.66932e-08	0.485863	0.107264	0.535359	0.0761901	0.410929	0.179406	0.615731	0.0416854
CATHA_2261	Polynucleotidyl transferase	Unchaged	Na	Na	GO:0016740;GO:0003676	transferase activity;nucleic acid binding	GO:0016021	integral component of membrane	G3DSA:3.30.420.10	Na	PTHR13620:SF79;3-5 EXONUCLEASE (PTHR13620)	Na	Na	Na	Na	Na	Na	Na	Ribonuclease H-like (SSF53098)	Na	Na	EC:2.-.-.-	module_1	0.786359	0.000149096	0.281929	0.391282	0.334053	0.292664	0.470754	0.118972	0.445674	0.141213
CATHA_2294	Glutamate receptor	Unchaged	GO:0034220	ion transmembrane transport	GO:0015276;GO:0038023	ligand-gated ion channel activity;signaling receptor activity	GO:0016021;GO:0005886	integral component of membrane;plasma membrane	G3DSA:1.10.287.70;G3DSA:3.40.50.2300;G3DSA:3.40.190.10	GluR_Plant (cd13686);PBP1_GABAb_receptor_plant (cd19990)	IONOTROPIC GLUTAMATE RECEPTOR (PTHR18966);GLUTAMATE RECEPTOR (PTHR18966:SF476)	Ligand-gated ion channel (PF00060);Bacterial extracellular solute-binding proteins, family 3 (PF00497);Receptor family ligand binding region (PF01094)	IGluLR_plant (PIRSF037090)	Na	Na	Na	GluR_14 (SM00079)	Na	Periplasmic binding protein-like II (SSF53850);Periplasmic binding protein-like I (SSF53822)	Na	Na	Na	module_1	0.976737	3.60061e-11	0.539005	0.074359	0.579913	0.0554352	0.189745	0.597519	0.626465	0.0380443
CATHA_2546	Nitrate reductase	Unchaged	Na	Na	Na	Na	Na	Na	Sulfite Oxidase; Chain A (G3DSA:3.90.420.10);G3DSA:3.40.50.80;Flavocytochrome B2 (G3DSA:3.10.120.10);Translation factors (G3DSA:2.40.30.10);G3DSA:2.60.40.650	eukary_NR_Moco (cd02112);cyt_b5_reduct_like (cd06183)	NITRATE REDUCTASE (PTHR19370:SF198);NADH-CYTOCHROME B5 REDUCTASE (PTHR19370)	Oxidoreductase NAD-binding domain (PF00175);Cytochrome b5-like Heme/Steroid binding domain (PF00173);Oxidoreductase molybdopterin binding domain (PF00174);Mo-co oxidoreductase dimerisation domain (PF03404);Oxidoreductase FAD-binding domain (PF00970)	Nitr_rd_NADH (PIRSF000233)	Eukaryotic molybdopterin domain signature (PR00407);Flavoprotein pyridine nucleotide cytochrome reductase signature (PR00371);Cytochrome B5 reductase signature (PR00406);Cytochrome B5 signature (PR00363)	Cytochrome b5 family, heme-binding domain signature. (PS00191);Eukaryotic molybdopterin oxidoreductases signature. (PS00559)	Ferredoxin reductase-type FAD binding domain profile. (PS51384);Cytochrome b5 family, heme-binding domain profile. (PS50255)	Cyt_b5_2 (SM01117)	Na	Cytochrome b5-like heme/steroid binding domain (SSF55856);Ferredoxin reductase-like, C-terminal NADP-linked domain (SSF52343);Oxidoreductase molybdopterin-binding domain (SSF56524);Riboflavin synthase domain-like (SSF63380);E set domains (SSF81296)	Na	Na	Na	module_1	0.462155	0.0566118	0.0320632	0.941927	0.0838038	0.837677	0.419973	0.168668	0.190846	0.594985
CATHA_2630	Glutathione transferase GST 23	Unchaged	GO:0006749	glutathione metabolic process	GO:0004364	glutathione transferase activity	GO:0005737;GO:0016021	cytoplasm;integral component of membrane	G3DSA:1.20.1050.10;Glutaredoxin (G3DSA:3.40.30.10)	GST_C_Tau (cd03185)	GLUTATHIONE S-TRANSFERASE, GST, SUPERFAMILY, GST DOMAIN CONTAINING (PTHR11260);GLUTATHIONE S-TRANSFERASE (PTHR11260:SF674)	Glutathione S-transferase, N-terminal domain (PF02798)	Na	Na	Na	Soluble glutathione S-transferase C-terminal domain profile. (PS50405);Soluble glutathione S-transferase N-terminal domain profile. (PS50404)	Na	Main.3: Omega- and Tau-like (SFLDG01152);Main (cytGST) (SFLDG00358)	GST C-terminal domain-like (SSF47616);Thioredoxin-like (SSF52833)	Na	Na	EC:2.5.1.18	module_1	0.876833	3.23637e-06	0.38634	0.211137	0.443316	0.14354	0.240837	0.479473	0.521055	0.0841158
CATHA_2686	Kinesin motor domain-containing protein	Unchaged	GO:0007018;GO:0051225	microtubule-based movement;spindle assembly	GO:0003777;GO:0008017;GO:0005524;GO:0016887	microtubule motor activity;microtubule binding;ATP binding;ATPase activity	GO:0005871;GO:0005874;GO:0016021	kinesin complex;microtubule;integral component of membrane	Kinesin (G3DSA:3.40.850.10)	Na	KINESIN-4-LIKE ISOFORM X1 (PTHR47972:SF6);KINESIN-LIKE PROTEIN KLP-3 (PTHR47972)	Kinesin motor domain (PF00225)	Na	Kinesin heavy chain signature (PR00380)	Kinesin motor domain signature. (PS00411)	Kinesin motor domain profile. (PS50067)	kinesin_4 (SM00129)	Na	P-loop containing nucleoside triphosphate hydrolases (SSF52540)	Na	Na	Na	module_1	0.927157	8.38693e-08	0.442972	0.14384	0.501511	0.0961912	0.338608	0.284921	0.583612	0.0539615
CATHA_2687	Calponin-homology (CH) domain-containing protein	Unchaged	GO:0007018;GO:0090502;GO:0006355	microtubule-based movement;RNA phosphodiester bond hydrolysis, endonucleolytic;regulation of transcription, DNA-templated	GO:0003777;GO:0008017;GO:0005524;GO:0004523;GO:0003676	microtubule motor activity;microtubule binding;ATP binding;RNA-DNA hybrid ribonuclease activity;nucleic acid binding	GO:0005874;GO:0009507;GO:0016021	microtubule;chloroplast;integral component of membrane	Kinesin (G3DSA:3.40.850.10);G3DSA:1.10.418.10	Na	KINESIN-LIKE PROTEIN KLP-3 (PTHR47972);KINESIN-4-LIKE ISOFORM X1 (PTHR47972:SF6)	Calponin homology (CH) domain (PF00307);Microtubule binding (PF16796)	Na	Na	Na	Kinesin motor domain profile. (PS50067);Calponin homology (CH) domain profile. (PS50021)	kinesin_4 (SM00129)	Na	P-loop containing nucleoside triphosphate hydrolases (SSF52540);Calponin-homology domain, CH-domain (SSF47576)	Na	Na	EC:3.1.26.4	module_1	0.773336	0.000223577	0.171754	0.639924	0.241061	0.479047	0.381229	0.218238	0.34607	0.272511
CATHA_2754	Ethylene-responsive transcription factor	Unchaged	GO:0006355;GO:0006952;GO:0009873;GO:0009737;GO:0010105;GO:0019757;GO:0016143;GO:0010200;GO:0009628;GO:0009867;GO:1903507;GO:2000113;GO:0002218;GO:0001101;GO:0009877;GO:0009617;GO:0002252;GO:1903508;GO:0010035;GO:0006955;GO:0033554;GO:1901564	regulation of transcription, DNA-templated;defense response;ethylene-activated signaling pathway;response to abscisic acid;negative regulation of ethylene-activated signaling pathway;glycosinolate metabolic process;S-glycoside metabolic process;response to chitin;response to abiotic stimulus;jasmonic acid mediated signaling pathway;negative regulation of nucleic acid-templated transcription;negat…	GO:0003700;GO:0003677;GO:0001067;GO:0005515	DNA-binding transcription factor activity;DNA binding;regulatory region nucleic acid binding;protein binding	GO:0005634;GO:0070013;GO:0043233	nucleus;intracellular organelle lumen;organelle lumen	G3DSA:3.30.730.10	AP2 (cd00018)	ETHYLENE-RESPONSIVE TRANSCRIPTION FACTOR ERF110-LIKE (PTHR31194:SF82);SHN SHINE , DNA BINDING / TRANSCRIPTION FACTOR (PTHR31194)	AP2 domain (PF00847)	Na	Ethylene responsive element binding protein signature (PR00367)	Na	AP2/ERF domain profile. (PS51032)	rav1_2 (SM00380)	Na	DNA-binding domain (SSF54171)	Na	Na	Na	module_1	0.816499	5.20071e-05	0.413612	0.176037	0.476332	0.114388	0.19985	0.57423	0.556651	0.0657738
CATHA_2797	hypothetical protein	Unchaged	Na	Na	Na	Na	Na	Na	G3DSA:3.40.50.720	Na	TROPINONE REDUCTASE (PTHR42898)	Enoyl-(Acyl carrier protein) reductase (PF13561)	Na	Short-chain dehydrogenase/reductase (SDR) superfamily signature (PR00080);Glucose/ribitol dehydrogenase family signature (PR00081)	Short-chain dehydrogenases/reductases family signature. (PS00061)	Na	Na	Na	NAD(P)-binding Rossmann-fold domains (SSF51735)	Na	Na	Na	module_1	0.938638	2.55395e-08	0.402374	0.189927	0.45394	0.133365	0.310311	0.335462	0.528557	0.0800029
CATHA_3201	probable polygalacturonase	Unchaged	GO:0005975	carbohydrate metabolic process	GO:0004650;GO:0047911	polygalacturonase activity;galacturan 1,4-alpha-galacturonidase activity	GO:0005618;GO:0016021	cell wall;integral component of membrane	G3DSA:2.160.20.10	Na	PECTIN LYASE-LIKE SUPERFAMILY PROTEIN (PTHR31339:SF4);PECTIN LYASE-RELATED (PTHR31339)	Glycosyl hydrolases family 28 (PF00295)	Na	Na	Na	Na	pbh1 (SM00710)	Na	Pectin lyase-like (SSF51126)	Na	Na	EC:3.2.1.15 ;EC:3.2.1.67	module_1	0.50617	0.0344819	0.368645	0.236748	0.417435	0.171451	0.407554	0.183548	0.529776	0.0793139
CATHA_3557	hypothetical protein	Unchaged	Na	Na	Na	Na	Na	Na	Na	Na	Na	Na	Na	Na	Na	Na	Na	Na	Na	Na	Na	Na	module_1	0.676349	0.00244836	0.544814	0.0713842	0.579475	0.0556086	0.450185	0.136836	0.680794	0.0214209
CATHA_3590	F-box and associated interaction domains-containing protein (Fragment)	Unchaged	Na	Na	Na	Na	GO:0016021	integral component of membrane	G3DSA:1.20.1280.50	Na	PTHR31790:SF386;OS02G0783600 PROTEIN (PTHR31790)	F-box domain (PF00646);F-box associated (PF07734)	Na	Na	Na	F-box domain profile. (PS50181)	fbox_2 (SM00256)	Na	F-box domain (SSF81383)	F_box_assoc_1: F-box protein interaction domain (TIGR01640)	Na	Na	module_1	0.333701	0.180123	-0.0482182	0.910309	-0.0224821	0.959868	0.618244	0.0407464	0.113625	0.773621
CATHA_3727	oil body-associated protein 1A	Unchaged	GO:0010344;GO:0009793;GO:0019915;GO:0009737	seed oilbody biogenesis;embryo development ending in seed dormancy;lipid storage;response to abscisic acid	GO:0005515	protein binding	GO:0005811	lipid droplet	Na	Na	OIL BODY-ASSOCIATED PROTEIN 1A-LIKE (PTHR31360:SF15);PTHR31360	Protein of unknown function (DUF1264) (PF06884)	Na	Na	Na	Na	Na	Na	Na	Na	Na	Na	module_1	0.921991	1.3494e-07	0.322264	0.31356	0.365902	0.240819	0.388167	0.208649	0.426877	0.160859
CATHA_4059	Proton gradient regulation 5	Unchaged	GO:0009644;GO:0009773;GO:0010117;GO:0071484;GO:0009414	response to high light intensity;photosynthetic electron transport in photosystem I;photoprotection;cellular response to light intensity;response to water deprivation	GO:0009055	electron transfer activity	GO:0009507;GO:0055035	chloroplast;plastid thylakoid membrane	Na	Na	PROTON GRADIENT REGULATION 5 (PTHR35709:SF3);PROTEIN PROTON GRADIENT REGULATION 5, CHLOROPLASTIC (PTHR35709)	Na	Na	Na	Na	Na	Na	Na	Na	Na	Na	Na	module_1	0.840276	1.98745e-05	0.351117	0.264212	0.407761	0.183287	0.331083	0.297781	0.498237	0.0983916
CATHA_4089	hypothetical protein	Unchaged	Na	Na	Na	Na	Na	Na	Na	Na	Na	Na	Na	Na	Na	Na	Na	Na	Na	Na	Na	Na	module_1	0.971177	1.47841e-10	0.374558	0.227928	0.417243	0.171675	0.198593	0.577032	0.466967	0.122018
CATHA_4417	cinnamoyl-CoA reductase-like SNL6	Unchaged	Na	Na	GO:0003824	catalytic activity	Na	Na	G3DSA:3.40.50.720	FR_SDR_e (cd08958)	CINNAMOYL-COA REDUCTASE-LIKE PROTEIN (PTHR10366:SF390);NAD DEPENDENT EPIMERASE/DEHYDRATASE (PTHR10366)	NAD dependent epimerase/dehydratase family (PF01370)	Na	Na	Na	Na	Na	Na	NAD(P)-binding Rossmann-fold domains (SSF51735)	Na	Na	Na	module_1	0.76437	0.000291581	0.529615	0.0794215	0.576464	0.0568451	0.441878	0.144888	0.67637	0.0224885
CATHA_4487	hypothetical protein	Unchaged	Na	Na	Na	Na	Na	Na	Na	Na	Na	Na	Na	Na	Na	Prokaryotic membrane lipoprotein lipid attachment site profile. (PS51257)	Na	Na	Na	Na	Na	Na	module_1	0.453538	0.0619611	0.115457	0.769646	0.148725	0.693502	0.83669	0.000965446	0.28912	0.376776
CATHA_4674	Transcription factor bHLH80	Unchaged	GO:0006357;GO:0042335	regulation of transcription by RNA polymerase II;cuticle development	GO:0046983;GO:0000978;GO:0000981	protein dimerization activity;RNA polymerase II cis-regulatory region sequence-specific DNA binding;DNA-binding transcription factor activity, RNA polymerase II-specific	GO:0005634	nucleus	HLH (G3DSA:4.10.280.10)	bHLH_AtbHLH_like (cd11393)	TRANSCRIPTION FACTOR BHLH83-RELATED (PTHR16223);TRANSCRIPTION FACTOR BHLH80 (PTHR16223:SF225)	Helix-loop-helix DNA-binding domain (PF00010)	Na	Na	Na	Myc-type, basic helix-loop-helix (bHLH) domain profile. (PS50888)	finulus (SM00353)	Na	HLH, helix-loop-helix DNA-binding domain (SSF47459)	Na	Na	Na	module_1	0.910101	3.62966e-07	0.42705	0.160653	0.4694	0.120094	0.443126	0.143717	0.551408	0.0682984
CATHA_4926	hypothetical protein	Unchaged	GO:0006355	regulation of transcription, DNA-templated	GO:0003677	DNA binding	Na	Na	G3DSA:3.30.310.150	Na	NAC TRANSCRIPTION FACTOR-LIKE PROTEIN (PTHR31989:SF220);NAC DOMAIN-CONTAINING PROTEIN 82-RELATED (PTHR31989)	No apical meristem (NAM) protein (PF02365)	Na	Na	Na	NAC domain profile. (PS51005)	Na	Na	NAC domain (SSF101941)	Na	Na	Na	module_1	0.924701	1.05625e-07	0.332385	0.295614	0.384944	0.213059	0.168162	0.647949	0.452096	0.134993
CATHA_5080	Small heat shock protein HSP	Unchaged	GO:0042542;GO:0009651;GO:0009408;GO:0051259;GO:0006457;GO:0045471;GO:0046686;GO:0046688;GO:0046685	response to hydrogen peroxide;response to salt stress;response to heat;protein complex oligomerization;protein folding;response to ethanol;response to cadmium ion;response to copper ion;response to arsenic-containing substance	GO:0043621;GO:0051082	protein self-association;unfolded protein binding	GO:0005737	cytoplasm	G3DSA:2.60.40.790	ACD_ScHsp26_like (cd06472)	PTHR11527:SF336;HEAT-SHOCK PROTEIN 20 FAMILY MEMBER (PTHR11527)	Hsp20/alpha crystallin family (PF00011)	Na	Na	Na	Small heat shock protein (sHSP) domain profile. (PS01031)	Na	Na	HSP20-like chaperones (SSF49764)	Na	Na	Na	module_1	0.622087	0.00667229	0.501675	0.09609	0.523136	0.0829171	0.667405	0.0250072	0.612788	0.0427826
CATHA_5148	Flavone synthase II	Unchaged	Na	Na	Na	Na	Na	Na	Cytochrome p450 (G3DSA:1.10.630.10)	Na	CYTOCHROME P450 FAMILY FLAVONE SYNTHASE (PTHR24298:SF428);FLAVONOID 3'-MONOOXYGENASE-RELATED (PTHR24298)	Cytochrome P450 (PF00067)	Na	P450 superfamily signature (PR00385);E-class P450 group I signature (PR00463)	Cytochrome P450 cysteine heme-iron ligand signature. (PS00086)	Na	Na	Na	Cytochrome P450 (SSF48264)	Na	Na	Na	module_1	0.76996	0.000247415	0.310434	0.335222	0.358735	0.252016	0.508957	0.0913248	0.46367	0.124927
CATHA_5476	Putative ADP-ribosylation factor GTPase-activating protein AGD13	Unchaged	Na	Na	Na	Na	Na	Na	Na	Na	PROTEIN C2-DOMAIN ABA-RELATED 4 (PTHR45933);PROTEIN C2-DOMAIN ABA-RELATED 10 (PTHR45933:SF12)	C2 domain (PF00168)	Na	Na	Na	C2 domain profile. (PS50004)	C2_3c (SM00239)	Na	C2 domain (Calcium/lipid-binding domain, CaLB) (SSF49562)	Na	Na	Na	module_1	0.625937	0.00625245	0.0862772	0.832366	0.145704	0.700637	0.5477	0.069981	0.281911	0.391302
CATHA_5516	Putative glutathione S-transferase	Unchaged	GO:0006749;GO:0070887;GO:0009733;GO:0071495;GO:0098754;GO:0007165	glutathione metabolic process;cellular response to chemical stimulus;response to auxin;cellular response to endogenous stimulus;detoxification;signal transduction	GO:0004364;GO:0004601;GO:0004462	glutathione transferase activity;peroxidase activity;lactoylglutathione lyase activity	GO:0005737;GO:0016021	cytoplasm;integral component of membrane	Glutaredoxin (G3DSA:3.40.30.10);G3DSA:1.20.1050.10	GST_C_Tau (cd03185);GST_N_Tau (cd03058)	GLUTATHIONE S-TRANSFERASE, GST, SUPERFAMILY, GST DOMAIN CONTAINING (PTHR11260);GLUTATHIONE S-TRANSFERASE PARC-RELATED (PTHR11260:SF665)	Glutathione S-transferase, N-terminal domain (PF13417);Glutathione S-transferase, C-terminal domain (PF13410)	Na	Na	Na	Soluble glutathione S-transferase N-terminal domain profile. (PS50404);Soluble glutathione S-transferase C-terminal domain profile. (PS50405)	Na	Glutathione Transferase (cytosolic) (SFLDS00019);Main.3: Omega- and Tau-like (SFLDG01152)	GST C-terminal domain-like (SSF47616);Thioredoxin-like (SSF52833)	Na	KEGG:R03532 ;KEGG:R02530	EC:2.5.1.18 ;EC:1.11.1.- ;EC:4.4.1.5	module_1	0.984549	2.48949e-12	0.477528	0.11351	0.523237	0.0828574	0.212737	0.543904	0.571718	0.0588441
CATHA_5631	Glycosyltransferase	Unchaged	GO:0009718;GO:0016114;GO:0006657	anthocyanin-containing compound biosynthetic process;terpenoid biosynthetic process;CDP-choline pathway	GO:0008194;GO:0046527;GO:0004142	UDP-glycosyltransferase activity;glucosyltransferase activity;diacylglycerol cholinephosphotransferase activity	GO:0016021	integral component of membrane	Glycogen Phosphorylase B; (G3DSA:3.40.50.2000)	GT1_Gtf-like (cd03784)	GLYCOSYLTRANSFERASE (PTHR48047:SF70);GLYCOSYLTRANSFERASE (PTHR48047)	UDP-glucoronosyl and UDP-glucosyl transferase (PF00201)	Na	Na	UDP-glycosyltransferases signature. (PS00375)	Na	Na	Na	UDP-Glycosyltransferase/glycogen phosphorylase (SSF53756)	Na	Na	EC:2.7.8.2	module_1	0.843523	1.72255e-05	0.185813	0.606405	0.24315	0.474413	0.383703	0.214815	0.33185	0.296449
CATHA_6071	Laccase	Unchaged	Na	Na	Na	Na	Na	Na	G3DSA:2.60.40.420	CuRO_2_LCC_plant (cd13875);CuRO_1_LCC_plant (cd13849);CuRO_3_LCC_plant (cd13897)	MULTI-COPPER OXIDASE (PTHR11709);LACCASE (PTHR11709:SF88)	Multicopper oxidase (PF07732);Multicopper oxidase (PF00394);Multicopper oxidase (PF07731)	Na	Na	Multicopper oxidases signature 1. (PS00079);Multicopper oxidases signature 2. (PS00080)	Na	Na	Na	Cupredoxins (SSF49503)	laccase: laccase (TIGR03389)	Na	Na	module_1	0.897958	8.72021e-07	0.41362	0.176032	0.468265	0.121023	0.318771	0.319786	0.54654	0.0705547
CATHA_6696	Protein DETOXIFICATION	Unchaged	GO:0042908;GO:0055085;GO:0005978	xenobiotic transport;transmembrane transport;glycogen biosynthetic process	GO:0042910;GO:0015297;GO:0008878;GO:0005524	xenobiotic transmembrane transporter activity;antiporter activity;glucose-1-phosphate adenylyltransferase activity;ATP binding	GO:0016021;GO:0009507	integral component of membrane;chloroplast	Na	MATE_eukaryotic (cd13132)	MULTIDRUG RESISTANCE PROTEIN (PTHR11206);PROTEIN DETOXIFICATION (PTHR11206:SF383)	MatE (PF01554)	Na	Na	Na	Na	Na	Na	Na	matE: MATE efflux family protein (TIGR00797)	KEGG:R00948	EC:2.7.7.27	module_1	0.443748	0.0684634	-0.00709343	0.987311	0.0288425	0.947958	0.692871	0.0183671	0.173456	0.635976
CATHA_6918	luminal-binding protein isoform X1	Unchaged	GO:0051085;GO:0030968;GO:0030433;GO:0042026	chaperone cofactor-dependent protein refolding;endoplasmic reticulum unfolded protein response;ubiquitin-dependent ERAD pathway;protein refolding	GO:0051787;GO:0044183;GO:0005524;GO:0031072;GO:0051082;GO:0016887	misfolded protein binding;protein folding chaperone;ATP binding;heat shock protein binding;unfolded protein binding;ATPase activity	GO:0005783;GO:0070013;GO:0043233;GO:0005634;GO:0032991;GO:0016020	endoplasmic reticulum;intracellular organelle lumen;organelle lumen;nucleus;protein-containing complex;membrane	G3DSA:1.20.1270.10;G3DSA:3.30.420.40;Substrate Binding Domain Of DNAk; Chain A (G3DSA:2.60.34.10);Actin; Chain A (G3DSA:3.90.640.10)	HSPA5-like_NBD (cd10241)	LUMINAL-BINDING PROTEIN (PTHR19375:SF377);HEAT SHOCK PROTEIN 70KDA (PTHR19375)	Hsp70 protein (PF00012)	Na	70kDa heat shock protein signature (PR00301)	Heat shock hsp70 proteins family signature 1. (PS00297);Heat shock hsp70 proteins family signature 2. (PS00329);Heat shock hsp70 proteins family signature 3. (PS01036)	Na	Na	Na	Heat shock protein 70kD (HSP70), C-terminal subdomain (SSF100934);Actin-like ATPase domain (SSF53067);Heat shock protein 70kD (HSP70), peptide-binding domain (SSF100920)	Na	Na	Na	module_1	0.116293	0.647762	-0.110637	0.780173	-0.0806331	0.844664	0.87736	0.000195273	0.055325	0.89631
CATHA_7255	probable LRR receptor-like serine/threonine-protein kinase At3g47570	Unchaged	GO:0006468	protein phosphorylation	GO:0016301;GO:0016773;GO:0140096;GO:0005524	kinase activity;phosphotransferase activity, alcohol group as acceptor;catalytic activity, acting on a protein;ATP binding	GO:0016021;GO:0005886	integral component of membrane;plasma membrane	Ribonuclease Inhibitor (G3DSA:3.80.10.10);Phosphorylase Kinase; domain 1 (G3DSA:3.30.200.20);Transferase(Phosphotransferase) domain 1 (G3DSA:1.10.510.10)	Na	LRR RECEPTOR-LIKE SERINE/THREONINE-PROTEIN KINASE EFR (PTHR48053:SF37);LEUCINE RICH REPEAT FAMILY PROTEIN, EXPRESSED (PTHR48053)	Protein kinase domain (PF00069);Leucine Rich Repeat (PF00560);Leucine rich repeat N-terminal domain (PF08263);Leucine rich repeat (PF13855)	Na	Leucine-rich repeat signature (PR00019)	Serine/Threonine protein kinases active-site signature. (PS00108);Protein kinases ATP-binding region signature. (PS00107)	Protein kinase domain profile. (PS50011)	serkin_6 (SM00220)	Na	L domain-like (SSF52058);Protein kinase-like (PK-like) (SSF56112)	Na	Na	EC:2.7.1.-	module_1	0.85753	8.95492e-06	0.422301	0.165944	0.480328	0.111404	0.12781	0.741814	0.543943	0.0718575
CATHA_7628	leucine-rich repeat receptor-like serine/threonine-protein kinase At2g14510	Unchaged	GO:0016310	phosphorylation	GO:0016301	kinase activity	Na	Na	Ribonuclease Inhibitor (G3DSA:3.80.10.10)	Na	OS07G0107800 PROTEIN-RELATED (PTHR45631);BNAANNG03040D PROTEIN (PTHR45631:SF107)	Malectin-like domain (PF12819);Leucine rich repeat N-terminal domain (PF08263)	Na	Na	Na	Na	Na	Na	L domain-like (SSF52058)	Na	Na	Na	module_1	0.881352	2.49849e-06	0.368314	0.237246	0.420591	0.167929	0.307834	0.340006	0.500699	0.096722
CATHA_7653	mitochondrial uncoupling protein 5-like	Unchaged	GO:0006839;GO:1902356;GO:0071422;GO:0071423;GO:0015709;GO:0035435;GO:1902358;GO:0071456;GO:1902600	mitochondrial transport;oxaloacetate(2-) transmembrane transport;succinate transmembrane transport;malate transmembrane transport;thiosulfate transport;phosphate ion transmembrane transport;sulfate transmembrane transport;cellular response to hypoxia;proton transmembrane transport	GO:0015117;GO:0015131;GO:0015141;GO:0015140;GO:0015116;GO:0015297;GO:0017077	thiosulfate transmembrane transporter activity;oxaloacetate transmembrane transporter activity;succinate transmembrane transporter activity;malate transmembrane transporter activity;sulfate transmembrane transporter activity;antiporter activity;oxidative phosphorylation uncoupler activity	GO:0031966;GO:0016021;GO:0019866	mitochondrial membrane;integral component of membrane;organelle inner membrane	Mitochondrial carrier domain (G3DSA:1.50.40.10)	Na	MITOCHONDRIAL DICARBOXYLATE CARRIER-RELATED (PTHR45618);MITOCHONDRIAL UNCOUPLING PROTEIN 5 (PTHR45618:SF45)	Mitochondrial carrier protein (PF00153)	Na	Mitochondrial brown fat uncoupling protein signature (PR00784)	Na	Solute carrier (Solcar) repeat profile. (PS50920)	Na	Na	Mitochondrial carrier (SSF103506)	Na	Na	Na	module_1	0.70687	0.00127325	0.252645	0.453164	0.317323	0.322379	0.233081	0.496994	0.409789	0.18091
CATHA_7761	Ferredoxin	Unchaged	Na	Na	Na	Na	Na	Na	G3DSA:3.10.20.30	fer2 (cd00207)	FERREDOXIN (PTHR43112:SF28);FERREDOXIN (PTHR43112)	2Fe-2S iron-sulfur cluster binding domain (PF00111)	Na	Na	2Fe-2S ferredoxin-type iron-sulfur binding region signature. (PS00197)	2Fe-2S ferredoxin-type iron-sulfur binding domain profile. (PS51085)	Na	Na	2Fe-2S ferredoxin-like (SSF54292)	fdx_plant: ferredoxin [2Fe-2S] (TIGR02008)	Na	Na	module_1	0.589359	0.0112652	0.316661	0.323557	0.359369	0.251032	0.455712	0.131759	0.451384	0.135694
CATHA_7868	putative late blight resistance protein homolog R1A-10	Unchaged	GO:0006952	defense response	GO:0043531	ADP binding	Na	Na	G3DSA:3.40.50.300	Na	DISEASE RESISTANCE RPP8-LIKE PROTEIN 3-RELATED (PTHR23155:SF1085);DISEASE RESISTANCE PROTEIN RP (PTHR23155)	NB-ARC domain (PF00931)	Na	Disease resistance protein signature (PR00364)	Na	Na	Na	Na	L domain-like (SSF52058);P-loop containing nucleoside triphosphate hydrolases (SSF52540)	Na	Na	Na	module_1	0.817233	5.05615e-05	0.453508	0.133712	0.500806	0.0966579	0.351131	0.264203	0.589973	0.0515139
CATHA_7988	ABC transporter domain-containing protein	Unchaged	GO:0080167;GO:1902358;GO:0043086	response to karrikin;sulfate transmembrane transport;negative regulation of catalytic activity	GO:0005524;GO:0046910;GO:0015419	ATP binding;pectinesterase inhibitor activity;ABC-type sulfate transporter activity	GO:0005737;GO:0016021	cytoplasm;integral component of membrane	G3DSA:3.40.50.300	Na	ABC TRANSPORTER I FAMILY MEMBER 20 (PTHR12847:SF12);ATP-BINDING CASSETTE ABC TRANSPORTER-RELATED (PTHR12847)	ABC transporter (PF00005)	Na	Na	Na	ATP-binding cassette, ABC transporter-type domain profile. (PS50893)	AAA_5 (SM00382)	Na	P-loop containing nucleoside triphosphate hydrolases (SSF52540)	Na	Na	EC:3.6.3.25	module_1	0.735949	0.000631425	0.20222	0.568714	0.241065	0.479046	0.692974	0.0183629	0.359694	0.250524
CATHA_8136	Transposon Ty3-I Gag-Pol polyprotein	Unchaged	GO:0015074;GO:0006278;GO:0090305;GO:0006508	DNA integration;RNA-dependent DNA biosynthetic process;nucleic acid phosphodiester bond hydrolysis;proteolysis	GO:0003676;GO:0004190;GO:0003964;GO:0008270;GO:0004518	nucleic acid binding;aspartic-type endopeptidase activity;RNA-directed DNA polymerase activity;zinc ion binding;nuclease activity	GO:0016021	integral component of membrane	G3DSA:3.30.420.10;G3DSA:1.10.340.70	Na	YALI0A06105P (PTHR45835)	Integrase zinc binding domain (PF17921)	Na	Na	Na	Integrase catalytic domain profile. (PS50994)	Na	Na	Ribonuclease H-like (SSF53098)	Na	Na	EC:3.4.23.- EC:3.4.23.1 EC:3.4.23.15 EC:3.4.23.20 EC:3.4.23.25 EC:3.4.23.32 EC:3.4.23.34 EC:3.4.23.35 EC:3.4.23.36 EC:3.4.23.4 EC:3.4.23.43 EC:3.4.23.5 ;EC:2.7.7.49	module_1	0.803446	8.36824e-05	0.253068	0.452223	0.310317	0.335453	0.498179	0.0984389	0.425092	0.162805
CATHA_8180	18 kDa seed maturation protein-like	Unchaged	GO:0009793	embryo development ending in seed dormancy	Na	Na	Na	Na	Na	Na	LATE EMBRYOGENESIS ABUNDANT PROTEIN 6-RELATED (PTHR33493);LATE EMBRYOGENESIS ABUNDANT PROTEIN 46 (PTHR33493:SF2)	Late embryogenesis abundant (LEA) group 1 (PF03760)	Na	Na	Na	Na	Na	Na	Na	Na	Na	Na	module_1	0.634017	0.0054417	0.0382232	0.929999	0.0909717	0.822114	0.425146	0.162732	0.20053	0.572649
CATHA_8719	hypothetical protein	Unchaged	Na	Na	Na	Na	Na	Na	Na	Na	Na	Na	Na	Na	Na	Na	Na	Na	Na	Na	Na	Na	module_1	0.960459	1.24442e-09	0.506664	0.0927482	0.548557	0.0695675	0.302393	0.350553	0.611731	0.0431987
CATHA_8725	hypothetical protein	Unchaged	Na	Na	Na	Na	Na	Na	Na	Na	Na	Na	Na	Na	Na	Na	Na	Na	Na	Na	Na	Na	module_1	0.678238	0.00235586	0.415165	0.174149	0.450006	0.137011	0.690236	0.0190355	0.573601	0.0580502
CATHA_9044	Putative vacuolar protein sorting-associated protein Ist1	Unchaged	GO:0015031;GO:0006979	protein transport;response to oxidative stress	Na	Na	Na	Na	G3DSA:1.20.1260.60	Na	REGULATOR OF VPS4 ACTIVITY IN THE MVB PATHWAY PROTEIN (PTHR12161:SF16);IST1 FAMILY MEMBER (PTHR12161)	Regulator of Vps4 activity in the MVB pathway (PF03398)	Na	Na	Na	Na	Na	Na	Na	Na	Na	Na	module_1	0.846823	1.48613e-05	0.343635	0.276469	0.400019	0.193016	0.275045	0.405408	0.489898	0.104304
CATHA_9122	ferruginol synthase-like	Unchaged	Na	Na	Na	Na	Na	Na	Cytochrome p450 (G3DSA:1.10.630.10)	Na	CYTOCHROME P450, FAMILY 76, SUBFAMILY C, POLYPEPTIDE 5-RELATED (PTHR47950);CYTOCHROME P450, FAMILY 76, SUBFAMILY C, POLYPEPTIDE 5-RELATED (PTHR47950:SF21)	Cytochrome P450 (PF00067)	Na	P450 superfamily signature (PR00385);E-class P450 group I signature (PR00463)	Cytochrome P450 cysteine heme-iron ligand signature. (PS00086)	Na	Na	Na	Cytochrome P450 (SSF48264)	Na	Na	Na	module_1	0.927417	8.19263e-08	0.437918	0.148766	0.487129	0.106295	0.350447	0.265289	0.564881	0.0619243
CATHA_9123	hypothetical protein	Unchaged	Na	Na	Na	Na	Na	Na	Cytochrome p450 (G3DSA:1.10.630.10)	Na	CYTOCHROME P450, FAMILY 76, SUBFAMILY C, POLYPEPTIDE 5-RELATED (PTHR47950);CYTOCHROME P450, FAMILY 76, SUBFAMILY C, POLYPEPTIDE 5-RELATED (PTHR47950:SF21)	Cytochrome P450 (PF00067)	Na	P450 superfamily signature (PR00385);E-class P450 group I signature (PR00463)	Cytochrome P450 cysteine heme-iron ligand signature. (PS00086)	Na	Na	Na	Cytochrome P450 (SSF48264)	Na	Na	Na	module_1	0.933287	4.57513e-08	0.380909	0.218692	0.435107	0.151875	0.335698	0.289657	0.510122	0.0906109
CATHA_9165	Myeloid leukemia factor	Unchaged	Na	Na	Na	Na	GO:0005737	cytoplasm	Na	Na	MYELOID LEUKEMIA FACTOR (PTHR13105:SF16);MYELOID LEUKEMIA FACTOR (PTHR13105)	Myelodysplasia-myeloid leukemia factor 1-interacting protein (PF10248)	Na	Na	Na	Na	Na	Na	Na	Na	Na	Na	module_1	0.98363	3.64021e-12	0.549028	0.069363	0.589757	0.0516156	0.210552	0.548952	0.636147	0.0348776
CATHA_9472	heat shock 70 kDa protein-like	Unchaged	GO:0051085;GO:0034620;GO:0042026;GO:0009615;GO:0009408;GO:0006468	chaperone cofactor-dependent protein refolding;cellular response to unfolded protein;protein refolding;response to virus;response to heat;protein phosphorylation	GO:0051787;GO:0044183;GO:0005524;GO:0031072;GO:0051082;GO:0016887;GO:0004672	misfolded protein binding;protein folding chaperone;ATP binding;heat shock protein binding;unfolded protein binding;ATPase activity;protein kinase activity	GO:0005788;GO:0005618;GO:0005886	endoplasmic reticulum lumen;cell wall;plasma membrane	G3DSA:3.30.420.40;Substrate Binding Domain Of DNAk; Chain A (G3DSA:2.60.34.10);G3DSA:1.20.1270.10;Actin; Chain A (G3DSA:3.90.640.10);G3DSA:3.30.30.30	HSPA1-2_6-8-like_NBD (cd10233)	HEAT SHOCK PROTEIN 70KDA (PTHR19375);SHOCK PROTEIN, PUTATIVE-RELATED (PTHR19375:SF367)	Hsp70 protein (PF00012)	Na	70kDa heat shock protein signature (PR00301)	Heat shock hsp70 proteins family signature 3. (PS01036);Heat shock hsp70 proteins family signature 2. (PS00329);Heat shock hsp70 proteins family signature 1. (PS00297)	Na	Na	Na	Actin-like ATPase domain (SSF53067);Heat shock protein 70kD (HSP70), C-terminal subdomain (SSF100934);Heat shock protein 70kD (HSP70), peptide-binding domain (SSF100920)	Na	Na	Na	module_1	0.97106	1.51574e-10	0.497907	0.0986079	0.540112	0.0737858	0.297296	0.360452	0.593252	0.0502895
CATHA_9738	Peroxisomal membrane protein 2	Unchaged	Na	Na	Na	Na	GO:0016021;GO:0005737	integral component of membrane;cytoplasm	Na	Na	PEROXISOMAL MEMBRANE PROTEIN 2, PXMP2 MPV17 (PTHR11266);PEROXISOMAL MEMBRANE 22 KDA FAMILY PROTEIN (PTHR11266:SF76)	Mpv17 / PMP22 family (PF04117)	Na	Na	Na	Na	Na	Na	Na	Na	Na	Na	module_1	0.919491	1.68342e-07	0.385787	0.211899	0.44346	0.14343	0.246121	0.467691	0.517852	0.0859311
CATHA_9748	T16H1*	Unchaged	GO:0009820	alkaloid metabolic process	GO:0005506;GO:0020037;GO:0050594	iron ion binding;heme binding;tabersonine 16-hydroxylase activity	GO:0005789;GO:0016021	endoplasmic reticulum membrane;integral component of membrane	Cytochrome p450 (G3DSA:1.10.630.10)	Na	CYTOCHROME P450 71B11-RELATED (PTHR47956);CYTOCHROME P450 71D10 (PTHR47956:SF94)	Cytochrome P450 (PF00067)	Na	P450 superfamily signature (PR00385);E-class P450 group I signature (PR00463)	Cytochrome P450 cysteine heme-iron ligand signature. (PS00086)	Na	Na	Na	Cytochrome P450 (SSF48264)	Na	Na	Na	module_1	0.500276	0.0369806	0.247378	0.465172	0.287422	0.380205	0.227935	0.508955	0.371487	0.232411
CATHA_9760	ethylene-responsive transcription factor ERF054-like	Unchaged	GO:0006355;GO:0009873;GO:0006952	regulation of transcription, DNA-templated;ethylene-activated signaling pathway;defense response	GO:0003700;GO:0003677	DNA-binding transcription factor activity;DNA binding	GO:0005634	nucleus	G3DSA:3.30.730.10	AP2 (cd00018)	ETHYLENE-RESPONSIVE TRANSCRIPTION FACTOR ERF061 (PTHR31657);ETHYLENE-RESPONSIVE TRANSCRIPTION FACTOR ERF053 (PTHR31657:SF19)	AP2 domain (PF00847)	Na	Ethylene responsive element binding protein signature (PR00367)	Na	AP2/ERF domain profile. (PS51032)	rav1_2 (SM00380)	Na	DNA-binding domain (SSF54171)	Na	Na	Na	module_1	0.53312	0.0246973	0.328211	0.302742	0.378383	0.222288	0.344473	0.275089	0.483367	0.109094
CATHA_9766	BTB/POZ and TAZ domain-containing protein 3	Unchaged	GO:0016567;GO:0009751;GO:0009553;GO:0009555;GO:0009723;GO:0042542;GO:0009651;GO:0009409;GO:0006355	protein ubiquitination;response to salicylic acid;embryo sac development;pollen development;response to ethylene;response to hydrogen peroxide;response to salt stress;response to cold;regulation of transcription, DNA-templated	GO:0046872;GO:0005516	metal ion binding;calmodulin binding	Na	Na	G3DSA:1.20.1020.10;Potassium Channel Kv1.1; Chain A (G3DSA:3.30.710.10);G3DSA:1.25.40.420	BACK (cd14733)	BTB/POZ AND TAZ DOMAIN-CONTAINING PROTEIN 3-RELATED (PTHR46287);BTB/POZ AND TAZ DOMAIN-CONTAINING PROTEIN 3 (PTHR46287:SF1)	TAZ zinc finger (PF02135)	Na	Na	Na	Zinc finger TAZ-type profile. (PS50134)	TAZ_2 (SM00551)	Na	POZ domain (SSF54695);TAZ domain (SSF57933)	Na	Na	Na	module_1	0.875271	3.538e-06	0.225067	0.515572	0.265876	0.424893	0.488499	0.105272	0.349408	0.26699
CATHA_9778	BTB/POZ and TAZ domain-containing protein 3	Unchaged	GO:0016567;GO:0009751;GO:0009553;GO:0009555;GO:0009723;GO:0042542;GO:0009651;GO:0009409;GO:0006355	protein ubiquitination;response to salicylic acid;embryo sac development;pollen development;response to ethylene;response to hydrogen peroxide;response to salt stress;response to cold;regulation of transcription, DNA-templated	GO:0046872;GO:0005516	metal ion binding;calmodulin binding	Na	Na	G3DSA:1.20.1020.10;G3DSA:1.25.40.420;Potassium Channel Kv1.1; Chain A (G3DSA:3.30.710.10)	BACK (cd14733)	BTB/POZ AND TAZ DOMAIN-CONTAINING PROTEIN 3 (PTHR46287:SF1);BTB/POZ AND TAZ DOMAIN-CONTAINING PROTEIN 3-RELATED (PTHR46287)	BTB/POZ domain (PF00651);TAZ zinc finger (PF02135)	Na	Na	Na	BTB domain profile. (PS50097);Zinc finger TAZ-type profile. (PS50134)	BTB_4 (SM00225);TAZ_2 (SM00551)	Na	POZ domain (SSF54695);TAZ domain (SSF57933)	Na	Na	Na	module_1	0.881003	2.55045e-06	0.294977	0.364962	0.33683	0.287747	0.505988	0.0931731	0.425591	0.16223
CATHA_9889	hypothetical protein	Unchaged	Na	Na	Na	Na	Na	Na	Na	Na	OS01G0687300 PROTEIN (PTHR36062:SF1);OS01G0687300 PROTEIN (PTHR36062)	Na	Na	Na	Na	Na	Na	Na	Na	Na	Na	Na	module_1	0.391453	0.112149	0.0315	0.943113	0.0761654	0.853797	0.47699	0.113884	0.209941	0.550324
CATHA_9903	glycine-rich RNA-binding protein-like	Unchaged	Na	Na	GO:0003723	RNA binding	GO:0005634	nucleus	G3DSA:3.30.70.330	RRM_HP0827_like (cd12399)	TRANSFORMER-2-RELATED (PTHR15241);PTHR15241:SF288	RNA recognition motif. (a.k.a. RRM, RBD, or RNP domain) (PF00076)	Na	Na	Na	Eukaryotic RNA Recognition Motif (RRM) profile. (PS50102)	rrm1_1 (SM00360)	Na	RNA-binding domain, RBD (SSF54928)	Na	Na	Na	module_1	0.400444	0.103503	0.187132	0.603412	0.227806	0.509195	0.800477	0.00261131	0.38081	0.218798
CATHA_9937	Ditrans,polycis-polyprenyl diphosphate synthase ((2E,6E)-farnesyldiphosphate specific)	Unchaged	GO:0019408;GO:0006486;GO:0009645;GO:0030968;GO:0009414;GO:0006508	dolichol biosynthetic process;protein glycosylation;response to low light intensity stimulus;endoplasmic reticulum unfolded protein response;response to water deprivation;proteolysis	GO:0016765;GO:0046872;GO:0008233	transferase activity, transferring alkyl or aryl (other than methyl) groups;metal ion binding;peptidase activity	GO:1904423;GO:0016021;GO:0005789	dehydrodolichyl diphosphate synthase complex;integral component of membrane;endoplasmic reticulum membrane	G3DSA:3.40.1180.10	Na	UNCHARACTERIZED (PTHR21528)	Na	Na	Na	Na	Na	Na	Na	Undecaprenyl diphosphate synthase (SSF64005)	Na	Na	EC:2.5.-.- EC:2.5.1.- ;EC:3.4.-.-	module_1	0.625781	0.00626843	0.0612123	0.884848	0.110626	0.78019	0.622719	0.0392957	0.241045	0.479063
CATHA_10213	Tubulin alpha-6 chain	Unchaged	Na	Na	Na	Na	GO:0009535;GO:0016021	chloroplast thylakoid membrane;integral component of membrane	Na	Na	F2J10.10 PROTEIN (PTHR35699);F2J10.10 PROTEIN (PTHR35699:SF1)	Na	Na	Na	Na	Na	Na	Na	Na	Na	Na	Na	module_1	0.928149	7.6488e-08	0.463232	0.125297	0.512884	0.0887836	0.366381	0.240043	0.592911	0.0504062
CATHA_10646	hypothetical protein	Unchaged	Na	Na	Na	Na	Na	Na	Na	Na	Na	Na	Na	Na	Na	Na	Na	Na	Na	Na	Na	Na	module_1	0.443118	0.0688871	0.211988	0.545593	0.242666	0.475442	0.85842	0.000444459	0.370572	0.233791
CATHA_11407	probable aminotransferase TAT2	Unchaged	GO:0006520;GO:0009058;GO:0042360;GO:0009074	cellular amino acid metabolic process;biosynthetic process;vitamin E metabolic process;aromatic amino acid family catabolic process	GO:0008483;GO:0030170	transaminase activity;pyridoxal phosphate binding	GO:0005829	cytosol	Aspartate Aminotransferase (G3DSA:3.90.1150.10);G3DSA:3.40.640.10	AAT_like (cd00609)	TYROSINE AMINOTRANSFERASE (PTHR45744);TYROSINE AMINOTRANSFERASE (PTHR45744:SF11)	Aminotransferase class I and II (PF00155)	Tyr_transaminase (PIRSF000517)	Na	Aminotransferases class-I pyridoxal-phosphate attachment site. (PS00105)	Na	Na	Na	PLP-dependent transferases (SSF53383)	tyr_nico_aTase: tyrosine/nicotianamine family aminotransferase (TIGR01265)	Na	EC:2.6.1.-	module_1	0.866583	5.67522e-06	0.530039	0.079187	0.57911	0.0556846	0.471753	0.118126	0.669931	0.0242426
CATHA_11842	Deoxyribodipyrimidine photo-lyase	Unchaged	Na	Na	GO:0016829	lyase activity	Na	Na	Na	Na	BNAA04G13250D PROTEIN (PTHR32011:SF6);OS08G0472400 PROTEIN (PTHR32011)	Na	Na	Na	Na	Na	Na	Na	Na	Na	Na	EC:4.-.-.-	module_1	0.882321	2.36018e-06	0.336138	0.288939	0.394055	0.200628	0.244829	0.470618	0.468842	0.120526
CATHA_12027	39 kDa EF-Hand containing protein	Unchaged	Na	Na	GO:0005509	calcium ion binding	Na	Na	Na	Na	CALCIUM-BINDING EF-HAND FAMILY PROTEIN-RELATED (PTHR34574);CALCIUM-BINDING EF-HAND FAMILY PROTEIN (PTHR34574:SF2)	EF-hand domain pair (PF13499)	Na	Na	EF-hand calcium-binding domain. (PS00018)	EF-hand calcium-binding domain profile. (PS50222)	efh_1 (SM00054)	Na	EF-hand (SSF47473)	Na	Na	Na	module_1	0.971157	1.48467e-10	0.551789	0.0681564	0.593553	0.0501789	0.258925	0.439892	0.648141	0.0309401
CATHA_12762	Xyloglucan endotransglucosylase/hydrolase	Unchaged	GO:0010411;GO:0071555;GO:0042546	xyloglucan metabolic process;cell wall organization;cell wall biogenesis	GO:0016762;GO:0004553;GO:0030246	xyloglucan:xyloglucosyl transferase activity;hydrolase activity, hydrolyzing O-glycosyl compounds;carbohydrate binding	GO:0048046;GO:0005618;GO:0016021	apoplast;cell wall;integral component of membrane	G3DSA:2.60.120.200	GH16_XET (cd02176)	XYLOGLUCAN ENDOTRANSGLUCOSYLASE/HYDROLASE (PTHR31062:SF237);XYLOGLUCAN ENDOTRANSGLUCOSYLASE/HYDROLASE PROTEIN 8-RELATED (PTHR31062)	Xyloglucan endo-transglycosylase (XET) C-terminus (PF06955);Glycosyl hydrolases family 16 (PF00722)	EndGlu_transf (PIRSF005604)	Na	Na	Glycosyl hydrolases family 16 (GH16) domain profile. (PS51762)	Na	Na	Concanavalin A-like lectins/glucanases (SSF49899)	Na	Na	EC:2.4.1.207 ;EC:3.2.1.-	module_1	0.988367	4.25824e-13	0.510633	0.0903102	0.555222	0.0664798	0.134887	0.725801	0.598412	0.0483064
CATHA_13192	Oxoglutarate/iron-dependent dioxygenase	Unchaged	Na	Na	Na	Na	Na	Na	G3DSA:2.60.120.330	Na	PROTEIN SRG1-LIKE ISOFORM X1 (PTHR47991:SF19);OXOGLUTARATE/IRON-DEPENDENT DIOXYGENASE (PTHR47991)	non-haem dioxygenase in morphine synthesis N-terminal (PF14226);2OG-Fe(II) oxygenase superfamily (PF03171)	Na	Na	Na	Fe(2+) 2-oxoglutarate dioxygenase domain profile. (PS51471)	Na	Na	Clavaminate synthase-like (SSF51197)	Na	Na	Na	module_1	0.435694	0.074158	0.252495	0.453496	0.293735	0.367399	0.74549	0.00828211	0.439941	0.146764
CATHA_13484	Chalcone-flavonone isomerase family protein	Unchaged	GO:0009813;GO:0016310	flavonoid biosynthetic process;phosphorylation	GO:0016872;GO:0016301	intramolecular lyase activity;kinase activity	Na	Na	G3DSA:1.10.890.20;G3DSA:3.50.70.10	Na	CHALCONE--FLAVONONE ISOMERASE 1-RELATED (PTHR28039:SF8);CHALCONE--FLAVONONE ISOMERASE 1-RELATED (PTHR28039)	Chalcone-flavanone isomerase (PF02431)	Na	Na	Na	Na	Na	Na	Chalcone isomerase (SSF54626)	Na	Na	EC:5.5.1.-	module_1	0.698803	0.00152613	0.390561	0.205336	0.401439	0.191215	0.449246	0.137789	0.475297	0.115206
CATHA_13512	Sulfate transporter 4.1, chloroplastic	Unchaged	GO:1902358	sulfate transmembrane transport	GO:0008271;GO:0015301;GO:0015293	secondary active sulfate transmembrane transporter activity;anion:anion antiporter activity;symporter activity	GO:0005887	integral component of plasma membrane	G3DSA:3.30.750.24	STAS_SulP_like_sulfate_transporter (cd07042)	SULFATE TRANSPORTER 4.1-RELATED (PTHR11814:SF244);SULFATE TRANSPORTER (PTHR11814)	Sulfate permease family (PF00916);STAS domain (PF01740)	Na	Na	SLC26A transporters signature. (PS01130)	STAS domain profile. (PS50801)	Na	Na	SpoIIaa-like (SSF52091)	sulP: sulfate permease (TIGR00815)	Na	Na	module_1	0.595038	0.0103181	0.194292	0.586982	0.242865	0.474994	0.680924	0.0213894	0.382031	0.217137
CATHA_15282	Glycosyltransferase	Unchaged	GO:0009718;GO:0016114	anthocyanin-containing compound biosynthetic process;terpenoid biosynthetic process	GO:0008194;GO:0046527;GO:0102425;GO:0102360	UDP-glycosyltransferase activity;glucosyltransferase activity;myricetin 3-O-glucosyltransferase activity;daphnetin 3-O-glucosyltransferase activity	GO:0016021	integral component of membrane	Glycogen Phosphorylase B; (G3DSA:3.40.50.2000)	GT1_Gtf-like (cd03784)	GLYCOSYLTRANSFERASE (PTHR48048);GLYCOSYLTRANSFERASE (PTHR48048:SF57)	UDP-glucoronosyl and UDP-glucosyl transferase (PF00201)	Na	Na	UDP-glycosyltransferases signature. (PS00375)	Na	Na	Na	UDP-Glycosyltransferase/glycogen phosphorylase (SSF53756)	Na	Na	EC:2.4.1.91 ;EC:2.4.1.91	module_1	0.911533	3.24857e-07	0.391192	0.204469	0.436127	0.150763	0.456959	0.130665	0.521623	0.0838184
CATHA_15528	WD repeat-containing protein 76	Unchaged	GO:0006974;GO:2000001;GO:0009414;GO:0009737	cellular response to DNA damage stimulus;regulation of DNA damage checkpoint;response to water deprivation;response to abscisic acid	GO:0048040;GO:0003677	UDP-glucuronate decarboxylase activity;DNA binding	GO:0005634	nucleus	G3DSA:2.130.10.10	Na	UNCHARACTERIZED (PTHR14773)	WD domain, G-beta repeat (PF00400)	Na	Na	Trp-Asp (WD) repeats signature. (PS00678)	Trp-Asp (WD) repeats profile. (PS50082);Trp-Asp (WD) repeats circular profile. (PS50294)	WD40_4 (SM00320)	Na	WD40 repeat-like (SSF50978)	Na	KEGG:R01384	EC:4.1.1.35	module_1	0.628765	0.00595847	0.225406	0.514808	0.240059	0.48122	0.55254	0.0678024	0.32712	0.304584
CATHA_15766	Disks large-associated protein like	Unchaged	GO:0016310	phosphorylation	GO:0016301;GO:0005524	kinase activity;ATP binding	Na	Na	Na	Na	P-LOOP CONTAINING NUCLEOSIDE TRIPHOSPHATE HYDROLASES SUPERFAMILY PROTEIN (PTHR31153:SF13);UNCHARACTERIZED (PTHR31153)	Zeta toxin (PF06414)	Na	Na	Na	Na	Na	Na	P-loop containing nucleoside triphosphate hydrolases (SSF52540)	Na	Na	Na	module_1	0.304783	0.222984	0.0624176	0.882632	0.0879254	0.828648	0.67603	0.0225634	0.223016	0.520195
CATHA_15860	Anaphase-promoting complex subunit like	Unchaged	Na	Na	Na	Na	Na	Na	G3DSA:1.25.40.10	Na	OSJNBA0004N05.2 PROTEIN (PTHR26312:SF78);TETRATRICOPEPTIDE REPEAT PROTEIN 5 (PTHR26312)	Na	Na	Na	Na	TPR repeat region circular profile. (PS50293)	Na	Na	TPR-like (SSF48452)	Na	Na	Na	module_1	0.939279	2.37423e-08	0.334597	0.291634	0.388942	0.207525	0.228721	0.50715	0.455949	0.131537
CATHA_15990	putative quinone-oxidoreductase homolog, chloroplastic	Unchaged	Na	Na	Na	Na	Na	Na	G3DSA:3.40.50.720;G3DSA:3.90.180.10	MDR1 (cd08267)	ZINC-TYPE ALCOHOL DEHYDROGENASE-LIKE PROTEIN C16A3.02C-RELATED (PTHR44013:SF12);ZINC-TYPE ALCOHOL DEHYDROGENASE-LIKE PROTEIN C16A3.02C (PTHR44013)	Zinc-binding dehydrogenase (PF13602);Alcohol dehydrogenase GroES-like domain (PF08240)	Na	Na	Na	Na	PKS_ER_names_mod (SM00829)	Na	NAD(P)-binding Rossmann-fold domains (SSF51735);GroES-like (SSF50129)	Na	Na	Na	module_1	0.934632	3.97325e-08	0.450376	0.136654	0.50592	0.0932043	0.232775	0.497694	0.576242	0.0569413
CATHA_16140	Regulatory-associated protein of TOR 1	Unchaged	GO:0031929;GO:0071230;GO:0030307;GO:0071902;GO:0009267;GO:0010506;GO:0010492	TOR signaling;cellular response to amino acid stimulus;positive regulation of cell growth;positive regulation of protein serine/threonine kinase activity;cellular response to starvation;regulation of autophagy;maintenance of shoot apical meristem identity	GO:0030674	protein-macromolecule adaptor activity	GO:0031931;GO:0080008;GO:0005737	TORC1 complex;Cul4-RING E3 ubiquitin ligase complex;cytoplasm	G3DSA:1.25.10.10;G3DSA:2.130.10.10	Na	REGULATORY-ASSOCIATED PROTEIN OF MTOR (PTHR12848);BNAA05G37130D PROTEIN (PTHR12848:SF18)	Raptor N-terminal CASPase like domain (PF14538)	Na	Saccharomyces cerevisiae 175.8kDa hypothetical protein signature (PR01547)	Na	Trp-Asp (WD) repeats circular profile. (PS50294)	Raptor_N_2 (SM01302);WD40_4 (SM00320)	Na	WD40 repeat-like (SSF50978);ARM repeat (SSF48371)	Na	Na	Na	module_1	0.936439	3.27387e-08	0.343555	0.276591	0.39473	0.199776	0.303903	0.34765	0.469452	0.120061
CATHA_16538	nuclear transcription factor Y subunit A-10-like	Unchaged	GO:0006355	regulation of transcription, DNA-templated	GO:0003700;GO:0003677;GO:0001067	DNA-binding transcription factor activity;DNA binding;regulatory region nucleic acid binding	GO:0005634;GO:0000785;GO:0005667;GO:0016021	nucleus;chromatin;transcription regulator complex;integral component of membrane	Na	Na	NUCLEAR TRANSCRIPTION FACTOR Y SUBUNIT A-10 (PTHR12632:SF39);TRANSCRIPTION FACTOR NF-Y ALPHA-RELATED (PTHR12632)	CCAAT-binding transcription factor (CBF-B/NF-YA) subunit B (PF02045)	Na	CCAAT-binding transcription factor subunit B signature (PR00616)	Na	NF-YA/HAP2 family profile. (PS51152)	cbf3 (SM00521)	Na	Na	Na	Na	Na	module_1	0.721937	0.000895021	0.407253	0.18389	0.453312	0.13388	0.442684	0.144147	0.564234	0.0622261
CATHA_16577	Cell division cycle protein 27-like protein B-like	Unchaged	GO:0051301;GO:0007091;GO:0045842;GO:0031145;GO:0016567;GO:0010071;GO:0048829;GO:0009733;GO:0030154	cell division;metaphase/anaphase transition of mitotic cell cycle;positive regulation of mitotic metaphase/anaphase transition;anaphase-promoting complex-dependent catabolic process;protein ubiquitination;root meristem specification;root cap development;response to auxin;cell differentiation	GO:0005515;GO:0003677;GO:0016740	protein binding;DNA binding;transferase activity	GO:0005680;GO:0009504;GO:0005819	anaphase-promoting complex;cell plate;spindle	G3DSA:1.25.40.10	Na	CELL DIVISION CYCLE 16,23,27 (PTHR12558);CELL DIVISION CYCLE PROTEIN 27 HOMOLOG B-LIKE (PTHR12558:SF25)	Na	Na	Na	Na	TPR repeat region circular profile. (PS50293);TPR repeat profile. (PS50005)	tpr_5 (SM00028)	Na	TPR-like (SSF48452)	Na	Na	EC:2.-.-.-	module_1	0.923941	1.13243e-07	0.32699	0.304828	0.374402	0.228158	0.254997	0.44821	0.445441	0.141448
CATHA_16827	hypothetical protein	Unchaged	Na	Na	Na	Na	Na	Na	Ribonuclease Inhibitor (G3DSA:3.80.10.10)	Na	OS02G0105600 PROTEIN (PTHR34145:SF28);OS02G0105600 PROTEIN (PTHR34145)	F-box-like (PF12937)	Na	Na	Na	Na	Na	Na	F-box domain (SSF81383);L domain-like (SSF52058)	Na	Na	Na	module_1	0.91077	3.44526e-07	0.379952	0.220051	0.428992	0.158445	0.458076	0.129624	0.515731	0.0871386
CATHA_16951	Transferase, transferring glycosyl groups	Unchaged	Na	Na	GO:0008375	acetylglucosaminyltransferase activity	GO:0016021	integral component of membrane	Na	Na	TRANSFERRING GLYCOSYL GROUP TRANSFERASE (PTHR10811:SF81);FRINGE-RELATED (PTHR10811)	Protein of unknown function, DUF604 (PF04646)	Na	Na	Na	Na	Na	Na	Na	Na	Na	Na	module_1	0.960976	1.14322e-09	0.393749	0.20105	0.439484	0.147192	0.246175	0.467559	0.492333	0.102351
CATHA_16997	Mitochondrial carrier protein MTM1	Unchaged	GO:0055085;GO:1901562	transmembrane transport;response to paraquat	GO:0016530	metallochaperone activity	GO:0016021;GO:0005739	integral component of membrane;mitochondrion	Mitochondrial carrier domain (G3DSA:1.50.40.10)	Na	MITOCHONDRIAL CARRIER PROTEIN MTM1 (PTHR45760:SF9);FI19922P1-RELATED (PTHR45760)	Mitochondrial carrier protein (PF00153)	Na	Na	Na	Solute carrier (Solcar) repeat profile. (PS50920)	Na	Na	Mitochondrial carrier (SSF103506)	Na	Na	Na	module_1	0.856842	9.26464e-06	0.501654	0.096102	0.550006	0.0688536	0.388308	0.208432	0.642409	0.0327561
CATHA_17051	Hydroxycinnamoyl-CoA quinate transferase	Unchaged	Na	Na	GO:0016747	transferase activity, transferring acyl groups other than amino-acyl groups	Na	Na	Chloramphenicol Acetyltransferase (G3DSA:3.30.559.10)	Na	SHIKIMATE O-HYDROXYCINNAMOYLTRANSFERASE-LIKE (PTHR31642:SF260);TRICHOTHECENE 3-O-ACETYLTRANSFERASE (PTHR31642)	Transferase family (PF02458)	Na	Na	Na	Na	Na	Na	CoA-dependent acyltransferases (SSF52777)	Na	Na	EC:2.3.1.-	module_1	0.689227	0.00187601	0.339357	0.283583	0.370379	0.234058	0.523796	0.0825979	0.474408	0.115913
CATHA_17094	UBX domain-containing protein	Unchaged	Na	Na	GO:0008270;GO:0003676	zinc ion binding;nucleic acid binding	GO:0016021	integral component of membrane	DNA helicase RuvA subunit (G3DSA:1.10.8.10);G3DSA:3.10.20.90;Glutaredoxin (G3DSA:3.40.30.10)	UBA_p47 (cd14348);UBX (cd01767);UAS (cd02958)	FAS-ASSOCIATED PROTEIN (PTHR23322);UBX DOMAIN-CONTAINING PROTEIN 7 (PTHR23322:SF6)	Thioredoxin-like (PF13899);UBA-like domain (PF14555)	Na	Na	Na	UBX domain profile. (PS50033)	45neu3 (SM00594)	Na	UBA-like (SSF46934);Ubiquitin-like (SSF54236);Thioredoxin-like (SSF52833)	Na	Na	Na	module_1	0.508062	0.0337149	0.0447128	0.917282	0.0974572	0.808385	0.564364	0.0621801	0.215681	0.536941
CATHA_17471	Dynein light chain	Unchaged	GO:0007017;GO:2000580;GO:2000576;GO:0032781	microtubule-based process;regulation of ATP-dependent microtubule motor activity, plus-end-directed;positive regulation of microtubule motor activity;positive regulation of ATPase activity	GO:0003774;GO:0051959;GO:0045505	motor activity;dynein light intermediate chain binding;dynein intermediate chain binding	GO:0030286;GO:0005874;GO:0005737;GO:0016021;GO:0042175;GO:0031984;GO:0031090;GO:0043231	dynein complex;microtubule;cytoplasm;integral component of membrane;nuclear outer membrane-endoplasmic reticulum membrane network;organelle subcompartment;organelle membrane;intracellular membrane-bounded organelle	Protein Inhibitor Of Neuronal Nitric Oxide Synthase; (G3DSA:3.30.740.10)	Na	DYNEIN LIGHT CHAIN (PTHR11886);DYNEIN LIGHT CHAIN (PTHR11886:SF69)	Dynein light chain type 1 (PF01221)	Na	Na	Na	Na	Dynein_light_2 (SM01375)	Na	DLC (SSF54648)	Na	Na	Na	module_1	0.72547	0.000821009	0.0858255	0.833269	0.12921	0.738629	0.442626	0.144196	0.227744	0.509307
CATHA_17865	Pentatricopeptide repeat-containing protein	Unchaged	GO:0006508	proteolysis	GO:0004252	serine-type endopeptidase activity	GO:0016021	integral component of membrane	G3DSA:1.25.40.10	Na	OS01G0228400 PROTEIN (PTHR47931)	Pentatricopeptide repeat domain (PF13812);PPR repeat family (PF13041);PPR repeat (PF01535)	Na	Na	Na	Pentatricopeptide (PPR) repeat profile. (PS51375)	Na	Na	Na	PPR: pentatricopeptide repeat domain (TIGR00756)	Na	EC:3.4.19.1 EC:3.4.21.- EC:3.4.21.1 EC:3.4.21.10 EC:3.4.21.102 EC:3.4.21.20 EC:3.4.21.21 EC:3.4.21.22 EC:3.4.21.26 EC:3.4.21.27 EC:3.4.21.34 EC:3.4.21.35 EC:3.4.21.36 EC:3.4.21.38 EC:3.4.21.39 EC:3.4.21.4 EC:3.4.21.41 EC:3.4.21.42 EC:3.4.21.43 EC:3.4.21.45 EC:3.4.21.46 EC:3.4.21.47 EC:3.4.21.48 EC:3.4.21.5 EC:3.4.21.53 EC:3.4.21.54 EC:3.4.21.59 EC:3.4.21.6 EC:3.4.21.61 EC:3.4.21.62 EC:3.4.21.68 E…	module_1	0.822041	4.20538e-05	0.316137	0.324456	0.350201	0.265691	0.390251	0.205785	0.432786	0.154299
CATHA_17916	Multiprotein-bridging factor 1c	Unchaged	GO:0009414;GO:0009737;GO:0009408;GO:0045893;GO:0009873;GO:0071456	response to water deprivation;response to abscisic acid;response to heat;positive regulation of transcription, DNA-templated;ethylene-activated signaling pathway;cellular response to hypoxia	GO:0003677;GO:0003713;GO:0003700	DNA binding;transcription coactivator activity;DNA-binding transcription factor activity	GO:0005634;GO:0070013;GO:0043233;GO:0043232;GO:0005737	nucleus;intracellular organelle lumen;organelle lumen;intracellular non-membrane-bounded organelle;cytoplasm	G3DSA:1.10.260.40	HTH_XRE (cd00093)	MULTIPROTEIN-BRIDGING FACTOR 1C (PTHR10245:SF71);ENDOTHELIAL DIFFERENTIATION-RELATED FACTOR 1 MULTIPROTEIN BRIDGING FACTOR 1 (PTHR10245)	Multiprotein bridging factor 1 (PF08523);Helix-turn-helix (PF01381)	Na	Na	Na	Cro/C1-type HTH domain profile. (PS50943)	mbf_short4 (SM00530)	Na	lambda repressor-like DNA-binding domains (SSF47413)	Na	Na	Na	module_1	0.983696	3.53836e-12	0.449254	0.137789	0.493555	0.101515	0.214751	0.539113	0.54046	0.0736155
CATHA_18396	carboxyl-terminal-processing peptidase 2, chloroplastic	Unchaged	GO:0006508	proteolysis	GO:0008236;GO:0004175	serine-type peptidase activity;endopeptidase activity	GO:0009507;GO:0031977;GO:0005739;GO:0016021;GO:0031976	chloroplast;thylakoid lumen;mitochondrion;integral component of membrane;plastid thylakoid	G3DSA:3.90.226.10;G3DSA:3.30.750.44;G3DSA:2.30.42.10	Peptidase_S41_CPP (cd07560);PDZ_CTP_protease (cd00988)	CARBOXYL-TERMINAL-PROCESSING PEPTIDASE 2, CHLOROPLASTIC (PTHR32060:SF7);TAIL-SPECIFIC PROTEASE (PTHR32060)	PDZ domain (PF17820);Peptidase family S41 (PF03572)	Na	Na	Na	PDZ domain profile. (PS50106)	pdz_new (SM00228);tsp_4 (SM00245)	Na	PDZ domain-like (SSF50156);ClpP/crotonase (SSF52096)	prc: C-terminal processing peptidase (TIGR00225)	Na	EC:3.4.99.-	module_1	0.933023	4.70139e-08	0.359396	0.250988	0.398797	0.194556	0.256319	0.445342	0.457686	0.129991
CATHA_18492	28 kDa ribonucleoprotein, chloroplastic	Unchaged	GO:1901259	chloroplast rRNA processing	GO:0003723	RNA binding	GO:0009535	chloroplast thylakoid membrane	G3DSA:3.30.70.330	RRM_HP0827_like (cd12399)	TRANSFORMER-2-RELATED (PTHR15241);31 KDA RIBONUCLEOPROTEIN, CHLOROPLASTIC (PTHR15241:SF321)	RNA recognition motif. (a.k.a. RRM, RBD, or RNP domain) (PF00076)	Na	Na	Na	Eukaryotic RNA Recognition Motif (RRM) profile. (PS50102)	rrm1_1 (SM00360)	Na	RNA-binding domain, RBD (SSF54928)	Na	Na	Na	module_1	0.283487	0.258534	-0.181883	0.615993	-0.143685	0.705467	0.51979	0.0848473	-0.0298432	0.946216
CATHA_18583	Galactinol--sucrose galactosyltransferase	Unchaged	GO:0005975;GO:0009414;GO:0009737;GO:0006979	carbohydrate metabolic process;response to water deprivation;response to abscisic acid;response to oxidative stress	GO:0047274	galactinol-sucrose galactosyltransferase activity	GO:0009507	chloroplast	Na	Na	GALACTINOL--SUCROSE GALACTOSYLTRANSFERASE 5-RELATED (PTHR31268:SF14);PTHR31268	Raffinose synthase or seed imbibition protein Sip1 (PF05691)	Na	Na	Na	Na	Na	Na	(Trans)glycosidases (SSF51445)	Na	Na	EC:2.4.1.82	module_1	0.833772	2.62271e-05	0.502316	0.0956276	0.528222	0.0801917	0.443961	0.142925	0.577291	0.0564629
CATHA_19252	Ste24 endopeptidase	Unchaged	GO:0080120;GO:0016485;GO:0019509;GO:0016311	CAAX-box protein maturation;protein processing;L-methionine salvage from methylthioadenosine;dephosphorylation	GO:0004222;GO:0046872;GO:0043874;GO:0005515	metalloendopeptidase activity;metal ion binding;acireductone synthase activity;protein binding	GO:0030176	integral component of endoplasmic reticulum membrane	Metalloproteases (zincins) (G3DSA:3.30.2010.10)	M48_Ste24p_like (cd07325)	CAAX PRENYL PROTEASE 1 (PTHR10120);OS01G0970700 PROTEIN (PTHR10120:SF26)	Peptidase family M48 (PF01435)	Na	Na	Na	Na	Na	Na	Na	Na	Na	EC:3.4.24.- EC:3.4.24.11 EC:3.4.24.14 EC:3.4.24.17 EC:3.4.24.18 EC:3.4.24.19 EC:3.4.24.21 EC:3.4.24.22 EC:3.4.24.23 EC:3.4.24.24 EC:3.4.24.35 EC:3.4.24.37 EC:3.4.24.55 EC:3.4.24.56 EC:3.4.24.57 EC:3.4.24.59 EC:3.4.24.61 EC:3.4.24.64 EC:3.4.24.69 EC:3.4.24.70 EC:3.4.24.71 EC:3.4.24.72 ;EC:3.1.3.77	module_1	0.735526	0.00063832	0.372119	0.231424	0.432569	0.1545	0.416401	0.172741	0.544318	0.0716652
CATHA_19454	probable anion transporter 6, chloroplastic	Unchaged	GO:0055085;GO:0006817;GO:0006952	transmembrane transport;phosphate ion transport;defense response	GO:0022857	transmembrane transporter activity	GO:0016021;GO:0031969	integral component of membrane;chloroplast membrane	MFS general substrate transporter like domains (G3DSA:1.20.1250.20)	MFS_SLC17A9_like (cd17380)	ANION TRANSPORTER 6, CHLOROPLASTIC-RELATED (PTHR11662:SF243);SOLUTE CARRIER FAMILY 17 (PTHR11662)	Major Facilitator Superfamily (PF07690)	Na	Na	Na	Major facilitator superfamily (MFS) profile. (PS50850)	Na	Na	MFS general substrate transporter (SSF103473)	Na	Na	Na	module_1	0.486257	0.0434741	0.101205	0.800627	0.153838	0.681658	0.523528	0.0826936	0.295759	0.363439
CATHA_19778	B-box zinc finger protein 19	Unchaged	GO:0009640;GO:0006355	photomorphogenesis;regulation of transcription, DNA-templated	GO:0008270;GO:0003735	zinc ion binding;structural constituent of ribosome	GO:0005634;GO:0005739	nucleus;mitochondrion	G3DSA:3.30.40.200	Bbox1_BBX-like (cd19821)	SALT TOLERANCE-LIKE PROTEIN (PTHR31832:SF55);B-BOX ZINC FINGER PROTEIN 22 (PTHR31832)	B-box zinc finger (PF00643)	Na	Na	Na	Zinc finger B-box type profile. (PS50119)	bboxneu5 (SM00336)	Na	B-box zinc-binding domain (SSF57845)	Na	Na	Na	module_1	0.814932	5.50752e-05	0.357155	0.254597	0.398058	0.195537	0.399982	0.19305	0.481648	0.110427
CATHA_19883	hypothetical protein	Unchaged	Na	Na	Na	Na	Na	Na	Na	Na	Na	Na	Na	Na	Na	Na	Na	Na	Na	Na	Na	Na	module_1	0.92082	1.49799e-07	0.452596	0.134528	0.499657	0.0974017	0.296935	0.361101	0.567453	0.0607921
CATHA_19885	hypothetical protein	Unchaged	Na	Na	Na	Na	Na	Na	Na	Na	Na	Na	Na	Na	Na	Na	Na	Na	Na	Na	Na	Na	module_1	0.85739	9.01886e-06	0.36366	0.24436	0.427544	0.160091	0.259088	0.439557	0.511087	0.0900392
CATHA_19932	hypothetical protein	Unchaged	Na	Na	Na	Na	Na	Na	Farnesyl Diphosphate Synthase (G3DSA:1.10.600.10)	Trans_IPPS_HT (cd00685)	FARNESYL DIPHOSPHATE SYNTHASE (PTHR43281);GERANYLGERANYL PYROPHOSPHATE SYNTHASE, CHLOROPLASTIC (PTHR43281:SF27)	Polyprenyl synthetase (PF00348)	Na	Na	Polyprenyl synthases signature 2. (PS00444);Polyprenyl synthases signature 1. (PS00723)	Na	Na	Polyprenyl Transferase Like (SFLDG01017);Isoprenoid Synthase Type I (SFLDS00005)	Terpenoid synthases (SSF48576)	Na	Na	Na	module_1	0.535944	0.0238116	0.214339	0.540048	0.257247	0.443458	0.687984	0.0195935	0.366906	0.239313
CATHA_20705	17.3 kDa class II heat shock protein-like	Unchaged	GO:0042542;GO:0009651;GO:0009408;GO:0051259;GO:0006457	response to hydrogen peroxide;response to salt stress;response to heat;protein complex oligomerization;protein folding	GO:0043621;GO:0051082	protein self-association;unfolded protein binding	GO:0005737	cytoplasm	G3DSA:2.60.40.790	Na	18.0 KDA CLASS II HEAT SHOCK PROTEIN (PTHR11527:SF260);HEAT-SHOCK PROTEIN 20 FAMILY MEMBER (PTHR11527)	Hsp20/alpha crystallin family (PF00011)	Na	Na	Na	Small heat shock protein (sHSP) domain profile. (PS01031)	Na	Na	HSP20-like chaperones (SSF49764)	Na	Na	Na	module_1	0.905893	4.97065e-07	0.502423	0.0955549	0.528714	0.0799168	0.369017	0.236135	0.571131	0.0591506
CATHA_20708	17.9 kDa class II heat shock protein	Unchaged	GO:0042542;GO:0009651;GO:0009408;GO:0051259;GO:0006457	response to hydrogen peroxide;response to salt stress;response to heat;protein complex oligomerization;protein folding	GO:0043621;GO:0051082	protein self-association;unfolded protein binding	GO:0005737	cytoplasm	G3DSA:2.60.40.790	ACD_sHsps-like (cd06464)	HEAT-SHOCK PROTEIN 20 FAMILY MEMBER (PTHR11527);17.6 KDA CLASS II HEAT SHOCK PROTEIN-RELATED (PTHR11527:SF277)	Hsp20/alpha crystallin family (PF00011)	Na	Na	Na	Small heat shock protein (sHSP) domain profile. (PS01031)	Na	Na	HSP20-like chaperones (SSF49764)	Na	Na	Na	module_1	0.897197	9.17841e-07	0.563361	0.0625872	0.60285	0.0466795	0.418492	0.170207	0.672758	0.0234896
CATHA_21044	hypothetical protein	Unchaged	Na	Na	Na	Na	Na	Na	G3DSA:3.30.300.30	Na	ACYL-COA SYNTHETASE FAMILY MEMBER 2, MITOCHONDRIAL (PTHR43201:SF9);ACYL-COA SYNTHETASE (PTHR43201)	Na	Na	Na	Na	Na	Na	Na	Acetyl-CoA synthetase-like (SSF56801)	Na	Na	Na	module_1	0.219683	0.384537	-0.161046	0.664712	-0.121367	0.756673	0.656259	0.0284324	0.0211301	0.962271
CATHA_21102	Outward-rectifying potassium channel 4-like protein	Unchaged	Na	Na	Na	Na	GO:0016021	integral component of membrane	Na	Na	TRANSMEMBRANE PROTEIN (PTHR33564);OS06G0604600 PROTEIN (PTHR33564:SF11)	Na	Na	Na	Na	Na	Na	Na	Na	Na	Na	Na	module_1	0.948246	7.84972e-09	0.427749	0.159905	0.473355	0.116751	0.121436	0.756534	0.524866	0.0820579
CATHA_21758	Putative TFIIB zinc-binding protein	Unchaged	Na	Na	Na	Na	Na	Na	Na	Na	SPLICING FACTOR, PROLINE- AND GLUTAMINE-RICH-LIKE (PTHR33670);SPLICING FACTOR, PROLINE- AND GLUTAMINE-RICH-LIKE (PTHR33670:SF14)	Na	Na	Na	Na	Na	Na	Na	Na	Na	Na	Na	module_1	0.881316	2.50404e-06	0.525974	0.0814553	0.573612	0.0580499	0.388736	0.207818	0.652867	0.0294451
CATHA_21954	Flavonol synthase	Unchaged	Na	Na	GO:0031418	L-ascorbic acid binding	Na	Na	G3DSA:2.60.120.330	Na	FLAVONOL SYNTHASE/FLAVANONE 3-HYDROXYLASE (PTHR47991:SF5);OXOGLUTARATE/IRON-DEPENDENT DIOXYGENASE (PTHR47991)	non-haem dioxygenase in morphine synthesis N-terminal (PF14226);2OG-Fe(II) oxygenase superfamily (PF03171)	Na	Na	Na	Fe(2+) 2-oxoglutarate dioxygenase domain profile. (PS51471)	Na	Na	Clavaminate synthase-like (SSF51197)	Na	Na	Na	module_1	0.826851	3.47701e-05	0.303879	0.347674	0.335812	0.289447	0.561161	0.0637101	0.426679	0.16107
CATHA_22004	calmodulin-like protein 3	Unchaged	Na	Na	GO:0005509	calcium ion binding	GO:0016021	integral component of membrane	G3DSA:1.10.238.10	EFh (cd00051)	EF-HAND CALCIUM-BINDING DOMAIN CONTAINING PROTEIN (PTHR10891);EF HAND CALCIUM-BINDING FAMILY PROTEIN (PTHR10891:SF901)	EF-hand domain pair (PF13499)	Na	Parvalbumin signature (PR01697)	EF-hand calcium-binding domain. (PS00018)	EF-hand calcium-binding domain profile. (PS50222)	efh_1 (SM00054)	Na	EF-hand (SSF47473)	Na	Na	Na	module_1	0.79633	0.000107089	0.497611	0.0988123	0.550997	0.0684394	0.228359	0.50797	0.627338	0.037749
CATHA_22017	Glycosyltransferase	Unchaged	GO:0009718;GO:0019758;GO:0016144;GO:0052544;GO:0019760;GO:0042742;GO:0016114;GO:1901566	anthocyanin-containing compound biosynthetic process;glycosinolate biosynthetic process;S-glycoside biosynthetic process;defense response by callose deposition in cell wall;glucosinolate metabolic process;defense response to bacterium;terpenoid biosynthetic process;organonitrogen compound biosynthetic process	GO:0008194;GO:0046527	UDP-glycosyltransferase activity;glucosyltransferase activity	Na	Na	Glycogen Phosphorylase B; (G3DSA:3.40.50.2000)	GT1_Gtf-like (cd03784)	GLUCOSYL/GLUCURONOSYL TRANSFERASES (PTHR11926);UDP-GLYCOSYLTRANSFERASE 74E1-RELATED (PTHR11926:SF1147)	UDP-glucoronosyl and UDP-glucosyl transferase (PF00201)	Na	Na	UDP-glycosyltransferases signature. (PS00375)	Na	Na	Na	UDP-Glycosyltransferase/glycogen phosphorylase (SSF53756)	Na	Na	Na	module_1	0.953594	3.69807e-09	0.428991	0.158445	0.469633	0.119929	0.335033	0.290851	0.534461	0.0767094
CATHA_22147	L-ascorbate peroxidase	Unchaged	GO:0098869	cellular oxidant detoxification	GO:0004601	peroxidase activity	Na	Na	Peroxidase (G3DSA:1.10.420.10);G3DSA:1.10.520.10	ascorbate_peroxidase (cd00691)	THYLAKOID LUMENAL 29 KDA PROTEIN, CHLOROPLASTIC-RELATED (PTHR31356);L-ASCORBATE PEROXIDASE 1, CYTOSOLIC (PTHR31356:SF51)	Peroxidase (PF00141)	Na	Haem peroxidase superfamily signature (PR00458);Plant ascorbate peroxidase signature (PR00459)	Peroxidases proximal heme-ligand signature. (PS00435);Peroxidases active site signature. (PS00436)	Plant heme peroxidase family profile. (PS50873)	Na	Na	Heme-dependent peroxidases (SSF48113)	Na	KEGG:R03532	EC:1.11.1.-	module_1	0.348785	0.160229	0.0336054	0.938771	0.0686188	0.869472	0.621856	0.0395453	0.198162	0.57805
CATHA_22150	hypothetical protein	Unchaged	Na	Na	Na	Na	Na	Na	G3DSA:1.10.10.60	SANT (cd00167)	SWI/SNF COMPLEX-RELATED (PTHR12802);PROTEIN REVEILLE 8 (PTHR12802:SF115)	Myb-like DNA-binding domain (PF00249)	Na	Na	Na	SANT domain profile. (PS51293)	sant (SM00717)	Na	Homeodomain-like (SSF46689)	myb_SHAQKYF: myb-like DNA-binding domain, SHAQKYF class (TIGR01557)	Na	Na	module_1	0.701423	0.00143963	0.24868	0.462197	0.288856	0.377349	0.498285	0.098368	0.395704	0.198508
CATHA_22399	type I inositol polyphosphate 5-phosphatase 12 isoform X2	Unchaged	GO:0046856;GO:0046855;GO:0009846;GO:0032259;GO:0006412;GO:0090305	phosphatidylinositol dephosphorylation;inositol phosphate dephosphorylation;pollen germination;methylation;translation;nucleic acid phosphodiester bond hydrolysis	GO:0004439;GO:0052659;GO:0052658;GO:0004445;GO:0008757;GO:0003735;GO:0046872;GO:0004527;GO:0004519	phosphatidylinositol-4,5-bisphosphate 5-phosphatase activity;inositol-1,3,4,5-tetrakisphosphate 5-phosphatase activity;inositol-1,4,5-trisphosphate 5-phosphatase activity;inositol-polyphosphate 5-phosphatase activity;S-adenosylmethionine-dependent methyltransferase activity;structural constituent of ribosome;metal ion binding;exonuclease activity;endonuclease activity	GO:0005840;GO:0016021	ribosome;integral component of membrane	G3DSA:2.130.10.10;G3DSA:3.60.10.10	INPP5c (cd09074)	INOSITOL 5-PHOSPHATASE (PTHR11200);TYPE I INOSITOL POLYPHOSPHATE 5-PHOSPHATASE 12 (PTHR11200:SF261)	Endonuclease/Exonuclease/phosphatase family (PF03372)	Na	Na	Na	Trp-Asp (WD) repeats circular profile. (PS50294)	i5p_5 (SM00128);WD40_4 (SM00320)	Na	WD40 repeat-like (SSF50978);DNase I-like (SSF56219)	Na	KEGG:R04404 ;KEGG:R03430 ;KEGG:R03394	EC:3.1.3.36 ;EC:3.1.3.56 ;EC:3.1.3.56 ;EC:3.1.3.56	module_1	0.45219	0.0628329	-0.123628	0.751413	-0.0642495	0.878833	0.588357	0.0521432	0.0863466	0.832217
CATHA_22468	Hexosyltransferase	Unchaged	GO:0006012;GO:0009651;GO:0009414;GO:0009737;GO:0009409;GO:0006979;GO:0009408	galactose metabolic process;response to salt stress;response to water deprivation;response to abscisic acid;response to cold;response to oxidative stress;response to heat	GO:0047216	inositol 3-alpha-galactosyltransferase activity	GO:0005737	cytoplasm	Spore Coat Polysaccharide Biosynthesis Protein SpsA; Chain A (G3DSA:3.90.550.10)	GT8_Glycogenin (cd02537)	GLYCOGENIN SUBFAMILY MEMBER (PTHR11183);GALACTINOL SYNTHASE 1 (PTHR11183:SF118)	Glycosyl transferase family 8 (PF01501)	Na	Na	Na	Na	Na	Na	Nucleotide-diphospho-sugar transferases (SSF53448)	Na	Na	EC:2.4.1.123	module_1	0.906832	4.64359e-07	0.359044	0.251573	0.405016	0.186695	0.443417	0.143455	0.487195	0.106246
CATHA_22518	Drought-induced protein 1	Unchaged	Na	Na	Na	Na	Na	Na	Na	Na	CHAPERONE PROTEIN DNAJ-LIKE PROTEIN (PTHR34687);BNAC09G17400D PROTEIN (PTHR34687:SF4)	Na	Na	Na	Na	Na	Na	Na	Na	Na	Na	Na	module_1	0.677786	0.00237777	0.211259	0.547299	0.267718	0.42102	0.595205	0.0495794	0.402759	0.189434
CATHA_22710	E3 ubiquitin-protein ligase COP1	Unchaged	GO:0016567;GO:0009641;GO:0009640;GO:0048573;GO:0046283;GO:0010119;GO:0009649;GO:0009647;GO:0009585;GO:0006281	protein ubiquitination;shade avoidance;photomorphogenesis;photoperiodism, flowering;anthocyanin-containing compound metabolic process;regulation of stomatal movement;entrainment of circadian clock;skotomorphogenesis;red, far-red light phototransduction;DNA repair	GO:0061630;GO:0042802;GO:0016874;GO:0016746;GO:0046872	ubiquitin protein ligase activity;identical protein binding;ligase activity;transferase activity, transferring acyl groups;metal ion binding	GO:0016604;GO:0080008;GO:0000152;GO:0005737	nuclear body;Cul4-RING E3 ubiquitin ligase complex;nuclear ubiquitin ligase complex;cytoplasm	Zinc/RING finger domain (G3DSA:3.30.40.10);G3DSA:2.130.10.10	RING-HC_COP1 (cd16504)	E3 UBIQUITIN-PROTEIN LIGASE COP1 (PTHR44080);E3 UBIQUITIN-PROTEIN LIGASE COP1 (PTHR44080:SF2)	WD domain, G-beta repeat (PF00400);Zinc finger, C3HC4 type (RING finger) (PF13923)	Na	Na	Trp-Asp (WD) repeats signature. (PS00678);Zinc finger RING-type signature. (PS00518)	Trp-Asp (WD) repeats profile. (PS50082);Zinc finger RING-type profile. (PS50089);Trp-Asp (WD) repeats circular profile. (PS50294)	WD40_4 (SM00320);ring_2 (SM00184)	Na	RING/U-box (SSF57850);WD40 repeat-like (SSF50978)	Na	Na	EC:6.-.-.- ;EC:2.3.-.-	module_1	0.845736	1.561e-05	0.421199	0.167195	0.463228	0.125298	0.461177	0.127033	0.560017	0.0642073
CATHA_22816	Leucine-rich repeat-containing N-terminal, type 2	Unchaged	GO:0006468	protein phosphorylation	GO:0004672;GO:0005524	protein kinase activity;ATP binding	GO:0016021	integral component of membrane	Ribonuclease Inhibitor (G3DSA:3.80.10.10);Phosphorylase Kinase; domain 1 (G3DSA:3.30.200.20);Transferase(Phosphotransferase) domain 1 (G3DSA:1.10.510.10)	Na	LEUCINE-RICH REPEAT RECEPTOR-LIKE PROTEIN KINASE PXC1 (PTHR48007);POLLEN RECEPTOR-LIKE KINASE 5 (PTHR48007:SF41)	Leucine rich repeat N-terminal domain (PF08263);Protein tyrosine and serine/threonine kinase (PF07714);Leucine rich repeat (PF13855)	Na	Na	Protein kinases ATP-binding region signature. (PS00107)	Protein kinase domain profile. (PS50011)	serkin_6 (SM00220)	Na	Protein kinase-like (PK-like) (SSF56112);L domain-like (SSF52058)	Na	Na	Na	module_1	0.916739	2.12604e-07	0.390046	0.206057	0.441453	0.145292	0.350553	0.265136	0.523291	0.0828277
CATHA_22873	ATP-dependent zinc metalloprotease FTSH 6, chloroplastic	Unchaged	GO:0006508;GO:0042981;GO:0051301	proteolysis;regulation of apoptotic process;cell division	GO:0004176;GO:0004222;GO:0005524;GO:0008270	ATP-dependent peptidase activity;metalloendopeptidase activity;ATP binding;zinc ion binding	GO:0005739;GO:0016020;GO:0009534	mitochondrion;membrane;chloroplast thylakoid	G3DSA:3.40.50.300;G3DSA:1.20.58.760;G3DSA:1.10.8.60	AAA (cd00009)	ATP-DEPENDENT ZINC METALLOPROTEASE FTSH 6, CHLOROPLASTIC (PTHR23076:SF118);METALLOPROTEASE M41 FTSH (PTHR23076)	AAA+ lid domain (PF17862);ATPase family associated with various cellular activities (AAA) (PF00004);Peptidase family M41 (PF01434)	Na	Na	AAA-protein family signature. (PS00674)	Na	AAA_5 (SM00382)	Na	P-loop containing nucleoside triphosphate hydrolases (SSF52540);FtsH protease domain-like (SSF140990)	FtsH_fam: ATP-dependent metallopeptidase HflB (TIGR01241)	Na	EC:3.4.24.- EC:3.4.24.11 EC:3.4.24.14 EC:3.4.24.17 EC:3.4.24.18 EC:3.4.24.19 EC:3.4.24.21 EC:3.4.24.22 EC:3.4.24.23 EC:3.4.24.24 EC:3.4.24.35 EC:3.4.24.37 EC:3.4.24.55 EC:3.4.24.56 EC:3.4.24.57 EC:3.4.24.59 EC:3.4.24.61 EC:3.4.24.64 EC:3.4.24.69 EC:3.4.24.70 EC:3.4.24.71 EC:3.4.24.72	module_1	0.526129	0.0269948	0.13865	0.71705	0.206709	0.557872	0.466756	0.122188	0.338073	0.285797
CATHA_23231	hypothetical protein	Unchaged	Na	Na	Na	Na	Na	Na	Na	Na	Na	Na	Na	Na	Na	Na	Na	Na	Na	Na	Na	Na	module_1	0.979673	1.47406e-11	0.554119	0.0670993	0.5968	0.0489222	0.164236	0.657234	0.638557	0.0341265
CATHA_23754	hypothetical protein	Unchaged	Na	Na	Na	Na	Na	Na	Na	Na	F14J8.16 PROTEIN (PTHR34194);F14J8.16 PROTEIN (PTHR34194:SF2)	Na	Na	Na	Na	Na	Na	Na	Na	Na	Na	Na	module_1	0.779756	0.000183797	0.5226	0.0832377	0.569506	0.059919	0.332387	0.295614	0.639363	0.0338008
CATHA_23941	Leucine-rich repeat structural protein ORF147	Unchaged	Na	Na	Na	Na	Na	Na	Na	Na	OS03G0796600 PROTEIN (PTHR31579);DUF506 FAMILY PROTEIN (PTHR31579:SF49)	PDDEXK-like family of unknown function (PF04720)	Na	Na	Na	Na	Na	Na	Na	A_thal_3542: uncharacterized plant-specific domain TIGR01615 (TIGR01615)	Na	Na	module_1	0.890437	1.43131e-06	0.31098	0.334199	0.360613	0.249047	0.280569	0.39415	0.437161	0.14954
CATHA_23944	11-beta-hydroxysteroid dehydrogenase-like 5	Unchaged	Na	Na	Na	Na	Na	Na	G3DSA:3.40.50.720	Na	11-BETA-HYDROXYSTEROID DEHYDROGENASE-LIKE 5 (PTHR43391:SF14);RETINOL DEHYDROGENASE-RELATED (PTHR43391)	short chain dehydrogenase (PF00106)	Na	Short-chain dehydrogenase/reductase (SDR) superfamily signature (PR00080);Glucose/ribitol dehydrogenase family signature (PR00081)	Short-chain dehydrogenases/reductases family signature. (PS00061)	Na	Na	Na	NAD(P)-binding Rossmann-fold domains (SSF51735)	Na	Na	Na	module_1	0.982059	6.5191e-12	0.539037	0.0743466	0.572945	0.0583343	0.109371	0.782886	0.601665	0.0470497
CATHA_24333	hypothetical protein	Unchaged	Na	Na	Na	Na	Na	Na	Na	Na	PTHR45089:SF15;PTHR45089	Na	Na	Na	Na	Na	Na	Na	Na	Na	Na	Na	module_1	0.910274	3.58066e-07	0.356815	0.255108	0.406876	0.18436	0.349866	0.266238	0.487676	0.10591
CATHA_25063	Synaptotagmin-3 isoform A	Unchaged	GO:0006869;GO:0071897	lipid transport;DNA biosynthetic process	GO:0008289;GO:0003887	lipid binding;DNA-directed DNA polymerase activity	GO:0005783;GO:0016020	endoplasmic reticulum;membrane	G3DSA:2.60.40.150	C2 (cd00030)	SYNAPTOTAGMIN-3 (PTHR10774:SF62);EXTENDED SYNAPTOTAGMIN-RELATED (PTHR10774)	C2 domain (PF00168);Synaptotagmin-like mitochondrial-lipid-binding domain (PF17047)	Na	C2 domain signature (PR00360)	Na	Synaptotagmin-like mitochondrial lipid-binding proteins (SMP) domain profile. (PS51847);C2 domain profile. (PS50004)	C2_3c (SM00239)	Na	C2 domain (Calcium/lipid-binding domain, CaLB) (SSF49562)	Na	Na	EC:2.7.7.7	module_1	0.742785	0.000529221	0.546275	0.0706956	0.580798	0.0550958	0.282958	0.389326	0.65049	0.0302489
CATHA_25183	Glycerophosphodiester phosphodiesterase	Unchaged	GO:0006071;GO:0006629;GO:0046434;GO:0044248;GO:0006796	glycerol metabolic process;lipid metabolic process;organophosphate catabolic process;cellular catabolic process;phosphate-containing compound metabolic process	GO:0008889	glycerophosphodiester phosphodiesterase activity	GO:0016021	integral component of membrane	Phosphatidylinositol (PI) phosphodiesterase (G3DSA:3.20.20.190)	Na	GLYCEROPHOSPHORYL DIESTER PHOSPHODIESTERASE (PTHR22958);GLYCEROPHOSPHODIESTER PHOSPHODIESTERASE GDPD3 (PTHR22958:SF34)	Glycerophosphoryl diester phosphodiesterase family (PF03009)	Na	Na	Na	GP-PDE domain profile. (PS51704)	Na	Na	PLC-like phosphodiesterases (SSF51695)	Na	Na	EC:3.1.4.46	module_1	0.465348	0.0547288	0.337135	0.287273	0.379606	0.220563	0.476862	0.113984	0.508513	0.0916675
CATHA_25298	hypothetical protein	Unchaged	Na	Na	Na	Na	Na	Na	Na	Na	Na	Na	Na	Na	Na	Na	Na	Na	Na	Na	Na	Na	module_1	0.774144	0.000218235	0.333547	0.293524	0.394453	0.200134	0.318001	0.32119	0.497645	0.0987814
CATHA_25300	hypothetical protein	Unchaged	Na	Na	Na	Na	Na	Na	Na	Na	Na	Na	Na	Na	Na	Na	Na	Na	Na	Na	Na	Na	module_1	0.855877	9.71302e-06	0.396123	0.197974	0.45163	0.13545	0.352693	0.261688	0.54852	0.069571
CATHA_25301	hypothetical protein	Unchaged	Na	Na	Na	Na	Na	Na	Na	Na	Na	Na	Na	Na	Na	Na	Na	Na	Na	Na	Na	Na	module_1	0.46485	0.0550193	0.148825	0.693311	0.208815	0.552954	0.340136	0.282278	0.334251	0.292285
CATHA_25452	PH, RCC1 and FYVE domains-containing protein 1	Unchaged	Na	Na	GO:0046872	metal ion binding	Na	Na	G3DSA:2.130.10.30;Zinc/RING finger domain (G3DSA:3.30.40.10);G3DSA:2.30.29.30	FYVE_like_SF (cd00065);PH_PLC_plant-like (cd13365)	REGULATOR OF CHROMOSOME CONDENSATION (PTHR22870);REGULATOR OF CHROMOSOME CONDENSATION (RCC1) FAMILY WITH FYVE ZINC FINGER DOMAIN-CONTAINING PROTEIN (PTHR22870:SF352)	Regulator of chromosome condensation (RCC1) repeat (PF00415);Pleckstrin homology domain (PF16457);FYVE zinc finger (PF01363);Transcription factor regulating root and shoot growth via Pin3 (PF08381);Transcription factor BRX N-terminal domain (PF13713)	Na	Chromosome condensation regulator RCC1 signature (PR00633)	Regulator of chromosome condensation (RCC1) signature 2. (PS00626)	Regulator of chromosome condensation (RCC1) repeat profile. (PS50012);Zinc finger FYVE/FYVE-related type profile. (PS50178);BRX domain profile. (PS51514)	fyve_4 (SM00064)	Na	FYVE/PHD zinc finger (SSF57903);RCC1/BLIP-II (SSF50985);PH domain-like (SSF50729)	Na	Na	Na	module_1	0.348755	0.160258	0.0205594	0.963342	0.0766987	0.852601	0.623057	0.0392058	0.228425	0.507825
CATHA_25559	Tryptamine 5-hydrolase	Unchaged	Na	Na	Na	Na	Na	Na	Cytochrome p450 (G3DSA:1.10.630.10)	Na	TRYPTAMINE 5-HYDROXYLASE (PTHR47952)	Cytochrome P450 (PF00067)	Na	P450 superfamily signature (PR00385);E-class P450 group I signature (PR00463)	Cytochrome P450 cysteine heme-iron ligand signature. (PS00086)	Na	Na	Na	Cytochrome P450 (SSF48264)	Na	Na	Na	module_1	0.285424	0.255123	-0.156192	0.675954	-0.122735	0.753491	0.7392	0.00924665	0.00868311	0.984362
CATHA_26073	Sulfate adenylyltransferase	Unchaged	GO:0000103;GO:0016310;GO:0009970	sulfate assimilation;phosphorylation;cellular response to sulfate starvation	GO:0004781;GO:0005524;GO:0004020	sulfate adenylyltransferase (ATP) activity;ATP binding;adenylylsulfate kinase activity	GO:0009570;GO:0005829	chloroplast stroma;cytosol	Sulfate adenylyltransferase (G3DSA:3.10.400.10);HUPs (G3DSA:3.40.50.620)	ATPS (cd00517)	ENDOGLUCANASE (PTHR11055:SF51);BIFUNCTIONAL 3'-PHOSPHOADENOSINE 5'-PHOSPHOSULFATE SYNTHASE (PTHR11055)	PUA-like domain (PF14306);ATP-sulfurylase (PF01747)	Na	Na	Na	Na	Na	Na	PUA domain-like (SSF88697);Nucleotidylyl transferase (SSF52374)	sopT: sulfate adenylyltransferase (TIGR00339)	Na	EC:2.7.7.4 ;EC:2.7.1.25	module_1	0.918123	1.89012e-07	0.435657	0.151276	0.466217	0.122618	0.41135	0.178864	0.525075	0.0819191
CATHA_26574	Damaged DNA binding,exodeoxyribonuclease III	Unchaged	GO:0000077;GO:0006281	DNA damage checkpoint;DNA repair	GO:0008853;GO:0003677	exodeoxyribonuclease III activity;DNA binding	GO:0005634;GO:0000793;GO:0070013;GO:0043233;GO:0032991;GO:0016021	nucleus;condensed chromosome;intracellular organelle lumen;organelle lumen;protein-containing complex;integral component of membrane	G3DSA:3.70.10.10	PCNA (cd00577)	CELL CYCLE CHECKPOINT PROTEIN RAD1 (PTHR10870)	Repair protein Rad1/Rec1/Rad17 (PF02144)	Na	Rad1 repair protein signature (PR01246)	Na	Na	Na	Na	DNA clamp (SSF55979)	Na	Na	EC:3.1.11.2	module_1	0.27372	0.275902	0.115224	0.770121	0.106381	0.789259	0.540806	0.0734516	0.196055	0.582866
CATHA_26682	Glucan endo-1,3-beta-D-glucosidase	Unchaged	GO:0005975;GO:0006952;GO:0071555	carbohydrate metabolic process;defense response;cell wall organization	GO:0042973	glucan endo-1,3-beta-D-glucosidase activity	GO:0046658;GO:0005618;GO:0005576	anchored component of plasma membrane;cell wall;extracellular region	Glycosidases (G3DSA:3.20.20.80)	Na	GLUCAN ENDO-1,3-BETA-GLUCOSIDASE BG1-RELATED-RELATED (PTHR32227);GLUCAN ENDO-13-BETA-GLUCOSIDASE BG4-RELATED (PTHR32227:SF283)	Glycosyl hydrolases family 17 (PF00332)	Na	Na	Glycosyl hydrolases family 17 signature. (PS00587)	Na	Na	Na	(Trans)glycosidases (SSF51445)	Na	Na	EC:3.2.1.39	module_1	0.798416	9.96057e-05	0.306264	0.343129	0.326363	0.305949	0.329418	0.300641	0.369637	0.23519
CATHA_26688	Carbonic anhydrase	Unchaged	GO:0015976;GO:0042742;GO:0005983;GO:0006470	carbon utilization;defense response to bacterium;starch catabolic process;protein dephosphorylation	GO:0004089;GO:0008270;GO:0008138	carbonate dehydratase activity;zinc ion binding;protein tyrosine/serine/threonine phosphatase activity	GO:0005737;GO:0048046;GO:0042651;GO:0031984;GO:0043231;GO:0031967;GO:0016021	cytoplasm;apoplast;thylakoid membrane;organelle subcompartment;intracellular membrane-bounded organelle;organelle envelope;integral component of membrane	G3DSA:3.40.1050.10	beta_CA_cladeB (cd00884)	CARBONIC ANHYDRASE (PTHR11002);BETA CARBONIC ANHYDRASE 2, CHLOROPLASTIC (PTHR11002:SF56)	Carbonic anhydrase (PF00484)	Na	Na	Prokaryotic-type carbonic anhydrases signature 2. (PS00705);Prokaryotic-type carbonic anhydrases signature 1. (PS00704)	Na	Pro_CA_2 (SM00947)	Na	beta-carbonic anhydrase, cab (SSF53056)	Na	Na	EC:4.2.1.1	module_1	0.795814	0.00010896	0.310374	0.335345	0.356452	0.255655	0.527424	0.0806479	0.456951	0.130669
CATHA_27002	WRKY domain-containing protein	Unchaged	GO:0006355;GO:0009651;GO:0009414	regulation of transcription, DNA-templated;response to salt stress;response to water deprivation	GO:0043565;GO:0003700;GO:0001067;GO:0003690	sequence-specific DNA binding;DNA-binding transcription factor activity;regulatory region nucleic acid binding;double-stranded DNA binding	GO:0005634;GO:0016021	nucleus;integral component of membrane	G3DSA:2.20.25.80	Na	WRKY TRANSCRIPTION FACTOR 57-RELATED (PTHR31221:SF148);WRKY TRANSCRIPTION FACTOR PROTEIN 1-RELATED (PTHR31221)	WRKY DNA -binding domain (PF03106)	Na	Na	Na	WRKY domain profile. (PS50811)	WRKY_cls (SM00774)	Na	WRKY DNA-binding domain (SSF118290)	Na	Na	Na	module_1	0.944284	1.31024e-08	0.558533	0.0648712	0.603985	0.0463012	0.17734	0.626649	0.65934	0.027425
CATHA_27222	hypothetical protein	Unchaged	Na	Na	Na	Na	Na	Na	G3DSA:3.40.50.1820	Na	ALPHA/BETA-HYDROLASES SUPERFAMILY PROTEIN (PTHR43139:SF7);SI:DKEY-122A22.2 (PTHR43139)	alpha/beta hydrolase fold (PF00561)	Na	Alpha/beta hydrolase fold signature (PR00111)	Na	Na	Na	Na	alpha/beta-Hydrolases (SSF53474)	Na	Na	Na	module_1	0.951873	4.76597e-09	0.476928	0.113929	0.526531	0.0811807	0.245619	0.468823	0.591866	0.0507808
CATHA_27700	Pre-mRNA cleavage factor Im 25 kDa subunit	Unchaged	GO:0006378;GO:0006457	mRNA polyadenylation;protein folding	GO:0003729;GO:0016787;GO:0046872;GO:0005515;GO:0005524	mRNA binding;hydrolase activity;metal ion binding;protein binding;ATP binding	GO:0005849;GO:0005737;GO:0101031;GO:0016021	mRNA cleavage factor complex;cytoplasm;chaperone complex;integral component of membrane	Nucleoside Triphosphate Pyrophosphohydrolase (G3DSA:3.90.79.10)	Na	PRE-MRNA CLEAVAGE FACTOR IM 25 KDA SUBUNIT 1 (PTHR13047:SF1);PRE-MRNA CLEAVAGE FACTOR IM, 25KD SUBUNIT (PTHR13047)	Nucleotide hydrolase (PF13869)	Na	Na	Na	Nudix hydrolase domain profile. (PS51462)	Na	Na	Nudix (SSF55811)	Na	Na	EC:3.-.-.-	module_1	0.846235	1.52708e-05	0.320394	0.316935	0.375642	0.226322	0.322782	0.312592	0.469729	0.119835
CATHA_27815	Octicosapeptide/Phox/Bem1p (PB1) domain-containing protein	Unchaged	Na	Na	Na	Na	Na	Na	G3DSA:1.25.40.10	Na	PROTEIN PHOX3 (PTHR46183:SF16);PROTEIN CLMP1 (PTHR46183)	Na	Na	Na	Na	TPR repeat region circular profile. (PS50293);TPR repeat profile. (PS50005)	tpr_5 (SM00028)	Na	TPR-like (SSF48452)	Na	Na	Na	module_1	0.830098	3.04908e-05	0.560738	0.0639218	0.594274	0.0499441	0.468156	0.121104	0.683756	0.0206319
CATHA_27834	Phosphatidylethanolamine n-methyltransferase, putative	Unchaged	GO:0006744;GO:0032259	ubiquinone biosynthetic process;methylation	GO:0008168	methyltransferase activity	GO:0009507	chloroplast	Vaccinia Virus protein VP39 (G3DSA:3.40.50.150)	AdoMet_MTases (cd02440)	METHYLTRANSFERASE (PTHR43591);PTHR43591:SF66	Methyltransferase domain (PF08241)	Na	Na	Na	Na	Na	Na	S-adenosyl-L-methionine-dependent methyltransferases (SSF53335)	Na	Na	EC:2.1.1.-	module_1	0.713116	0.00110363	0.200492	0.572725	0.257986	0.44189	0.57746	0.0564126	0.386447	0.210989
CATHA_28223	hypothetical protein	Unchaged	Na	Na	Na	Na	Na	Na	Na	Na	METAL TRANSPORTER NRAMP2-LIKE (PTHR11706:SF86);SOLUTE CARRIER PROTEIN FAMILY 11 MEMBER (PTHR11706)	Natural resistance-associated macrophage protein (PF01566)	Na	Natural resistance-associated macrophage protein signature (PR00447)	Na	Na	Na	Na	Na	nramp: metal ion transporter, metal ion (Mn2+/Fe2+) transporter (Nramp) family (TIGR01197)	Na	Na	module_1	0.70988	0.00118848	0.157355	0.673269	0.216481	0.535175	0.512449	0.0890465	0.343035	0.27746
CATHA_28245	hypothetical protein	Unchaged	Na	Na	Na	Na	Na	Na	Cytochrome p450 (G3DSA:1.10.630.10)	Na	CYTOCHROME P450 82C3-RELATED (PTHR47947);CYTOCHROME P450 FAMILY PROTEIN (PTHR47947:SF20)	Cytochrome P450 (PF00067)	Na	E-class P450 group I signature (PR00463);P450 superfamily signature (PR00385)	Cytochrome P450 cysteine heme-iron ligand signature. (PS00086)	Na	Na	Na	Cytochrome P450 (SSF48264)	Na	Na	Na	module_1	0.90284	6.19683e-07	0.360613	0.249047	0.403385	0.188678	0.430559	0.156696	0.484313	0.10835
CATHA_28246	hypothetical protein	Unchaged	Na	Na	Na	Na	Na	Na	Cytochrome p450 (G3DSA:1.10.630.10)	Na	CYTOCHROME P450 82C3-RELATED (PTHR47947);CYTOCHROME P450 FAMILY PROTEIN (PTHR47947:SF20)	Cytochrome P450 (PF00067)	Na	P450 superfamily signature (PR00385);E-class P450 group I signature (PR00463)	Cytochrome P450 cysteine heme-iron ligand signature. (PS00086)	Na	Na	Na	Cytochrome P450 (SSF48264)	Na	Na	Na	module_1	0.631416	0.00569463	0.0596458	0.888077	0.10488	0.792809	0.777253	0.00446166	0.228433	0.507825
CATHA_28259	probable isoaspartyl peptidase/L-asparaginase 2	Unchaged	GO:0016540	protein autoprocessing	GO:0008798;GO:0004067	beta-aspartyl-peptidase activity;asparaginase activity	GO:0005737	cytoplasm	(Glycosyl)asparaginase (G3DSA:3.60.20.30)	Asparaginase_2 (cd04701)	L-ASPARAGINASE (PTHR10188);PEPTIDASE T2, ASPARAGINASE 2, NUCLEOPHILE AMINOHYDROLASE-RELATED (PTHR10188:SF36)	Asparaginase (PF01112)	Na	Na	Na	Na	Na	Na	N-terminal nucleophile aminohydrolases (Ntn hydrolases) (SSF56235)	Na	Na	EC:3.4.19.5 ;EC:3.5.1.1	module_1	0.622828	0.0065917	0.170696	0.642168	0.197493	0.579592	0.56455	0.0620743	0.311919	0.332504
CATHA_28326	DCD domain protein isoform 1	Unchaged	Na	Na	Na	Na	Na	Na	Glutaredoxin (G3DSA:3.40.30.10)	GRX_GRX_like (cd03031)	F1N19.7 (PTHR45669:SF7);GLUTAREDOXIN DOMAIN-CONTAINING CYSTEINE-RICH PROTEIN CG12206-RELATED (PTHR45669)	Glutaredoxin (PF00462)	Na	Na	Na	Glutaredoxin domain profile. (PS51354)	Na	Na	Thioredoxin-like (SSF52833)	Na	Na	Na	module_1	0.631242	0.00571094	0.189682	0.597656	0.228466	0.507766	0.665149	0.025669	0.357251	0.254428
CATHA_28418	aluminum-activated malate transporter 9-like	Unchaged	GO:0015743	malate transport	Na	Na	GO:0009705;GO:0016021	plant-type vacuole membrane;integral component of membrane	Na	Na	OS01G0221600 PROTEIN (PTHR31086:SF17);ALUMINUM-ACTIVATED MALATE TRANSPORTER 10 (PTHR31086)	Aluminium activated malate transporter (PF11744)	Na	Na	Na	Na	Na	Na	Na	Na	Na	Na	module_1	0.496473	0.0386545	0.0853585	0.834323	0.148453	0.69409	0.243762	0.473075	0.254577	0.449057
CATHA_28453	heat shock protein 83	Unchaged	GO:0006457;GO:0050821;GO:0034605;GO:0042742;GO:0045087	protein folding;protein stabilization;cellular response to heat;defense response to bacterium;innate immune response	GO:0051082;GO:0005524	unfolded protein binding;ATP binding	GO:0048471;GO:0009986;GO:0005829;GO:0032991;GO:0005886	perinuclear region of cytoplasm;cell surface;cytosol;protein-containing complex;plasma membrane	G3DSA:3.30.70.2140;G3DSA:3.40.50.11260;G3DSA:3.30.565.10;G3DSA:1.20.120.790;G3DSA:3.30.230.80	HATPase_Hsp90-like (cd16927)	HEAT SHOCK PROTEIN 90-1 (PTHR11528:SF111);HEAT SHOCK PROTEIN 90 FAMILY MEMBER (PTHR11528)	Hsp90 protein (PF00183);Histidine kinase-, DNA gyrase B-, and HSP90-like ATPase (PF02518)	HSP90_HTPG (PIRSF002583)	90kDa heat shock protein signature (PR00775)	Heat shock hsp90 proteins family signature. (PS00298)	Na	HKATPase_4 (SM00387)	Na	ATPase domain of HSP90 chaperone/DNA topoisomerase II/histidine kinase (SSF55874);Ribosomal protein S5 domain 2-like (SSF54211);HSP90 C-terminal domain (SSF110942)	Na	Na	Na	module_1	0.838366	2.157e-05	0.318451	0.320308	0.355556	0.257098	0.611175	0.0434168	0.44306	0.143768
CATHA_28728	hypothetical protein	Unchaged	Na	Na	Na	Na	Na	Na	G3DSA:3.40.640.10	Na	PTHR43586:SF20;CYSTEINE DESULFURASE (PTHR43586)	Aminotransferase class-V (PF00266)	Na	Na	Na	Na	Na	Na	PLP-dependent transferases (SSF53383)	Na	Na	Na	module_1	0.775179	0.000211412	0.451546	0.135524	0.477577	0.113468	0.454706	0.132639	0.548975	0.0693867
CATHA_28889	Plasma membrane intrinsic protein 2	Unchaged	GO:0006833;GO:0055085	water transport;transmembrane transport	GO:0015267;GO:0005372	channel activity;water transmembrane transporter activity	GO:0016021;GO:0005886;GO:0009506;GO:0005773	integral component of membrane;plasma membrane;plasmodesma;vacuole	Glycerol uptake facilitator protein. (G3DSA:1.20.1080.10)	MIP (cd00333)	AQUAPORIN OR AQUAGLYCEROPORIN RELATED (PTHR45687);AQUAPORIN PIP2-4-RELATED (PTHR45687:SF39)	Major intrinsic protein (PF00230)	Na	Major intrinsic protein family signature (PR00783)	MIP family signature. (PS00221)	Na	Na	Na	Aquaporin-like (SSF81338)	MIP: MIP family channel proteins (TIGR00861)	Na	Na	module_1	0.978728	1.98843e-11	0.440021	0.146694	0.479488	0.112033	0.187475	0.602593	0.526504	0.0811921
CATHA_28928	hypothetical protein	Unchaged	Na	Na	Na	Na	Na	Na	Na	Na	Na	Na	Na	Na	Na	Na	Na	Na	Na	Na	Na	Na	module_1	0.419225	0.0869739	-0.140927	0.7118	-0.125917	0.746192	0.361134	0.248237	-0.0479135	0.910866
CATHA_29366	Phosphoinositide-binding clathrin adaptor	Unchaged	GO:0048268;GO:0006897;GO:0006900	clathrin coat assembly;endocytosis;vesicle budding from membrane	GO:0005545;GO:0030276;GO:0005546;GO:0000149	1-phosphatidylinositol binding;clathrin binding;phosphatidylinositol-4,5-bisphosphate binding;SNARE binding	GO:0005905;GO:0030136;GO:0005794;GO:0016021	clathrin-coated pit;clathrin-coated vesicle;Golgi apparatus;integral component of membrane	G3DSA:1.25.40.90;G3DSA:1.20.58.150	ANTH_N_AP180_plant (cd16987)	OS08G0467300 PROTEIN (PTHR22951:SF19);CLATHRIN ASSEMBLY PROTEIN (PTHR22951)	ANTH domain (PF07651)	Na	Na	Na	ENTH domain profile. (PS50942)	Na	Na	ENTH/VHS domain (SSF48464);GAT-like domain (SSF89009)	Na	Na	Na	module_1	0.7528	0.000404672	0.364209	0.243528	0.421965	0.166333	0.324949	0.308632	0.522347	0.0833817
CATHA_29518	hypothetical protein	Unchaged	Na	Na	Na	Na	Na	Na	Glutaredoxin (G3DSA:3.40.30.10);HUPs (G3DSA:3.40.50.620)	PAPS_reductase (cd01713);PDI_a_APS_reductase (cd02993)	5'-ADENYLYLSULFATE REDUCTASE 3, CHLOROPLASTIC (PTHR46482);5'-ADENYLYLSULFATE REDUCTASE 1, CHLOROPLASTIC (PTHR46482:SF8)	Phosphoadenosine phosphosulfate reductase family (PF01507);Thioredoxin (PF00085)	Na	Na	Na	Na	Na	Na	Thioredoxin-like (SSF52833);Adenine nucleotide alpha hydrolases-like (SSF52402)	APS_reduc: 5'-adenylylsulfate reductase, thioredoxin-independent (TIGR00424)	Na	Na	module_1	0.863481	6.66447e-06	0.389583	0.206652	0.437239	0.149448	0.529647	0.0794021	0.533766	0.0770504
CATHA_29706	Very-long-chain enoyl-CoA reductase	Unchaged	Na	Na	Na	Na	Na	Na	G3DSA:3.10.20.90	Ubl_TECR_like (cd01801)	3-OXO-5-ALPHA-STEROID 4-DEHYDROGENASE (PTHR10556);SC2 (PTHR10556:SF28)	3-oxo-5-alpha-steroid 4-dehydrogenase (PF02544)	Na	Na	Na	Ubiquitin domain profile. (PS50053);Steroid 5-alpha reductase C-terminal domain profile. (PS50244)	Na	Na	Ubiquitin-like (SSF54236)	Na	Na	Na	module_1	0.521896	0.028461	0.417646	0.171163	0.427235	0.160469	0.458455	0.129262	0.486291	0.10697
CATHA_29834	18.2 kDa class I heat shock family protein	Unchaged	GO:0042542;GO:0009651;GO:0009408;GO:0051259;GO:0006457	response to hydrogen peroxide;response to salt stress;response to heat;protein complex oligomerization;protein folding	GO:0043621;GO:0051082	protein self-association;unfolded protein binding	GO:0005737	cytoplasm	G3DSA:2.60.40.790	ACD_ScHsp26_like (cd06472)	HEAT-SHOCK PROTEIN 20 FAMILY MEMBER (PTHR11527);17.8 KDA CLASS I HEAT SHOCK PROTEIN-LIKE (PTHR11527:SF325)	Hsp20/alpha crystallin family (PF00011)	Na	Na	Na	Small heat shock protein (sHSP) domain profile. (PS01031)	Na	Na	HSP20-like chaperones (SSF49764)	Na	Na	Na	module_1	0.923222	1.21009e-07	0.603621	0.046429	0.641066	0.0331771	0.390706	0.205144	0.696915	0.0174059
CATHA_29912	Plastidial delta 15 desaturase	Unchaged	Na	Na	Na	Na	Na	Na	Na	Delta12-FADS-like (cd03507)	TEMPERATURE-SENSITIVE SN-2 ACYL-LIPID OMEGA-3 DESATURASE (FERREDOXIN), CHLOROPLASTIC (PTHR32100:SF52);OMEGA-6 FATTY ACID DESATURASE, CHLOROPLASTIC (PTHR32100)	Fatty acid desaturase (PF00487);Domain of unknown function (DUF3474) (PF11960)	Na	Na	Na	Na	Na	Na	Na	Na	Na	Na	module_1	0.903638	5.85056e-07	0.367548	0.238384	0.405368	0.186265	0.372496	0.230937	0.476608	0.114174
CATHA_30270	5-amino-6-(5-phospho-D-ribitylamino)uracil phosphatase, chloroplastic	Unchaged	GO:0006750;GO:0001522	glutathione biosynthetic process;pseudouridine synthesis	GO:0016787;GO:0004357;GO:0009982;GO:0008270;GO:0003723	hydrolase activity;glutamate-cysteine ligase activity;pseudouridine synthase activity;zinc ion binding;RNA binding	GO:0009507	chloroplast	Putative phosphatase; domain 2 (G3DSA:1.10.150.240);G3DSA:3.40.50.1000	HAD_BPGM-like (cd07505)	5-AMINO-6-(5-PHOSPHO-D-RIBITYLAMINO)URACIL PHOSPHATASE, CHLOROPLASTIC (PTHR47108);BETA-PHOSPHOGLUCOMUTASE-LIKE ISOFORM X1 (PTHR47108:SF3)	Haloacid dehalogenase-like hydrolase (PF13419)	Na	Na	Na	Na	Na	Na	HAD-like (SSF56784)	HAD-SF-IA-v3: HAD hydrolase, family IA, variant 3 (TIGR01509)	KEGG:R00894	EC:3.-.-.- ;EC:6.3.2.2	module_1	0.93929	2.37138e-08	0.361517	0.247657	0.41604	0.173129	0.229351	0.505854	0.484308	0.10835
CATHA_30660	hypothetical protein	Unchaged	Na	Na	Na	Na	Na	Na	Na	Na	Na	Na	Na	Na	Na	Na	Na	Na	Na	Na	Na	Na	module_1	0.786014	0.000150731	0.122906	0.753194	0.174781	0.632812	0.680871	0.0214029	0.27541	0.404605
CATHA_30891	Polyketide cyclase/dehydrase and lipid transportsuperfamily protein	Unchaged	GO:0006952	defense response	Na	Na	Na	Na	G3DSA:3.30.530.20	Bet_v1-like (cd07816)	MLP-LIKE PROTEIN 34-RELATED (PTHR31907:SF4);MLP-LIKE PROTEIN 423 (PTHR31907)	Pathogenesis-related protein Bet v 1 family (PF00407)	Na	Na	Na	Na	Bet_v_1_2 (SM01037)	Na	Bet v1-like (SSF55961)	Na	Na	Na	module_1	0.843312	1.73884e-05	0.417071	0.171891	0.460692	0.127425	0.476294	0.114398	0.556435	0.065886
CATHA_31585	Calponin-homology (CH) domain-containing protein	Unchaged	GO:0051764;GO:0000226	actin crosslink formation;microtubule cytoskeleton organization	GO:0008093;GO:0051015;GO:0008017	cytoskeletal anchor activity;actin filament binding;microtubule binding	GO:0005884;GO:0005874;GO:0016021	actin filament;microtubule;integral component of membrane	G3DSA:1.10.418.10	Na	PROTEIN OPAQUE10 (PTHR46756:SF18);TRANSGELIN (PTHR46756)	Na	Na	Na	Na	Calponin homology (CH) domain profile. (PS50021)	Na	Na	Calponin-homology domain, CH-domain (SSF47576)	Na	Na	Na	module_1	0.46879	0.0527291	0.035551	0.935006	0.0865899	0.831835	0.508477	0.0916818	0.222773	0.520744
CATHA_32329	hypothetical protein	Unchaged	Na	Na	Na	Na	Na	Na	Invertase/pectin methylesterase inhibitor family protein (G3DSA:1.20.140.40)	PMEI-like_2 (cd15800)	PECTINESTERASE INHIBITOR-LIKE (PTHR31080:SF68);PECTINESTERASE INHIBITOR-LIKE (PTHR31080)	Plant invertase/pectin methylesterase inhibitor (PF04043)	Na	Na	Na	Na	PMEI_2 (SM00856)	Na	Plant invertase/pectin methylesterase inhibitor (SSF101148)	PME_inhib: pectinesterase inhibitor domain (TIGR01614)	Na	Na	module_1	0.644672	0.00450028	0.037923	0.930404	0.067328	0.872103	0.480948	0.110939	0.165978	0.652992
CATHA_32349	4-coumarate--CoA ligase	Unchaged	GO:0009698;GO:0019605;GO:0006097;GO:0006083	phenylpropanoid metabolic process;butyrate metabolic process;glyoxylate cycle;acetate metabolic process	GO:0016874;GO:0016887	ligase activity;ATPase activity	GO:0042579;GO:0005829	microbody;cytosol	G3DSA:3.40.50.12780;G3DSA:3.30.300.310	ttLC_FACS_AEE21_like (cd12118)	ACYL-ACTIVATING ENZYME (PTHR43859);DEPENDENT LIGASE, PUTATIVE-RELATED (PTHR43859:SF44)	AMP-binding enzyme C-terminal domain (PF13193);AMP-binding enzyme (PF00501)	Na	Na	Na	Na	Na	Na	Acetyl-CoA synthetase-like (SSF56801)	Na	Na	EC:6.-.-.-	module_1	0.669923	0.00278557	0.0737864	0.858439	0.138631	0.717087	0.580254	0.0552846	0.268499	0.419408
CATHA_32364	hypothetical protein	Unchaged	Na	Na	Na	Na	Na	Na	Na	Na	Na	Na	Na	Na	Na	Na	Na	Na	Na	Na	Na	Na	module_1	0.651899	0.0039373	0.574651	0.057623	0.595685	0.0493589	0.461122	0.127072	0.662613	0.0264373
CATHA_32365	hypothetical protein	Unchaged	Na	Na	Na	Na	Na	Na	Na	Na	Na	Na	Na	Na	Na	Na	Na	Na	Na	Na	Na	Na	module_1	0.396937	0.106811	0.319815	0.317974	0.346433	0.271909	0.692369	0.018465	0.480004	0.11165
CATHA_32672	Methylesterase	Unchaged	GO:0009694;GO:0009696;GO:0009627;GO:0045087	jasmonic acid metabolic process;salicylic acid metabolic process;systemic acquired resistance;innate immune response	GO:0080032;GO:0080031;GO:0080030;GO:0005515	methyl jasmonate esterase activity;methyl salicylate esterase activity;methyl indole-3-acetate esterase activity;protein binding	GO:0016021	integral component of membrane	G3DSA:3.40.50.1820	Na	METHYLESTERASE 10 (PTHR10992:SF943);METHYLESTERASE FAMILY MEMBER (PTHR10992)	Na	Na	Na	Na	Na	Na	Na	alpha/beta-Hydrolases (SSF53474)	Na	Na	EC:3.1.1.1	module_1	0.920248	1.57728e-07	0.457003	0.130639	0.504137	0.0943593	0.122638	0.753644	0.556034	0.0660642
CATHA_33534	hypothetical protein	Unchaged	Na	Na	Na	Na	Na	Na	Na	Na	Na	Na	Na	Na	Na	Na	Na	Na	Na	Na	Na	Na	module_1	0.916048	2.25052e-07	0.625879	0.0382291	0.654993	0.0287923	0.343717	0.276316	0.707558	0.0150598
CATHA_33839	chaperonin-like RbcX protein 2, chloroplastic	Unchaged	GO:0061077;GO:0015977;GO:0015979	chaperone-mediated protein folding;carbon fixation;photosynthesis	GO:0044183	protein folding chaperone	GO:0009570;GO:0016021	chloroplast stroma;integral component of membrane	G3DSA:1.10.1200.210	Na	PTHR33791;CHAPERONIN-LIKE RBCX PROTEIN 2, CHLOROPLASTIC (PTHR33791:SF1)	RbcX protein (PF02341)	Na	Na	Na	Na	Na	Na	RbcX-like (SSF158615)	Na	Na	Na	module_1	0.958889	1.61828e-09	0.35477	0.258271	0.401645	0.19091	0.267283	0.421872	0.464172	0.124461
CATHA_34039	Ethylene-overproduction protein 1	Unchaged	GO:2000069;GO:1900911;GO:0031335;GO:0016567;GO:0017145;GO:0016036;GO:0031326;GO:0009873	regulation of post-embryonic root development;regulation of olefin biosynthetic process;regulation of sulfur amino acid metabolic process;protein ubiquitination;stem cell division;cellular response to phosphate starvation;regulation of cellular biosynthetic process;ethylene-activated signaling pathway	GO:0005515	protein binding	Na	Na	G3DSA:1.25.40.10;Potassium Channel Kv1.1; Chain A (G3DSA:3.30.710.10)	Na	ETHYLENE-OVERPRODUCTION PROTEIN 1 (PTHR44203:SF9);ETO1-RELATED (PTHR44203)	Na	Na	Na	Na	TPR repeat region circular profile. (PS50293);TPR repeat profile. (PS50005)	tpr_5 (SM00028);BTB_4 (SM00225)	Na	TPR-like (SSF48452);POZ domain (SSF54695)	Na	Na	Na	module_1	0.761774	0.000314094	0.0654111	0.876258	0.0973005	0.808748	0.187058	0.603531	0.147789	0.695608
CATHA_34162	Glutamate receptor	Unchaged	GO:0034220;GO:0007186	ion transmembrane transport;G protein-coupled receptor signaling pathway	GO:0015276;GO:0038023	ligand-gated ion channel activity;signaling receptor activity	GO:0016021;GO:0005886	integral component of membrane;plasma membrane	G3DSA:3.40.190.10;G3DSA:3.40.50.2300;G3DSA:1.10.287.70	PBP1_GABAb_receptor_plant (cd19990);GluR_Plant (cd13686)	GLUTAMATE RECEPTOR (PTHR18966:SF508);IONOTROPIC GLUTAMATE RECEPTOR (PTHR18966)	Bacterial extracellular solute-binding proteins, family 3 (PF00497);Ligand-gated ion channel (PF00060);Receptor family ligand binding region (PF01094)	IGluLR_plant (PIRSF037090)	Na	Na	Na	GluR_14 (SM00079)	Na	Periplasmic binding protein-like I (SSF53822);Periplasmic binding protein-like II (SSF53850)	Na	Na	Na	module_1	0.797353	0.00010341	0.189307	0.598448	0.252159	0.454235	0.317936	0.32129	0.351522	0.263614
CATHA_34462	3-hydroxy-3-methylglutarate-CoA lyase	Unchaged	GO:0046951;GO:0006552;GO:0006629;GO:0007264;GO:0050790;GO:0009094	ketone body biosynthetic process;leucine catabolic process;lipid metabolic process;small GTPase mediated signal transduction;regulation of catalytic activity;L-phenylalanine biosynthetic process	GO:0004419;GO:0005092;GO:0016740;GO:0004664	hydroxymethylglutaryl-CoA lyase activity;GDP-dissociation inhibitor activity;transferase activity;prephenate dehydratase activity	GO:0005739	mitochondrion	Aldolase class I (G3DSA:3.20.20.70)	DRE_TIM_HMGL (cd07938)	HYDROXYMETHYLGLUTARYL-COA LYASE (PTHR42738);ALDOLASE-TYPE TIM BARREL-RELATED (PTHR42738:SF14)	HMGL-like (PF00682)	Na	Na	Na	Pyruvate carboxyltransferase domain. (PS50991)	Na	Na	Aldolase (SSF51569)	Na	KEGG:R01360	EC:4.1.3.4 ;EC:2.-.-.- ;EC:4.2.1.51	module_1	0.744909	0.000500391	0.378179	0.222586	0.435067	0.151917	0.433006	0.154087	0.548468	0.0695883
CATHA_35215	hypothetical protein	Unchaged	Na	Na	Na	Na	Na	Na	Na	Na	Na	Na	Na	Na	Na	Na	Na	Na	Na	Na	Na	Na	module_1	0.765392	0.000283018	0.462676	0.125788	0.476191	0.11446	0.406738	0.184508	0.540059	0.0738091
CATHA_35483	hypothetical protein	Unchaged	Na	Na	Na	Na	Na	Na	Na	Na	OS07G0633000 PROTEIN (PTHR34133)	Protein of unknown function (DUF1997) (PF09366)	Na	Na	Na	Na	Na	Na	Na	Na	Na	Na	module_1	0.69396	0.00169638	0.0759008	0.854318	0.0992485	0.80479	0.404216	0.18766	0.171003	0.641481
CATHA_35519	Transcription factor bHLH47	Unchaged	GO:0010106;GO:0006355	cellular response to iron ion starvation;regulation of transcription, DNA-templated	GO:0046983;GO:0003700	protein dimerization activity;DNA-binding transcription factor activity	GO:0005634	nucleus	HLH (G3DSA:4.10.280.10)	Na	TRANSCRIPTION FACTOR BHLH47 (PTHR47075);TRANSCRIPTION FACTOR BHLH47 (PTHR47075:SF3)	Helix-loop-helix DNA-binding domain (PF00010)	Na	Na	Na	Myc-type, basic helix-loop-helix (bHLH) domain profile. (PS50888)	finulus (SM00353)	Na	HLH, helix-loop-helix DNA-binding domain (SSF47459)	Na	Na	Na	module_1	0.867444	5.41877e-06	0.44425	0.142616	0.479974	0.111674	0.456671	0.130903	0.549668	0.0690414
CATHA_35582	tropomyosin-2 isoform X2	Unchaged	Na	Na	Na	Na	Na	Na	Na	Na	CTAGE FAMILY PROTEIN-RELATED (PTHR36001)	Na	Na	Na	Na	Na	Na	Na	Na	Na	Na	Na	module_1	0.574434	0.0140411	0.3332	0.294127	0.361842	0.247231	0.576006	0.0570433	0.469501	0.120035
CATHA_35615	Pathogen-inducible alpha-dioxygenase	Unchaged	Na	Na	Na	Na	Na	Na	Myeloperoxidase (G3DSA:1.10.640.10)	Na	ALPHA-DIOXYGENASE 1-LIKE (PTHR11903:SF27);PROSTAGLANDIN G/H SYNTHASE (PTHR11903)	Animal haem peroxidase (PF03098)	Na	Na	Na	Animal heme peroxidase superfamily profile. (PS50292)	Na	Na	Heme-dependent peroxidases (SSF48113)	Na	Na	Na	module_1	0.964346	6.21283e-10	0.443125	0.143717	0.493438	0.101577	0.264647	0.42758	0.554943	0.0666042
CATHA_35630	Cyclic nucleotide-binding domain-containing protein	Unchaged	GO:0034220;GO:0006813;GO:0009860;GO:0006874;GO:0006816	ion transmembrane transport;potassium ion transport;pollen tube growth;cellular calcium ion homeostasis;calcium ion transport	GO:0005216;GO:0005244;GO:0015079;GO:0015085;GO:0030553;GO:0030552;GO:0005516	ion channel activity;voltage-gated ion channel activity;potassium ion transmembrane transporter activity;calcium ion transmembrane transporter activity;cGMP binding;cAMP binding;calmodulin binding	GO:0016021;GO:0016324;GO:0030659	integral component of membrane;apical plasma membrane;cytoplasmic vesicle membrane	Jelly Rolls (G3DSA:2.60.120.10);Helix hairpin bin (G3DSA:1.10.287.630)	CAP_ED (cd00038)	CYCLIC NUCLEOTIDE-GATED ION CHANNEL 18 (PTHR45651:SF39);CYCLIC NUCLEOTIDE-GATED ION CHANNEL 15-RELATED-RELATED (PTHR45651)	Ion transport protein (PF00520);Cyclic nucleotide-binding domain (PF00027)	Na	Na	Na	cAMP/cGMP binding motif profile. (PS50042)	cnmp_10 (SM00100)	Na	cAMP-binding domain-like (SSF51206);Voltage-gated potassium channels (SSF81324)	Na	Na	Na	module_1	0.974136	7.25913e-11	0.50455	0.0940902	0.540314	0.0736933	0.160944	0.664896	0.575622	0.0571989
CATHA_35632	proline-rich receptor-like protein kinase PERK3	Unchaged	GO:0016310;GO:0006464	phosphorylation;cellular protein modification process	GO:0016301;GO:0016773;GO:0140096;GO:0005524	kinase activity;phosphotransferase activity, alcohol group as acceptor;catalytic activity, acting on a protein;ATP binding	GO:0005886;GO:0016021	plasma membrane;integral component of membrane	Transferase(Phosphotransferase) domain 1 (G3DSA:1.10.510.10);Phosphorylase Kinase; domain 1 (G3DSA:3.30.200.20)	Na	PTHR47989:SF41;OS01G0750732 PROTEIN (PTHR47989)	SPARK (PF19160);Protein kinase domain (PF00069)	Na	Na	Serine/Threonine protein kinases active-site signature. (PS00108)	Protein kinase domain profile. (PS50011)	serkin_6 (SM00220)	Na	Protein kinase-like (PK-like) (SSF56112)	Na	Na	EC:2.7.1.-	module_1	0.828795	3.21539e-05	0.39462	0.199905	0.437289	0.149394	0.46821	0.121071	0.533121	0.0774513
CATHA_35651	L-aspartate oxidase	Unchaged	Na	Na	Na	Na	Na	Na	G3DSA:3.50.50.60;Flavocytochrome C3; Chain A (G3DSA:3.90.700.10);G3DSA:1.20.58.100	Na	L-ASPARTATE OXIDASE, CHLOROPLASTIC (PTHR42716:SF2);L-ASPARTATE OXIDASE (PTHR42716)	FAD binding domain (PF00890);Fumarate reductase flavoprotein C-term (PF02910)	SDHA_APRA_LASPO (PIRSF000171)	FAD-dependent pyridine nucleotide reductase signature (PR00368)	Na	Na	Na	Na	Succinate dehydrogenase/fumarate reductase flavoprotein C-terminal domain (SSF46977);Succinate dehydrogenase/fumarate reductase flavoprotein, catalytic domain (SSF56425);FAD/NAD(P)-binding domain (SSF51905)	nadB: L-aspartate oxidase (TIGR00551)	Na	Na	module_1	0.942998	1.53286e-08	0.350211	0.265677	0.403989	0.187955	0.19743	0.579712	0.468386	0.120904
CATHA_35660	Tetraketide alpha-pyrone reductase 1	Unchaged	Na	Na	GO:0003824	catalytic activity	Na	Na	G3DSA:3.40.50.720	Na	NAD DEPENDENT EPIMERASE/DEHYDRATASE (PTHR10366);CINNAMOYL COA REDUCTASE-LIKE PROTEIN (PTHR10366:SF483)	3-beta hydroxysteroid dehydrogenase/isomerase family (PF01073)	Na	Na	Na	Na	Na	Na	NAD(P)-binding Rossmann-fold domains (SSF51735)	Na	Na	Na	module_1	0.914687	2.52532e-07	0.318865	0.319632	0.366177	0.240379	0.436274	0.150589	0.448025	0.13894
CATHA_35721	HAD-superfamily hydrolase, subfamily IB, PSPase-like protein	Unchaged	GO:0016311	dephosphorylation	GO:0016791;GO:0046872	phosphatase activity;metal ion binding	Na	Na	G3DSA:3.40.50.1000	Na	INORGANIC PYROPHOSPHATASE 1-LIKE ISOFORM X1 (PTHR20889:SF23);PHOSPHATASE, ORPHAN 1, 2 (PTHR20889)	Putative Phosphatase (PF06888)	PLP_phosphatas_PHOSPHO2 (PIRSF031051)	Na	Na	Na	Na	Na	HAD-like (SSF56784)	HAD-SF-IB: HAD phosphoserine phosphatase-like hydrolase, family IB (TIGR01488);DKMTPPase-SF: 2,3-diketo-5-methylthio-1-phosphopentane phosphatase (TIGR01489)	Na	EC:3.1.3.-	module_1	0.910632	3.48187e-07	0.35639	0.255719	0.396617	0.197364	0.413176	0.176547	0.46044	0.12763
CATHA_35889	hypothetical protein	Unchaged	Na	Na	Na	Na	Na	Na	Na	Na	Na	Na	Na	Na	Na	Na	Na	Na	Na	Na	Na	Na	module_1	0.638535	0.00502825	0.523617	0.0826741	0.56056	0.0639942	0.39282	0.202245	0.658821	0.0275441
CATHA_36053	hypothetical protein	Unchaged	Na	Na	Na	Na	Na	Na	Zinc/RING finger domain (G3DSA:3.30.40.10)	Na	BNAC05G24000D PROTEIN (PTHR47820:SF3);BNAC05G24000D PROTEIN (PTHR47820)	Zinc finger, C3HC4 type (RING finger) (PF13920)	Na	Na	Na	Zinc finger RING-type profile. (PS50089)	Na	Na	Na	Na	Na	Na	module_1	0.56741	0.0155333	0.436967	0.149766	0.442021	0.144771	0.510021	0.090658	0.523619	0.0826741
CATHA_36217	hypothetical protein	Unchaged	Na	Na	Na	Na	Na	Na	Ribonuclease Inhibitor (G3DSA:3.80.10.10)	Na	LEUCINE-RICH REPEAT RECEPTOR PROTEIN KINASE EMS1-LIKE (PTHR48061:SF2);LEUCINE-RICH REPEAT RECEPTOR PROTEIN KINASE EMS1-LIKE-RELATED (PTHR48061)	Leucine rich repeat (PF13855);Leucine rich repeat N-terminal domain (PF08263);Leucine Rich Repeat (PF00560)	Na	Na	Na	Na	LRR_typ_2 (SM00369)	Na	L domain-like (SSF52058)	Na	Na	Na	module_1	0.788994	0.00013694	0.384293	0.213926	0.417675	0.171135	0.275678	0.404031	0.479365	0.112126
CATHA_36730	ferruginol synthase-like	Unchaged	Na	Na	Na	Na	Na	Na	Cytochrome p450 (G3DSA:1.10.630.10)	Na	CYTOCHROME P450, FAMILY 76, SUBFAMILY C, POLYPEPTIDE 5-RELATED (PTHR47950:SF21);CYTOCHROME P450, FAMILY 76, SUBFAMILY C, POLYPEPTIDE 5-RELATED (PTHR47950)	Cytochrome P450 (PF00067)	Na	P450 superfamily signature (PR00385);E-class P450 group I signature (PR00463)	Cytochrome P450 cysteine heme-iron ligand signature. (PS00086)	Na	Na	Na	Cytochrome P450 (SSF48264)	Na	Na	Na	module_1	0.747789	0.000463636	0.52638	0.0812458	0.567658	0.0607195	0.41619	0.17297	0.657287	0.0280392
CATHA_37755	Transcription factor PIF3	Unchaged	Na	Na	GO:0046983	protein dimerization activity	GO:0005634	nucleus	HLH (G3DSA:4.10.280.10)	bHLH_AtPIF_like (cd11445)	TRANSCRIPTION FACTOR PIF3 (PTHR46807);TRANSCRIPTION FACTOR PIF3 (PTHR46807:SF1)	Helix-loop-helix DNA-binding domain (PF00010)	Na	Na	Na	Myc-type, basic helix-loop-helix (bHLH) domain profile. (PS50888)	finulus (SM00353)	Na	HLH, helix-loop-helix DNA-binding domain (SSF47459)	Na	Na	Na	module_1	0.726048	0.000809223	0.163254	0.659653	0.209587	0.551169	0.604169	0.0462501	0.327071	0.30466
CATHA_38476	hypothetical protein	Unchaged	Na	Na	Na	Na	Na	Na	Na	Na	Na	Na	Na	Na	Na	Na	Na	Na	Na	Na	Na	Na	module_1	0.919163	1.7312e-07	0.393398	0.201423	0.430683	0.156561	0.335975	0.289178	0.481722	0.110357
CATHA_38660	Transmembrane protein, putative	Unchaged	Na	Na	Na	Na	GO:0005773;GO:0016021	vacuole;integral component of membrane	Na	Na	OS06G0581300 PROTEIN (PTHR36318);OS06G0581300 PROTEIN (PTHR36318:SF3)	Protein of unknown function (DUF1475) (PF07343)	Na	Na	Na	Na	Na	Na	Na	Na	Na	Na	module_1	0.521161	0.0287168	0.107739	0.786368	0.160215	0.666605	0.643189	0.0325177	0.304427	0.346628
CATHA_38692	hypothetical protein	Unchaged	Na	Na	Na	Na	Na	Na	Na	Na	WU:FJ29H11 (PTHR32387:SF0);WU:FJ29H11 (PTHR32387)	Na	Na	Na	Na	Na	Na	Na	Na	Na	Na	Na	module_1	0.561342	0.0169128	0.222128	0.52225	0.253933	0.4504	0.440491	0.146235	0.341751	0.279523
CATHA_12	hypothetical protein	Unchaged	Na	Na	Na	Na	GO:0016021	integral component of membrane	Na	Na	Na	Na	Na	Na	Na	Na	Na	Na	Na	Na	Na	Na	module_1	0.911395	3.28417e-07	0.583921	0.0538514	0.618541	0.040627	0.179349	0.621936	0.653142	0.0293466
CATHA_46	BSD domain-containing protein	Unchaged	Na	Na	Na	Na	Na	Na	Na	Na	BSD DOMAIN-CONTAINING PROTEIN (PTHR31923:SF9);BSD DOMAIN-CONTAINING PROTEIN (PTHR31923)	Na	Na	Na	Na	Na	wurzfinal6 (SM00751)	Na	BSD domain-like (SSF140383)	Na	Na	Na	module_1	0.925199	1.00898e-07	0.380856	0.218746	0.42861	0.1589	-0.0360349	0.934071	0.456201	0.131297
CATHA_48	Phosphoinositide-binding clathrin adaptor	Unchaged	GO:0048268;GO:0006897;GO:0006900	clathrin coat assembly;endocytosis;vesicle budding from membrane	GO:0005545;GO:0030276;GO:0005546;GO:0000149	1-phosphatidylinositol binding;clathrin binding;phosphatidylinositol-4,5-bisphosphate binding;SNARE binding	GO:0005905;GO:0030136;GO:0005794;GO:0016021	clathrin-coated pit;clathrin-coated vesicle;Golgi apparatus;integral component of membrane	G3DSA:1.20.58.150;G3DSA:1.25.40.90	ANTH_N (cd03564)	OS06G0175500 PROTEIN (PTHR22951:SF32);CLATHRIN ASSEMBLY PROTEIN (PTHR22951)	ANTH domain (PF07651)	Na	Na	Na	ENTH domain profile. (PS50942)	enth_2 (SM00273)	Na	ENTH/VHS domain (SSF48464);GAT-like domain (SSF89009)	Na	Na	Na	module_1	0.997006	3.14176e-16	0.466289	0.12259	0.509238	0.091164	0.0350304	0.93603	0.535007	0.0763957
CATHA_77	hypothetical protein	Unchaged	Na	Na	Na	Na	Na	Na	Na	Na	Na	Na	Na	Na	Na	Na	Na	Na	Na	Na	Na	Na	module_1	0.26982	0.283053	0.186327	0.605128	0.170458	0.642606	0.401393	0.19128	0.18775	0.602048
CATHA_86	hypothetical protein	Unchaged	Na	Na	Na	Na	Na	Na	ATP Synthase; domain 1 (G3DSA:2.60.15.10);G3DSA:3.40.50.300;G3DSA:1.10.1140.10	F1-ATPase_delta (cd12152);ATP-synt_F1_beta_C (cd18110)	F0F1-TYPE ATP SYNTHASE, BETA SUBUNIT (PTHR15184:SF65);ATP SYNTHASE (PTHR15184)	ATP synthase, Delta/Epsilon chain, beta-sandwich domain (PF02823);ATP synthase, Delta/Epsilon chain, long alpha-helix domain (PF00401);ATP synthase alpha/beta family, nucleotide-binding domain (PF00006)	Na	Na	ATP synthase alpha and beta subunits signature. (PS00152)	Na	Na	Na	C-terminal domain of alpha and beta subunits of F1 ATP synthase (SSF47917);Epsilon subunit of F1F0-ATP synthase N-terminal domain (SSF51344);P-loop containing nucleoside triphosphate hydrolases (SSF52540)	ATP_synt_epsi: ATP synthase F1, epsilon subunit (TIGR01216)	Na	Na	module_1	0.992998	1.97435e-14	0.436126	0.150763	0.476625	0.114173	0.0521763	0.902876	0.501743	0.0960414
CATHA_108	Putative isopenicillin N synthase	Unchaged	Na	Na	Na	Na	Na	Na	G3DSA:2.60.120.330	Na	OXIDOREDUCTASE, 2OG-FE II OXYGENASE FAMILY PROTEIN (PTHR10209);2-OXOGLUTARATE (2OG) AND FE(II)-DEPENDENT OXYGENASE SUPERFAMILY PROTEIN-RELATED (PTHR10209:SF765)	non-haem dioxygenase in morphine synthesis N-terminal (PF14226)	Na	Na	Na	Na	Na	Na	Clavaminate synthase-like (SSF51197)	Na	Na	Na	module_1	0.957278	2.10384e-09	0.50498	0.0938503	0.531577	0.0783545	0.181529	0.616853	0.553797	0.0672591
[truncated: 5,817 more rows]

## Sheet: module_2
Supplementary Table S11. Gene lists of co-expression modules of Fig. 4. Module 2.
Module 2
[truncated: 4,785 more rows]

## Sheet: module_3
Supplementary Table S11. Gene lists of co-expression modules of Fig. 4. Module 3.
[truncated: 1,215 more rows]

[truncated: 9 more sheets: module_4, module_5, module_6, module_7, module_8, module_9, module_10, module_11, module_12]
