# Supplementary material for: The leaf idioblastome of the medicinal plant Catharanthus roseus is associated with stress resistance and alkaloid metabolism
Source: J Exp Bot. 2023 Oct 7;75(1):274–99. doi: 10.1093/jxb/erad374 (PMC10735432; doi:10.1093/jxb/erad374)
Supplement: erad374_suppl_Supplementary_Figs_S1-S12_Tables_S1-S13 [file erad374_suppl_supplementary_figs_s1-s12_tables_s1-s13.zip › Suppl Figs_S1-S12 and Table S1-S13/erad374_suppl_Supplementary_Tables_S12-S13.xlsx]

## Sheet: Table S12 P450s
Supplementary Table S12. Proteins involved in specialized metabolism used in the phylogenetic analysis of the P450 family.
Species	Enzyme Name	Subfamily	Role	GenBank accession	Ref
Catharanthus roseus	G8H	76B	Terpenoid biosynthesis	Caros006766	Collu et al. 2002
Catharanthus roseus	IO	76A	Terpenoid biosynthesis	Caros003676	Miettinen et al. 2014
Catharanthus roseus	CrGO	71A	Alkaloid biosynthesis	JN613015	Qu et al. 2018
Catharanthus roseus	T16H1	71D	Alkaloid biosynthesis	FJ647194	Besseau et al. 2013
Catharanthus roseus	T16H2	71D	Alkaloid biosynthesis	Caros025399	Besseau et al. 2013
Catharanthus roseus	T3O	71D	Alkaloid biosynthesis	Caros026896	Qu et al. 2015
Catharanthus roseus	AS	71AY	Alkaloid biosynthesis	KF309243	Dang et al. 2018
Catharanthus roseus	T19H	71BJ	Alkaloid biosynthesis	HQ901597	Carqueijeiro et al. 2018a
Catharanthus roseus	TEX1	71D	Alkaloid biosynthesis	MG873080	Carqueijeiro et al. 2018
Catharanthus roseus	TEX2	71D	Alkaloid biosynthesis	MG873081	Carqueijeiro et al. 2018
Catharanthus roseus	V19H	71D	Alkaloid biosynthesis	MK050464	Williams, Qu et al. 2019
Artemisia annua	AaCYP71AV1	71AV	Sesquiterpene biosynthesis (artimisin)	Q1PS23 (Uniprot)	Ramonell, Berrocal-Lobo et al. 2005
Salvia miltiorrhiza	SmCYP76AH1	76AH	Tashiones biosynthesis	S4UX02 (Uniprot)	Guo et al. 2013
Salvia miltiorrhiza	SmCYP76AH3	76AH	Tashiones biosynthesis	A0A0Y0GRS3	Guo et al. 2016
Salvia miltiorrhiza	SmCYP76AK1	76AK	Tashiones biosynthesis	A0A125QZE2	Guo et al. 2016
Nicotiana tabacum	NtCYP71D20	71D	Sesquiterpene biosynthesis (capsium)	AF368376	Takahashi et al. 2005
Hyoscyamus muticus	HmCYP71D55	71D	Sesquiterpene biosynthesis (Solavetivone)	A6YIH8 (Uniprot)	Takahashi et al. 2007
Zingiber zerumbet	ZzCYP71BA1	71BA	Sesquiterpene biosynthesis (Zerumbone)	E3W9C4 (Uniprot)	Yu et al. 2011
Tabernanthe iboga	TiI10H	71D	Alkaloid biosynthesis	MH454074	Farrow et al. 2018
Arabidopsis thaliana	At3g26830 (CYP71B15)	71B	Camalexin Biosynthesis	Plaza	Zhou et al. 1999
Arabidopsis thaliana	At2g30770 (CYP71A13)	71A	Camalexin Biosynthesis	Plaza	Lemarie et al. 2015
Mentha piperita	MpCYP71A32	71A	Menthofuran metabolism	AF346833	Bertea et al. 2001
Pastinaca sativa	PsCYP71AJ4	71AJ	Furanocumarin biosynthesis	C0SJS3	Larbat et al. 2009
Cynara cardunculus	CcCYP71AV9	71AV	Sesquiterpene biosynthesis (lactones)	KF752448	Eljounaidi et al. 2014
Cynara cardunculus	CcCYP71BL5	71BL	Sesquiterpene biosynthesis (lactones)	KF752451	Eljounaidi et al. 2014
Lotus japonicus	LjCYP71D353	71D	Triterpende biosynthesis	KF460438	Krokida et al. 2013
References:
Bertea, C. M., M. Schalk, F. Karp, M. Maffei and R. Croteau (2001). "Demonstration that menthofuran synthase of mint (Mentha) is a cytochrome P450 monooxygenase: cloning, functional expression, and characterization of the responsible gene." Arch Biochem Biophys 390(2): 279-286.
Besseau, S., F. Kellner, A. Lanoue, A. M. Thamm, V. Salim, B. Schneider, F. Geu-Flores, R. Hofer, G. Guirimand, A. Guihur, A. Oudin, G. Glevarec, E. Foureau, N. Papon, M. Clastre, N. Giglioli-Guivarc'h, B. St-Pierre, D. Werck-Reichhart, V. Burlat, V. De Luca, S. E. O'Connor and V. Courdavault (2013). "A pair of tabersonine 16-hydroxylases initiates the synthesis of vindoline in an organ-dependent…
Carqueijeiro, I., T. Duge de Bernonville, A. Lanoue, T. T. Dang, C. N. Teijaro, C. Paetz, K. Billet, A. Mosquera, A. Oudin, S. Besseau, N. Papon, G. Glevarec, L. Atehortua, M. Clastre, N. Giglioli-Guivarc'h, B. Schneider, B. St-Pierre, R. B. Andrade, S. E. O'Connor and V. Courdavault (2018a). "A BAHD acyltransferase catalyzing 19-O-acetylation of tabersonine derivatives in roots of Catharanthus r…
Carqueijeiro I, Brown S, Chung K, Dang TT, Walia M, Besseau S, Dugé de Bernonville T, Oudin A, Lanoue A, Billet K, Munsch T, Koudounas K, Melin C, Godon C, Razafimandimby B, de Craene JO, Glévarec G, Marc J, Giglioli-Guivarc'h N, Clastre M, St-Pierre B, Papon N, Andrade RB, O'Connor SE, Courdavault V (2018b). Two Tabersonine 6,7-Epoxidases Initiate Lochnericine-Derived Alkaloid Biosynthesis in Ca…
Collu, G., A. Alonso Garcia, R. van der Heijden and R. Verpoorte (2002). "Activity of the cytochrome P450 enzyme geraniol 10-hydroxylase and alkaloid production in plant cell cultures." Plant Science 162(1): 165-172.
Dang, T. T., J. Franke, I. S. T. Carqueijeiro, C. Langley, V. Courdavault and S. E. O'Connor (2018). "Sarpagan bridge enzyme has substrate-controlled cyclization and aromatization modes." Nat Chem Biol 14(8): 760-763.
Eljounaidi, K., K. Cankar, C. Comino, A. Moglia, A. Hehn, F. Bourgaud, H. Bouwmeester, B. Menin, S. Lanteri and J. Beekwilder (2014). "Cytochrome P450s from Cynara cardunculus L. CYP71AV9 and CYP71BL5, catalyze distinct hydroxylations in the sesquiterpene lactone biosynthetic pathway." Plant science 223: 59-68.
Farrow, S. C., M. O. Kamileen, J. Meades, B. Ameyaw, Y. Xiao and S. E. O'Connor (2018). "Cytochrome P450 and O-methyltransferase catalyze the final steps in the biosynthesis of the anti-addictive alkaloid ibogaine from Tabernanthe iboga." J Biol Chem 293(36): 13821-13833.
Guo, J., X. Ma, Y. Cai, Y. Ma, Z. Zhan, Y. J. Zhou, W. Liu, M. Guan, J. Yang, G. Cui, L. Kang, L. Yang, Y. Shen, J. Tang, H. Lin, X. Ma, B. Jin, Z. Liu, R. J. Peters, Z. K. Zhao and L. Huang (2016). "Cytochrome P450 promiscuity leads to a bifurcating biosynthetic pathway for tanshinones." New Phytol 210(2): 525-534.
Guo, J., Y. J. Zhou, M. L. Hillwig, Y. Shen, L. Yang, Y. Wang, X. Zhang, W. Liu, R. J. Peters, X. Chen, Z. K. Zhao and L. Huang (2013). "CYP76AH1 catalyzes turnover of miltiradiene in tanshinones biosynthesis and enables heterologous production of ferruginol in yeasts." Proc Natl Acad Sci U S A 110(29): 12108-12113.
Krokida, A., C. Delis, K. Geisler, C. Garagounis, D. Tsikou, L. M. Pena-Rodriguez, D. Katsarou, B. Field, A. E. Osbourn and K. K. Papadopoulou (2013). "A metabolic gene cluster in Lotus japonicus discloses novel enzyme functions and products in triterpene biosynthesis." New Phytol 200(3): 675-690.
Larbat, R., A. Hehn, J. Hans, S. Schneider, H. Jugde, B. Schneider, U. Matern and F. Bourgaud (2009). "Isolation and functional characterization of CYP71AJ4 encoding for the first P450 monooxygenase of angular furanocoumarin biosynthesis." J Biol Chem 284(8): 4776-4785.
Lemarie, S., A. Robert-Seilaniantz, C. Lariagon, J. Lemoine, N. Marnet, A. Levrel, M. Jubault, M. J. Manzanares-Dauleux and A. Gravot (2015). "Camalexin contributes to the partial resistance of Arabidopsis thaliana to the biotrophic soilborne protist Plasmodiophora brassicae." Front Plant Sci 6: 539.
Miettinen, K., L. Dong, N. Navrot, T. Schneider, V. Burlat, J. Pollier, L. Woittiez, S. van der Krol, R. Lugan, T. Ilc, R. Verpoorte, K. M. Oksman-Caldentey, E. Martinoia, H. Bouwmeester, A. Goossens, J. Memelink and D. Werck-Reichhart (2014). "The seco-iridoid pathway from Catharanthus roseus." Nat Commun 5: 3606.
Qu, Y., M. Easson, R. Simionescu, J. Hajicek, A. M. K. Thamm, V. Salim and V. De Luca (2018). "Solution of the multistep pathway for assembly of corynanthean, strychnos, iboga, and aspidosperma monoterpenoid indole alkaloids from 19E-geissoschizine." Proc Natl Acad Sci U S A 115(12): 3180-3185.
Qu, Y., M. L. Easson, J. Froese, R. Simionescu, T. Hudlicky and V. De Luca (2015). "Completion of the seven-step pathway from tabersonine to the anticancer drug precursor vindoline and its assembly in yeast." Proc Natl Acad Sci U S A 112(19): 6224-6229.
Ramonell, K., M. Berrocal-Lobo, S. Koh, J. Wan, H. Edwards, G. Stacey and S. Somerville (2005). "Loss-of-function mutations in chitin responsive genes show increased susceptibility to the powdery mildew pathogen Erysiphe cichoracearum." Plant Physiol 138(2): 1027-1036.
Takahashi, S., Y. S. Yeo, Y. Zhao, P. E. O'Maille, B. T. Greenhagen, J. P. Noel, R. M. Coates and J. Chappell (2007). "Functional characterization of premnaspirodiene oxygenase, a cytochrome P450 catalyzing regio- and stereo-specific hydroxylations of diverse sesquiterpene substrates." J Biol Chem 282(43): 31744-31754.
Takahashi, S., Y. Zhao, P. E. O'Maille, B. T. Greenhagen, J. P. Noel, R. M. Coates and J. Chappell (2005). "Kinetic and Molecular Analysis of 5-Epiaristolochene 1,3-Dihydroxylase, a Cytochrome P450 Enzyme Catalyzing Successive Hydroxylations of Sesquiterpenes *<sup> </sup>." Journal of Biological Chemistry 280(5): 3686-3696.
Williams, D., Y. Qu, R. Simionescu and V. De Luca (2019). "The assembly of (+)-vincadifformine- and (-)-tabersonine-derived monoterpenoid indole alkaloids in Catharanthus roseus involves separate branch pathways." Plant J 99(4): 626-636.
Yu, F., S. Okamoto, H. Harada, K. Yamasaki, N. Misawa and R. Utsumi (2011). "Zingiber zerumbet CYP71BA1 catalyzes the conversion of alpha-humulene to 8-hydroxy-alpha-humulene in zerumbone biosynthesis." Cell Mol Life Sci 68(6): 1033-1040.
Zhou, N., T. L. Tootle and J. Glazebrook (1999). "Arabidopsis PAD3, a gene required for camalexin biosynthesis, encodes a putative cytochrome P450 monooxygenase." Plant Cell 11(12): 2419-2428.

## Sheet: Table S13 All TFs
Supplementary Table S13. Full list of putative transcription factors upregulated in idioblasts and candidate to regulation of MIA metabolism.
Gene ID	TF short description	TF Family
CATHA_9462	AP2	Apetala 2
CATHA_8452	AP2	Apetala 2
CATHA_34375	AP2	Apetala 2
CATHA_26959	AP2	Apetala 2
CATHA_2587	B3/ARF	B3 Auxin Response Factor
CATHA_10041	B3	B3 DNA Binding Domain
CATHA_9898	bHLH	Basic Helix-Loop-Helix
CATHA_3339	bHLH	Basic Helix-Loop-Helix
CATHA_23823	bHLH	Basic Helix-Loop-Helix
CATHA_19857	bHLH	Basic Helix-Loop-Helix
CATHA_17631	bHLH	Basic Helix-Loop-Helix
CATHA_12380	bHLH	Basic Helix-Loop-Helix
CATHA_31756	bZIP	Basic Leucine Zipper Domain
CATHA_35718	C2C2	Cys2 Cys2 zinc-finger motif
CATHA_30468	C2C2	Cys2 Cys2 zinc-finger motif
CATHA_26913	C2C2	Cys2 Cys2 zinc-finger motif
CATHA_23273	C2C2	Cys2 Cys2 zinc-finger motif
CATHA_21134	C2C2	Cys2 Cys2 zinc-finger motif
CATHA_17732	C2C2	Cys2 Cys2 zinc-finger motif
CATHA_1309	C2C2	Cys2 Cys2 zinc-finger motif
CATHA_1026	C2C2	Cys2 Cys2 zinc-finger motif
CATHA_9198	C2H2	Cys2/His2 zinc-finger protein
CATHA_5131	C2H2	Cys2/His2 zinc-finger protein
CATHA_278	C2H2	Cys2/His2 zinc-finger protein
CATHA_19916	C2H2	Cys2/His2 zinc-finger protein
CATHA_11422	C2H2	Cys2/His2 zinc-finger protein
CATHA_10175	C2H2	Cys2/His2 zinc-finger protein
CATHA_32446	C3H	CCCH zinc-finger protein
CATHA_1793	C3H	CCCH zinc-finger protein
CATHA_9086	GARP	GARP family
CATHA_32684	GARP	GARP family
CATHA_25228	GARP	GARP family
CATHA_22068	GARP	GARP family
CATHA_18047	GARP	GARP family
CATHA_17982	GARP	GARP family
CATHA_1049	GARP	GARP family
CATHA_20924	GRAS	GRAS family
CATHA_9057	HB	Homeobox
CATHA_35637	HB	Homeobox
CATHA_27846	HB	Homeobox
CATHA_26857	HB	Homeobox
CATHA_24166	HB	Homeobox
CATHA_23886	HB	Homeobox
CATHA_21035	HB	Homeobox
CATHA_36735	HSF	Heat shock transcription factors
CATHA_15603	HSF	Heat shock transcription factors
CATHA_15127	HSF	Heat shock transcription factors
CATHA_35704	LOB	Lateral organ boundaries
CATHA_28963	LOB	Lateral organ boundaries
CATHA_19960	LOB	Lateral organ boundaries
CATHA_16131	LOB	Lateral organ boundaries
CATHA_860	MYB	MIB family
CATHA_4721	MYB	MIB family
CATHA_4003	MYB	MIB family
CATHA_38356	MYB	MIB family
CATHA_37853	MYB	MIB family
CATHA_32838	MYB	MIB family
CATHA_30002	MYB	MIB family
CATHA_29856	MYB	MIB family
CATHA_29368	MYB	MIB family
CATHA_28135	MYB	MIB family
CATHA_27663	MYB	MIB family
CATHA_25924	MYB	MIB family
CATHA_20042	MYB	MIB family
CATHA_15472	MYB	MIB family
CATHA_5598	MYB	MIB family
CATHA_38791	MYB	MIB family
CATHA_32510	MYB	MIB family
CATHA_29588	MYB	MIB family
CATHA_22102	MYB	MIB family
CATHA_8084	NAC	NAC family
CATHA_36352	NAC	NAC family
CATHA_33409	NAC	NAC family
CATHA_30099	NAC	NAC family
CATHA_29405	NAC	NAC family
CATHA_26934	NAC	NAC family
CATHA_15205	NF-YA	Nuclear factor Y subunit A-1
CATHA_24636	OFP	Ovate Family Protein
CATHA_19802	SRS	Shi related sequence
CATHA_26871	TCP	TCP family
CATHA_25986	TUB	TUB family
CATHA_7466	WRKY	WRKY family
CATHA_648	WRKY	WRKY family
CATHA_32152	WRKY	WRKY family
CATHA_29296	WRKY	WRKY family
CATHA_28440	WRKY	WRKY family
CATHA_24905	WRKY	WRKY family
CATHA_19503	WRKY	WRKY family
CATHA_15585	WRKY	WRKY family
CATHA_10724	WRKY	WRKY family

## Sheet: Table S14 ABCBs
Supplementary Table S14. Proteins involved in specialized metabolism used in the phylogenetic analysis of the ABCB family
Species	Gene name	Subfamily	Subcellular location	Role	GeneBank acession	Reference
Coptis japonica	CjABCB1	ABCB	Plasma membrane	Uptake of Berberine into the cytosol	AB043999	Shitan et al. 2013
Coptis japonica	CjABCB2	ABCB	Plasma membrane	Uptake of Berberine into the cytosol	AB674325	Shitan et al. 2013
References:
Shitan, N., F. Dalmas, K. Dan, N. Kato, K. Ueda, F. Sato, C. Forestier and K. Yazaki (2013). "Characterization of Coptis japonica CjABCB2, an ATP-binding cassette protein involved in alkaloid transport." Phytochemistry 91: 109-116.

## Sheet: Table S15 PUPs
Supplementary Table S15. Proteins involved in specialized metabolism used in the phylogenetic analysis of the PUP family.
Species	Gene name	Subcellular location	Role	GeneBank acession	Reference
Papaver somniferum	BUP1	Plasma membrane	Uptake of alkaloid to lactifers	MH830312	Dastmalchi et al. 2019
Papaver somniferum	BUP2	N/A	Affinity to alkaloid transport	MH830313	Dastmalchi et al. 2019
Papaver somniferum	BUP3	N/A	Affinity to alkaloid transport	MH830314	Dastmalchi et al. 2019
Papaver somniferum	BUP4	N/A	Affinity to alkaloid transport	MH830315	Dastmalchi et al. 2019
Papaver somniferum	BUP5	N/A	Affinity to alkaloid transport	MH830316	Dastmalchi et al. 2019
Papaver somniferum	BUP6	N/A	Affinity to alkaloid transport	MH830317	Dastmalchi et al. 2019
Papaver somniferum	BUP7	N/A	na	MH830318	Dastmalchi et al. 2019
Papaver somniferum	BUP8	N/A	na	MH830319	Dastmalchi et al. 2019
Papaver somniferum	BUP9	N/A	na	MH830320	Dastmalchi et al. 2019
Nicotiana tabacum	NtNUP1	Plasma membrane	Transport of nicotine	GU174267	Hildreth et al. 2011
References:
Dastmalchi, M., L. Chang, R. Chen, L. Yu, X. Chen, J. M. Hagel and P. J. Facchini (2019). "Purine Permease-Type Benzylisoquinoline Alkaloid Transporters in Opium Poppy." Plant Physiol 181(3): 916-933.
Hildreth, S. B., E. A. Gehman, H. Yang, R. H. Lu, K. C. Ritesh, K. C. Harich, S. Yu, J. Lin, J. L. Sandoe, S. Okumoto, A. S. Murphy and J. G. Jelesko (2011). "Tobacco nicotine uptake permease (NUP1) affects alkaloid metabolism." Proc Natl Acad Sci U S A 108(44): 18179-18184.

## Sheet: Table S16 MATEs
Supplementary Table S16. Proteins involved in specialized metabolism used in the phylogenetic analysis of the MATE family.
Species	Gene name	Subcellular location	Role	GenBank acession	Reference
Arabidopsis thaliana	AtDTX1	Plasma Membrane	Efflux of exogenous toxic compounds	NM_126443	Li et al. 2002
Arabidopsis thaliana	AtDTX35	Tonoplast	Vacuolar uptake of flavonoids – possibly a glycosylated flavonol	NM_118696	Thompson et al. 2010
Arabidopsis thaliana	AtTT12	Tonoplast	Vacuolar uptake of flavonoids – proanthocyanidin precursors	NM_115765	Marinova et al. 2007
Brassica oleracea	BoMATE	Plasma Membrane	Citrate-excretion/aluminum tolerance	KF031944	Wu et al. 2014
Eucalyptus camaldulensis	EcMATE1	Plasma Membrane	Citrate-excretion/aluminum tolerance	AB725912	Sawaki et al. 2013
Hordeum vulgare L.	HvAACT1	Plasma Membrane	Citrate-excretion/aluminum tolerance	AB302223	Furukawa et al. 2007
Lupinus albus L.	LaMATE	Plasma Membrane	Citrate-excretion/aluminum tolerance	AY631874	Uhde-Stone et al. 2005
Medcago truncatula	MtMATE1	Tonoplast	Vacuolar uptake of flavonoids – proanthocyanidin precursors	FJ858726	Zhao and Dixon 2009
Medcago truncatula	MtMATE2	Tonoplast	Vacuolar uptake of flavonoids - anthocyanins	HM856605	Zhao et al. 2011
Nicotiana tabacum	NtJAT1	Tonoplast	Vacuolar uptake of nicotine	AM991692	Morita et al. 2009
Nicotiana tabacum	NtJAT2	Tonoplast	Nicotine uptake to vacuole	AB922128	Shitan et al. 2014
Nicotiana tabacum	NtMATE1	Tonoplast	Vacuolar uptake of nicotine	AB286961	Shoji et al. 2009
Nicotiana tabacum	NtMATE2	Tonoplast	Vacuolar uptake of nicotine	AB286963	Shoji et al. 2009
Oryza sativa	OsPEZ1	Plasma Membrane	Efflux of phenolics	Os03t0571900-01	Ishimaru et al. 2011
Sorghum bicolor	SbMATE	Plasma Membrane	Citrate-excretion/aluminum tolerance	EF611342	Magalhaes et al. 2007
Malus x domestica	MdMATE1	N/A	Flavonoid transporter	GU064954	Frank et al. 2011
Malus x domestica	MdMATE1	N/A	Flavonoid transporter	GU064956	Frank et al. 2011
Fragaria vesca	FaTT12	Tonoplast	Proanthocyanidin uptake to vacuole	KY851294	Chen et al. 2018
Vitis vinifera	VvMATE1	Tonoplast	Proanthocyanidin uptake to vacuole	LOC100255800	Pérez-Díaz et al. 2014
Vitis vinifera	VvMATE2	Golgi	Proanthocyanidin uptake	LOC100255800	Pérez-Díaz et al. 2014
Vitis vinifera	VvAM1	Tonoplast	Anthocyanin transporter	FJ264202	Gomez et al. 2011
Vitis vinifera	VvAM3	Tonoplast	Anthocyanin transporter	FJ264203	Gomez et al. 2011
References:
Chen, S.-Y., Y.-M. Tang, Y.-Y. Hu, Y. Wang, B. Sun, X.-R. Wang, H.-R. Tang and Q. Chen (2018). "FaTT12-1 , a multidrug and toxin extrusion (MATE) member involved in proanthocyanidin transport in strawberry fruits." Scientia Horticulturae 231: 158-165
Frank, S., M. Keck, M. Sagasser, K. Niehaus, B. Weisshaar and R. Stracke (2011). "Two differentially expressed MATE factor genes from apple complement the Arabidopsis transparent testa12 mutant." Plant Biol (Stuttg) 13(1): 42-5
Furukawa, J., N. Yamaji, H. Wang, N. Mitani, Y. Murata, K. Sato, M. Katsuhara, K. Takeda and J. F. Ma (2007). "An Aluminum-Activated Citrate Transporter in Barley." Plant and Cell Physiology 48(8): 1081-1091.
Gomez, C., G. Conejero, L. Torregrosa, V. Cheynier, N. Terrier and A. Ageorges (2011). "In vivo grapevine anthocyanin transport involves vesicle-mediated trafficking and the contribution of anthoMATE transporters and GST." The Plant Journal 67(6): 960-970.
Ishimaru, Y., Y. Kakei, H. Shimo, K. Bashir, Y. Sato, Y. Sato, N. Uozumi, H. Nakanishi and N. K. Nishizawa (2011). "A rice phenolic efflux transporter is essential for solubilizing precipitated apoplasmic iron in the plant stele." J Biol Chem 286(28): 24649-24655.
Li, L., Z. He, G. K. Pandey, T. Tsuchiya and S. Luan (2002). "Functional Cloning and Characterization of a Plant Efflux Carrier for Multidrug and Heavy Metal Detoxification*." Journal of Biological Chemistry 277(7): 5360-5368.
Magalhaes, J. V., J. Liu, C. T. Guimarães, U. G. P. Lana, V. M. C. Alves, Y.-H. Wang, R. E. Schaffert, O. A. Hoekenga, M. A. Piñeros, J. E. Shaff, P. E. Klein, N. P. Carneiro, C. M. Coelho, H. N. Trick and L. V. Kochian (2007). "A gene in the multidrug and toxic compound extrusion (MATE) family confers aluminum tolerance in sorghum." Nature Genetics 39(9): 1156-1161.
Marinova, K., L. Pourcel, B. Weder, M. Schwarz, D. Barron, J. M. Routaboul, I. Debeaujon and M. Klein (2007). "The Arabidopsis MATE transporter TT12 acts as a vacuolar flavonoid/H+ -antiporter active in proanthocyanidin-accumulating cells of the seed coat." Plant Cell 19(6): 2023-2038.
Morita, M., N. Shitan, K. Sawada, M. C. E. Van Montagu, D. Inzé, H. Rischer, A. Goossens, K.-M. Oksman-Caldentey, Y. Moriyama and K. Yazaki (2009). "Vacuolar transport of nicotine is mediated by a multidrug and toxic compound extrusion (MATE) transporter in <em>Nicotiana tabacum</em>." Proceedings of the National Academy of Sciences 106(7): 2447-2452
Pérez-Díaz, R., M. Ryngajllo, J. Pérez-Díaz, H. Peña-Cortés, J. A. Casaretto, E. González-Villanueva and S. Ruiz-Lara (2014). "VvMATE1 and VvMATE2 encode putative proanthocyanidin transporters expressed during berry development in Vitis vinifera L." Plant Cell Rep 33(7): 1147-1159.
Pérez-Díaz, R., M. Ryngajllo, J. Pérez-Díaz, H. Peña-Cortés, J. A. Casaretto, E. González-Villanueva and S. Ruiz-Lara (2014). "VvMATE1 and VvMATE2 encode putative proanthocyanidin transporters expressed during berry development in Vitis vinifera L." Plant Cell Rep 33(7): 1147-1159.
Sawaki, Y., T. Kihara-Doi, Y. Kobayashi, N. Nishikubo, T. Kawazu, Y. Kobayashi, H. Koyama and S. Sato (2013). "Characterization of Al-responsive citrate excretion and citrate-transporting MATEs in Eucalyptuscamaldulensis." Planta 237(4): 979-989
Shitan, N., S. Minami, M. Morita, M. Hayashida, S. Ito, K. Takanashi, H. Omote, Y. Moriyama, A. Sugiyama, A. Goossens, M. Moriyasu and K. Yazaki (2014). "Involvement of the leaf-specific multidrug and toxic compound extrusion (MATE) transporter Nt-JAT2 in vacuolar sequestration of nicotine in Nicotiana tabacum." PLoS One 9(9): e108789
Shoji, T., K. Inai, Y. Yazaki, Y. Sato, H. Takase, N. Shitan, K. Yazaki, Y. Goto, K. Toyooka, K. Matsuoka and T. Hashimoto (2009). "Multidrug and toxic compound extrusion-type transporters implicated in vacuolar sequestration of nicotine in tobacco roots." Plant Physiol 149(2): 708-718.
Thompson, E. P., C. Wilkins, V. Demidchik, J. M. Davies and B. J. Glover (2010). "An Arabidopsis flavonoid transporter is required for anther dehiscence and pollen development." Journal of experimental botany 61(2): 439-451.
Uhde-Stone, C., J. Liu, K. E. Zinn, D. L. Allan and C. P. Vance (2005). "Transgenic proteoid roots of white lupin: a vehicle for characterizing and silencing root genes involved in adaptation to P stress." Plant J 44(5): 840-853.
Wu, X., R. Li, J. Shi, J. Wang, Q. Sun, H. Zhang, Y. Xing, Y. Qi, N. Zhang and Y. D. Guo (2014). "Brassica oleracea MATE encodes a citrate transporter and enhances aluminum tolerance in Arabidopsis thaliana." Plant Cell Physiol 55(8): 1426-1436.
Zhao, J. and R. A. Dixon (2009). "MATE transporters facilitate vacuolar uptake of epicatechin 3'-O-glucoside for proanthocyanidin biosynthesis in Medicago truncatula and Arabidopsis." Plant Cell 21(8): 2323-2340.
Zhao, J., D. Huhman, G. Shadle, X. Z. He, L. W. Sumner, Y. Tang and R. A. Dixon (2011). "MATE2 mediates vacuolar sequestration of flavonoid glycosides and glycoside malonates in Medicago truncatula." Plant Cell 23(4): 1536-1555.
