# Supplementary material for: The leaf idioblastome of the medicinal plant Catharanthus roseus is associated with stress resistance and alkaloid metabolism
Source: J Exp Bot. 2023 Oct 7;75(1):274–99. doi: 10.1093/jxb/erad374 (PMC10735432; doi:10.1093/jxb/erad374)
Supplement: erad374_suppl_Supplementary_Figs_S1-S12_Tables_S1-S13 [file erad374_suppl_supplementary_figs_s1-s12_tables_s1-s13.zip › Suppl Figs_S1-S12 and Table S1-S13/erad374_suppl_Supplementary_Tables_S2-S4.xlsx]

## Sheet: Table S1. Novel genes
Supplementary Table S1. List of novel genes identified by IDIO+.
IDIO+ Gene ID	idio (TPM)	meso (TPM)	leaves (TPM)	total_protoplast (TPM)	log2FoldChange	Description
CATHA_10005	6.14151	10.5579	2.30479	6.57879	-0.862224	hypothetical protein
CATHA_10162	0	0.304556	4.23879	0.466836	-3.80276	hypothetical protein
CATHA_10230	26.1872	24.9726	34.6357	28.2549	0.0282688	cilia- and flagella-associated protein 251-like
CATHA_10247	0	0	0	0	0	hypothetical protein
CATHA_10265	2.10732	1.36692	3.58939	1.73156	0.55194	hypothetical protein
CATHA_10293	13.5953	17.3646	93.9026	17.9719	-0.400662	Homoserine O-acetyltransferase
CATHA_10294	382.442	540.713	318.838	244.327	-0.55212	hypothetical protein
CATHA_10334	0.068846	0	0	0.244221	1.43349	hypothetical protein
CATHA_10336	1.36103	1.60324	5.11351	0.688113	-0.241436	hypothetical protein
CATHA_10347	2.6937	5.1604	8.58272	2.74637	-0.97647	hypothetical protein
CATHA_10349	2.24131	2.7043	6.44363	1.50071	-0.305215	hypothetical protein
CATHA_10352	2.31419	1.51189	2.66051	1.10832	0.527435	hypothetical protein
CATHA_10361	0	0.422552	1.69038	0.0530807	-4.17709	hypothetical protein
CATHA_10411	0.523967	0.114789	0.192531	0.323038	2.0245	hypothetical protein
CATHA_1046	0	0	0	0	0	PMD domain-containing protein
CATHA_10534	0	0	0.601655	0	0	hypothetical protein
CATHA_10544	288.892	403.366	197.606	476.804	-0.526142	cell division cycle protein 48 homolog
CATHA_1056	74.9333	19.5928	0.315096	28.0723	1.88465	hypothetical protein
CATHA_1060	12.5462	0.709743	8.7117	0.581456	4.15348	Retrovirus-related Pol polyprotein from transposon TNT 1-94
CATHA_10631	0	0	0.391756	0	0	Retrovirus-related Pol polyprotein from transposon TNT 1-94
CATHA_10632	1.7671	0.453467	0.40536	0.577963	1.87364	hypothetical protein
CATHA_10753	0.129419	0	0.247479	0.16592	1.43618	hypothetical protein
CATHA_10755	0.10516	0.315817	1.71136	0.224883	-1.4497	zinc finger BED domain-containing protein RICESLEEPER 2-like
CATHA_10766	0	0	0	0	0	hypothetical protein
CATHA_10805	16.1413	7.23699	4.45494	15.8365	1.15268	CLAVATA3/ESR (CLE)-related protein 13
CATHA_10806	6.51779	2.91731	0.785988	6.9306	1.15061	hypothetical protein
CATHA_10817	0.046697	0.536197	0.100387	0.594436	-3.26713	hypothetical protein
CATHA_10825	2.8504	1.38242	917.172	34.263	0.887071	hypothetical protein
CATHA_10887	8.31107	21.215	28.5586	11.1752	-1.39502	hypothetical protein
CATHA_10897	0	0.497578	0.35038	0	-4.8946	hypothetical protein
CATHA_10932	3.47822	0.575429	0	1.04864	2.54883	hypothetical protein
CATHA_11	5.25225	3.19475	5.25223	2.23806	0.656525	hypothetical protein
CATHA_11039	1.42921	1.19358	1.23305	1.0867	0.247966	hypothetical protein
CATHA_11060	10.0747	5.87362	5.55608	4.97428	0.746504	DNA-directed RNA polymerase
CATHA_11153	0.16134	0.0715066	0.119935	0.127589	1.0848	hypothetical protein
CATHA_11206	0	0.546542	0.130956	0.313915	-4.10008	hypothetical protein
CATHA_11266	3.66074	3.33946	1.76453	3.85677	0.104801	hypothetical protein
CATHA_11285	25.218	21.0793	14.4113	19.6846	0.182768	hypothetical protein
CATHA_11295	42.0397	40.8115	190.702	34.1824	-0.044531	hypothetical protein
CATHA_11371	12.0355	6.92412	8.05131	8.21657	0.742843	hypothetical protein
CATHA_11379	4.60895	5.09622	7.43858	5.97678	-0.18195	hypothetical protein
CATHA_11380	0.26913	0.340293	0.99154	0.480937	-0.222756	hypothetical protein
CATHA_114	0.805705	0.490645	0	0.401319	0.67454	hypothetical protein
CATHA_11434	110.827	96.0464	12.8516	69.0886	0.144455	hypothetical protein
CATHA_11435	47.6131	46.8848	7.30532	32.6836	-0.0400066	hypothetical protein
CATHA_11444	5.65997	4.39253	5.09479	3.14728	0.342366	hypothetical protein
CATHA_11445	3.6035	2.1396	2.27827	2.47922	0.679286	hypothetical protein
CATHA_11446	3.21102	2.1445	3.68385	2.31837	0.518695	hypothetical protein
CATHA_11468	7.5615	7.15382	4.75507	8.96022	0.0344617	ISWI chromatin-remodeling complex ATPase CHR11 isoform A
CATHA_11474	0	0.0565705	0	0.110923	-1.30994	Myc-type, basic helix-loop-helix (BHLH) domain containing protein
CATHA_11500	6.97414	6.126	22.0478	6.34615	0.153849	hypothetical protein
CATHA_11509	1.05747	2.5071	5.15538	2.29041	-1.29747	hypothetical protein
CATHA_11519	0.524754	2.61917	7.97655	2.89531	-2.35838	hypothetical protein
CATHA_11524	0.157934	0	0	0	1.37575	Transposon Ty3-I Gag-Pol polyprotein
CATHA_11549	0.364642	0.332238	0.906157	0.0641046	0.126587	hypothetical protein
CATHA_11554	1.62163	1.43495	5.74063	1.19883	0.176571	hypothetical protein
CATHA_11593	0.0140947	0.467076	0.940224	0.350318	-5.29606	hypothetical protein
CATHA_11594	0.0735295	0.331216	1.08494	0.136112	-2.04052	hypothetical protein
CATHA_11631	0.0598382	0.534105	0.128638	0.077883	-2.99144	hypothetical protein
CATHA_11661	0.988914	0.545837	1.75604	0.570256	0.79427	hypothetical protein
CATHA_11731	9.90987	12.4394	1.28432	11.5752	-0.380647	hypothetical protein
CATHA_11758	0	0	0	0	0	Transcription factor MYB46
CATHA_1176	0.568565	0.160833	1.05003	0.315973	1.71531	hypothetical protein
CATHA_11782	1.00496	0.503689	2.20741	0.69526	0.976867	hypothetical protein
CATHA_11838	3.61624	3.25082	15.1591	4.36667	0.129766	hypothetical protein
CATHA_11839	358.58	294.332	199.216	355.775	0.237896	60S acidic ribosomal protein P3
CATHA_11851	13.7828	12.9734	3.32223	8.16707	0.0291257	hypothetical protein
CATHA_11903	0	0	0	0	0	hypothetical protein
CATHA_11916	0.427326	0.474063	0	0.0828699	-0.183187	hypothetical protein
CATHA_11936	3.48881	4.47947	0	2.60709	-0.456819	hypothetical protein
CATHA_11937	2.68508	4.24582	0	4.6762	-0.751708	hypothetical protein
CATHA_11975	2.04548	1.62612	7.68015	1.81129	0.272153	Cold-shock conserved site-containing protein (Fragment)
CATHA_12	7.77289	5.62564	9.62507	3.35596	0.408018	hypothetical protein
CATHA_12001	1.22879	2.16758	31.3833	1.31007	-0.822171	hypothetical protein
CATHA_12021	97.594	58.522	4.56908	140.899	0.706118	hypothetical protein
CATHA_12044	0.312015	0.560619	0.17727	0.754331	-0.835559	hypothetical protein
CATHA_12069	2.84655	2.31341	3.54548	1.57413	0.222736	hypothetical protein
CATHA_1208	0.147645	0.152207	0	0.0619238	-0.0276518	hypothetical protein
CATHA_12086	0	0	0	0	0	DnaJ subfamily C like
CATHA_12126	0.520974	0	1.9067	0.621896	4.49741	hypothetical protein
CATHA_12194	6.74789	5.66611	7.37018	4.79247	0.213814	hypothetical protein
CATHA_12225	1.45122	3.58277	2.63324	3.7035	-1.39058	hypothetical protein
CATHA_12238	0	0	5.73556	0	0	hypothetical protein
CATHA_12352	1.27167	3.41402	2.80582	2.61762	-1.4597	B-box domain protein 31
CATHA_12362	0	0	0.734147	0	0	hypothetical protein
CATHA_12363	29.8195	44.6673	5.82798	46.0821	-0.664322	hypothetical protein
CATHA_12386	3.3005	2.50978	0	1.67973	0.330189	hypothetical protein
CATHA_12396	1.60375	1.08645	0.482927	0.601621	0.525196	hypothetical protein
CATHA_12405	1.67177	0.484094	1.29756	0.891844	1.72988	hypothetical protein
CATHA_12410	0	0	0	0	0	Putative copia-type protein (Fragment)
CATHA_12490	17.2299	15.7003	16.9071	19.1023	0.08672	PMD domain-containing protein
CATHA_12499	4.65651	2.70476	3.65458	2.07238	0.67158	hypothetical protein
CATHA_12501	158.386	119.638	42.4775	125.96	0.360874	ADP-ribosylation factor isoform X1
CATHA_12571	1.22781	1.81642	0.538804	2.65517	-0.628739	DNA binding protein, putative
CATHA_12591	1.17753	1.26784	0	0.111969	-0.0520072	hypothetical protein
CATHA_1260	12.9448	10.5191	12.3068	15.5502	0.246538	hypothetical protein
CATHA_12613	242.234	116.853	195.203	134.991	0.999037	phosphopantothenoylcysteine decarboxylase subunit VHS3
CATHA_12686	0.073102	0.367674	0	0.347563	-2.52679	hypothetical protein
CATHA_12797	0.143715	0.385346	1.04986	0.248527	-1.41777	hypothetical protein
CATHA_12807	97.3553	118.413	103.207	58.9571	-0.338708	hypothetical protein
CATHA_129	29.1082	21.4782	50.5702	25.2353	0.409393	hypothetical protein
CATHA_12929	0.71851	0.261967	1.60469	0.32351	1.34583	hypothetical protein
CATHA_13075	9.16822	19.3413	5.43479	11.7612	-1.13137	hypothetical protein
CATHA_13129	0.466264	0.217838	0.106881	0.150404	1.11543	hypothetical protein
CATHA_1316	70.8158	50.6817	71.1768	59.1679	0.429621	hypothetical protein
CATHA_13293	0.773357	0.213248	1.16847	0.288109	1.78277	Type I inositol 145-trisphosphate 5-phosphatase 12-like protein
CATHA_13378	0	0	0	0	0	hypothetical protein
CATHA_13381	0.203056	0.279827	3.58916	0	-0.395116	hypothetical protein
CATHA_13470	97.654	76.311	98.1767	68.3105	0.302427	Serine/arginine-rich splicing factor 4
CATHA_13505	0.548248	0.658047	14.5465	0.646901	-0.317764	hypothetical protein
CATHA_13515	0.811272	0.531842	19.3196	0.613333	0.5655	Putative angiotensin-converting enzyme 2
CATHA_13521	0.10803	0	0.136533	0.0323306	3.24563	hypothetical protein
CATHA_13526	15.0512	10.0145	6.32107	11.2514	0.551694	Phragmoplastin interacting protein 1
CATHA_13569	0	0.341205	0	0	-2.89414	hypothetical protein
CATHA_13571	7.17879	2.45032	0.526671	3.08495	1.46326	hypothetical protein
CATHA_13573	19.2295	3.29181	0	4.88848	2.46977	hypothetical protein
CATHA_13608	8.0154	4.08635	6.1634	3.29205	0.943789	Putative AC transposase
CATHA_13609	12.0936	6.08424	2.41416	5.61621	0.942183	hypothetical protein
CATHA_13656	34.5852	27.7943	53.4375	18.9066	0.27006	Type I inositol 145-trisphosphate 5-phosphatase 12-like protein
CATHA_13660	51.7485	113.144	59.4244	89.9522	-1.19161	hypothetical protein
CATHA_13681	30.983	32.3823	23.5154	33.5991	-0.114702	serine/arginine-rich splicing factor RSZ22-like
CATHA_13687	38.426	42.8265	31.2044	51.8453	-0.234026	Avr9/Cf-9 rapidly elicited protein 180
CATHA_13693	0.472186	1.18904	2.77324	1.22773	-1.40638	hypothetical protein
CATHA_13695	0	0	0.800881	0	0	calcium/calmodulin-dependent protein kinase type IV-like
CATHA_13722	0.293594	0.164234	1.19049	0.0857529	0.516405	hypothetical protein
CATHA_13732	0.718285	1.82906	1.34224	0.861946	-1.34965	hypothetical protein
CATHA_13733	1.22122	1.46216	0.888515	2.93126	-0.297191	hypothetical protein
CATHA_13751	1.23037	0.664477	3.65909	0.745995	0.798772	nuclear intron maturase 1, mitochondrial
CATHA_13780	4.95408	2.7628	6.29108	2.05683	0.759903	hypothetical protein
CATHA_13796	0	0	0.109294	0.250489	0	hypothetical protein
CATHA_13828	118.723	136.116	576.692	124.178	-0.282012	hypothetical protein
CATHA_13848	2.22567	4.41554	18.9161	3.42799	-1.08544	hypothetical protein
CATHA_13865	0.653992	0	0	0.111421	2.94127	hypothetical protein
CATHA_13926	26.1975	14.4097	19.8538	15.3771	0.841128	hypothetical protein
CATHA_13927	40.0895	22.6319	22.5356	25.8224	0.791386	hypothetical protein
CATHA_14012	0.509952	0.229074	0.468842	0.768148	1.12761	hypothetical protein
CATHA_14023	5.97497	6.36901	29.2687	6.10475	-0.192679	hypothetical protein
CATHA_14066	0.976875	1.95626	3.89241	1.9741	-1.03804	hypothetical protein
CATHA_14073	3.26311	1.53183	2.57304	2.00545	1.05334	hypothetical protein
CATHA_14095	0	0	0	0.038559	0	hypothetical protein
CATHA_14111	3.5262	1.78522	0	0.956552	0.943094	hypothetical protein
CATHA_14143	0.491668	0.465108	0.480628	0.591477	0.075009	hypothetical protein
CATHA_14178	0	0	0	0	0	hypothetical protein
CATHA_14179	0	0.0970227	0	0	-1.30996	hypothetical protein
CATHA_1422	1.87782	2.74892	3.39538	3.00716	-0.608079	hypothetical protein
CATHA_14227	1.33959	0.347455	7.23299	4.47593	1.84754	hypothetical protein
CATHA_14256	11.7876	13.2839	4.30564	17.0291	-0.216638	hypothetical protein
CATHA_14308	0.360417	0.676447	0	0.661467	-0.836312	hypothetical protein
CATHA_14329	0.208721	0.154878	1.12182	0.0733921	0.439948	hypothetical protein
CATHA_14414	0.303196	0	0.237783	0	3.54381	hypothetical protein
CATHA_14418	281.994	191.761	414.967	247.887	0.511158	hypothetical protein
CATHA_14421	7.86525	6.17612	9.4664	5.32031	0.285248	Vacuolar fusion protein
CATHA_14437	5.75364	3.09003	10.7058	4.60187	0.846243	hypothetical protein
CATHA_14446	29.5534	34.4622	31.9475	23.7618	-0.287524	hypothetical protein
CATHA_14493	0.614603	0.368814	4.20977	0.416037	0.493139	hypothetical protein
CATHA_14513	0	1.30748	0	0.758651	-4.51085	hypothetical protein
CATHA_14578	0	0	0.132871	0	0	Putative Pentatricopeptide repeat superfamily protein
CATHA_14584	0.776287	0.268274	0.522316	0.222722	1.49468	hypothetical protein
CATHA_14587	1.79378	1.50384	0.168112	1.20742	0.21463	Reverse transcriptase Ty1/copia-type domain-containing protein (Fragment)
CATHA_14589	0.297022	0.387863	13.8717	1.02314	-0.391166	hypothetical protein
CATHA_14605	5.31898	5.22742	5.87074	4.54701	-0.0362903	hypothetical protein
CATHA_1461	9.9701	9.52242	5.84738	9.42435	0.00741395	BED-type domain-containing protein
CATHA_14640	1.01469	0.371334	0.172642	0.690064	1.40362	hypothetical protein
CATHA_14645	1.55813	2.17809	2.25887	1.49837	-0.51622	hypothetical protein
CATHA_14674	0.239888	0.0625295	0.209756	0.0480736	1.7061	hypothetical protein
CATHA_14675	0.134376	0	0.70035	0.242102	1.46226	Pro-Pol polyprotein (Fragment)
CATHA_14707	41.7925	30.2834	54.3291	36.8133	0.425374	Sm protein F
CATHA_14745	4.42255	1.1176	0.0767809	1.05451	1.91925	hypothetical protein
CATHA_14777	0	0.169269	0.283908	0.0859452	-2.28206	hypothetical protein
CATHA_14799	0.186427	0	0	0	2.14082	hypothetical protein
CATHA_14806	56.9405	133.198	32.9196	67.245	-1.30352	30S ribosomal protein S14, chloroplastic
CATHA_14813	69.1144	78.0941	64.3757	74.1359	-0.225767	Pre-mRNA-splicing factor 18
CATHA_14832	0.206432	0.611045	0.574709	0.967779	-1.59329	hypothetical protein
CATHA_14862	0.34328	0.22696	8.64828	0.467268	0.466103	hypothetical protein
CATHA_14931	2.71098	2.78263	12.41	2.92935	-0.0525483	hypothetical protein
CATHA_14994	8.46365	20.1322	5.82462	13.7394	-1.31002	NB-ARC domain-containing disease resistance protein, putative
CATHA_15023	6.56134	11.0981	9.33704	8.35801	-0.76816	nuclear intron maturase 3, mitochondrial
CATHA_15032	90.0575	86.7861	16.0669	86.7882	0.00705416	hypothetical protein
CATHA_15132	121.6	102.305	78.6547	81.3304	0.167741	hypothetical protein
CATHA_15169	194.126	138.167	160.063	167.032	0.432199	Nucleolar 12
CATHA_15171	1.52174	1.9363	0.234718	0.984962	-0.405352	hypothetical protein
CATHA_1518	0.552978	1.62186	0.322578	0.832517	-1.67129	hypothetical protein
CATHA_15186	0	0	0.620027	0	0	hypothetical protein
CATHA_1520	0.039111	0.669319	0.659875	0.245809	-3.81484	hypothetical protein
CATHA_15222	513.613	212.567	13.8215	187.208	1.18053	hypothetical protein
CATHA_15228	3.9876	2.8715	9.69755	1.77692	0.420875	hypothetical protein
CATHA_15235	0.608457	0.398116	0.221212	0	0.547886	FBD domain-containing protein (Fragment)
CATHA_15283	18.461	16.9719	11.4727	20.1375	0.0506606	hypothetical protein
CATHA_15309	2.18626	2.99459	1.25859	0.748474	-0.552121	hypothetical protein
CATHA_15356	3.67164	3.83801	0.261651	2.76717	-0.0929561	hypothetical protein
CATHA_15379	0.0553332	0.543532	0.188748	0.288078	-3.05329	hypothetical protein
CATHA_15382	1.22044	0.34825	0.150166	1.25287	1.68147	hypothetical protein
CATHA_15385	0.328795	0.704483	0	0.253879	-1.08789	hypothetical protein
CATHA_15415	0.474084	0.547212	0	0.258847	-0.347711	hypothetical protein
CATHA_15488	0.991637	0	0	0	3.8641	hypothetical protein
CATHA_15543	0.357662	0.27837	0	0	0.22725	hypothetical protein
CATHA_15557	0.666322	0.66339	4.96865	0.257891	-0.054945	hypothetical protein
CATHA_15569	0	0.0533815	0.359458	0	-1.30996	hypothetical protein
CATHA_15587	37.9974	10.6471	17.4803	16.7667	1.79169	hypothetical protein
CATHA_15589	124.067	141.885	2.0106	223.828	-0.224574	hypothetical protein
CATHA_15704	3.03253	4.42441	5.3788	3.21692	-0.577818	Poly (Gag pol) of Ty Copia retrotransposon
CATHA_15705	9.88576	9.27822	12.0417	6.43369	0.0352826	hypothetical protein
CATHA_15710	5.07323	1.84659	6.71254	3.39896	1.38161	hypothetical protein
CATHA_15713	12.5591	10.8799	6.91225	9.57855	0.16707	Cyclin-dependent kinases regulatory subunit
CATHA_15727	0.106149	0.321378	0.90522	0.297517	-1.60987	hypothetical protein
CATHA_15768	11.3569	13.7228	4.61352	13.1492	-0.321384	Transposase, MuDR, Zinc finger, SWIM-type, MULE transposase domain protein
CATHA_15778	9.34725	1.6266	0	2.81446	2.47167	hypothetical protein
CATHA_15810	7.25477	3.11471	0.228706	1.93845	1.19074	Cellular retinaldehyde binding/alpha-tocopherol transport
CATHA_15811	22.5576	14.4177	24.6141	14.5109	0.595672	CRAL-TRIO domain-containing protein
CATHA_15847	0.664554	0.754116	0.482	0.232972	-0.212707	hypothetical protein
CATHA_15921	2.39116	2.61349	2.25269	1.78991	-0.170097	Six-bladed beta-propeller
CATHA_15962	215.081	205.375	119.555	225.718	0.0213821	DNA-directed RNA polymerase subunit 10-like protein
CATHA_16114	115.871	125.015	37.8632	139.245	-0.156426	hypothetical protein
CATHA_16170	0.0975876	0	0	0	0.613618	hypothetical protein
CATHA_16171	0	0.536631	0	0	-3.31029	hypothetical protein
CATHA_16188	0.899305	0.371435	1.82587	0.270248	1.21731	hypothetical protein
CATHA_16212	6.29313	8.1806	5.30429	9.00542	-0.428677	SWIM-type domain-containing protein
CATHA_16227	3.7386	4.43199	2.55862	3.56489	-0.317498	hypothetical protein
CATHA_16228	2.39602	2.29846	1.62508	2.2663	-0.0376542	hypothetical protein
CATHA_16229	2.11516	2.2882	1.36314	1.91227	-0.184501	hypothetical protein
CATHA_16320	3.22957	0.500129	4.67558	1.62663	2.56234	hypothetical protein
CATHA_16325	3.27983	4.00702	18.2545	4.24337	-0.337483	Peroxin-1
CATHA_16383	0.0138642	0.0188246	0.0795345	0.0153172	-0.348168	RNA-directed DNA polymerase
CATHA_16384	0.590407	0.259137	0.421983	0.0843418	1.02952	hypothetical protein
CATHA_16386	15.2667	21.3108	17.5964	22.9576	-0.535933	hypothetical protein
CATHA_16482	0.352689	0.735853	0.715137	0.847178	-1.06269	Eukaryotic LigT isoform 1
CATHA_16562	2.168	1.08965	2.89651	0.867621	0.906819	hypothetical protein
CATHA_16586	1.78438	1.994	0	0.962691	-0.238627	hypothetical protein
CATHA_16630	0.204901	0.124071	0.220244	0	0.522806	hypothetical protein
CATHA_16631	0.706183	0.888083	0.933802	0.165472	-0.371123	KRAB-A domain-containing protein 2-like
CATHA_16677	0.165708	0.442856	1.38961	0.114	-1.41297	hypothetical protein
CATHA_16762	4.63954	4.55699	10.0083	3.94236	-0.0730438	Putative Alpha/beta-Hydrolases superfamily protein
CATHA_16856	30.7836	34.3052	53.4165	27.0167	-0.21339	Putative RNA-directed DNA polymerase
CATHA_1692	10.7431	10.8709	28.7587	11.6242	-0.0677394	54S ribosomal protein L51, mitochondrial
CATHA_1700	12.2915	7.81174	9.31752	7.30265	0.61431	hypothetical protein
CATHA_17045	51.0041	56.3236	148.142	59.9568	-0.206582	Low temperature and salt responsive protein family
CATHA_17050	2.04204	0.789291	0.910784	0.397536	1.34218	Retrovirus-related Pol polyprotein from transposon TNT 1-94
CATHA_17059	0.633744	1.36825	0.2512	1.27351	-1.13213	Polyadenylate-binding protein rbp45
CATHA_171	0.187672	0.824897	0	0.181327	-2.22258	hypothetical protein
CATHA_17122	6.43863	5.96827	15.6855	8.4242	0.0120084	hypothetical protein
CATHA_17146	0.847072	1.3435	0.455955	1.25812	-0.736384	hypothetical protein
CATHA_17256	0.118074	0.403567	1.70409	0.0476866	-1.8711	hypothetical protein
CATHA_17266	0.681053	0.569845	9.78896	0.497475	0.140989	hypothetical protein
CATHA_17332	5.69028	6.25687	5.33618	5.86204	-0.20787	hypothetical protein
CATHA_17333	15.575	12.8871	12.8054	12.889	0.219957	hypothetical protein
CATHA_17358	19.1994	25.8323	60.1146	22.7616	-0.492333	heat shock factor-binding protein 1-like
CATHA_17399	3.18121	4.36717	15.112	4.72702	-0.509383	hypothetical protein
CATHA_1742	0	0	0	0	0	hypothetical protein
CATHA_17435	14.0546	12.9508	12.3356	13.6116	0.0393855	hypothetical protein
CATHA_17441	3.6157	0.700587	8.68868	0.946035	2.37149	Calsequestrin-1 like
CATHA_17457	25.8468	22.3775	3.20734	31.8574	0.162391	zinc finger BED domain-containing protein DAYSLEEPER-like
CATHA_17513	0.202388	0.63123	1.41626	0.586337	-1.76025	WASH complex subunit 1
CATHA_17527	5.06377	0	1.93084	0.137222	8.58147	Glycoside hydrolase, family 43
CATHA_17555	0.919007	1.27527	24.4977	2.0982	-0.511284	Quinoprotein amine dehydrogenase
CATHA_17660	1.61845	0.725889	0.282659	0.642722	1.0704	hypothetical protein
CATHA_17761	5.88807	4.61876	27.062	5.74738	0.315518	heat shock factor-binding protein 1-like
CATHA_17862	0.500721	0	0.375368	0	5.03545	hypothetical protein
CATHA_17863	3.87912	5.5315	0	4.6613	-0.566637	Late embryogenesis abundant protein, LEA-14
CATHA_17906	37.8867	101.296	0.232825	183.101	-1.47258	hypothetical protein
CATHA_17929	0.173801	0.419531	0	0.190219	-1.33297	hypothetical protein
CATHA_17962	23.4668	27.0769	94.4957	27.1138	-0.256218	CYSTM domain-containing protein
CATHA_18024	0.679034	0.844007	0	0.269137	-0.303552	Cytochrome c oxidase subunit VIb
CATHA_18028	12.6904	11.2653	3.99202	17.649	0.127234	nuclear intron maturase 2, mitochondrial
CATHA_18084	21.0234	18.8266	16.0743	15.7788	0.105212	Universal stress protein A
CATHA_18098	1.06774	2.06487	0	1.22738	-1.01043	Transcription factor bhlh117
CATHA_18114	4.41639	0.189847	0.356491	0.170995	4.42717	hypothetical protein
CATHA_18177	0.404872	0.326309	0.612425	0.368955	0.26955	hypothetical protein
CATHA_18182	78.7917	49.4056	66.1431	76.2995	0.630467	Mitochondrial import inner membrane translocase subunit Tim9
CATHA_18215	4.566	3.19893	2.95174	4.05374	0.497718	hypothetical protein
CATHA_18253	0	0.423911	0	0	-3.19272	hypothetical protein
CATHA_1826	0	0.0520204	1.10756	0	-1.30996	hypothetical protein
CATHA_18275	1.86171	1.26191	0.176856	0.699668	0.537715	hypothetical protein
CATHA_18278	1014.45	200.807	7.08243	374.762	2.31857	Phytosulfokine-beta
CATHA_18380	6.33639	6.49512	4.58883	4.65273	-0.0895401	hypothetical protein
CATHA_18394	99.6355	78.3716	102.569	86.2127	0.295256	small acidic protein 1
CATHA_18560	7.99567	9.87661	40.3887	9.83214	-0.365534	transcription termination factor 4, mitochondrial
CATHA_18596	6.53343	9.78104	1.18499	9.92366	-0.650446	hypothetical protein
CATHA_18765	0.661829	1.46294	4.01979	0.780678	-1.14806	Retrovirus-related Pol polyprotein from transposon TNT 1-94
CATHA_18841	107.256	91.1953	65.4328	106.931	0.191849	U6 snRNA-associated Sm-like protein LSm3
CATHA_18969	1.55535	0.127683	0	0	3.63467	hypothetical protein
CATHA_18996	147.454	94.6951	21.0631	171.91	0.621447	xylogen-like protein 11
CATHA_18997	193.013	69.7617	11.0141	82.3584	1.39924	Centrosomal protein
CATHA_190	0	0.0756247	0.380526	0	-1.30996	hypothetical protein
CATHA_19036	54.7852	41.4409	34.6705	61.4522	0.354035	hypothetical protein
CATHA_19049	11.6068	4.09537	4.06163	4.70434	1.43287	Glycine-rich cell wall structural protein 1
CATHA_1909	0.60119	0.293693	0.184998	0.0429073	1.0023	Serine/threonine-protein phosphatase 7 long form isoform X1
CATHA_19090	1.30158	0.578621	0	0.589404	1.04896	FBD domain-containing protein
CATHA_19223	17.9511	7.39306	10.6174	6.0026	1.21746	hypothetical protein
CATHA_19261	3.76743	3.9468	2.7199	2.89351	-0.145953	hypothetical protein
CATHA_19369	0	0	12.9051	0	0	hypothetical protein
CATHA_19436	1.96416	2.27667	64.9012	2.17803	-0.182861	hypothetical protein
CATHA_19482	0.556201	1.03193	0.125353	0.830605	-0.937652	hypothetical protein
CATHA_19496	124.506	100.54	123.215	103.897	0.263188	SUMO-conjugating enzyme SCE1
CATHA_1958	2.17178	3.43118	11.5147	3.4879	-0.715145	hypothetical protein
CATHA_19630	1.1243	0.814491	1.18868	0.617717	0.44435	Tail-anchored protein insertion receptor WRB isoform X2
CATHA_19640	14.2638	7.57307	1.6124	5.34071	0.872944	hypothetical protein
CATHA_19652	0	0.344064	0.15269	0	-3.08774	hypothetical protein
CATHA_19679	0.342041	0.934928	0.325593	0.640561	-1.42303	Receptor-like protein kinase THESEUS 1
CATHA_19755	0.718413	0.768178	0.476586	0.414765	-0.089194	hypothetical protein
CATHA_19764	0.363766	0.523331	0.231007	0.725815	-0.673459	hypothetical protein
CATHA_19783	19.2516	17.2302	15.6396	20.7987	0.110283	hypothetical protein
CATHA_19798	7.98359	7.91844	12.8471	7.82642	-0.0397747	Monothiol glutaredoxin-S6
CATHA_19830	1.04212	1.47841	1.37733	1.12414	-0.533889	TTF-type domain-containing protein
CATHA_19852	18.3795	18.013	19.0387	12.632	-0.0146662	Replication factor C subunit (Fragment)
CATHA_19853	0	0.121026	0	0.0579762	-2.22635	hypothetical protein
CATHA_19860	0.95219	0.840262	8.23528	1.00886	0.130919	hypothetical protein
CATHA_19873	3.10671	4.72155	5.0508	7.3297	-0.635087	hypothetical protein
CATHA_19889	0	0	0	0
CATHA_19944	0.333025	0	0	0	2.35513	hypothetical protein
CATHA_19945	0.125243	0.102251	0	0.0971049	0.235506	hypothetical protein
CATHA_20035	6.15474	4.63812	11.8408	4.20446	0.362197	RING-type E3 ubiquitin transferase
CATHA_20036	1.43799	2.57856	19.8338	1.57403	-0.930662	Methionyl-tRNA formyltransferase
CATHA_20037	0.185263	0.482421	4.09728	0.277945	-1.27185	heavy metal-associated isoprenylated plant protein 21-like
CATHA_20045	0.0482288	0.0458065	6.80979	0	-0.348168	hypothetical protein
CATHA_20100	0	0	0.213677	0.10923	0	hypothetical protein
CATHA_20146	11.3588	6.84191	18.0863	3.81477	0.683741	hypothetical protein
CATHA_20148	10.4758	6.98444	29.5971	6.07653	0.534655	hypothetical protein
CATHA_20220	1.05743	1.35764	1.49645	0.748936	-0.362775	hypothetical protein
CATHA_20245	10.7558	13.602	2.33146	9.93386	-0.390211	hypothetical protein
CATHA_20278	0.55067	0.476088	0.434779	0	0.168822	hypothetical protein
CATHA_20294	0.0521717	0.0694125	0	0.636153	-0.406586	hypothetical protein
CATHA_20310	0	0	0	0	0	hypothetical protein
CATHA_20351	0.294723	0.261948	0.0980844	0	0.307206	hypothetical protein
CATHA_2043	0.511509	0	1.49839	0.0905299	2.97945	hypothetical protein
CATHA_20456	0.0808818	0.348271	0	0	-1.84816	hypothetical protein
CATHA_20498	0.47791	0.679787	1.51228	0.431949	-0.557482	Putative reverse transcriptase
CATHA_205	0	0.21732	6.49627	0.127478	-3.51989	MULE domain-containing protein (Fragment)
CATHA_2053	0	0	0	0	0	hypothetical protein
CATHA_2054	0.862037	0	0	0	3.66305	hypothetical protein
CATHA_20555	0.0712883	0.135416	0.407322	0.0640044	-1.25763	hypothetical protein
CATHA_20556	0	0.197832	0.541432	0.0961569	-2.20129	Retroviral-like aspartic protease (Fragment)
CATHA_20557	0.185114	0	1.1942	0	2.07317	hypothetical protein
CATHA_206	0.192098	0.297659	6.4862	0	-0.84931	hypothetical protein
CATHA_20640	0	0	1.27453	0	0	hypothetical protein
CATHA_20654	58.5489	52.5669	52.528	69.627	0.0848437	Mitochondrial chaperonin
CATHA_2081	5.12151	4.82639	9.822	5.689	0.0155307	chaperone protein ClpB4, mitochondrial
CATHA_20873	3.53198	1.36318	3.39598	0.769936	1.35006	hypothetical protein
CATHA_20876	0.183199	0	1.12102	0.32384	2.65464	hypothetical protein
CATHA_20931	23.1238	18.3724	3.9847	16.0832	0.26126	hypothetical protein
CATHA_20932	14.07	16.7058	4.98456	10.3027	-0.311774	Exportin-T
CATHA_2097	3.35958	2.99729	2.01264	2.11292	0.0695969	hypothetical protein
CATHA_20976	71.9617	30.5222	10.7596	33.555	1.17846	elongation of fatty acids protein 3-like
CATHA_21116	70.5003	79.5674	144.834	68.9676	-0.240169	Retrovirus-related Pol polyprotein from transposon TNT 1-94
CATHA_21179	1.32216	1.26659	2.4817	1.23281	-0.0179489	hypothetical protein
CATHA_212	0.0886899	0.240845	2.38143	0	-1.19477	hypothetical protein
CATHA_21214	14.2417	11.7816	93.6906	10.3498	0.23256	Auxin-responsive protein
CATHA_21239	19.7227	16.6409	49.7412	10.5572	0.198206	hypothetical protein
CATHA_2124	668.909	483.543	419.445	582.41	0.413785	NADH-ubiquinone reductase complex 1 MLRQ subunit
CATHA_21243	0.508061	0.464042	12.5338	0.824711	0.0889234	hypothetical protein
CATHA_21244	0	0.16079	0.106981	0.0618089	-2.27663	hypothetical protein
CATHA_21252	80.5972	97.9556	40.4844	102.703	-0.329766	zinc finger BED domain-containing protein DAYSLEEPER-like
CATHA_21253	4.08607	1.96438	5.83891	1.53634	1.01098	Oxidoreductase
CATHA_21274	123.994	260.445	121.055	146.021	-1.12919	hypothetical protein
CATHA_21315	5.1439	3.74127	1.18358	2.9111	0.374599	hypothetical protein
CATHA_21321	0.604528	0.276238	0	0.250497	1.22385	hypothetical protein
CATHA_2134	4.89653	8.55193	20.9716	6.51963	-0.84429	hypothetical protein
CATHA_21341	6.04853	7.62996	4.59393	9.76725	-0.39469	hypothetical protein
CATHA_21352	5.12799	0.609003	0	1.31661	2.96913	hypothetical protein
CATHA_21356	2.09173	2.37629	9.94867	2.27891	-0.248499	hypothetical protein
CATHA_21402	0	0	0.0997621	0	0	hypothetical protein
CATHA_21405	0.381157	0.0465699	0.110677	0.531264	3.02699	hypothetical protein
CATHA_21423	0.45138	3.37019	16.3082	3.27541	-3.1041	hypothetical protein
CATHA_21436	9.28309	9.60594	17.6346	12.8377	-0.09322	StAR-related lipid transfer protein 9, putative
CATHA_21463	0.189057	0	2.00347	0	1.411	hypothetical protein
CATHA_21487	1.45639	1.58408	1.76581	1.23077	-0.198271	Serine/threonine-protein phosphatase 7 long form isoform X1
CATHA_21498	49.7957	20.5078	4.6895	21.0824	1.22768	hypothetical protein
CATHA_21499	3.75013	1.29401	0.478527	1.02547	1.45072	hypothetical protein
CATHA_21529	1.09003	0.573463	6.05259	0.128297	0.92525	hypothetical protein
CATHA_21553	0.303597	0	0.231887	0.117973	3.18678	hypothetical protein
CATHA_2160	0.13701	0.130129	0	0.633322	-0.348168	hypothetical protein
CATHA_21709	7.6251	0.859817	27.4928	1.47208	3.06172	hypothetical protein
CATHA_21717	3.01219	2.83102	10.1787	1.88333	0.0268013	probable E3 ubiquitin-protein ligase EDA40
CATHA_21724	0.732956	1.48773	4.90826	0.677446	-1.07038	hypothetical protein
CATHA_21730	0	0	1.09833	0	0	hypothetical protein
CATHA_21754	39.7036	36.4706	15.2317	46.5565	0.0671462	TFIIS N-terminal domain-containing protein
CATHA_21762	4.2422	4.96847	3.5376	4.70774	-0.264718	probable BOI-related E3 ubiquitin-protein ligase 2
CATHA_21801	8.43503	4.64175	3.15311	4.72304	0.787841	NB-ARC domain-containing protein
CATHA_21887	5.27964	6.035	2.29546	7.2084	-0.262164	hypothetical protein
CATHA_21953	0.527866	1.08014	0	1.17433	-1.11611	hypothetical protein
CATHA_21957	1.87536	0.410104	0	0.524819	2.22822	hypothetical protein
CATHA_21967	19.6716	14.1141	10.2928	14.7565	0.437766	hypothetical protein
CATHA_22009	18.1745	33.2679	148.918	34.6893	-0.94717	protein BOLA4, chloroplastic/mitochondrial
CATHA_22023	54.1627	98.9226	22.626	88.694	-0.912963	hypothetical protein
CATHA_22035	17.9818	36.2217	12.8339	20.909	-1.0795	hypothetical protein
CATHA_22102	123.736	0.578627	4.91692	4.4591	7.71247	MYB-like transcription factor ETC3
CATHA_22110	14.7288	15.1465	30.4923	16.1978	-0.0866175	cell division cycle protein 48 homolog
CATHA_22123	665.894	717.757	189.685	622.202	-0.158895	polyubiquitin-like
CATHA_22160	1.30695	0.578369	0.51151	0.227993	1.15934	hypothetical protein
CATHA_22216	5.60144	4.64218	6.42515	5.46946	0.227996	histone-lysine N-methyltransferase, H3 lysine-79 specific-like
CATHA_22262	86.5733	57.3777	149.517	37.1016	0.531195	Aspartyl-tRNA synthetase
CATHA_22296	0.191822	0.412985	4.73623	0.0936254	-0.973718	hypothetical protein
CATHA_22352	5.37565	2.36719	4.74722	2.68099	1.10441	Ribosomal protein S4, mitochondrial
CATHA_22374	161.363	125.227	148.579	144.735	0.316248	Mitochondrial pyruvate carrier
CATHA_22405	28.7243	16.1997	35.2379	16.3696	0.782435	hypothetical protein
CATHA_22515	19.9745	13.9398	39.3667	17.2874	0.458571	Ribosomal protein L22p/L17e family protein isoform 1
CATHA_22518	61.4445	65.7732	34.9617	75.2896	-0.147527	Drought-induced protein 1
CATHA_22622	13.4588	8.03887	25.0579	6.42317	0.71255	Transposon Ty3-I Gag-Pol polyprotein
CATHA_22723	0	0	0.059331	0	0	hypothetical protein
CATHA_22774	0.911642	0.567348	0	0.920397	0.638458	hypothetical protein
CATHA_22794	9.05536	6.30728	25.5336	8.85242	0.465248	GGACT domain-containing protein
CATHA_22807	1.19821	0.722892	1.36032	2.59079	0.713959	hypothetical protein
CATHA_22837	14.4638	14.6939	11.9555	16.5268	-0.0561838	Ubiquitin-specific protease 19
CATHA_22855	0	0.085656	0.500761	0	-2.1898	glycine-rich cell wall structural protein 1.8-like
CATHA_22892	0.952246	0.285334	0.295449	0	1.7445	hypothetical protein
CATHA_22930	0	0	0.223066	0.0644391	0	hypothetical protein
CATHA_22993	8280.49	7425.11	2082.78	7474.99	0.103049	Polyubiquitin
CATHA_22996	0.272722	0.415045	0	0.246269	-0.719671	hypothetical protein
CATHA_23023	27.2393	38.8057	28.4422	40.0103	-0.552662	cell division cycle protein 48 homolog
CATHA_23045	31.5233	33.7162	63.2009	24.9542	-0.160602	Putative RNA-directed DNA polymerase
CATHA_23100	0.363437	0	0	0	3.77546	hypothetical protein
CATHA_23110	15.5184	17.2587	60.2085	21.4192	-0.198676	Cyclin-dependent kinases regulatory subunit
CATHA_23231	25.3737	16.5953	1.15818	16.8664	0.578037	hypothetical protein
CATHA_23281	220.495	186.382	108.92	221.712	0.194946	DNA-binding protein S1FA-like
CATHA_23291	1568.59	2711.9	156.366	2183.28	-0.857409	Polyubiquitin
CATHA_23338	2.35632	4.2937	0	4.02515	-0.923036	hypothetical protein
CATHA_23339	0.701299	0.281581	0	0.501334	1.39552	hypothetical protein
CATHA_23362	63.6736	49.1068	24.1482	48.0174	0.342039	zinc finger BED domain-containing protein RICESLEEPER 2-like
CATHA_23451	0	0	0	0.419415	0	hypothetical protein
CATHA_23488	0.374644	0.239864	0.389708	0.10982	0.617879	Retrovirus-related Pol polyprotein from transposon TNT 1-94
CATHA_23489	32.0658	26.4388	49.6153	17.9809	0.210039	hypothetical protein
CATHA_23528	21.4125	13.9775	1.89882	13.0094	0.575934	rho GTPase-activating protein gacF-like isoform X1
CATHA_23567	1.2985	1.90541	0.212516	0.554148	-0.563916	hypothetical protein
CATHA_23568	0.0730207	0.612268	0	1.25063	-3.07193	Myc-type, basic helix-loop-helix (BHLH) domain containing protein
CATHA_23594	503.307	0.804651	33.2354	10.4357	9.28021	hypothetical protein
CATHA_23608	20.4583	13.672	11.997	17.916	0.504427	CDP-diacylglycerol-glycerol-3-phosphate 3-phosphatidyltransferase
CATHA_23609	107.039	101.488	73.7917	103.956	0.0197468	Autophagy-related protein (Fragment)
CATHA_23619	0	0	0.219247	0	0	hypothetical protein
CATHA_23620	0	0	0	0	0	hypothetical protein
CATHA_23632	21.1185	12.4933	22.1729	12.1302	0.718551	ATP-dependent Clp protease ATP-binding subunit ClpX (Fragment)
CATHA_23686	4.92041	7.41821	16.7607	5.53688	-0.660989	hypothetical protein
CATHA_23740	0.510826	0	0	0	3.56012	hypothetical protein
CATHA_23742	0.0567822	0.0794085	0.96097	0.0509805	-0.932371	hypothetical protein
CATHA_23746	7.71207	0.666931	6.05729	0.603215	3.47884	Retrovirus-related Pol polyprotein from transposon TNT 1-94
CATHA_23867	1.279	1.3286	2.37638	0.385428	-0.108054	hypothetical protein
CATHA_23872	2.10596	1.66219	2.00078	1.18493	0.261966	CCHC-type domain-containing protein (Fragment)
CATHA_23909	19.6636	17.6454	37.2702	16.6694	0.113478	50S ribosomal protein like
CATHA_24030	0	0.105491	0	0.0890496	-1.30994	hypothetical protein
CATHA_24031	0	0	0	0
CATHA_24102	0.958177	0.842617	6.30392	0.593135	0.12787	hypothetical protein
CATHA_24104	1.56845	0.926266	9.39497	0.0299058	0.734902	hypothetical protein
CATHA_2412	2.42785	1.64781	20.7986	3.10301	0.448682	hypothetical protein
CATHA_2413	12.932	10.8533	14649.2	287.67	0.176082	hypothetical protein
CATHA_24192	10.2489	16.7332	12.3786	7.7378	-0.76519	hypothetical protein
CATHA_24207	0.583005	0.615816	0.405237	0.484323	-0.213902	Gibberellin-regulated protein 10
CATHA_24230	0.606271	2.81668	0.160844	1.49974	-2.28484	hypothetical protein
CATHA_24291	2.7046	3.88904	44.4289	2.65337	-0.616667	hypothetical protein
CATHA_24296	0	0.157511	3.23351	0	-4.43923	hypothetical protein
CATHA_24334	0.550899	0.498919	0	0.134894	0.202796	hypothetical protein
CATHA_24335	7.55663	8.48606	17.2583	7.41978	-0.232719	hypothetical protein
CATHA_24373	4.19168	0.712261	0	2.61612	2.46777	hypothetical protein
CATHA_24384	2.25804	1.3598	0.231022	1.68325	0.653016	hypothetical protein
CATHA_24410	0	0.555436	0.505206	0.0852789	-3.9226	hypothetical protein
CATHA_24419	2.05844	2.04714	4.07022	1.44381	-0.138565	hypothetical protein
CATHA_24438	2.54793	2.6584	7.48089	3.91982	-0.0852508	hypothetical protein
CATHA_24451	263.506	476.512	258.29	264.268	-0.907871	hypothetical protein
CATHA_24556	0.217964	0	0.520634	0	3.64531	hypothetical protein
CATHA_24597	0	0	0	0.364271	0	hypothetical protein
CATHA_24635	0.23701	0.33766	0.937644	0	-0.782104	hypothetical protein
CATHA_24639	1.68941	1.30684	2.67444	0.92821	0.302959	Toll-Interleukin-Resistance domain family protein
CATHA_24683	0.373275	0.484099	0.0743073	0.0527871	-0.434046	hypothetical protein
CATHA_24758	4.16541	3.59193	0.442437	4.24765	0.143177	Extensin like
CATHA_24921	31.2123	29.3979	14.1152	28.6535	0.036898	pheromone-processing carboxypeptidase KEX1-like
CATHA_24923	10.6146	7.80565	13.4109	7.73866	0.405307	Craniofacial development protein 1
CATHA_24987	22.2916	19.7623	22.4779	23.1564	0.124518	glycine-rich RNA-binding protein RZ1C-like isoform X1
CATHA_25024	3.97781	1.14713	0.620119	1.771	1.76369	hypothetical protein
CATHA_25026	0.599582	0.698791	0.295705	0.663522	-0.215482	hypothetical protein
CATHA_25027	28.0095	38.2639	22.8429	32.9124	-0.489307	hypothetical protein
CATHA_2503	36.4814	18.3125	59.1446	31.4519	0.953374	ATPase inhibitor
CATHA_25054	0	0	0.170212	0.0959317	0	hypothetical protein
CATHA_25081	0.454412	0.221317	0	0.784154	0.943532	hypothetical protein
CATHA_25114	19.0413	9.33982	30.8838	11.6298	1.0146	hypothetical protein
CATHA_25126	0	0.406173	1.31843	1.06301	-3.57216	hypothetical protein
CATHA_25138	0.519753	1.71198	1.32939	1.24951	-1.70398	hypothetical protein
CATHA_25150	0.549659	0	0.354846	0.102508	3.85623	hypothetical protein
CATHA_25191	0.186523	0.200106	1.70539	0.603102	0.0881966	probable 2-oxoglutarate-dependent dioxygenase AOP1.2
CATHA_25199	9.47035	4.96334	4.0931	7.10692	0.875065	Chromatin modification-related protein Eaf7/MRGBP
CATHA_25216	1.27563	2.79141	8.58735	1.30715	-1.19995	probable membrane-associated kinase regulator 1
CATHA_25222	4.2158	1.61385	9.89254	1.47969	1.33331	Myosin heavy chain kinase B
CATHA_25229	0.230878	0.299917	3.91818	0.465008	-0.412236	hypothetical protein
CATHA_25247	0	0.39945	0	0	-3.08807	hypothetical protein
CATHA_25250	0.991952	1.02616	0	1.08866	-0.0738282	probable E3 ubiquitin-protein ligase RNF144A
CATHA_25253	1.34541	1.1492	0.12114	1.59946	0.161986	protein SENESCENCE-ASSOCIATED GENE 21, mitochondrial-like
CATHA_2528	0.584972	0.988758	1.01596	0.587342	-0.802258	Integrase catalytic domain-containing protein
CATHA_25333	103.388	71.7079	59.093	82.5276	0.485151	HR-like lesion-inducer
CATHA_25355	0.137033	0	1.70858	0	1.47915	hypothetical protein
CATHA_25363	0.238872	0.13906	3.17876	0	0.465196	hypothetical protein
CATHA_25369	0	0	0	0.390106	0	hypothetical protein
CATHA_25406	1.15362	0.0958694	0	0.523371	3.41064	hypothetical protein
CATHA_25411	0.0438503	0.116043	0.149578	0.228295	-1.23536	hypothetical protein
CATHA_25537	0.130005	0.217352	0.118953	0.193587	-0.818668	hypothetical protein
CATHA_25598	13.4082	21.6544	1.75524	17.6685	-0.742368	hypothetical protein
CATHA_25625	1.23245	0.634011	0.997345	0.321914	0.975361	hypothetical protein
CATHA_2567	0.867189	0.294054	4.82692	0.55891	1.53834	hypothetical protein
CATHA_25692	0.0797631	0.494871	2.50449	0.0769299	-3.05383	hypothetical protein
CATHA_25717	32.1284	27.3151	51.0376	25.797	0.189194	zinc finger protein GIS2
CATHA_25744	75.0263	59.6293	120.05	41.3405	0.280266	Reverse transcriptase Ty1/copia-type domain-containing protein
CATHA_25773	11.7719	8.2221	4.21401	11.9109	0.458358	Auxin-responsive protein SAUR24
CATHA_25812	40.2329	12.1153	9.35412	11.4845	1.65957	hypothetical protein
CATHA_25871	72.9546	65.4125	44.1716	65.3784	0.110487	E3 SUMO-protein ligase RanBP2 (Fragment)
CATHA_25872	0.0565359	0.0536964	0.270188	0.0545278	-0.348168	thionin-like protein 2
CATHA_25897	54.3463	17.6054	54.0187	26.4255	1.58511	F-box domain-containing protein (Fragment)
CATHA_25920	2.45373	1.35916	0.706545	1.54504	0.795955	Actin cytoskeleton-regulatory complex protein end3, putative isoform 1
CATHA_2593	22.9572	19.1267	22.1711	17.6944	0.20522	FAD-binding Berberine family protein
CATHA_25955	21.7909	16.6194	1.33797	14.9162	0.327483	Deoxyuridine 5'-triphosphate nucleotidohydrolase
CATHA_25956	44.5458	25.9653	8.04482	28.6091	0.74803	Deoxyuridine 5'-triphosphate nucleotidohydrolase
CATHA_26043	30.6633	27.4712	22.1678	26.6648	0.118836	Coiled-coil domain-containing protein 90B
CATHA_26109	9.48309	1.3283	0.429676	1.68765	2.72472	hypothetical protein
CATHA_26129	8.98479	7.09635	76.3356	6.77061	0.259324	Polcalcin Phl p 7-like
CATHA_26130	1.28598	1.29525	0.642336	1.51033	-0.0957807	Calcium-binding EF-hand
CATHA_2615	7.74146	6.26498	12.2705	5.50524	0.256937	hypothetical protein
CATHA_26186	445.393	346.863	284.358	427.434	0.312626	Ubiquitin
CATHA_26247	1.73165	2.19368	5.1919	1.77742	-0.400942	hypothetical protein
CATHA_26260	9.99311	13.125	16.3208	12.2687	-0.437162	Putative Phosphatidylinositol-glycan biosynthesis class X protein
CATHA_26264	0.227691	0	0.577893	0	3.10058	hypothetical protein
CATHA_26289	0.552725	0.379424	0	0.0367005	0.512539	hypothetical protein
CATHA_26324	0	0	0.802839	0	0	hypothetical protein
CATHA_26355	2.13105	0.871692	1.94476	0.985942	1.31324	hypothetical protein
CATHA_26461	15.5002	21.1422	10.0942	17.9592	-0.512581	Myosin heavy chain kinase B
CATHA_26509	0.23742	0	0	0	2.77804	Zinc finger, CCHC-type
CATHA_26514	0.99558	0.291423	4.71124	0.873763	1.64694	hypothetical protein
CATHA_26515	1.09403	1.35559	8.46619	2.10758	-0.400524	hypothetical protein
CATHA_26636	7.08718	0.882007	6.5253	1.00862	2.95733	Cyclin-dependent protein kinase
CATHA_26639	0.251312	0.191213	0.26542	0	0.365333	protein POOR HOMOLOGOUS SYNAPSIS 1
CATHA_26648	0.401119	1.55429	1.09003	2.08762	-2.05774	hypothetical protein
CATHA_26650	0.0931366	1.23894	1.15332	2.6192	-3.54504	high affinity nitrate transporter 2.5-like
CATHA_26666	10.4051	16.3423	9.00118	14.7845	-0.707844	hypothetical protein
CATHA_26675	0.744995	1.00967	0.243177	0.325043	-0.504579	Putative Type 2 DNA topoisomerase 6 subunit B-like protein
CATHA_2668	32.1578	13.031	22.6626	14.8143	1.23179	Membrane-associated kinase regulator
CATHA_26707	51.9234	50.3708	16.0549	52.7322	-0.00583223	Serine/arginine-rich splicing factor 7
CATHA_26744	18.286	15.4009	17.3148	15.8447	0.203238	RNase H domain-containing protein
CATHA_26760	1.77917	1.24042	3.70201	1.40765	0.410891	Putative E3 ubiquitin ligase complex SCF subunit sconB-like
CATHA_26762	1195.5	505.003	16.4396	611.726	1.17435	Alpha-N-acetylglucosaminidase family / NAGLU family isoform 1
CATHA_26763	77.6955	20.5886	0	17.1216	1.86349	hypothetical protein
CATHA_26823	17.1016	14.8957	6.74467	10.7979	0.138694	hypothetical protein
CATHA_26898	5.01507	3.59071	2.71476	2.51186	0.425471	hypothetical protein
CATHA_26900	1.12255	0.586928	2.05043	0.265402	0.875705	Reverse transcriptase Ty1/copia-type domain-containing protein
CATHA_26912	0	0.166986	8.13266	0.320954	-2.21243	Transmembrane protein
CATHA_26930	41.6637	27.1255	64.6796	19.3367	0.563607	Toll-Interleukin-Resistance domain family protein
CATHA_26944	1.1972	0.133496	0.832815	0.116873	3.14263	hypothetical protein
CATHA_26972	0.60071	0.768746	4.14897	0.943855	-0.290812	hypothetical protein
CATHA_26997	2.05196	10.6347	6.3012	7.04713	-2.45377	CLAVATA3/ESR (CLE)-related protein 9
CATHA_27013	1.68892	0.875354	0	0.393147	0.926016	Trihelix transcription factor GT-3b
CATHA_2704	9.67839	10.4957	20.4722	8.15272	-0.143843	hypothetical protein
CATHA_27075	0	0	0.115733	0	0	hypothetical protein
CATHA_27095	13.2529	10.9445	16.6944	8.10153	0.230958	probable plastid-lipid-associated protein 4, chloroplastic
CATHA_27096	18.4624	16.2794	20.8284	16.225	0.13499	Patatin
CATHA_27103	1.89309	0.79065	8.24067	0.45224	1.17022	hypothetical protein
CATHA_27133	132.975	124.366	275.328	142.744	0.0433583	hypothetical protein
CATHA_2719	2.77285	2.55822	12.8939	2.89511	0.0899583	Putative NAD(P)H-dependent oxidoreductase 2
CATHA_27240	1.07114	1.39073	0	0.310113	-0.434435	hypothetical protein
CATHA_2732	4.82005	0.741132	0.0905113	2.43765	2.6325	CLAVATA3/ESR (CLE)-related protein 13
CATHA_27340	3.56391	3.17948	0	3.11653	0.121613	CCHC-type domain-containing protein
CATHA_27369	4.55842	4.12411	3.78931	5.65072	0.0863764	hypothetical protein
CATHA_27376	1.856	3.04196	8.4912	4.57177	-0.729457	Oxysterol-binding protein 5
CATHA_2738	27.7833	46.0565	10.7927	47.9967	-0.772513	Zinc finger BED domain-containing protein DAYSLEEPER
CATHA_27413	0.286187	0	0.210974	0	2.86217	hypothetical protein
CATHA_27502	0.374597	0	0	0	3.08277	hypothetical protein
CATHA_27595	0	0	0	0	0	hypothetical protein
CATHA_27622	0.23701	0	0	0	1.92687	hypothetical protein
CATHA_27696	2.18146	0.600973	2.65882	0.584174	1.78988	formin-like protein 20
CATHA_2777	0.147335	0.529123	0.864644	0.391955	-1.98781	Late secretory pathway protein AVL9-like
CATHA_27774	1.90805	1.92556	8.40679	2.583	-0.0785844	nuclear intron maturase 4, mitochondrial
CATHA_27870	3.95875	1.92507	2.85669	2.14707	0.994201	17.7 kDa class I heat shock protein-like
CATHA_2788	6.65878	3.81118	3.35891	3.56463	0.748742	hypothetical protein
CATHA_2791	5.62522	4.45826	1.38879	2.41817	0.289888	hypothetical protein
CATHA_27927	341.811	689.522	280.94	360.046	-1.05616	hypothetical protein
CATHA_27976	0.132417	0.105346	3.61294	0.0966487	0.197101	GATA zinc finger domain-containing protein 16-like
CATHA_27994	16.1439	20.0156	11.3198	20.4346	-0.364304	ATPase family AAA domain-containing protein
CATHA_28005	0.823325	1.26819	0	1.12186	-0.73832	Transcription factor bHLH30 like
CATHA_28023	4.76546	5.06512	5.94268	4.09413	-0.105652	hypothetical protein
CATHA_2803	0	0.805861	0	0.196549	-3.81085	hypothetical protein
CATHA_2804	0.0737068	0	0	0	0.613626	hypothetical protein
CATHA_28176	0	0	2.70294	0	0	Ankyrin repeat and KH domain-containing protein
CATHA_28210	74.9212	59.9859	130.755	71.1807	0.269597	hypothetical protein
CATHA_28211	22.9137	17.1577	63.5338	14.2526	0.3568	acyl-CoA-binding domain-containing protein 3-like
CATHA_28250	319.193	356.149	0	328.623	-0.21509	hypothetical protein
CATHA_28253	2.65752	0.561232	0	2.80292	2.21264	hypothetical protein
CATHA_2828	0.850763	0.403164	0	0.109349	1.07935	Zf-CCHC domain-containing protein/UBN2 domain-containing protein (Fragment)
CATHA_28289	2.63819	0	0.588456	0	5.58093	hypothetical protein
CATHA_28351	0	0	11.6443	0	0	hypothetical protein
CATHA_28368	4.34023	3.74562	2434.27	43.1744	0.109919	hypothetical protein
CATHA_28384	0.590156	1.58636	0.712658	1.16808	-1.50263	hypothetical protein
CATHA_28420	0.788743	1.86079	0.277892	1.85121	-1.28873	hypothetical protein
CATHA_2848	1.68049	1.43149	1.04008	0.822034	0.160836	hypothetical protein
CATHA_28571	0	0	0.70219	0	0	transcription factor bHLH75
CATHA_28608	11.3831	4.58055	0.558474	6.67383	1.24864	hypothetical protein
CATHA_28619	1.97405	1.25103	26.076	1.0557	0.557348	hypothetical protein
CATHA_28674	2.52299	5.00533	4.27533	4.26758	-1.03509	hypothetical protein
CATHA_28678	0.0478198	0	0	0	0.613626	hypothetical protein
CATHA_28679	1.58113	0.892324	0	1.64731	0.831554	hypothetical protein
CATHA_28720	4.45396	4.71117	18.3468	3.29072	-0.100311	Reverse transcriptase Ty1/copia-type domain-containing protein (Fragment)
CATHA_28721	9.34971	7.70984	44.3316	10.683	0.253593	hypothetical protein
CATHA_28726	2.62607	4.45243	5.64707	3.54724	-0.80765	hypothetical protein
CATHA_28750	0.173801	0.139844	0.874151	0	0.45454	zinc finger MYM-type protein 1-like
CATHA_28761	6.32907	4.97642	6.78866	3.47464	0.298814	Toll-Interleukin-Resistance domain family protein
CATHA_28762	52.2734	54.7698	91.695	42.3749	-0.139144	hypothetical protein
CATHA_28801	0.047484	0	0.408318	0	0.613627	PGG domain-containing protein
CATHA_28802	0	0.03396	0	0	-1.30996	hypothetical protein
CATHA_28810	6.8873	3.27279	29.6757	3.67946	1.02429	hypothetical protein
CATHA_28816	5.66571	30.3062	91.9062	27.8934	-2.49725	Boron transporter 4-like protein (Fragment)
CATHA_28830	8.91044	8.84725	12.5517	12.9219	-0.0139462	PK-LRR-TM resistance protein
CATHA_28874	665.403	668.869	416.621	754.151	-0.0656777	hypothetical protein
CATHA_28894	23.8206	16.1473	22.8933	20.6657	0.50875	hypothetical protein
CATHA_28928	3.79271	7.63806	1.09306	11.2632	-1.07311	hypothetical protein
CATHA_28944	0.487633	0	7.19946	0.437509	4.98989	hypothetical protein
CATHA_28959	2.45899	2.26888	3.22831	2.57253	0.0385478	Putative 2',3'-cyclic-nucleotide 3'-phosphodiesterase
CATHA_28996	27.5925	35.8917	13.3229	45.717	-0.439579	hypothetical protein
CATHA_29034	11.5176	15.1296	23.8699	19.0478	-0.44808	ethylene-responsive transcription factor ERF118-like
CATHA_29041	6.25556	8.72982	1.26877	7.30471	-0.533235	Protein NEGATIVE REGULATOR OF RESISTANCE
CATHA_29081	1.39469	1.30935	0.36152	0.651442	0.0435167	hypothetical protein
CATHA_29087	1.66863	1.14175	3.412	0.95772	0.550981	hypothetical protein
CATHA_29107	4.66506	5.10769	6.91126	6.08231	-0.177389	ATPase WRNIP1
CATHA_29134	1.22515	1.31393	2.00536	0.367673	-0.116574	Transposon Ty3-I Gag-Pol polyprotein (Fragment)
CATHA_29263	0	0.132504	2.48233	0	-1.30996	hypothetical protein
CATHA_29267	0.685838	0.742653	9.47041	0.564344	-0.0851445	hypothetical protein
CATHA_29272	4.86698	3.69774	8.24655	1.55587	0.36021	hypothetical protein
CATHA_29281	0.104348	0	0	1.35191	0.613618	transcription factor PRE3-like
CATHA_2930	0.244688	0.215682	2.11943	0.509851	0.1687	hypothetical protein
CATHA_29314	0	0	0.250191	0	0	hypothetical protein
CATHA_29322	0.346123	0.239834	0.698939	0.228156	0.693005	zinc finger MYM-type protein 1-like
CATHA_29330	1.41019	0.702154	1.76564	0.557958	1.00548	RNA-directed DNA polymerase
CATHA_29373	1.34253	0.0390961	0.447733	0	5.02763	hypothetical protein
CATHA_2939	3.62176	4.41489	8.62368	5.71589	-0.341841	hypothetical protein
CATHA_29428	670.113	357.043	250.022	456.618	0.873474	Oxidative stress 3
CATHA_29430	0.710415	0	0	0	3.62495	hypothetical protein
CATHA_2944	0.103574	0	0.261805	0	1.62124	hypothetical protein
CATHA_29445	0	0.05098	0	0	-1.30996	Putative ubiquitin-protein ligase
CATHA_2952	2.2027	1.33896	0	1.2698	0.591586	hypothetical protein
CATHA_29522	22.9388	40.4657	0.473532	47.3952	-0.911517	hypothetical protein
CATHA_29525	74.8479	0.844114	27.5772	1.32621	6.37748	Ankyrin repeat domain-containing protein 13C-B
CATHA_2968	0.109768	0	0.423192	0.251035	0.613627	RNA-directed DNA polymerase homolog
CATHA_29692	0.252311	0.717438	0	0.528645	-1.54874	Phorbol-ester/DAG-type domain-containing protein
CATHA_29746	22.7343	17.4928	28.301	28.6618	0.322995	hypothetical protein
CATHA_29760	3.78465	5.2134	4.04672	7.20555	-0.483101	HAT and BED zinc finger domain-containing protein, putative
CATHA_29817	0.0437023	0	0	0	0.613627	hypothetical protein
CATHA_29818	0	0	0	0	0	hypothetical protein
CATHA_29846	8.75701	6.58829	0.71286	7.99681	0.344441	hypothetical protein
CATHA_29860	14.0343	12.0417	32.4332	11.0179	0.14839	Putative signal peptidase complex subunit 2
CATHA_29961	23.9303	22.1399	388.589	17.9831	0.0411008	hypothetical protein
CATHA_29972	0.0428332	0.0960169	0.103239	0	-0.99896	hypothetical protein
CATHA_30035	12.1073	12.5963	21.7125	14.0595	-0.114501	hypothetical protein
CATHA_30051	26.6649	27.3801	13.4807	24.6725	-0.0920597	leukocyte receptor cluster member 1 homolog
CATHA_30086	0	0	0	0
CATHA_30115	2.13191	2.48471	8.95108	2.24624	-0.290889	Zinc finger, BED-type domain containing protein
CATHA_30137	5.13436	8.75151	5.38757	8.86012	-0.828526	hypothetical protein
CATHA_30139	78.6091	48.4809	65.0244	49.1267	0.646667	RNA polymerase II transcription factor B subunit 5 isoform X2
CATHA_30145	0.0644414	0	0	0.0621524	0.613627	Putative copia-type protein (Fragment)
CATHA_30148	0.145713	0	11.0267	0.198004	2.05155	Protein little zipper 1
CATHA_30192	0.189079	1.97101	0.381192	2.00575	-3.62471	TopA
CATHA_30229	26.0041	17.8223	10.8428	17.2607	0.462553	hypothetical protein
CATHA_30308	0.28664	0	0	0	2.45959	hypothetical protein
CATHA_30315	3.62726	0.207335	0	0.271026	4.02612	hypothetical protein
CATHA_30319	2.56847	1.49182	0.761111	2.38726	0.687446	hypothetical protein
CATHA_30327	0	0	0	0
CATHA_30328	0	0.273642	0	0	-2.81355	hypothetical protein
CATHA_30346	0.128866	0	0.12321	0	1.35501	hypothetical protein
CATHA_30348	4.14661	2.4098	3.28295	1.15074	0.731981	hypothetical protein
CATHA_30368	0	0	0	0.296117	0	Putative transcription factor interactor and regulator CCHC(Zn) family
CATHA_30376	3.59588	2.60023	6.71383	2.06229	0.429656	hypothetical protein
CATHA_30391	3.72469	1.19231	0	0.728611	1.60254	Serine/threonine-protein phosphatase 7 long form isoform X1
CATHA_30395	0	0	0.223932	0.0854445	0	UBN2 domain-containing protein (Fragment)
CATHA_30411	0.0830678	3.08728	1.60719	1.42912	-5.05396	hypothetical protein
CATHA_3043	0	0.162475	0.228819	0.132202	-2.16493	RNA-directed DNA polymerase (Fragment)
CATHA_30448	1.09005	0.226114	0.381366	0.0440675	2.1606	hypothetical protein
CATHA_30492	1.23651	2.23634	2.10545	1.73738	-0.926043	Serine/threonine-protein kinase UCNL
CATHA_30499	0.135787	0.121856	0	0.564043	-0.348168	hypothetical protein
CATHA_30606	22.9085	16.3809	17.3614	20.0651	0.43156	KAT8 regulatory NSL complex subunit 2
CATHA_30631	6.53347	3.67588	0.155845	3.30129	0.804486	hypothetical protein
CATHA_3064	0	0.221652	0	0	-2.30701	hypothetical protein
CATHA_30658	16.3533	20.3728	5.44876	26.8793	-0.357119	Putative leucine-rich repeat-containing protein
CATHA_30660	5.14888	8.54869	14.1982	5.1078	-0.767081	hypothetical protein
CATHA_30704	18.5968	19.9922	10.8851	18.6431	-0.145952	Peptidase C37 domain-containing protein
CATHA_3078	1.05285	1.46206	1.75223	1.55626	-0.541887	hypothetical protein
CATHA_30878	1.38563	0.2032	56.129	2.41595	2.62079	hypothetical protein
CATHA_30960	0	0	0	0.345233	0	hypothetical protein
CATHA_3098	10.5954	5.49714	0.932005	10.7734	0.881428	hypothetical protein
CATHA_31030	1.17708	3.8894	0.510686	3.40191	-1.78981	hypothetical protein
CATHA_31033	4.59463	4.45581	33.6652	4.70654	-0.00712232	Mini-ribonuclease
CATHA_31065	0	0	0	0.0785731	0	hypothetical protein
CATHA_31103	1.64203	1.09923	0.207047	2.86089	0.465113	hypothetical protein
CATHA_31124	22.16	9.65145	0	11.8865	1.15549	Myosin heavy chain kinase B
CATHA_3114	0.0995102	2.30617	4.0194	1.4386	-4.58162	hypothetical protein
CATHA_31170	21.5372	9.32409	12.8162	8.18207	1.14332	hypothetical protein
CATHA_31280	0	0.209088	0.714744	0.191209	-4.80893	Pentatricopeptide repeat-containing protein
CATHA_31287	3.36438	1.92582	6.16955	5.60158	0.860341	hypothetical protein
CATHA_31376	2.48569	1.17151	4.30471	1.96264	1.02585	hypothetical protein
CATHA_31433	0.0315673	0	0.87771	0	0.613627	hypothetical protein
CATHA_31437	0.302283	0.114313	1.17797	0.820115	1.47063	hypothetical protein
CATHA_31450	0	0.65247	0	0	-3.4622	hypothetical protein
CATHA_31470	2.11341	1.57645	0.490027	1.45783	0.362485	hypothetical protein
CATHA_31524	8.94198	7.88496	8.58025	7.21977	0.156234	BED-type domain-containing protein
CATHA_31528	5.14592	4.76032	5.00743	1.44173	0.0633281	hypothetical protein
CATHA_31628	7.00979	7.45597	0.215356	5.23245	-0.16608	hypothetical protein
CATHA_31714	0	0.101095	0.569506	0	-1.30994	hypothetical protein
CATHA_31720	8.34594	14.0757	6.44999	9.62767	-0.807415	hypothetical protein
CATHA_31735	0.299179	0.483357	1.68484	0.650188	-0.909158	hypothetical protein
CATHA_31776	0.703095	0	0.845122	0	3.52517	hypothetical protein
CATHA_31873	12.1917	11.855	9.71701	10.8285	-0.00370957	hypothetical protein
CATHA_31886	4.52644	16.8655	10.6292	22.4446	-1.93924	ABC transporter C family member 2
CATHA_31925	2.80443	1.95499	4.52994	2.39473	0.495851	hypothetical protein
CATHA_32011	0.646196	0.191028	2.88841	0.127412	1.61703	hypothetical protein
CATHA_3203	4.35533	4.63331	15.6655	3.05629	-0.140392	F-box domain-containing protein
CATHA_3206	1.21545	0.780111	0	0.444879	0.557265	hypothetical protein
CATHA_3207	0.547122	0.536841	0	0.386383	-0.0355828	hypothetical protein
CATHA_32227	3.51439	8.3826	21.6568	5.59342	-1.33416	5'-nucleotidase domain-containing protein 4
CATHA_32228	3.44493	4.02447	26.7578	1.36293	-0.311183	protein TRIGALACTOSYLDIACYLGLYCEROL 4, chloroplastic
CATHA_32229	14.9421	13.5067	8.93687	13.6902	0.0980345	MuDR family transposase
CATHA_32274	6.17102	6.59191	11.0745	7.18265	-0.13714	Nuclear export mediator factor Nemf
CATHA_32460	0	0	1.13105	0	0	hypothetical protein
CATHA_32466	0	0	1.1545	0.0445384	0	hypothetical protein
CATHA_32524	6.91204	5.73806	5.00518	5.22586	0.198963	CCHC-type domain-containing protein
CATHA_32569	13.0549	13.6033	14.6273	15.4551	-0.108418	Putative methyltransferase, chloroplastic
CATHA_32574	0.443501	0.101051	2.37165	0.252873	1.96157	RNA-directed RNA polymerase
CATHA_32589	0.615296	0.253619	2.51983	0.0766619	1.25298	hypothetical protein
CATHA_32633	0	0	0.419945	0	0	hypothetical protein
CATHA_32641	1.06745	2.1065	6.66355	0.667583	-0.950534	hypothetical protein
CATHA_32665	0.0489522	0.332334	5.70435	1.05634	-2.51129	Knot1 domain-containing protein
CATHA_32671	200.432	161.545	11.4488	179.405	0.254622	hypothetical protein
CATHA_3274	37.3807	45.8042	51.1909	30.8198	-0.331438	Integrase catalytic domain-containing protein
CATHA_32752	0.303968	0.339601	0.359823	0.288765	-0.166952	hypothetical protein
CATHA_32900	0	0	0	0.279958	0	hypothetical protein
CATHA_32911	10.6704	9.40258	9.13903	10.0999	0.135738	hypothetical protein
CATHA_32913	3.17553	1.88273	6.34075	3.11376	0.73687	hypothetical protein
CATHA_33045	13.3599	17.9397	7.61617	18.4386	-0.485318	VASCULAR-RELATED NAC-DOMAIN 6
CATHA_33046	2.01039	1.10859	0.565507	0.862743	0.823585	ADF-H domain-containing protein
CATHA_33105	23.7344	19.7995	73.7717	27.7007	0.231846	hypothetical protein
CATHA_33132	227.896	199.415	69.1423	204.696	0.13459	hypothetical protein
CATHA_33135	0.65415	1.95255	4.25011	1.18168	-1.68268	hypothetical protein
CATHA_332	13.5487	16.8475	40.7278	22.166	-0.364976	hypothetical protein
CATHA_33299	0.161337	0.202659	2.62409	0.344972	-0.428308	hypothetical protein
CATHA_33311	3.13516	1.25895	4.09338	1.67091	1.24301	hypothetical protein
CATHA_33380	0.170796	1.24225	1.10107	1.09689	-2.77413	Zinc finger, CCHC-type
CATHA_33391	4.81248	4.67721	14.4939	4.99088	-0.0100672	hypothetical protein
CATHA_33429	0	0	0.367073	0	0	hypothetical protein
CATHA_33464	11.5639	29.504	180.372	22.598	-1.44753	RNA helicase
CATHA_33475	6.00109	6.8884	6.31221	3.09406	-0.275584	hypothetical protein
CATHA_3352	0.284287	0.730119	8.51961	0.46364	-1.4224	Pentatricopeptide repeat-containing protein
CATHA_33540	8.07658	8.12906	12.8325	12.5554	-0.0509507	hypothetical protein
CATHA_33541	10.6747	11.1356	7.41629	10.2132	-0.0989168	HAT transposon superfamily
CATHA_33548	0	0.0775187	0.618918	0.0732788	-1.30996	hypothetical protein
CATHA_33597	13.0376	22.2845	158.269	22.0586	-0.851151	Putative RNA polymerase sigma factor sigA-like
CATHA_33604	0.701196	1.66205	5.34881	2.1742	-1.30709	Protein dimerization
CATHA_33631	9.31093	13.135	7.48154	10.5584	-0.541233	hypothetical protein
CATHA_33636	0	0.0689286	0	0	-1.30996	hypothetical protein
CATHA_33742	0.0570029	0.0819149	0.109003	0	-0.348167	hypothetical protein
CATHA_33801	1.75423	0.765806	6.32784	2.21379	1.15602	hypothetical protein
CATHA_33847	53.6039	54.0635	18.6107	49.6345	-0.0603364	hypothetical protein
CATHA_33868	3.55366	2.21571	0.115095	4.2347	0.620649	hypothetical protein
CATHA_33869	0.419469	0.856202	1.89588	0.783842	-1.08156	hypothetical protein
CATHA_33882	3.02716	3.38481	11.5224	2.99694	-0.202012	hypothetical protein
CATHA_33886	0	0	1.61353	0	0	hypothetical protein
CATHA_33903	0.43343	0.0729511	0.0485375	0.243656	2.39432	hypothetical protein
CATHA_33958	22.7581	87.4343	181.527	74.3597	-2.0096	Photosystem II stability/assembly factor HCF136, chloroplastic
CATHA_3396	0.135384	0.250079	0	0.440818	-1.23811	Retrotransposon protein, putative, Ty1-copia subclass (Fragment)
CATHA_3400	0.313751	1.00447	30.497	0.571979	-1.80623	hypothetical protein
CATHA_34003	1.13672	0.863735	0.0558651	0.404081	0.354584	hypothetical protein
CATHA_3406	1.70919	0.647622	0.203037	0.701641	1.40953	hypothetical protein
CATHA_34108	0.230039	2.02051	2.02206	1.03409	-3.48799	hypothetical protein
CATHA_34112	0.362002	0.464715	0	0.531418	-0.372312	hypothetical protein
CATHA_34138	0.19904	0.205194	1.55814	0.815665	0.0806676	hypothetical protein
CATHA_34154	0.0466789	0.407454	0	0.515712	-2.80122	hypothetical protein
CATHA_34276	0.226802	0	186.405	1.28803	3.68304	GDSL esterase/lipase
CATHA_3429	0	0.219078	0	0	-2.22526	hypothetical protein
CATHA_34441	12.2886	8.12515	7.94663	8.88651	0.534937	serine/arginine-rich SC35-like splicing factor SCL28
CATHA_34442	7.43542	5.88199	18.6702	7.85672	0.279115	hypothetical protein
CATHA_34459	7.11072	5.85645	11.6789	5.56347	0.258691	hypothetical protein
CATHA_34460	3.91391	1.07165	1.04188	1.18542	1.7632	hypothetical protein
CATHA_34523	0.907666	1.02392	0.598706	1.33375	-0.226145	hypothetical protein
CATHA_34531	0.18498	0.058827	0.208852	0.0294273	1.5064	hypothetical protein
CATHA_34566	0.08246	0.355067	0	0	-1.85028	Retrovirus-related Pol polyprotein from transposon 17.6 (Fragment)
CATHA_34570	1.7036	3.29472	1.71313	2.1893	-1.0166	hypothetical protein
CATHA_34624	5.8112	4.61115	8.09901	3.85894	0.264106	hypothetical protein
CATHA_34690	0.600292	0.863789	0.0766672	0.373975	-0.541731	hypothetical protein
CATHA_34759	0.184746	0.118396	0.397161	0.646348	0.519362	hypothetical protein
CATHA_34767	0.239212	0	0	0.103783	2.06343	hypothetical protein
CATHA_34804	8.52755	11.3771	22.7413	12.391	-0.426675	hypothetical protein
CATHA_34892	12.2639	11.9375	12.3614	6.54578	-0.0117259	YnbB
CATHA_34893	929.221	559.102	171.221	476.769	0.674509	Transmembrane protein like
CATHA_34896	0.627103	1.82113	4.02327	1.26643	-1.57098	Serine/threonine-protein phosphatase 7 long form-like
CATHA_34972	0	0	0.311689	0	0	hypothetical protein
CATHA_34997	3.64758	1.7011	1.27881	2.15121	1.10348	hypothetical protein
CATHA_35008	0	0	0.539406	0.0766377	0	hypothetical protein
CATHA_35013	2.23231	1.01762	3.58024	0.170877	1.08512	probable xyloglucan endotransglucosylase/hydrolase protein 26
CATHA_35033	0	0.0449313	0	0	-1.30996	hypothetical protein
CATHA_35034	0	0	0	0	0	PMD domain-containing protein
CATHA_35044	39.5813	26.2902	48.1031	23.2045	0.526608	Dynein light chain
CATHA_35077	2.68875	1.88736	3.2019	3.16955	0.47907	hypothetical protein
CATHA_35083	10.0762	5.39784	6.79348	3.61453	0.844248	hypothetical protein
CATHA_35125	0.176968	0.344851	3.45865	0.100545	-1.00078	hypothetical protein
CATHA_35130	2.20509	2.15725	0.616156	0.768501	-0.000463548	hypothetical protein
CATHA_35131	3.18492	2.17249	1.04772	1.69704	0.502135	hypothetical protein
CATHA_35147	0	0.505046	0	0.770225	-3.63131	hypothetical protein
CATHA_3524	7.95379	7.57809	5.39122	9.27265	0.0279851	zinc finger BED domain-containing protein RICESLEEPER 1-like
CATHA_35265	0.673048	2.56191	0.115279	2.5853	-1.94911	probable ADP-ribosylation factor GTPase-activating protein AGD14
CATHA_35300	15.274	14.7272	27.0094	12.7166	-0.022741	photosynthetic NDH subunit of subcomplex B 3, chloroplastic
CATHA_35359	0.109413	0	0	0.480763	0.613627	hypothetical protein
CATHA_35432	5.18563	8.40211	19.6445	7.08841	-0.761206	chaperone protein ClpB3, chloroplastic
CATHA_35433	5.06598	3.78897	4.87312	3.58493	0.377551	chaperone protein ClpB3, chloroplastic
CATHA_35536	0.0513029	0.805456	1.54405	0.303323	-3.86094	hypothetical protein
CATHA_35598	179.064	152.105	26.2013	197.962	0.218267	hypothetical protein
CATHA_35679	2.46559	1.60816	4.44459	2.1394	0.586964	Cytochrome c oxidase subunit 5C
CATHA_35694	3.28607	1.80655	3.05814	1.06957	0.83874	hypothetical protein
CATHA_35704	40.9285	0.384548	0.721113	0.845284	6.60419	LOB domain-containing protein
CATHA_35843	3.08413	4.32755	1.19911	2.50957	-0.582561	hypothetical protein
CATHA_35846	0	0.635292	1.64548	0	-4.70524	hypothetical protein
CATHA_35854	0.0392211	0.100541	1.03825	0.358789	-1.24765	hypothetical protein
CATHA_35889	7.64809	4.07531	4.90631	4.90316	0.843675	hypothetical protein
CATHA_35934	1.3016	0.309647	14.0094	0.431942	1.99495	hypothetical protein
CATHA_35962	0.289266	0.271771	0	0.219757	0.152634	hypothetical protein
CATHA_35983	0.108812	0.346342	3.07983	0.112227	-1.93625	hypothetical protein
CATHA_35989	0.280321	0	0	0	2.94129	hypothetical protein
CATHA_35990	3.74546	0.523347	2.52115	1.53937	2.84213	hypothetical protein
CATHA_360	36.3081	34.8071	19.0639	25.9726	0.00136345	Serine/arginine-rich splicing factor RS2Z32
CATHA_36005	1.5696	0.902827	14.4648	0.891771	0.727442	hypothetical protein
CATHA_36036	4.40592	3.24431	29.5611	2.50542	0.390569	hypothetical protein
CATHA_36117	0.13624	0.538349	0	0	-1.99903	hypothetical protein
CATHA_36199	0.732777	0.646301	0	0.0755772	0.247276	hypothetical protein
CATHA_36232	33.0485	14.2908	4.29606	12.3008	1.12713	hypothetical protein
CATHA_36299	0	0.172463	0.446441	0	-2.81611	hypothetical protein
CATHA_36301	109.309	111.172	33.6889	121.609	-0.0674581	DNA damage-inducible protein 1
CATHA_3635	5.78415	4.41702	2.9604	2.45715	0.328087	Poly (Gag pol) of Ty Copia retrotransposon
CATHA_3636	1.66285	0.403969	0.506233	0.556875	2.00336	hypothetical protein
CATHA_36432	0.580433	0.225238	1.27705	0.659893	1.29678	ATP-citrate synthase beta chain protein 1 (Fragment)
CATHA_36433	0.0364626	0.206702	5.23811	0.950876	-2.25564	hypothetical protein
CATHA_36438	0.111604	0.609089	0	1.02762	-2.52868	Embryonic abundant protein 1
CATHA_36467	0.481547	0.580248	0.970302	0.319797	-0.296709	putative disease resistance protein RGA3
CATHA_36469	0.373928	0.671304	0.108977	0.42902	-0.933443	hypothetical protein
CATHA_36504	0.758241	0.792985	0.312873	0.995357	-0.120233	hypothetical protein
CATHA_36521	105.423	26.8333	1.11514	36.0447	1.91347	hypothetical protein
CATHA_36536	4.09174	6.05887	1.36054	4.71931	-0.603403	hypothetical protein
CATHA_36560	32.9361	22.0661	79.3844	24.1058	0.504868	hypothetical protein
CATHA_36563	0	0	0.838274	0	0	hypothetical protein
CATHA_36711	9.97508	18.3556	6.24826	15.2088	-0.938395	hypothetical protein
CATHA_36712	15.5596	21.2906	9.17655	15.9711	-0.491749	hypothetical protein
CATHA_36740	0.102362	0.385266	0.148615	0.28122	-2.10171	hypothetical protein
CATHA_36759	3749.86	4462.66	3063.06	5627.07	-0.3085	Regulator of rDNA transcription protein 15
CATHA_36784	1.16928	1.17711	0.828027	2.2358	-0.0743524	hypothetical protein
CATHA_36818	9.37281	5.61231	16.9727	6.66656	0.669805	angio-associated migratory cell protein-like
CATHA_36946	0.986746	1.16793	0	0.381641	-0.221566	hypothetical protein
CATHA_37004	10.4718	10.3936	17.6242	12.1202	-0.0452714	hypothetical protein
CATHA_37005	22.1557	20.043	46.977	21.924	0.0996444	Enhancer of rudimentary homolog
CATHA_37017	32.775	27.5527	57.9308	18.2669	0.188942	Reverse transcriptase Ty1/copia-type domain-containing protein
CATHA_37070	0	0	0	0
CATHA_37071	0.253382	0.357153	0	0.180582	-0.568757	hypothetical protein
CATHA_37115	1.08002	2.35114	0.950484	2.65485	-1.15789	hypothetical protein
CATHA_3716	336.016	759.99	412.325	493.283	-1.22954	hypothetical protein
CATHA_37160	0	0.484048	0	0	-3.22881	hypothetical protein
CATHA_37162	2.02906	2.68685	3.56134	1.89779	-0.468017	Retrovirus-related Pol polyprotein from transposon TNT 1-94
CATHA_37188	0.213952	0.328997	6.67761	0.530183	-0.61733	Pentatricopeptide repeat-containing protein
CATHA_3720	0.0630757	0.548084	0	0.234943	-3.03453	hypothetical protein
CATHA_37205	0	0	0	0	0	hypothetical protein
CATHA_37214	2.20552	5.53595	8.10267	6.53281	-1.40048	hypothetical protein
CATHA_37217	6.76649	12.5409	5.51537	6.06774	-0.965027	hypothetical protein
CATHA_37249	0.456854	0.375593	56.0048	0.193019	0.228217	Retrovirus-related Pol polyprotein from transposon RE2
CATHA_37279	9.28404	5.50412	18.9838	5.12257	0.700357	hypothetical protein
CATHA_37287	4.11916	3.01414	7.45682	3.60661	0.361335	hypothetical protein
CATHA_37303	0.0377877	0	0.254415	0	0.613627	Reverse transcriptase Ty1/copia-type domain-containing protein
CATHA_37362	9.13793	10.7589	7.18912	10.4876	-0.27212	hypothetical protein
CATHA_37426	0.134177	0.918193	1.95213	0.519933	-2.95403	hypothetical protein
CATHA_37443	9.52788	0.348271	5.71488	0.0979972	4.85988	Reverse transcriptase Ty1/copia-type domain-containing protein
CATHA_37462	0.236679	0.25077	0.417816	0.357958	-0.312629	hypothetical protein
CATHA_37492	5.6189	3.68604	10.5359	3.43475	0.553442	hypothetical protein
CATHA_37518	0.0555149	0.0672309	0.333372	0	-0.348168	hypothetical protein
CATHA_37519	0.0799856	0	0.345737	0	0.613627	hypothetical protein
CATHA_37543	5.2192	5.06469	0.2698	4.9383	-0.00157984	TIMELESS-interacting protein-like
CATHA_37546	0.0458484	0.416674	0.963305	0.267504	-3.12589	Telomerase reverse transcriptase
CATHA_37610	0.255445	0.243184	1.69119	0.34889	0.127856	hypothetical protein
CATHA_37616	4.65261	3.07212	9.075	3.8823	0.527291	hypothetical protein
CATHA_37652	7.12123	5.2967	9.92112	2.92575	0.343625	Type I inositol 145-trisphosphate 5-phosphatase 12-like protein
CATHA_37653	8.91473	8.37628	20.8893	8.58797	0.018632	Retrovirus-related Pol polyprotein from transposon TNT 1-94
CATHA_37667	0.186347	1.03277	0.228915	0	-2.51819	hypothetical protein
CATHA_37675	2.21036	0.87433	1.59044	0.490791	1.304	hypothetical protein
CATHA_37703	0	0	0	0	0	hypothetical protein
CATHA_37740	5.56891	9.51829	6.98717	7.00109	-0.807864	hypothetical protein
CATHA_37786	0	0	0	0	0	hypothetical protein
CATHA_37842	0.447727	1.17676	9.36274	2.63004	-1.43714	hypothetical protein
CATHA_37876	0	0	0	0.14973	0	hypothetical protein
CATHA_37881	0.618126	0.355631	0.974265	0.417314	0.708955	hypothetical protein
CATHA_37896	0	0	6.70351	0.0525164	0	hypothetical protein
CATHA_37994	1.82873	2.9725	0	3.81295	-0.777594	hypothetical protein
CATHA_38018	1.6893	3.47062	14.8457	3.22512	-1.06191	Pollen allergen Ole e 2
CATHA_38028	3.93014	0.814722	2.47715	0.748404	2.26342	hypothetical protein
CATHA_38051	23.0454	15.8242	38.2084	17.997	0.49618	C2H2-type domain-containing protein
CATHA_3806	0	0	0	0	0	hypothetical protein
CATHA_38075	0	0	0.975285	0	0	GDSL-motif lipase/hydrolase family protein
CATHA_3808	0.290869	0.271702	0.638604	0	-0.0523601	TPR and ankyrin repeat-containing protein 1 (Fragment)
CATHA_3809	1.83752	1.97849	0.521016	1.671	-0.114791	hypothetical protein
CATHA_38094	36.1287	22.6391	41.1284	20.094	0.618094	hypothetical protein
CATHA_38109	0.549959	1.29169	0.359577	0.638168	-1.21124	hypothetical protein
CATHA_38110	0.90628	2.08807	0.437835	0.176723	-1.16294	Retrovirus-related Pol polyprotein from transposon 17.6
CATHA_38111	0.677574	1.3572	0.140307	0.4911	-1.00528	Aspartic peptidase
CATHA_38112	3.56513	3.06765	0.7936	1.47347	0.183828	hypothetical protein
CATHA_38130	3.42293	1.7591	0.456052	2.85859	0.877853	hypothetical protein
CATHA_38140	0.220168	0.0570245	2.10897	0.477146	1.78097	hypothetical protein
CATHA_38191	20.8707	17.5513	16.9922	19.2862	0.198356	hypothetical protein
CATHA_38203	2.53036	1.14771	1.11908	0.704058	1.02609	Copia protein (Gag-int-pol protein) (Fragment)
CATHA_38218	1.81654	0	0	0.32161	6.26029	hypothetical protein
CATHA_38239	0	0	0	0	0	hypothetical protein
CATHA_38293	0.13822	0.746848	2.40457	0.769244	-2.43181	hypothetical protein
CATHA_38308	8.5996	4.04142	17.5037	7.00791	1.02305	Angio-associated migratory cell protein
CATHA_38322	0.0755753	0.054302	0	0	0.282375	hypothetical protein
CATHA_38328	25.0316	14.0058	11.2901	19.9885	0.816894	mitochondrial import inner membrane translocase subunit TIM10-like
CATHA_38357	293.23	0.268893	11.3704	7.13494	10.0025	hypothetical protein
CATHA_3843	5.05928	0	1.97007	0.579997	7.27115	hypothetical protein
CATHA_38436	0.713245	0.560288	0.793658	0.254366	0.381043	hypothetical protein
CATHA_38443	0	0.0778395	0	0	-1.30996	hypothetical protein
CATHA_38459	3.96212	1.77571	3.73667	0.880736	1.08869	hypothetical protein
CATHA_38460	1.48114	1.94804	2.04406	0.999337	-0.45392	hypothetical protein
CATHA_38473	109.499	274.422	102.131	148.699	-1.38345	hypothetical protein
CATHA_3848	0.959665	0.655031	3.13815	0.569313	0.587277	Retrovirus-related Pol polyprotein from transposon TNT 1-94
CATHA_38491	0.0685197	0.360776	0.835189	0.0658214	-2.42434	Integrase, catalytic core
CATHA_38538	0.755361	1.17744	0	1.55941	-0.679571	hypothetical protein
CATHA_3855	232.207	369.717	155.316	212.862	-0.740761	hypothetical protein
CATHA_38556	0	0.200621	5.03645	0.201064	-3.78495	hypothetical protein
CATHA_38559	1.79668	0.911257	1.54794	0.771857	0.963674	Midasin
CATHA_38579	0	0.0796568	0.141402	0.239083	-1.30995	hypothetical protein
CATHA_38646	1.60326	1.90043	3.08995	0.790287	-0.261835	hypothetical protein
CATHA_38677	126.231	315.85	126.651	181.493	-1.37152	hypothetical protein
CATHA_38692	1.82353	1.75443	0.105712	1.75571	-0.029993	hypothetical protein
CATHA_38694	1.23872	1.53434	0.224083	1.95659	-0.413377	hypothetical protein
CATHA_38704	2.10252	2.07359	3.87637	2.47284	-0.026737	Retrovirus-related Pol polyprotein from transposon TNT 1-94
CATHA_3923	7.51493	2.80758	0	2.06954	1.32705	hypothetical protein
CATHA_3939	234.729	479.24	219.938	450.681	-1.09898	Photosystem II protein D1 (Fragment)
CATHA_3963	26.5718	39.2527	15.2738	37.8494	-0.635241	Imp biosynthesis protein
CATHA_3966	39.8018	83.2657	40.7766	42.7526	-1.13573	DNA-directed RNA polymerase (Fragment)
CATHA_3980	0.44965	0.105561	0	0	1.84057	hypothetical protein
CATHA_4048	24.3818	21.0408	35.8489	14.2982	0.161155	Transposable element protein
CATHA_407	115.648	296.37	109.751	176.569	-1.41309	Maturase K (Fragment)
CATHA_4076	2.09707	2.25507	3.56335	1.50464	-0.195436	hypothetical protein
CATHA_4130	13.8311	9.38363	9.50837	9.38165	0.5029	Transcription initiation factor TFIID subunit 12b
CATHA_4138	2.29888	6.50759	6.90143	4.09343	-1.57117	hypothetical protein
CATHA_414	6.79894	4.86436	0.320297	4.14808	0.466645	Angiotensin-converting enzyme 2
CATHA_4153	12.7241	5.11123	7.20114	8.6856	1.2703	hypothetical protein
CATHA_421	2.30635	1.93528	1.48909	1.67909	0.186609	hypothetical protein
CATHA_4262	0.624555	0	0.0668163	0.152968	4.42062	hypothetical protein
CATHA_4279	6.6736	2.37479	0.0800446	1.46222	1.45223	hypothetical protein
CATHA_4311	1.57925	0.645666	0.818198	0.799215	1.23831	hypothetical protein
CATHA_4323	13.3072	8.92014	16147.2	293.437	0.495659	hypothetical protein
CATHA_4387	0.566885	0.263514	0.0714656	0.262377	1.11202	hypothetical protein
CATHA_4391	0	0.0694439	2.41419	0.196937	-1.30996	hypothetical protein
CATHA_4392	0	0	1.0084	0	0	hypothetical protein
CATHA_4468	2.26235	4.41536	11.7606	2.84015	-0.992089	hypothetical protein
CATHA_46	26.7848	28.5813	33.2161	26.8402	-0.14129	BSD domain-containing protein
CATHA_4613	0.145309	0.610812	0	0	-2.02707	hypothetical protein
CATHA_47	3.15236	2.90855	11.8649	2.90421	0.0959942	hypothetical protein
CATHA_475	10.573	7.00056	21.7584	9.66131	0.576014	hypothetical protein
CATHA_4812	0	0.102929	1.78055	0	-1.30996	hypothetical protein
CATHA_4817	2.60579	0.714837	0	0.970413	1.77507	hypothetical protein
CATHA_4820	0.734212	0.32911	2.91313	0.174607	1.05418	hypothetical protein
CATHA_4827	0	0	0.29098	0.0740184	0	hypothetical protein
CATHA_4896	0.327373	0.161832	7.86	0.301602	0.857304	hypothetical protein
CATHA_4917	0.0520804	0.154524	0.723066	0.0759999	-1.22566	hypothetical protein
CATHA_4918	4.78958	3.40816	7.25976	5.14262	0.409785	UBN2 domain-containing protein (Fragment)
CATHA_4926	3.70073	4.80484	0.813817	4.55285	-0.414917	hypothetical protein
CATHA_4981	0.885255	1.1717	5.38892	0.851029	-0.403857	F-box protein CPR30
CATHA_512	6.37128	4.55096	6.18396	4.40341	0.441382	hypothetical protein
CATHA_5124	0	0	0	0	0	hypothetical protein
CATHA_5126	79.8066	54.3261	62.3407	66.6578	0.501747	NADH dehydrogenase [ubiquinone] 1 alpha subcomplex subunit 2
CATHA_5132	22.4057	9.80338	8.70477	5.88079	1.164	hypothetical protein
CATHA_5134	2.72673	3.20296	2.57628	3.69171	-0.299783	DDE Tnp4 domain-containing protein
CATHA_5212	0.246353	0.176862	0	0.359773	0.50302	hypothetical protein
CATHA_5218	24.5664	24.4898	10.6902	26.5408	-0.0428096	cell division control protein 48 homolog C-like
CATHA_5227	2.6186	1.26918	0.591212	1.72632	0.994775	hypothetical protein
CATHA_523	11.0094	8.5852	16.3291	6.59191	0.306962	hypothetical protein
CATHA_526	0.631185	0	0.210059	0.11839	3.16469	hypothetical protein
CATHA_530	0	0	0	0	0	hypothetical protein
CATHA_5325	1.89772	0.995618	0.794376	1.11232	0.920517	60S ribosomal protein L44
CATHA_5333	0.232186	0.442102	0.369875	0	-1.27439	hypothetical protein
CATHA_5350	1.7245	0.31595	0	0.485059	2.33893	Transposable element protein
CATHA_5379	0	0	0.587269	0	0	Reverse transcriptase (Fragment)
CATHA_5412	44.5839	54.4043	35.0817	56.5928	-0.332826	probable prefoldin subunit 5
CATHA_5452	24.6387	16.0051	97.0733	15.6704	0.557649	Chlororespiratory reduction 3
CATHA_5466	0	0	0.227839	0	0	hypothetical protein
CATHA_5467	0	0	0	0	0	hypothetical protein
CATHA_5468	0	0	0.625109	0	0	hypothetical protein
CATHA_5496	0.0691618	0.0939073	0.661267	0.36524	-0.348168	Transcriptional repressor tup12
CATHA_55	0.72348	0.386518	0.360161	0.202987	0.813863	hypothetical protein
CATHA_5531	0	0.158439	0	0.0748863	-2.2461	hypothetical protein
CATHA_5537	126.311	145.219	34.7323	136.68	-0.273547	hypothetical protein
CATHA_5543	3.09612	14.3209	91.5741	10.929	-2.31055	NifU-like protein 3, chloroplastic (Fragment)
CATHA_5549	0.493896	1.29162	0.182669	0.307557	-1.39528	hypothetical protein
CATHA_5693	1.46606	0.996946	1.37226	1.45694	0.561461	hypothetical protein
CATHA_5712	33.4792	31.3293	71.6651	24.864	0.0254395	Retrovirus-related Pol polyprotein from transposon TNT 1-94 (Fragment)
CATHA_5752	2.1629	1.78308	8.33122	1.49962	0.259735	Bromodomain-containing protein
CATHA_582	0.737799	0.0620816	1.7598	0.26056	3.32032	hypothetical protein
CATHA_5842	0	0	0.510636	0	0	hypothetical protein
CATHA_5856	0.177033	0	0.480759	0.325979	1.86444	hypothetical protein
CATHA_5872	0.639607	0.96734	0.598744	0.318296	-0.831964	Retrovirus-related Pol polyprotein from transposon TNT 1-94 (Fragment)
CATHA_5876	0.0936477	0	0.358152	0	1.34336	hypothetical protein
CATHA_5882	0	0	0.160141	0	0	Retrovirus-related Pol polyprotein from transposon TNT 1-94
CATHA_5890	17.25	21.3712	20.8351	25.2161	-0.363837	zinc finger BED domain-containing protein RICESLEEPER 1-like
CATHA_5975	80.4762	67.5034	126.323	48.028	0.20422	Transposable element protein
CATHA_6079	0.06464	0	0.1558	0	1.45066	Reverse transcriptase domain-containing protein (Fragment)
CATHA_6103	0.370753	0	0.118161	0	3.74822	hypothetical protein
CATHA_6159	67.3164	40.8801	74.6032	64.3	0.665788	Large subunit ribosomal protein L30e
CATHA_6201	1264.05	935.587	3.19062	1267.1	0.380339	hypothetical protein
CATHA_6211	0.505777	0	1.464	0.101881	2.78452	hypothetical protein
CATHA_6253	0.758441	0.903677	3.53601	0.255708	-0.287069	hypothetical protein
CATHA_6269	0.185843	0.515771	1.59279	0.64246	-1.86793	hypothetical protein
CATHA_6285	0.211646	0.599739	21.165	1.476	-1.55833	signal peptidase complex-like protein DTM1
CATHA_6324	1.22793	1.23311	0	0.510417	-0.0162099	AC transposase
CATHA_6361	4.88544	4.29512	2.69272	5.13381	0.115252	Replication protein A subunit
CATHA_6421	0.158866	1.26528	0	0	-2.99578	hypothetical protein
CATHA_6439	0.103928	0	0	0.151777	0.613627	hypothetical protein
CATHA_6445	2.36886	0	11.834	0.237122	6.02527	hypothetical protein
CATHA_6450	74.0998	21.0729	35.3524	26.8507	1.75315	Proline--tRNA ligase
CATHA_6469	1.26098	0.351368	17.1809	0.591288	1.75679	hypothetical protein
CATHA_6489	0	0	0.0639983	0	0	hypothetical protein
CATHA_6534	0	0.26325	0.208544	0	-2.80913	hypothetical protein
CATHA_6539	3.13974	2.73128	5.63645	1.83025	0.134466	hypothetical protein
CATHA_656	1.07079	0.14857	0	0.360512	2.7329	hypothetical protein
CATHA_6574	1.97661	2.51361	3.51869	2.08149	-0.396219	Phosphoprotein phosphatase
CATHA_6587	22.2183	21.485	1.56257	19.0851	-0.019078	Clp R domain-containing protein
CATHA_6700	1.09764	0	0.726457	0.558312	4.80728	hypothetical protein
CATHA_6717	0.0766798	0.040778	0.242279	0	0.608428	hypothetical protein
CATHA_6771	1.05383	0.614265	2.86344	0.331487	0.699577	hypothetical protein
CATHA_6787	29.1521	64.9711	27.7065	37.9743	-1.20316	NAD(P)H dehydrogenase subunit 5 (Fragment)
CATHA_6788	0.0656962	0.44494	4.13261	0.269709	-2.64874	hypothetical protein
CATHA_686	0	0	0.187805	0	0	hypothetical protein
CATHA_6901	126.21	60.6167	52.9247	85.5321	1.02181	hypothetical protein
CATHA_6940	2.53274	2.09395	9.81262	2.70442	0.149735	Formamidopyrimidine-DNA glycosylase
CATHA_6962	1.95984	0.50135	0.750215	0.554324	1.9052	hypothetical protein
CATHA_7056	0.188095	0.100754	0.146783	0.049554	0.793251	hypothetical protein
CATHA_706	4.07344	0.837881	0	0.358885	2.26244	hypothetical protein
CATHA_7106	0.741187	0.386119	0	0.488533	0.858442	Kinesin
CATHA_7151	1.28327	2.06379	2.6061	1.88324	-0.780044	hypothetical protein
CATHA_7165	6.711	7.17015	6.27881	4.93077	-0.17424	hypothetical protein
CATHA_7170	0	0.07656	0.101877	0	-1.30996	General transcription factor 2-related zincfinger protein
CATHA_7171	0.213598	0.200454	2.01638	0.0611842	0.174178	hypothetical protein
CATHA_7172	1.49215	1.1386	15.04	2.25032	0.392964	hypothetical protein
CATHA_7190	0.174571	0	10.2547	0.0573408	2.06135	hypothetical protein
CATHA_7246	1.44764	1.04067	0.215561	0.859111	0.473595	F-box domain-containing protein (Fragment)
CATHA_7273	0	0	0	0	0	dormancy-associated protein 2
CATHA_7312	0.383691	0.103655	0.329982	0.533915	1.54701	hypothetical protein
CATHA_7334	1.33856	0.240976	0	0.490538	2.48059	hypothetical protein
CATHA_7413	0.265445	0.238014	0.73707	0.154943	0.18873	hypothetical protein
CATHA_7420	3.49933	2.64389	1.91297	2.4799	0.35511	hypothetical protein
CATHA_7468	0.0529068	0.28852	1.96938	0.27734	-2.40483	SWIM-type domain-containing protein
CATHA_7480	3.52642	3.19005	89.8613	3.96169	0.0710379	hypothetical protein
CATHA_7522	58.048	57.3828	28.7488	63.487	-0.0298731	hypothetical protein
CATHA_7545	0.769569	0.250779	0	0	1.70143	MULE domain-containing protein
CATHA_7550	3.51468	2.17637	0.167338	1.3388	0.653338	hypothetical protein
CATHA_7578	0	0	0.116475	0	0	Chloroplastic group IIA intron splicing facilitator CRS1 chloroplastic-like (Fragment)
CATHA_7602	0.171333	0.275715	2.54254	0.125011	-0.410137	hypothetical protein
CATHA_761	0.0549263	0	3.29651	0	0.613627	Legume-specific protein
CATHA_7626	0.314656	0	0.680051	0.114793	3.8429	2-hydroxyisoflavanone dehydratase
CATHA_7666	3.38558	2.25273	0.176089	3.2903	0.573257	hypothetical protein
CATHA_7829	2.80451	2.0796	0.181901	2.89024	0.394725	hypothetical protein
CATHA_7877	7.69363	30.8889	38.6845	23.2387	-2.07271	hypothetical protein
CATHA_788	0.527604	1.42388	0	0.219915	-1.44053	hypothetical protein
CATHA_7890	0	0	0	0	0	hypothetical protein
CATHA_7911	0.0542674	0	0.740449	0.0706323	0.613627	Cyclin N-terminal domain-containing protein
CATHA_7912	2.25208	0.642263	5.40504	0.292664	1.68799	hypothetical protein
CATHA_7923	0.563446	1.59834	10.5806	0.526819	-1.50324	hypothetical protein
CATHA_7937	128.452	122.662	231.543	93.0927	0.00626613	Retrovirus-related Pol polyprotein from transposon TNT 1-94
CATHA_7954	0.635664	0	0	0	4.17876	Copia protein (Fragment)
CATHA_7990	844.861	738.463	274.198	843.353	0.146831	ADP-ribosylation factor 2
CATHA_8007	27.7065	19.8757	31.0494	21.5424	0.426504	Ribosomal protein L31 (Fragment)
CATHA_8013	1.17593	1.37915	3.19491	0.935936	-0.239458	serine/arginine-rich splicing factor SR34A-like
CATHA_8017	32.3709	28.1328	17.4167	30.3782	0.146269	Putative E3 ubiquitin protein ligase RIN2
CATHA_8048	0	0	0	0	0	hypothetical protein
CATHA_807	0.640728	1.12723	0	2.32317	-0.956351	hypothetical protein
CATHA_812	0.411661	1.12719	0	0.506371	-1.5854	hypothetical protein
CATHA_8136	7.98806	9.6211	11.5467	5.02234	-0.296284	Transposon Ty3-I Gag-Pol polyprotein
CATHA_8137	2.79939	1.95349	7.8927	2.15201	0.437974	hypothetical protein
CATHA_8153	2.81618	3.03721	10.5259	2.88393	-0.168092	hypothetical protein
CATHA_8157	0.072305	0.230709	0	0.0527972	-1.84888	hypothetical protein
CATHA_8167	0.0776179	0.486551	2.32299	0.468544	-2.59261	hypothetical protein
CATHA_820	325.095	165.862	47.9691	154.293	0.922854	hypothetical protein
CATHA_8207	0.930571	0.923824	1.08826	1.08591	0.0479914	hypothetical protein
CATHA_8294	0.148937	0.190894	35.8778	0.309686	-0.417565	hypothetical protein
CATHA_8342	0.551526	0.108748	1.08365	0.0734621	2.26555	hypothetical protein
CATHA_8370	567.612	1328.24	461.837	696.821	-1.28582	Cytochrome f
CATHA_8379	3.75531	5.07469	0.659841	3.09678	-0.522009	hypothetical protein
CATHA_8391	15.9338	9.81094	21.7295	6.25005	0.649687	Type I inositol 145-trisphosphate 5-phosphatase 12-like protein
CATHA_8412	0.150773	0	1.29741	0	1.33628	Pyridoxine 4-dehydrogenase
CATHA_8439	0.155838	0.111972	0	0.105847	0.282375	hypothetical protein
CATHA_8440	0.270444	0	0	0.459225	2.14083	hypothetical protein
CATHA_8492	0.274016	0.243986	1.29874	0.103643	-0.0125619	hypothetical protein
CATHA_8560	3.14922	7.51125	3.43008	3.4666	-1.29333	hypothetical protein
CATHA_8604	14.9954	6.46435	6.91866	8.29626	1.17839	hypothetical protein
CATHA_8690	0.362627	0.679737	0.910073	0.14014	-0.903794	hypothetical protein
CATHA_8691	133.239	90.3983	29.889	111.088	0.489574	hypothetical protein
CATHA_8716	0.218838	0.226986	7.2113	0.145528	-0.204424	hypothetical protein
CATHA_8753	0.160639	0.747961	0.10346	0.799657	-2.15337	hypothetical protein
CATHA_877	0	0.273024	0.9181	0.0696265	-4.17791	hypothetical protein
CATHA_8780	0.308569	0.1154	0.6378	0.46303	1.55405	hypothetical protein
CATHA_8794	0	0	0	0	0	hypothetical protein
CATHA_8795	0.15026	0.772204	0	0.245853	-2.34798	hypothetical protein
CATHA_8819	0.22453	0.538845	3.05951	0.110175	-1.35835	hypothetical protein
CATHA_8820	0	0	0	0
CATHA_8821	1.53822	2.61681	35.3287	1.93415	-0.810157	hypothetical protein
CATHA_888	4.77417	4.0949	10.7509	2.52313	0.160401	Type I inositol 145-trisphosphate 5-phosphatase 12-like protein
CATHA_889	0.985481	0.387081	2.43268	0.746603	1.23358	Reverse transcriptase (Fragment)
CATHA_8899	15.8096	10.1759	6.00833	7.32316	0.571803	hypothetical protein
CATHA_891	0.854692	0.92825	30.4985	1.58179	-0.213966	hypothetical protein
CATHA_9019	35.6013	63.4776	27.649	32.5758	-0.888834	hypothetical protein
CATHA_9029	0.334163	0.0895309	2.90028	0	1.78057	CCHC-type domain-containing protein (Fragment)
CATHA_9031	1372.34	850.608	111.506	745.6	0.609855	hypothetical protein
CATHA_9032	10.2938	7.88936	0.109789	2.04624	0.325004	hypothetical protein
CATHA_9036	6.85271	3.45185	4.33966	4.72993	0.965725	hypothetical protein
CATHA_9038	16.2094	46.5259	69.5511	41.6553	-1.58938	hypothetical protein
CATHA_9088	0.204076	0	0	0	2.04272	hypothetical protein
CATHA_9112	151.537	131.663	301.357	156.588	0.162094	(+)-neomenthol dehydrogenase-like protein (Fragment)
CATHA_912	0.322372	0.556778	0.590439	0.60155	-0.919693	hypothetical protein
CATHA_914	60.7858	26.6311	1.04276	33.8252	1.15502	hypothetical protein
CATHA_9293	0	0.49898	0	0	-4.22914	hypothetical protein
CATHA_9328	0.030641	0.36461	2.00751	0.102337	-4.00518	hypothetical protein
CATHA_933	0.282636	0.263479	0.582026	0.208063	0.0433311	Putative nucleotidyltransferase, Ribonuclease H
CATHA_9333	10.3054	14.4618	22.6895	16.2014	-0.519354	hypothetical protein
CATHA_9349	14.0925	15.2206	13.6932	12.3508	-0.143363	General transcription factor 2-related zincfinger protein
CATHA_9350	7.93917	8.39506	8.1886	8.976	-0.121674	zinc finger MYM-type protein 1-like
CATHA_9379	3.73969	7.8047	36.2939	4.31046	-1.1248	hypothetical protein
CATHA_9381	15.4402	17.0293	7.0163	14.3706	-0.184236	SOSS complex subunit B homolog
CATHA_9437	465.878	743.915	28.3089	723.919	-0.723353	Chaperone protein ClpD, chloroplastic
CATHA_9484	16.9376	41.7628	64.3601	37.2427	-1.37444	Protein low PSII accumulation 3, chloroplastic
CATHA_9542	2.15438	0.162906	0.136618	0.375733	3.50755	hypothetical protein
CATHA_9543	0.293988	0.178016	0	0	0.706685	hypothetical protein
CATHA_965	1.7398	3.25198	0	2.994	-0.992785	hypothetical protein
CATHA_9669	0.385971	0.698102	0.123396	0	-0.896092	hypothetical protein
CATHA_9687	25.571	8.45507	177.12	10.4167	1.48935	hypothetical protein
CATHA_9688	0.371629	0	3.4136	1.41608	2.78842	2-nonaprenyl-3-methyl-6-methoxy-1,4-benzoquinol hydroxylase
CATHA_9693	2.05864	4.57826	0.480234	3.57139	-1.18362	Meiosis-specific nuclear structural protein
CATHA_9703	0.817299	0.247145	0.933573	0.518005	1.61695	hypothetical protein
CATHA_9712	72.9556	43.6285	67.5792	52.3263	0.689483	Sorting nexin like
CATHA_9935	2.1023	1.501	0	1.75983	0.433286	hypothetical protein
CATHA_9981	522.56	570.543	5.85757	519.158	-0.177612	Myosin heavy chain kinase B
CATHA_9984	14.3698	12.6021	4.73063	11.1445	0.108595	hypothetical protein

## Sheet: Table S2. DEG Up
Supplementary Table S2. Genes upregulated in idioblast protoplasts in comparison with protoplasts of common mesophyll cells.
IDIO+ Gene ID	baseMean	log2FoldChange	lfcSE	stat	pvalue	padj	Description	GOBP	GOBP_terms	GOMF	GOMF_terms	GOCC	GOCC_terms	CATH-Gene3D	CDD	PANTHER	PFAM	PIRSF	PRINTS	Prosite Patterns	Prosite profiles	SMART	SFLD	SUPERFAMILY	TIGRFAM	KEGG	EC
CATHA_1	69.8833509297821	1.43822436990275	0.317545545183292	4.52919082543761	5.92100057772061e-6	5.64564530813535e-5	Annexin	Na	Na	GO:0005544;GO:0005509	calcium-dependent phospholipid binding;calcium ion binding	GO:0005737	cytoplasm	G3DSA:1.10.220.10	Na	ANNEXIN (PTHR10502);ANNEXIN D4 (PTHR10502:SF196)	Annexin (PF00191)	Na	Annexin family signature (PR00196);Plant annexin signature (PR01814)	Na	Annexin repeat profile. (PS51897)	annex3 (SM00335)	Na	Annexin (SSF47874)	Na	Na	Na
CATHA_10004	410.767268681203	1.99322945615862	0.613707452750546	3.24784952052523	0.00116280749783201	0.00582152020800496	probable 2-oxoglutarate-dependent dioxygenase At5g05600	Na	Na	Na	Na	Na	Na	G3DSA:2.60.120.330	Na	OXIDOREDUCTASE, 2OG-FE II OXYGENASE FAMILY PROTEIN (PTHR10209);OXOGLUTARATE/IRON-DEPENDENT DIOXYGENASE, NON-HEME DIOXYGENASE DOMAIN-CONTAINING PROTEIN-RELATED (PTHR10209:SF664)	non-haem dioxygenase in morphine synthesis N-terminal (PF14226);2OG-Fe(II) oxygenase superfamily (PF03171)	Na	Isopenicillin N synthase signature (PR00682)	Na	Fe(2+) 2-oxoglutarate dioxygenase domain profile. (PS51471)	Na	Na	Clavaminate synthase-like (SSF51197)	Na	Na	Na
CATHA_10041	185.259458758201	1.09068622816783	0.179664515856644	6.07068247710139	1.2736779906127e-9	2.46478651148912e-8	hypothetical protein	Na	Na	Na	Na	Na	Na	G3DSA:2.40.330.10	B3_DNA (cd10017)	B3 DOMAIN-CONTAINING PROTEIN OS01G0234100 (PTHR31391:SF101);B3 DOMAIN-CONTAINING PROTEIN OS11G0197600-RELATED (PTHR31391)	B3 DNA binding domain (PF02362)	Na	Na	Na	B3 DNA-binding domain profile. (PS50863)	B3_2 (SM01019)	Na	DNA-binding pseudobarrel domain (SSF101936)	Na	Na	Na
CATHA_10059	105.076636406584	1.46906358688857	0.58074625061467	2.52961355382612	0.0114188217494173	0.0394687060855969	Abscisic acid 8'-hydroxylase 4	Na	Na	Na	Na	Na	Na	Cytochrome p450 (G3DSA:1.10.630.10)	Na	CYTOCHROME P450 26 (PTHR24286);CYTOCHROME P450 FAMILY ABA 8'-HYDROXYLASE (PTHR24286:SF103)	Cytochrome P450 (PF00067)	Na	P450 superfamily signature (PR00385);E-class P450 group I signature (PR00463)	Cytochrome P450 cysteine heme-iron ligand signature. (PS00086)	Na	Na	Na	Cytochrome P450 (SSF48264)	Na	Na	Na
CATHA_10062	47.8910651054981	1.53643650282416	0.559657024951039	2.74531799714044	0.00604522887631113	0.0235036392692999	hypothetical protein	Na	Na	Na	Na	Na	Na	Na	Na	COLD REGULATED PROTEIN 27 (PTHR33676);REGULATED GENE 27, PUTATIVE ISOFORM 2-RELATED (PTHR33676:SF17)	Na	Na	Na	Na	Na	Na	Na	Na	Na	Na	Na
CATHA_10081	106.976862621826	2.08337101596805	0.413151929981721	5.04262685172552	4.59184151047982e-7	5.54983087095499e-6	Diacylglycerol O-acyltransferase	GO:0019432	triglyceride biosynthetic process	GO:0004144;GO:0047196	diacylglycerol O-acyltransferase activity;long-chain-alcohol O-fatty-acyltransferase activity	GO:0005886;GO:0016021;GO:0005840	plasma membrane;integral component of membrane;ribosome	Na	Na	O-ACYLTRANSFERASE (WSD1-LIKE) FAMILY PROTEIN (PTHR31650);O-ACYLTRANSFERASE WSD1-LIKE ISOFORM X1 (PTHR31650:SF41)	Wax ester synthase-like Acyl-CoA acyltransferase domain (PF03007);WS/DGAT C-terminal domain (PF06974)	Na	Na	Na	Na	Na	Na	CoA-dependent acyltransferases (SSF52777)	Na	Na	EC:2.3.1.20 ;EC:2.3.1.75
CATHA_10082	323.843259145582	2.75929962145325	0.422294359827179	6.5340669541086704	6.40073083591374e-11	1.49670422713116e-9	hypothetical protein	Na	Na	Na	Na	Na	Na	Na	Na	FILAMENT-LIKE PLANT PROTEIN 4 (PTHR31580);FILAMENT-LIKE PROTEIN (DUF869) (PTHR31580:SF8)	Filament-like plant protein, long coiled-coil (PF05911)	Na	Na	Na	Na	Na	Na	Na	Na	Na	Na
CATHA_10157	48.9955863376654	1.18742127927042	0.394585799682734	3.00928538286264	0.00261863015235878	0.011623758972346	Progesterone 5-beta-reductase	Na	Na	GO:0003824	catalytic activity	Na	Na	G3DSA:3.40.50.720	5beta-POR_like_SDR_a (cd08948)	3-OXO-DELTA(4,5)-STEROID 5-BETA-REDUCTASE (PTHR32487);3-OXO-DELTA(4,5)-STEROID 5-BETA-REDUCTASE (PTHR32487:SF18)	NAD dependent epimerase/dehydratase family (PF01370)	Na	Na	Na	Na	Na	Na	NAD(P)-binding Rossmann-fold domains (SSF51735)	Na	Na	Na
CATHA_10164	80.4163934224701	7.74249322798395	1.40008088113506	5.53003282332307	3.20170874200732e-8	4.75343636511774e-7	myosin-2 isoform X1	Na	Na	Na	Na	Na	Na	Na	Na	MYOSIN-2 HEAVY CHAIN-LIKE PROTEIN (PTHR36325)	Na	Na	Na	Na	Na	Na	Na	Na	Na	Na	Na
CATHA_10175	344.947876370927	1.27675687879379	0.219073009044089	5.82799717940992	5.60965265787738e-9	9.6568621828245e-8	zinc finger protein ZAT10-like	GO:0010200;GO:0006355	response to chitin;regulation of transcription, DNA-templated	GO:0003700	DNA-binding transcription factor activity	Na	Na	Classic Zinc Finger (G3DSA:3.30.160.60)	Na	ZINC FINGER PROTEIN ZAT10-LIKE (PTHR45988:SF23);C2H2 TYPE ZINC FINGER TRANSCRIPTION FACTOR FAMILY-RELATED (PTHR45988)	C2H2-type zinc finger (PF13912)	Na	Na	Zinc finger C2H2 type domain signature. (PS00028)	Zinc finger C2H2 type domain profile. (PS50157)	c2h2final6 (SM00355)	Na	beta-beta-alpha zinc fingers (SSF57667)	Na	Na	Na
CATHA_10184	6389.79818955483	1.82149058807466	0.222628996348311	8.18173112196434	2.79794823136035e-16	1.15699577179747e-14	hypothetical protein	Na	Na	Na	Na	Na	Na	Na	Na	BETA-1,4-XYLOSIDASE (PTHR38370)	Na	Na	Na	Na	Na	Na	Na	Na	Na	Na	Na
CATHA_10205	15.3334443668177	4.19419710987885	1.36286503616659	3.07748529647229	0.00208755136927442	0.00960094582096809	thymocyte nuclear protein 1	Na	Na	Na	Na	GO:0005634;GO:0016021	nucleus;integral component of membrane	ph1033 like domains (G3DSA:3.10.590.10)	Na	THYMOCYTE NUCLEAR PROTEIN 1 (PTHR14087)	EVE domain (PF01878)	Na	Na	Na	Na	Na	Na	PUA domain-like (SSF88697)	Na	Na	Na
CATHA_10234	27.836575575095	2.62492136279034	0.649563933363957	4.04105158547891	5.32120505766874e-5	4.00149731021169e-4	Pathogenesis-related protein 1	GO:0006952;GO:0009607;GO:0010266;GO:0009414;GO:0044419	defense response;response to biotic stimulus;response to vitamin B1;response to water deprivation;biological process involved in interspecies interaction between organisms	Na	Na	GO:0005576;GO:0099503;GO:0005618;GO:0009536	extracellular region;secretory vesicle;cell wall;plastid	G3DSA:3.40.33.10	CAP_PR-1 (cd05381)	CYSTEINE-RICH SECRETORY PROTEIN-RELATED (PTHR10334);PATHOGENESIS-RELATED PROTEIN 1 (PTHR10334:SF488)	Cysteine-rich secretory protein family (PF00188)	Na	Allergen V5/Tpx-1 family signature (PR00837)	CRISP family signature 2. (PS01010);CRISP family signature 1. (PS01009)	Na	SCP_3 (SM00198)	Na	PR-1-like (SSF55797)	Na	Na	Na
CATHA_1026	14.9734399631444	1.46045325012045	0.499940178288785	2.92125600930764	0.00348623224399662	0.014757882270815	Dof zinc finger protein DOF1.5	GO:0006355;GO:1902455;GO:0010214;GO:1903507;GO:2000113;GO:0009908	regulation of transcription, DNA-templated;negative regulation of stem cell population maintenance;seed coat development;negative regulation of nucleic acid-templated transcription;negative regulation of cellular macromolecule biosynthetic process;flower development	GO:0003677;GO:0003700;GO:0001067;GO:0005515;GO:0046872	DNA binding;DNA-binding transcription factor activity;regulatory region nucleic acid binding;protein binding;metal ion binding	GO:0005634	nucleus	Na	Na	DOF ZINC FINGER PROTEIN DOF1.5-LIKE (PTHR31089:SF49);CYCLIC DOF FACTOR 2 (PTHR31089)	Dof domain, zinc finger (PF02701)	Na	Na	Zinc finger Dof-type signature. (PS01361)	Zinc finger Dof-type profile. (PS50884)	Na	Na	Na	Na	Na	Na
CATHA_10328	32.3963479299474	1.47198105626244	0.378296970392358	3.89107281175354	9.98019760626784e-5	6.94406806171849e-4	hypothetical protein	Na	Na	Na	Na	Na	Na	Ribonuclease Inhibitor (G3DSA:3.80.10.10)	Na	LRR RECEPTOR-LIKE SERINE/THREONINE-PROTEIN KINASE GSO1 (PTHR48063:SF16);LRR RECEPTOR-LIKE KINASE (PTHR48063)	Leucine rich repeat (PF13855);Leucine Rich Repeat (PF00560)	Na	Leucine-rich repeat signature (PR00019)	Na	Na	LRR_typ_2 (SM00369)	Na	L domain-like (SSF52058)	Na	Na	Na
CATHA_1034	37.3738898271909	1.98604501481804	0.757637952647017	2.62136421212698	0.00875786430494874	0.0318795349662348	probable phosphatidylinositol 4-phosphate 5-kinase MSS4	GO:0016310	phosphorylation	GO:0016301	kinase activity	Na	Na	Na	Na	OS01G0758500 PROTEIN (PTHR33052:SF3);DUF4228 DOMAIN PROTEIN-RELATED (PTHR33052)	Domain of unknown function (DUF4228) (PF14009)	Na	Na	Na	Na	Na	Na	Na	Na	Na	Na
CATHA_1039	23.3455460028683	2.44736917846415	0.501410315360907	4.88097094034168	1.05564798506439e-6	1.18553674800656e-5	Abscisic acid receptor PYL4	GO:0009738;GO:0032515;GO:0080163	abscisic acid-activated signaling pathway;negative regulation of phosphoprotein phosphatase activity;regulation of protein serine/threonine phosphatase activity	GO:0004864;GO:0010427;GO:0038023;GO:0042803	protein phosphatase inhibitor activity;abscisic acid binding;signaling receptor activity;protein homodimerization activity	GO:0005886;GO:0005737;GO:0005634	plasma membrane;cytoplasm;nucleus	G3DSA:3.30.530.20	PYR_PYL_RCAR_like (cd07821)	PTHR31213;ABSCISIC ACID RECEPTOR PYL11-RELATED (PTHR31213:SF82)	Polyketide cyclase / dehydrase and lipid transport (PF10604)	Na	Na	Na	Na	Na	Na	Bet v1-like (SSF55961)	Na	Na	Na
CATHA_10417	6.04914354066494	3.78530470396689	1.41859785122867	2.66834233584125	0.00762265455015704	0.0285026043544993	hypothetical protein	Na	Na	Na	Na	Na	Na	Na	Na	Na	Na	Na	Na	Na	Na	Na	Na	Na	Na	Na	Na
CATHA_10418	1239.86081242199	1.69812098112511	0.527660105939863	3.21820990825227	0.00128993379284864	0.00639335845549658	High-affinity nitrate transporter	GO:0010167;GO:0015706;GO:0042128;GO:0009611	response to nitrate;nitrate transport;nitrate assimilation;response to wounding	GO:0015112;GO:0016787	nitrate transmembrane transporter activity;hydrolase activity	GO:0005886;GO:0016021	plasma membrane;integral component of membrane	Na	Na	HIGH-AFFINITY NITRATE TRANSPORTER 3.2 (PTHR34806)	High-affinity nitrate transporter accessory (PF16974)	Na	Na	Na	Na	Na	Na	Na	Na	Na	EC:3.-.-.-
CATHA_1043	1509.21631179895	7.62871152905812	0.324364020469188	23.5189819081145	2.60837495847449e-122	1.97052695901369e-119	Cysteine protease Cp5	GO:0006508;GO:0044257	proteolysis;cellular protein catabolic process	GO:0008234;GO:0004175	cysteine-type peptidase activity;endopeptidase activity	GO:0005764;GO:0005615	lysosome;extracellular space	G3DSA:3.10.20.500;Cysteine proteinases (G3DSA:3.90.70.10)	Peptidase_C1A (cd02248)	CYSTEINE PROTEASE FAMILY C1-RELATED (PTHR12411);PROBABLE THIOL PROTEASE-RELATED (PTHR12411:SF387)	Granulin (PF00396);Cathepsin propeptide inhibitor domain (I29) (PF08246);Papain family cysteine protease (PF00112)	Na	Papain cysteine protease (C1) family signature (PR00705)	Eukaryotic thiol (cysteine) proteases asparagine active site. (PS00640);Eukaryotic thiol (cysteine) proteases histidine active site. (PS00639);Eukaryotic thiol (cysteine) proteases cysteine active site. (PS00139)	Na	GRAN_2 (SM00277);Inhibitor_I29_2 (SM00848);pept_c1 (SM00645)	Na	Granulin repeat (SSF57277);Cysteine proteinases (SSF54001)	Na	Na	EC:3.4.99.-
CATHA_10432	4.01231283538139	6.34572210240216	1.83975825844737	3.44921517447489	5.62218501163846e-4	0.00312304745471161	Tocopherol O-methyltransferase	GO:0032259	methylation	GO:0008168	methyltransferase activity	GO:0016021	integral component of membrane	Vaccinia Virus protein VP39 (G3DSA:3.40.50.150)	AdoMet_MTases (cd02440)	CYCLOPROPANE-FATTY-ACYL-PHOSPHOLIPID SYNTHASE (PTHR43591:SF72);METHYLTRANSFERASE (PTHR43591)	Methyltransferase domain (PF08241)	Na	Na	Na	SAM-dependent methyltransferase gamma-tocopherol (gTMT)-type family profile. (PS51581)	Na	Na	S-adenosyl-L-methionine-dependent methyltransferases (SSF53335)	Na	Na	EC:2.1.1.-
CATHA_10435	2323.58378599738	1.7821066714619	0.441513768129555	4.03635582874728	5.42878601336551e-5	4.06805188690477e-4	16NMT*	GO:0032259;GO:0010189;GO:0009820	methylation;vitamin E biosynthetic process;alkaloid metabolic process	GO:0008168;GO:0008170;GO:0030768	methyltransferase activity;N-methyltransferase activity;16-methoxy-2,3-dihydro-3-hydroxytabersonine N-methyltransferase activity	GO:0009579	thylakoid	Vaccinia Virus protein VP39 (G3DSA:3.40.50.150)	AdoMet_MTases (cd02440)	METHYLTRANSFERASE (PTHR43591);CYCLOPROPANE-FATTY-ACYL-PHOSPHOLIPID SYNTHASE (PTHR43591:SF72)	Methyltransferase domain (PF08241)	Na	Na	Na	SAM-dependent methyltransferase gamma-tocopherol (gTMT)-type family profile. (PS51581)	Na	Na	S-adenosyl-L-methionine-dependent methyltransferases (SSF53335)	Na	Na	EC:2.1.1.-
CATHA_10441	555.398635995707	1.03707391795394	0.208728722196841	4.96852520840871	6.7464031066188e-7	7.90518465484678e-6	Putative premnaspirodiene oxygenase	Na	Na	Na	Na	Na	Na	Cytochrome p450 (G3DSA:1.10.630.10)	Na	FLAVONOID 3'-MONOOXYGENASE-RELATED (PTHR24298);CYTOCHROME P450 FAMILY 71 PROTEIN (PTHR24298:SF701)	Cytochrome P450 (PF00067)	Na	P450 superfamily signature (PR00385);E-class P450 group I signature (PR00463)	Cytochrome P450 cysteine heme-iron ligand signature. (PS00086)	Na	Na	Na	Cytochrome P450 (SSF48264)	Na	Na	Na
CATHA_10451	289.332862375113	6.40085293474884	0.358309855018028	17.8640158653375	2.24862972276727e-71	8.17918241011012e-69	Purine permease 3	GO:0015860	purine nucleoside transmembrane transport	GO:0015211	purine nucleoside transmembrane transporter activity	GO:0016021	integral component of membrane	Na	Na	OS09G0467300 PROTEIN-RELATED (PTHR31376);PURINE PERMEASE 2 (PTHR31376:SF1)	Purine nucleobase transmembrane transport (PF16913)	Na	Na	Na	Prokaryotic membrane lipoprotein lipid attachment site profile. (PS51257)	Na	Na	Na	Na	Na	Na
CATHA_10452	353.861180580781	2.12844052269386	0.165528331558828	12.8584665999453	7.7090792094302e-38	1.18298229555959e-35	E3 ubiquitin-protein ligase RGLG2	Na	Na	GO:0016874;GO:0016746	ligase activity;transferase activity, transferring acyl groups	GO:0016021	integral component of membrane	Zinc/RING finger domain (G3DSA:3.30.40.10)	RING-HC_RGLG_plant (cd16729)	COPINE FAMILY PROTEIN 1 (PTHR45751);RING-FINGER PROTEIN (PTHR45751:SF29)	Copine (PF07002);Zinc finger, C3HC4 type (RING finger) (PF13920)	Na	Na	Na	Zinc finger RING-type profile. (PS50089)	VWA_4 (SM00327)	Na	RING/U-box (SSF57850);vWA-like (SSF53300)	Na	Na	EC:6.-.-.- ;EC:2.3.-.-
CATHA_10454	1086.37051893558	1.09737648046537	0.417572776295155	2.62798856333896	0.00858914033590154	0.0313466916532475	Galactinol--sucrose galactosyltransferase	GO:0005975;GO:0080167;GO:0006979;GO:1901575	carbohydrate metabolic process;response to karrikin;response to oxidative stress;organic substance catabolic process	GO:0047274;GO:0052692;GO:0003723	galactinol-sucrose galactosyltransferase activity;raffinose alpha-galactosidase activity;RNA binding	GO:0009506;GO:0016021	plasmodesma;integral component of membrane	Aldolase class I (G3DSA:3.20.20.70)	Na	GALACTINOL--SUCROSE GALACTOSYLTRANSFERASE 2-RELATED (PTHR31268:SF26);PTHR31268	Raffinose synthase or seed imbibition protein Sip1 (PF05691)	Na	Na	Na	Na	Na	Na	(Trans)glycosidases (SSF51445)	Na	KEGG:R01103	EC:2.4.1.82 ;EC:3.2.1.22
CATHA_10455	9.18311018886628	3.66832006328571	1.18157249527362	3.10460854324155	0.00190531004446198	0.00888089698465168	Non-specific lipid-transfer protein	GO:0006869;GO:0090502	lipid transport;RNA phosphodiester bond hydrolysis, endonucleolytic	GO:0008289;GO:0004523;GO:0003676	lipid binding;RNA-DNA hybrid ribonuclease activity;nucleic acid binding	GO:0016020	membrane	G3DSA:1.10.110.10	nsLTP1 (cd01960)	NON-SPECIFIC LIPID-TRANSFER PROTEIN 10-RELATED (PTHR33076:SF50);PTHR33076	Protease inhibitor/seed storage/LTP family (PF00234)	Na	Plant phospholipid transfer protein signature (PR00382)	Plant lipid transfer proteins signature. (PS00597)	Na	aai_6 (SM00499)	Na	Bifunctional inhibitor/lipid-transfer protein/seed storage 2S albumin (SSF47699)	Na	Na	EC:3.1.26.4
CATHA_10456	1297.77739354313	1.67428699157645	0.23177684397936	7.2237026047587	5.05908323227158e-13	1.53586573181265e-11	Non-specific lipid-transfer protein 3	GO:0006869	lipid transport	GO:0008289	lipid binding	Na	Na	G3DSA:1.10.110.10	nsLTP1 (cd01960)	NON-SPECIFIC LIPID-TRANSFER PROTEIN (PTHR33076:SF58);PTHR33076	Protease inhibitor/seed storage/LTP family (PF00234)	Na	Plant phospholipid transfer protein signature (PR00382)	Na	Na	aai_6 (SM00499)	Na	Bifunctional inhibitor/lipid-transfer protein/seed storage 2S albumin (SSF47699)	Na	Na	Na
CATHA_10459	51.4469766496323	4.00590084074864	0.562284090210805	7.12433609716184	1.04583559166075e-12	3.0164908504259e-11	Proline-rich receptor-like protein kinase PERK4-like	GO:0016310	phosphorylation	GO:0016301	kinase activity	Na	Na	Na	Na	PTHR34222;PTHR34222:SF47	gag-polypeptide of LTR copia-type (PF14223)	Na	Na	Na	Na	Na	Na	Na	Na	Na	Na
CATHA_10470	34.527660489208	1.29648789060299	0.355779903542388	3.6440728599178	2.68357398200481e-4	0.00163545641186902	hypothetical protein	Na	Na	Na	Na	Na	Na	G3DSA:1.10.286.100	Na	CENTROMERE PROTEIN X (PTHR28680)	CENP-S associating Centromere protein X (PF09415)	Na	Na	Na	Na	Na	Na	Na	Na	Na	Na
CATHA_10488	3.7511971315144	6.11843320955646	1.43448338052962	4.26525207095639	1.99676636518274e-5	1.6732288799027e-4	hypothetical protein	Na	Na	Na	Na	Na	Na	Na	Na	Na	Na	Na	Na	Na	Na	Na	Na	Na	Na	Na	Na
CATHA_10489	278.183336831859	9.99882773623783	0.872601519468361	11.45864121613	2.12827493752376e-30	2.177269600148e-28	premnaspirodiene oxygenase-like	Na	Na	Na	Na	Na	Na	Cytochrome p450 (G3DSA:1.10.630.10)	Na	CYTOCHROME P450 71B11-RELATED (PTHR47956);PREMNASPIRODIENE OXYGENASE-LIKE (PTHR47956:SF86)	Cytochrome P450 (PF00067)	Na	E-class P450 group I signature (PR00463);P450 superfamily signature (PR00385)	Cytochrome P450 cysteine heme-iron ligand signature. (PS00086)	Na	Na	Na	Cytochrome P450 (SSF48264)	Na	Na	Na
CATHA_1049	2.87829376898308	4.39890576713778	1.64798367915262	2.66926537124425	0.00760173635314532	0.0284460479040732	transcription factor HRS1-like isoform X1	Na	Na	GO:0003677	DNA binding	GO:0005634	nucleus	G3DSA:1.10.10.60	Na	MYB FAMILY TRANSCRIPTION FACTOR PHL7-LIKE (PTHR31314);MYB-LIKE HTH TRANSCRIPTIONAL REGULATOR FAMILY PROTEIN (PTHR31314:SF2)	Myb-like DNA-binding domain (PF00249)	Na	Na	Na	Myb-type HTH DNA-binding domain profile. (PS51294)	Na	Na	Homeodomain-like (SSF46689)	myb_SHAQKYF: myb-like DNA-binding domain, SHAQKYF class (TIGR01557)	Na	Na
CATHA_10493	115.554187372064	2.14725064279351	0.469826614405374	4.57030439944559	4.87016295933504e-6	4.71462498015076e-5	Replication factor C, subunit RFC4	GO:0071897;GO:0006260	DNA biosynthetic process;DNA replication	GO:0003887;GO:0003677;GO:0005524	DNA-directed DNA polymerase activity;DNA binding;ATP binding	GO:0009360	DNA polymerase III complex	G3DSA:1.10.8.60;G3DSA:3.40.50.300	AAA (cd00009);HLD_clamp_pol_III_gamma_tau (cd18137)	REPLICATION FACTOR C / DNA POLYMERASE III GAMMA-TAU SUBUNIT (PTHR11669);DNA POLYMERASE III SUBUNIT GAMMA/TAU (PTHR11669:SF54)	DNA polymerase III, delta subunit (PF13177);DNA polymerase III subunits gamma and tau domain III (PF12169)	Na	Na	Na	Na	AAA_5 (SM00382)	Na	post-AAA+ oligomerization domain-like (SSF48019);P-loop containing nucleoside triphosphate hydrolases (SSF52540)	dnaX_nterm: DNA polymerase III, subunit gamma and tau (TIGR02397)	Na	EC:2.7.7.7
CATHA_10498	13.5180909855743	8.09485278837699	1.23956956855032	6.53037392475194	6.56056926716652e-11	1.53225566641718e-9	Premnaspirodiene oxygenase	Na	Na	Na	Na	Na	Na	Cytochrome p450 (G3DSA:1.10.630.10)	Na	CYTOCHROME P450 71B11-RELATED (PTHR47956);PREMNASPIRODIENE OXYGENASE-LIKE (PTHR47956:SF86)	Cytochrome P450 (PF00067)	Na	P450 superfamily signature (PR00385);E-class P450 group I signature (PR00463)	Na	Na	Na	Na	Cytochrome P450 (SSF48264)	Na	Na	Na
CATHA_10540	106.871478060796	1.28955264452257	0.263457659520601	4.89472443833706	9.84435704040767e-7	1.11191984466755e-5	Ovarian tumor, otubain	Na	Na	Na	Na	Na	Na	G3DSA:3.90.70.80	Na	OTU DOMAIN-CONTAINING PROTEIN DDB_G0284757-LIKE ISOFORM X1 (PTHR12419:SF76);OTU DOMAIN CONTAINING PROTEIN (PTHR12419)	OTU-like cysteine protease (PF02338)	Na	Na	Na	OTU domain profile. (PS50802)	Na	Na	Cysteine proteinases (SSF54001)	Na	Na	Na
CATHA_1056	143.513135996796	1.88464693182895	0.177245701462817	10.6329626968377	2.09354127157164e-26	1.73507753823672e-24	hypothetical protein	Na	Na	Na	Na	Na	Na	Na	Na	PROTEIN DOG1-LIKE 1 (PTHR46354:SF7);PTHR46354	Na	Na	Na	Na	DOG1 domain profile. (PS51806)	Na	Na	Na	Na	Na	Na
CATHA_10563	354.080639492464	1.35557490251513	0.308473275091453	4.39446464888487	1.11046071751433e-5	9.85170253541845e-5	2-alkenal reductase (NADP(+)-dependent)	Na	Na	Na	Na	Na	Na	G3DSA:3.90.180.10;G3DSA:3.40.50.720	Na	OS06G0602900 PROTEIN (PTHR43205:SF12);PROSTAGLANDIN REDUCTASE (PTHR43205)	N-terminal domain of oxidoreductase (PF16884);Zinc-binding dehydrogenase (PF00107)	Na	Na	Na	Na	PKS_ER_names_mod (SM00829)	Na	NAD(P)-binding Rossmann-fold domains (SSF51735);GroES-like (SSF50129)	Na	Na	Na
CATHA_10566	363.785693126759	1.34788260356794	0.133573206085601	10.0909654193981	6.05708389104236e-24	4.48955629388128e-22	Shikimate kinase	GO:0009423;GO:0008652;GO:0016310;GO:0019632;GO:0009073	chorismate biosynthetic process;cellular amino acid biosynthetic process;phosphorylation;shikimate metabolic process;aromatic amino acid family biosynthetic process	GO:0004765;GO:0005524;GO:0000287;GO:0005515	shikimate kinase activity;ATP binding;magnesium ion binding;protein binding	GO:0009507;GO:0016021	chloroplast;integral component of membrane	G3DSA:3.40.50.300	SK (cd00464)	SHIKIMATE KINASE (PTHR21087);SHIKIMATE KINASE 1, CHLOROPLASTIC-LIKE ISOFORM X1 (PTHR21087:SF20)	Shikimate kinase (PF01202)	Na	Shikimate kinase family signature (PR01100)	Shikimate kinase signature. (PS01128)	Na	Na	Na	P-loop containing nucleoside triphosphate hydrolases (SSF52540)	Na	KEGG:R02412	EC:2.7.1.71
CATHA_10598	72.726620124533	1.33848817006498	0.34343738684383	3.89732807591395	9.72598218260084e-5	6.77679113269407e-4	Protein kinase PINOID 2	GO:0006468;GO:0048825;GO:0009734	protein phosphorylation;cotyledon development;auxin-activated signaling pathway	GO:0004672;GO:0005524;GO:0005515	protein kinase activity;ATP binding;protein binding	GO:0005634;GO:0005886;GO:0005737	nucleus;plasma membrane;cytoplasm	Transferase(Phosphotransferase) domain 1 (G3DSA:1.10.510.10);Phosphorylase Kinase; domain 1 (G3DSA:3.30.200.20)	STKc_phototropin_like (cd05574)	PROTEIN KINASE PINOID 2 (PTHR45637:SF12);FLIPPASE KINASE 1-RELATED (PTHR45637)	Protein kinase domain (PF00069)	Na	Na	Serine/Threonine protein kinases active-site signature. (PS00108)	Protein kinase domain profile. (PS50011)	serkin_6 (SM00220)	Na	Protein kinase-like (PK-like) (SSF56112)	Na	Na	Na
CATHA_1060	118.200703851338	4.15348289817683	0.484312069508035	8.57604664363608	9.81897413771555e-18	4.68117208769439e-16	Retrovirus-related Pol polyprotein from transposon TNT 1-94	GO:0015074;GO:0071897	DNA integration;DNA biosynthetic process	GO:0008270;GO:0003676;GO:0003887;GO:0016787	zinc ion binding;nucleic acid binding;DNA-directed DNA polymerase activity;hydrolase activity	GO:0005576;GO:0016021	extracellular region;integral component of membrane	G3DSA:4.10.60.10;G3DSA:3.30.420.10	Na	PTHR34676:SF9;PTHR34676	GAG-pre-integrase domain (PF13976)	Na	Na	Na	Integrase catalytic domain profile. (PS50994);Zinc finger CCHC-type profile. (PS50158)	Na	Na	Retrovirus zinc finger-like domains (SSF57756);Ribonuclease H-like (SSF53098)	Na	Na	EC:2.7.7.7 ;EC:3.-.-.-
CATHA_10705	42.4452644855773	2.70177699338585	0.475390434780641	5.68328009088472	1.32135598487973e-8	2.10837321324188e-7	Protein kinase domain-containing protein	GO:0006468;GO:0000186;GO:0000165;GO:0006873;GO:0055085;GO:0090502;GO:0015698	protein phosphorylation;activation of MAPKK activity;MAPK cascade;cellular ion homeostasis;transmembrane transport;RNA phosphodiester bond hydrolysis, endonucleolytic;inorganic anion transport	GO:0004674;GO:0005524;GO:0008308;GO:0004523;GO:0003676	protein serine/threonine kinase activity;ATP binding;voltage-gated anion channel activity;RNA-DNA hybrid ribonuclease activity;nucleic acid binding	GO:0016021;GO:0005886	integral component of membrane;plasma membrane	Transferase(Phosphotransferase) domain 1 (G3DSA:1.10.510.10)	STKc_MAPKKK (cd06606)	CCR4-NOT TRANSCRIPTIONAL COMPLEX SUBUNIT CAF120-RELATED (PTHR48011);MITOGEN-ACTIVATED PROTEIN KINASE KINASE KINASE 15 (PTHR48011:SF76)	Protein kinase domain (PF00069)	Na	Na	Protein kinases ATP-binding region signature. (PS00107);Serine/Threonine protein kinases active-site signature. (PS00108)	Protein kinase domain profile. (PS50011)	serkin_6 (SM00220)	Na	Protein kinase-like (PK-like) (SSF56112)	Na	Na	EC:2.7.11.- ;EC:3.1.26.4
CATHA_10706	91.4995014323952	1.23895111906624	0.306960123812016	4.03619565851159	5.43249165021444e-5	4.06805188690477e-4	hypothetical protein	Na	Na	Na	Na	Na	Na	Na	Na	Na	Na	Na	Na	Na	Na	Na	Na	Na	Na	Na	Na
CATHA_10724	10.201484017557	5.98067329497254	1.32092406207511	4.52764353885504	5.96450849240706e-6	5.68161376371772e-5	WRKY domain-containing protein	GO:0006355	regulation of transcription, DNA-templated	GO:0043565;GO:0003700;GO:0004821	sequence-specific DNA binding;DNA-binding transcription factor activity;histidine-tRNA ligase activity	GO:0005634;GO:0016021	nucleus;integral component of membrane	G3DSA:2.20.25.80	Na	WRKY TRANSCRIPTION FACTOR 36-RELATED (PTHR31429);OS05G0567200 PROTEIN (PTHR31429:SF50)	WRKY DNA -binding domain (PF03106)	Na	Na	Na	WRKY domain profile. (PS50811)	WRKY_cls (SM00774)	Na	WRKY DNA-binding domain (SSF118290)	Na	Na	EC:6.1.1.21
CATHA_10772	12.6965167154336	2.71222939002416	1.01358521602755	2.67587702260885	0.0074533988411078	0.0279602100911076	Peroxidase	GO:0006979;GO:0098869	response to oxidative stress;cellular oxidant detoxification	GO:0004601;GO:0020037;GO:0046872	peroxidase activity;heme binding;metal ion binding	Na	Na	Peroxidase (G3DSA:1.10.420.10);G3DSA:1.10.520.10	secretory_peroxidase (cd00693)	PEROXIDASE 72-RELATED (PTHR31388);PEROXIDASE (PTHR31388:SF194)	Peroxidase (PF00141)	Na	Plant peroxidase signature (PR00461);Haem peroxidase superfamily signature (PR00458)	Peroxidases active site signature. (PS00436);Peroxidases proximal heme-ligand signature. (PS00435)	Plant heme peroxidase family profile. (PS50873)	Na	Na	Heme-dependent peroxidases (SSF48113)	Na	KEGG:R03532	EC:1.11.1.-
CATHA_1080	22.547116088338	2.55452547784718	0.854236888406921	2.99041812934484	0.00278595800674572	0.0122146846358258	probable LRR receptor-like serine/threonine-protein kinase At3g47570	GO:0006468	protein phosphorylation	GO:0016301;GO:0016773;GO:0140096;GO:0005524;GO:0016787	kinase activity;phosphotransferase activity, alcohol group as acceptor;catalytic activity, acting on a protein;ATP binding;hydrolase activity	GO:0005886;GO:0016021	plasma membrane;integral component of membrane	Transferase(Phosphotransferase) domain 1 (G3DSA:1.10.510.10);Ribonuclease Inhibitor (G3DSA:3.80.10.10);Phosphorylase Kinase; domain 1 (G3DSA:3.30.200.20)	Na	LRR RECEPTOR-LIKE SERINE/THREONINE-PROTEIN KINASE EFR (PTHR48053:SF17);LEUCINE RICH REPEAT FAMILY PROTEIN, EXPRESSED (PTHR48053)	Leucine rich repeat (PF13855);Protein kinase domain (PF00069)	Na	Na	Protein kinases ATP-binding region signature. (PS00107);Serine/Threonine protein kinases active-site signature. (PS00108)	Protein kinase domain profile. (PS50011)	LRR_sd22_2 (SM00365);serkin_6 (SM00220);LRR_typ_2 (SM00369)	Na	L domain-like (SSF52058);Protein kinase-like (PK-like) (SSF56112)	Na	Na	EC:2.7.1.- ;EC:3.-.-.-
CATHA_10914	648.130644935232	1.29562063651316	0.209351584754051	6.18873097156284	6.06504909505471e-10	1.24036430217045e-8	vacuolar fusion protein CCZ1 homolog B-like isoform X1	GO:0016192	vesicle-mediated transport	Na	Na	GO:0035658;GO:0043231	Mon1-Ccz1 complex;intracellular membrane-bounded organelle	Na	Na	UNCHARACTERIZED (PTHR13056);VACUOLAR FUSION PROTEIN CCZ1 HOMOLOG B (PTHR13056:SF2)	First Longin domain of INTU, CCZ1 and HPS4 (PF19031)	Na	Na	Na	Na	Na	Na	Na	Na	Na	Na
CATHA_10932	7.60494942077845	2.54882969562703	0.793892588039495	3.21054728816819	0.00132482468564799	0.0065300392661224	hypothetical protein	Na	Na	Na	Na	Na	Na	Na	Na	OSMOTIC STRESS POTASSIUM TRANSPORTER (PTHR30540);POTASSIUM TRANSPORTER 5 (PTHR30540:SF94)	Na	Na	Na	Na	Na	Na	Na	Na	Na	Na	Na
CATHA_10959	100.065417169483	3.54317503366808	1.31849013867693	2.68729733331458	0.00720328002141578	0.0271777096372572	serine/threonine-protein kinase-like protein ACR4	GO:0006468;GO:0048439;GO:0090627;GO:0099402;GO:0009786;GO:1905393;GO:0009793;GO:0022622	protein phosphorylation;flower morphogenesis;plant epidermal cell differentiation;plant organ development;regulation of asymmetric cell division;plant organ formation;embryo development ending in seed dormancy;root system development	GO:0016301;GO:0016773;GO:0140096;GO:0005524;GO:0042803;GO:0004888	kinase activity;phosphotransferase activity, alcohol group as acceptor;catalytic activity, acting on a protein;ATP binding;protein homodimerization activity;transmembrane signaling receptor activity	GO:0030139;GO:0016021;GO:0009986;GO:0032585;GO:0005886	endocytic vesicle;integral component of membrane;cell surface;multivesicular body membrane;plasma membrane	G3DSA:2.130.10.30;Transferase(Phosphotransferase) domain 1 (G3DSA:1.10.510.10);Phosphorylase Kinase; domain 1 (G3DSA:3.30.200.20)	Na	SERINE/THREONINE-PROTEIN KINASE-LIKE PROTEIN ACR4 (PTHR47460);RECEPTOR-LIKE KINASE (PTHR47460:SF2)	Protein kinase domain (PF00069)	Na	Na	Protein kinases ATP-binding region signature. (PS00107);Serine/Threonine protein kinases active-site signature. (PS00108)	TNFR/NGFR family cysteine-rich region domain profile. (PS50050);Protein kinase domain profile. (PS50011)	serkin_6 (SM00220)	Na	RCC1/BLIP-II (SSF50985);Protein kinase-like (PK-like) (SSF56112)	Na	Na	EC:2.7.1.-
CATHA_11046	3.40100312761029	5.18436621832669	1.44588411870477	3.58560285105757	3.36300427226371e-4	0.0019918561128411	hypothetical protein	Na	Na	Na	Na	Na	Na	Na	Na	Na	Na	Na	Na	Na	Na	Na	Na	Na	Na	Na	Na
CATHA_11050	29.8625698232524	1.04025419474379	0.370583382926467	2.80707188360413	0.00499940841470258	0.0200527629327319	RING/U-box superfamily protein	Na	Na	GO:0030247;GO:0008270	polysaccharide binding;zinc ion binding	GO:0016021	integral component of membrane	Zinc/RING finger domain (G3DSA:3.30.40.10)	RING-H2_PA-TM-RING (cd16454)	RING-H2 FINGER PROTEIN ATL20-LIKE (PTHR46279:SF11);RING/U-BOX SUPERFAMILY PROTEIN (PTHR46279)	Ring finger domain (PF13639);Wall-associated receptor kinase galacturonan-binding (PF13947)	Na	Na	Na	Zinc finger RING-type profile. (PS50089)	FANCL_C_2 (SM01197);ring_2 (SM00184)	Na	RING/U-box (SSF57850)	Na	Na	Na
CATHA_11252	79.4239692779511	1.82336802182455	0.433010031157198	4.21091404499726	2.54339512216558e-5	2.07464148627808e-4	Fetuin-B like	Na	Na	Na	Na	Na	Na	Na	Na	BNAA04G24650D PROTEIN (PTHR31865:SF29);OSJNBA0071G03.3 PROTEIN (PTHR31865)	Protein of unknown function (DUF1685) (PF07939)	Na	Na	Na	Na	Na	Na	Na	Na	Na	Na
CATHA_11257	89.0358921822836	2.6444522189216	0.728151669042734	3.63173268887529	2.81524654079081e-4	0.00170722669201028	Cellulose synthase	GO:0030244;GO:0071555;GO:0009832;GO:0000281;GO:0009414;GO:0050832;GO:0006970;GO:0042742;GO:0090376;GO:0006011;GO:0006325;GO:0006260	cellulose biosynthetic process;cell wall organization;plant-type cell wall biogenesis;mitotic cytokinesis;response to water deprivation;defense response to fungus;response to osmotic stress;defense response to bacterium;seed trichome differentiation;UDP-glucose metabolic process;chromatin organization;DNA replication	GO:0016760;GO:0046872;GO:0051536	cellulose synthase (UDP-forming) activity;metal ion binding;iron-sulfur cluster binding	GO:0005886;GO:0005802;GO:0016021;GO:0005618;GO:0000777;GO:0000781;GO:0005815;GO:0005840	plasma membrane;trans-Golgi network;integral component of membrane;cell wall;condensed chromosome kinetochore;chromosome, telomeric region;microtubule organizing center;ribosome	Spore Coat Polysaccharide Biosynthesis Protein SpsA; Chain A (G3DSA:3.90.550.10)	Na	X-BOX TRANSCRIPTION FACTOR-RELATED (PTHR13301);CELLULOSE SYNTHASE A CATALYTIC SUBUNIT 8 [UDP-FORMING] (PTHR13301:SF31)	Cellulose synthase (PF03552)	Na	Na	Na	Na	Na	Na	Nucleotide-diphospho-sugar transferases (SSF53448)	Na	Na	EC:2.4.1.12
CATHA_1128	275.320074687242	1.69965488110174	0.242876775554841	6.99801319915813	2.59617638557731e-12	7.25378329523606e-11	Aluminum-activated malate transporter 4	GO:0015743	malate transport	Na	Na	GO:0009705;GO:0016021	plant-type vacuole membrane;integral component of membrane	Na	Na	ALUMINUM-ACTIVATED MALATE TRANSPORTER 10 (PTHR31086);ALUMINUM-ACTIVATED MALATE TRANSPORTER 5-LIKE (PTHR31086:SF68)	Aluminium activated malate transporter (PF11744)	Na	Na	Na	Na	Na	Na	Na	Na	Na	Na
CATHA_11282	307.932914855498	1.25217013992021	0.206802532439606	6.05490718681551	1.40498648185765e-9	2.70026853978943e-8	cinnamoyl-CoA reductase-like SNL6	Na	Na	GO:0003824	catalytic activity	Na	Na	G3DSA:3.40.50.720	FR_SDR_e (cd08958)	PTHR10366:SF721;NAD DEPENDENT EPIMERASE/DEHYDRATASE (PTHR10366)	3-beta hydroxysteroid dehydrogenase/isomerase family (PF01073)	Na	Na	Na	Na	Na	Na	NAD(P)-binding Rossmann-fold domains (SSF51735)	Na	Na	Na
CATHA_11361	76.1762833159471	2.18621618775181	0.825234996121204	2.64920440605104	0.00806815169666648	0.0298164883585932	SNF1-related protein kinase catalytic subunit alpha KIN10	GO:0006468;GO:0035556	protein phosphorylation;intracellular signal transduction	GO:0004672;GO:0005524	protein kinase activity;ATP binding	GO:0005634;GO:0005737	nucleus;cytoplasm	Transferase(Phosphotransferase) domain 1 (G3DSA:1.10.510.10)	UBA_SnRK1_plant (cd14335)	NON-SPECIFIC SERINE/THREONINE PROTEIN KINASE (PTHR24343:SF454);SERINE/THREONINE KINASE (PTHR24343)	Protein kinase domain (PF00069);Kinase associated domain 1 (PF02149)	Na	Na	Protein kinases ATP-binding region signature. (PS00107);Serine/Threonine protein kinases active-site signature. (PS00108)	Protein kinase domain profile. (PS50011);Ubiquitin-associated domain (UBA) profile. (PS50030);Kinase associated domain 1 (KA1) profile. (PS50032)	serkin_6 (SM00220)	Na	KA1-like (SSF103243);Protein kinase-like (PK-like) (SSF56112)	Na	Na	Na
CATHA_11378	313.362906582776	3.3226471976497	0.212109258339895	15.6647909839245	2.63293813790213e-55	6.38471245736713e-53	Random slug protein 5	GO:0120009;GO:0015914;GO:0016310;GO:0015979	intermembrane lipid transfer;phospholipid transport;phosphorylation;photosynthesis	GO:0008526;GO:0046404	phosphatidylinositol transfer activity;ATP-dependent polydeoxyribonucleotide 5'-hydroxyl-kinase activity	GO:0009579;GO:0016021	thylakoid;integral component of membrane	Phosphatidylinositol Transfer Protein Sec14p (G3DSA:3.40.525.10)	SEC14 (cd00170)	GH16843P (PTHR45824);OS01G0264700 PROTEIN (PTHR45824:SF18)	CRAL/TRIO, N-terminal domain (PF03765);CRAL/TRIO domain (PF00650)	Na	Na	Na	CRAL-TRIO lipid binding domain profile. (PS50191)	sec14_4 (SM00516);CRAL_TRIO_N_2 (SM01100)	Na	CRAL/TRIO N-terminal domain (SSF46938);CRAL/TRIO domain (SSF52087)	Na	KEGG:R03840	EC:2.7.1.78
CATHA_11422	33.0293266127782	3.96875170827435	0.564032812770378	7.03638444150244	1.97292127158947e-12	5.55187960122641e-11	Zinc finger protein MAGPIE	GO:0006355;GO:0010075;GO:0008356;GO:0048364;GO:0034504;GO:0048506;GO:0009939;GO:0048573;GO:0010150;GO:1903508;GO:0009740;GO:0090502	regulation of transcription, DNA-templated;regulation of meristem growth;asymmetric cell division;root development;protein localization to nucleus;regulation of timing of meristematic phase transition;positive regulation of gibberellic acid mediated signaling pathway;photoperiodism, flowering;leaf senescence;positive regulation of nucleic acid-templated transcription;gibberellic acid mediated sig…	GO:0003700;GO:0000976;GO:0019900;GO:0004565;GO:0004526;GO:0046872	DNA-binding transcription factor activity;transcription regulatory region sequence-specific DNA binding;kinase binding;beta-galactosidase activity;ribonuclease P activity;metal ion binding	GO:0005634;GO:0016021	nucleus;integral component of membrane	Classic Zinc Finger (G3DSA:3.30.160.60)	Na	F-BOX ASSOCIATED PROTEIN (PTHR10593:SF167);SERINE/THREONINE-PROTEIN KINASE RIO (PTHR10593)	Na	Na	Na	Zinc finger C2H2 type domain signature. (PS00028)	Zinc finger C2H2 type domain profile. (PS50157)	c2h2final6 (SM00355)	Na	beta-beta-alpha zinc fingers (SSF57667)	Na	Na	EC:3.2.1.23 ;EC:3.1.26.5
CATHA_11425	41.1696516853627	2.14691551280347	0.475728096138435	4.51290459872005	6.39457903417217e-6	6.04729520410254e-5	hypothetical protein	Na	Na	Na	Na	Na	Na	Na	Na	Na	Na	Na	Na	Na	Prokaryotic membrane lipoprotein lipid attachment site profile. (PS51257)	Na	Na	Na	Na	Na	Na
CATHA_11440	28.7473333139114	1.6525717280469	0.572378996609735	2.88719840845885	0.00388689039915141	0.0161613677434657	hypothetical protein	Na	Na	Na	Na	Na	Na	Cullin Repeats (G3DSA:1.20.1310.10)	Na	CULLIN (PTHR11932);CULLIN 3B (PTHR11932:SF133)	Cullin family (PF00888)	Na	Na	Na	Na	Na	Na	Cullin repeat-like (SSF74788)	Na	Na	Na
CATHA_11464	155.18650689711	1.29519879056439	0.475220397684342	2.72546969127514	0.00642100713954066	0.0247054695856724	hypothetical protein	Na	Na	Na	Na	Na	Na	G3DSA:2.120.10.80	Na	GALACTOSE OXIDASE/KELCH REPEAT SUPERFAMILY PROTEIN (PTHR46093:SF4);ACYL-COA-BINDING DOMAIN-CONTAINING PROTEIN 5 (PTHR46093)	Kelch motif (PF01344)	Na	Na	Na	Na	Na	Na	Kelch motif (SSF117281)	Na	Na	Na
CATHA_1148	108.901205918572	1.39968706759818	0.427398328101407	3.27490066190919	0.00105699134560187	0.00536470904659224	Zinc finger with UFM1-specific peptidase domain protein	GO:0010468	regulation of gene expression	Na	Na	GO:0005634;GO:0016021	nucleus;integral component of membrane	G3DSA:3.90.70.130	Na	PEPTIDASE C78, UBIQUITIN MODIFIER-SPECIFIC PEPTIDASE 1/ 2-RELATED (PTHR24403:SF87);ZINC FINGER PROTEIN (PTHR24403)	Peptidase family C78 (PF07910)	Na	Na	Na	Na	Na	Na	Na	Na	Na	Na
CATHA_11492	244.364052632474	1.52891614511267	0.150848630806905	10.1354326978929	3.8466672911989e-24	2.86197874748972e-22	Vesicle-associated protein 2-2 isoform B	GO:0090158;GO:0061817	endoplasmic reticulum membrane organization;endoplasmic reticulum-plasma membrane tethering	Na	Na	GO:0005789;GO:0016021;GO:0005886	endoplasmic reticulum membrane;integral component of membrane;plasma membrane	Immunoglobulins (G3DSA:2.60.40.10)	Na	VESICLE-ASSOCIATED MEMBRANE PROTEIN-ASSOCIATED PROTEIN (PTHR10809);VESICLE-ASSOCIATED MEMBRANE-PROTEIN-ASSOCIATED PROTEIN-RELATED (PTHR10809:SF105)	MSP (Major sperm protein) domain (PF00635)	VAMP_assoc_prot (PIRSF019693)	Na	Na	Major sperm protein (MSP) domain profile. (PS50202)	Na	Na	PapD-like (SSF49354)	Na	Na	Na
CATHA_11493	731.662854252032	1.45904547615151	0.231346011167925	6.30676737751249	2.84923564273423e-10	6.1432147634013e-9	Acyl carrier protein	GO:0006633;GO:0009416;GO:0000911	fatty acid biosynthetic process;response to light stimulus;cytokinesis by cell plate formation	GO:0031177;GO:0016740	phosphopantetheine binding;transferase activity	GO:0009507;GO:0009532;GO:0009526;GO:0016021	chloroplast;plastid stroma;plastid envelope;integral component of membrane	G3DSA:1.10.1200.10	Na	ACYL CARRIER PROTEIN 2, CHLOROPLASTIC-RELATED (PTHR46153:SF20);ACYL CARRIER PROTEIN (PTHR46153)	Phosphopantetheine attachment site (PF00550)	Na	Na	Phosphopantetheine attachment site. (PS00012)	Carrier protein (CP) domain profile. (PS50075)	Phosphopantetheine attachment site (SM00823)	Na	ACP-like (SSF47336)	acyl_carrier: acyl carrier protein (TIGR00517)	Na	EC:2.-.-.-
CATHA_11494	12.9541977199908	3.30363926908969	1.03294112757377	3.19828418183859	0.00138247969689513	0.0067565728306579	classical arabinogalactan protein 25	Na	Na	Na	Na	GO:0031225;GO:0016021;GO:0005886	anchored component of membrane;integral component of membrane;plasma membrane	Na	Na	CLASSICAL ARABINOGALACTAN PROTEIN 25 (PTHR35725:SF3);CLASSICAL ARABINOGALACTAN PROTEIN 26 (PTHR35725)	Na	Na	Na	Na	Na	Na	Na	Na	Na	Na	Na
CATHA_11497	914.82209678974	1.30872227140193	0.10965622382145	11.9347742042702	7.79701773514879e-33	8.95608317858436e-31	Shikimate dehydrogenase	Na	Na	Na	Na	Na	Na	G3DSA:3.40.50.720;Aldolase class I (G3DSA:3.20.20.70);Leucine Dehydrogenase (G3DSA:3.40.50.10860)	NAD_bind_Shikimate_DH (cd01065);DHQase_I (cd00502)	SHIKIMATE DEHYDROGENASE (PTHR21089)	Shikimate / quinate 5-dehydrogenase (PF01488);Shikimate dehydrogenase substrate binding domain (PF08501);Type I 3-dehydroquinase (PF01487);Shikimate 5'-dehydrogenase C-terminal domain (PF18317)	Na	Na	Na	Na	Na	Na	Aminoacid dehydrogenase-like, N-terminal domain (SSF53223);Aldolase (SSF51569);NAD(P)-binding Rossmann-fold domains (SSF51735)	aroD: 3-dehydroquinate dehydratase, type I (TIGR01093)	Na	Na
CATHA_11498	191.058647991474	1.67859513178482	0.656917020101072	2.55526205048935	0.0106107881371283	0.0371841392666323	Pentatricopeptide repeat-containing protein	GO:0009451	RNA modification	GO:0008270;GO:0003723	zinc ion binding;RNA binding	GO:0043231	intracellular membrane-bounded organelle	G3DSA:1.25.40.10	Na	PTHR47929	PPR repeat (PF01535);PPR repeat family (PF13041)	Na	Na	Na	Pentatricopeptide (PPR) repeat profile. (PS51375)	Na	Na	TPR-like (SSF48452)	PPR: pentatricopeptide repeat domain (TIGR00756)	Na	Na
CATHA_11625	48.3283701332596	1.37781822159293	0.486941125550935	2.8295375956057	0.00466153228238898	0.0189145193228504	probable fructokinase-7 isoform X1	GO:0019252;GO:0016310	starch biosynthetic process;phosphorylation	GO:0016301;GO:0016773	kinase activity;phosphotransferase activity, alcohol group as acceptor	Na	Na	G3DSA:3.40.1190.20	bac_FRK (cd01167)	HEXOKINASE FAMILY MEMBER (PTHR43085);PUTATIVE-RELATED (PTHR43085:SF38)	pfkB family carbohydrate kinase (PF00294)	Na	Ribokinase signature (PR00990)	pfkB family of carbohydrate kinases signature 1. (PS00583);pfkB family of carbohydrate kinases signature 2. (PS00584)	Na	Na	Na	Ribokinase-like (SSF53613)	Na	Na	EC:2.7.1.-
CATHA_11641	4.1413796407958	3.34190834893203	1.26656830681255	2.63855358685098	0.00832605403370092	0.0305740051093575	UDP-galactose/UDP-glucose transporter 2-like	GO:0008643;GO:0055085	carbohydrate transport;transmembrane transport	GO:0015297	antiporter activity	GO:0030173;GO:0030176	integral component of Golgi membrane;integral component of endoplasmic reticulum membrane	Na	Na	SOLUTE CARRIER FAMILY 35 MEMBER B (PTHR10778);UDP-GALACTOSE/UDP-GLUCOSE TRANSPORTER 2 (PTHR10778:SF43)	UAA transporter family (PF08449)	Na	Na	Na	Na	Na	Na	Na	Na	Na	Na
CATHA_11653	115.811347409814	1.17152400206615	0.246078937281882	4.76076504152073	1.9286047346414e-6	2.05766725680751e-5	PP2 domain-containing protein	Na	Na	Na	Na	Na	Na	G3DSA:1.20.1280.50	Na	F-BOX PROTEIN PP2-A13 (PTHR31960:SF3);F-BOX PROTEIN PP2-A15 (PTHR31960)	Phloem protein 2 (PF14299)	Na	Na	Na	F-box domain profile. (PS50181)	Na	Na	F-box domain (SSF81383)	Na	Na	Na
CATHA_11655	76.1837171195864	1.73446034605354	0.408775080409996	4.24306771419114	2.20484870869045e-5	1.82809786138024e-4	Methyltransferase	GO:0032259	methylation	GO:0008168;GO:0016829	methyltransferase activity;lyase activity	GO:0005802;GO:0005768;GO:0016021	trans-Golgi network;endosome;integral component of membrane	Vaccinia Virus protein VP39 (G3DSA:3.40.50.150)	Na	METHYLTRANSFERASE PMT15-RELATED (PTHR10108:SF1059);SAM-DEPENDENT METHYLTRANSFERASE (PTHR10108)	Putative S-adenosyl-L-methionine-dependent methyltransferase (PF03141)	Na	Na	Na	Na	Na	Na	S-adenosyl-L-methionine-dependent methyltransferases (SSF53335)	Na	Na	EC:2.1.1.- ;EC:4.-.-.-
CATHA_11659	305.950145321185	2.17210870065303	0.160772724944433	13.510430338254	1.35725744063428e-41	2.35922572114501e-39	Methyltransferase	GO:0032259;GO:0052546;GO:0042546	methylation;cell wall pectin metabolic process;cell wall biogenesis	GO:0008168	methyltransferase activity	GO:0005802;GO:0005768;GO:0000139;GO:0016021	trans-Golgi network;endosome;Golgi membrane;integral component of membrane	Vaccinia Virus protein VP39 (G3DSA:3.40.50.150)	Na	SAM-DEPENDENT METHYLTRANSFERASE (PTHR10108);METHYLTRANSFERASE PMT13-RELATED (PTHR10108:SF763)	Putative S-adenosyl-L-methionine-dependent methyltransferase (PF03141)	Na	Na	Na	Na	Na	Na	S-adenosyl-L-methionine-dependent methyltransferases (SSF53335)	Na	Na	EC:2.1.1.-
CATHA_11671	2.32177093988902	3.6207034216009	1.35072659409797	2.68055980938086	0.00734991287386592	0.0276300456781769	(+)-neomenthol dehydrogenase-like isoform X1	Na	Na	Na	Na	Na	Na	G3DSA:3.40.50.720	carb_red_PTCR-like_SDR_c (cd05324)	(+)-NEOMENTHOL DEHYDROGENASE (PTHR43490);SALUTARIDINE REDUCTASE-LIKE (PTHR43490:SF87)	short chain dehydrogenase (PF00106);Enoyl-(Acyl carrier protein) reductase (PF13561)	Na	Glucose/ribitol dehydrogenase family signature (PR00081);Short-chain dehydrogenase/reductase (SDR) superfamily signature (PR00080)	Na	Na	Na	Na	NAD(P)-binding Rossmann-fold domains (SSF51735)	Na	Na	Na
CATHA_11673	203.799390297923	1.86061882099303	0.207632959208813	8.96109571468292	3.21467859326339e-19	1.71118474062004e-17	NAD(P)-binding Rossmann-fold superfamily protein	Na	Na	Na	Na	GO:0016021	integral component of membrane	G3DSA:3.40.50.720	dTDP_HR_like_SDR_e (cd05254)	NAD(P)-BINDING ROSSMANN-FOLD SUPERFAMILY PROTEIN (PTHR43242)	RmlD substrate binding domain (PF04321)	Na	Na	Na	Na	Na	Na	NAD(P)-binding Rossmann-fold domains (SSF51735)	Na	Na	Na
CATHA_11674	680.884129010606	1.6102267772075	0.156443167777469	10.2927267459705	7.599331411892e-25	5.87661683434578e-23	VAS*	GO:0035835	indole alkaloid biosynthetic process	Na	Na	Na	Na	G3DSA:3.40.50.720	carb_red_PTCR-like_SDR_c (cd05324)	(+)-NEOMENTHOL DEHYDROGENASE (PTHR43490);SALUTARIDINE REDUCTASE-LIKE (PTHR43490:SF87)	short chain dehydrogenase (PF00106)	Na	Glucose/ribitol dehydrogenase family signature (PR00081);Short-chain dehydrogenase/reductase (SDR) superfamily signature (PR00080)	Na	Na	Na	Na	NAD(P)-binding Rossmann-fold domains (SSF51735)	Na	Na	Na
CATHA_11688	253.912425564418	1.16565173635695	0.24338534960501	4.78932580884055	1.67342589232728e-6	1.8149879280559e-5	hypothetical protein	Na	Na	Na	Na	Na	Na	Na	Na	GLYCOSYLTRANSFERASE (PTHR12203:SF74);KDEL LYS-ASP-GLU-LEU CONTAINING - RELATED (PTHR12203)	Adenosine-deaminase (editase) domain (PF02137);Glycosyl transferase family 90 (PF05686)	Na	Na	Na	Adenosine to inosine editase domain profile. (PS50141)	adara_8 (SM00552);cap10 (SM00672)	Na	Na	Na	Na	Na
CATHA_11693	1239.92250518545	2.70485919023879	0.2223548363097	12.1646069639403	4.79748876925732e-34	5.81680706208347e-32	AT-hook motif nuclear-localized protein	GO:0090377;GO:0043433;GO:0030042	seed trichome initiation;negative regulation of DNA-binding transcription factor activity;actin filament depolymerization	GO:0003680;GO:0000976;GO:0003779	minor groove of adenine-thymine-rich DNA binding;transcription regulatory region sequence-specific DNA binding;actin binding	GO:0005634;GO:0016021;GO:0015629	nucleus;integral component of membrane;actin cytoskeleton	Hypothetical protein (G3DSA:3.30.1330.80)	DUF296 (cd11378)	AT-HOOK MOTIF NUCLEAR-LOCALIZED PROTEIN 9 (PTHR31500);AT-HOOK MOTIF NUCLEAR-LOCALIZED PROTEIN 9 (PTHR31500:SF9)	Plants and Prokaryotes Conserved (PCC) domain (PF03479)	Na	Na	Na	PPC domain profile profile. (PS51742)	Na	Na	AF0104/ALDC/Ptd012-like (SSF117856)	Na	Na	Na
CATHA_11698	3.62762829816512	4.51543477209848	1.42715086742478	3.16395055012393	0.00155643237889598	0.00748566228851	Recombination initiation defects 3, putative isoform 1	GO:0048236;GO:0070192;GO:0009553;GO:0042138;GO:0009555;GO:0045143;GO:0007131;GO:0022607	plant-type sporogenesis;chromosome organization involved in meiotic cell cycle;embryo sac development;meiotic DNA double-strand break formation;pollen development;homologous chromosome segregation;reciprocal meiotic recombination;cellular component assembly	GO:0005515	protein binding	GO:0005634	nucleus	Na	Na	RECOMBINATION INITIATION DEFECTS 3-RELATED (PTHR37695);RECOMBINATION INITIATION DEFECTS 3-RELATED (PTHR37695:SF1)	Na	Na	Na	Na	Na	Na	Na	Na	Na	Na	Na
CATHA_11699	1279.34722626753	1.00669469095031	0.205555809198621	4.89742758852212	9.70993976518995e-7	1.09863270085173e-5	hypothetical protein	Na	Na	Na	Na	Na	Na	Na	Na	ADHESIN-LIKE PROTEIN, PUTATIVE (DUF3741)-RELATED (PTHR47212:SF4);ADHESIN-LIKE PROTEIN, PUTATIVE (DUF3741)-RELATED (PTHR47212)	Domain of unknown function (DUF4378) (PF14309)	Na	Na	Na	Na	Na	Na	Na	Na	Na	Na
CATHA_11705	78.6895837074459	2.26935941525728	0.555355278133206	4.0863200632316	4.38269090347925e-5	3.3838370568451e-4	Calmodulin-binding heat-shock protein	GO:0016042;GO:0009820	lipid catabolic process;alkaloid metabolic process	GO:0004806	triglyceride lipase activity	GO:0016021	integral component of membrane	Na	Na	ALPHA/BETA-HYDROLASES SUPERFAMILY PROTEIN (PTHR46398:SF5);ALPHA/BETA-HYDROLASES SUPERFAMILY PROTEIN (PTHR46398)	Na	Na	Na	Na	Na	Na	Na	Na	Na	Na	EC:3.1.1.3
CATHA_1173	57.8632288320457	4.34206266806651	0.470104088625271	9.23638567102029	2.54964218804599e-20	1.46862380814074e-18	TRP-like ion channel pkd2	Na	Na	Na	Na	GO:0016021	integral component of membrane	Na	Na	OS02G0292800 PROTEIN (PTHR31168);OS02G0292800 PROTEIN (PTHR31168:SF1)	Protein of unknown function, DUF599 (PF04654)	Na	Na	Na	Na	Na	Na	Na	Na	Na	Na
CATHA_1174	400.987621336422	1.10453846701389	0.200480325381125	5.50946066609827	3.59934810153453e-8	5.30768734311871e-7	DNA mismatch repair protein MutS type 2	GO:0045910;GO:0006298;GO:0090305	negative regulation of DNA recombination;mismatch repair;nucleic acid phosphodiester bond hydrolysis	GO:0030983;GO:0004519;GO:0016887;GO:0005524	mismatched DNA binding;endonuclease activity;ATPase activity;ATP binding	GO:0032300	mismatch repair complex	G3DSA:3.40.50.300	Na	DNA MISMATCH REPAIR PROTEIN MUTS, TYPE 2 (PTHR11361:SF132);DNA MISMATCH REPAIR PROTEIN MUTS FAMILY MEMBER (PTHR11361)	MutS domain V (PF00488)	MutS_YshD (PIRSF005814)	Na	DNA mismatch repair proteins mutS family signature. (PS00486)	Na	mutATP5 (SM00534)	Na	P-loop containing nucleoside triphosphate hydrolases (SSF52540);DNA repair protein MutS, domain III (SSF48334)	Na	Na	Na
CATHA_1180	318.063609884953	1.04584158899313	0.184314688996615	5.67421725683698	1.39324223127298e-8	2.209614543382e-7	Serine-type endopeptidase inhibitor	Na	Na	Na	Na	GO:0016021	integral component of membrane	G3DSA:3.30.60.30	Na	SERINE PROTEASE INHIBITOR, KAZAL-TYPE FAMILY PROTEIN (PTHR34376)	Na	Na	Na	Na	Na	Na	Na	Na	Na	Na	Na
CATHA_11847	204.050458665894	2.11610255549058	0.363019692144774	5.82916740132839	5.57046021232968e-9	9.60623173753992e-8	nitrate regulatory gene2 protein-like	GO:0051693;GO:0007010	actin filament capping;cytoskeleton organization	GO:0051015	actin filament binding	Na	Na	Na	Na	DUF630 FAMILY PROTEIN (DUF630 AND DUF632) (PTHR21450:SF3);UNCHARACTERIZED (PTHR21450)	Protein of unknown function (DUF632) (PF04782);Protein of unknown function (DUF630) (PF04783)	Na	Na	Na	Na	Na	Na	Na	Na	Na	Na
CATHA_11961	3.82092629566756	3.65243441394554	1.49718216780714	2.43953908380776	0.0147060117880886	0.0486944510353397	Putative 2-oxoglutarate-dependent dioxygenase AOP1.2	Na	Na	Na	Na	Na	Na	G3DSA:2.60.120.330	Na	2-OXOGLUTARATE-DEPENDENT DIOXYGENASE AOP3-LIKE (PTHR47990:SF17);2-OXOGLUTARATE (2OG) AND FE(II)-DEPENDENT OXYGENASE SUPERFAMILY PROTEIN-RELATED (PTHR47990)	2OG-Fe(II) oxygenase superfamily (PF03171)	Na	Na	Na	Na	Na	Na	Clavaminate synthase-like (SSF51197)	Na	Na	Na
CATHA_11964	1737.47800030707	3.09731617522066	0.434509445910701	7.12830573505463	1.0161187949813e-12	2.93941168939951e-11	subtilisin-like protease SBT1.6	GO:0006508;GO:0009827	proteolysis;plant-type cell wall modification	GO:0004252	serine-type endopeptidase activity	GO:0048046;GO:0005886;GO:0016021	apoplast;plasma membrane;integral component of membrane	G3DSA:3.40.50.200;G3DSA:3.50.30.30;G3DSA:3.30.70.80;G3DSA:2.60.40.2310	Peptidases_S8_3 (cd04852);PA_subtilisin_like (cd02120)	XYLEM SERINE PROTEINASE 1 (PTHR10795:SF388);PROPROTEIN CONVERTASE SUBTILISIN/KEXIN (PTHR10795)	Peptidase inhibitor I9 (PF05922);PA domain (PF02225);Fibronectin type-III domain (PF17766);Subtilase family (PF00082)	Na	Subtilisin serine protease family (S8) signature (PR00723)	Serine proteases, subtilase family, serine active site. (PS00138)	Serine proteases, subtilase domain profile. (PS51892)	Na	Na	PA domain (SSF52025);Subtilisin-like (SSF52743)	Na	Na	EC:3.4.19.1 EC:3.4.21.- EC:3.4.21.1 EC:3.4.21.10 EC:3.4.21.102 EC:3.4.21.20 EC:3.4.21.21 EC:3.4.21.22 EC:3.4.21.26 EC:3.4.21.27 EC:3.4.21.34 EC:3.4.21.35 EC:3.4.21.36 EC:3.4.21.38 EC:3.4.21.39 EC:3.4.21.4 EC:3.4.21.41 EC:3.4.21.42 EC:3.4.21.43 EC:3.4.21.45 EC:3.4.21.46 EC:3.4.21.47 EC:3.4.21.48 EC:3.4.21.5 EC:3.4.21.53 EC:3.4.21.54 EC:3.4.21.59 EC:3.4.21.6 EC:3.4.21.61 EC:3.4.21.62 EC:3.4.21.68 E…
CATHA_11965	603.38269736853	1.3610119130176	0.111170575195203	12.2425552861251	1.84142479152245e-34	2.2891940351319e-32	Actin-depolymerizing factor 5	GO:0030042;GO:0051017	actin filament depolymerization;actin filament bundle assembly	GO:0003779;GO:0044877	actin binding;protein-containing complex binding	GO:0015629;GO:0005737;GO:0016021	actin cytoskeleton;cytoplasm;integral component of membrane	Severin (G3DSA:3.40.20.10)	ADF_cofilin_like (cd11286)	COFILIN-RELATED (PTHR11913);ACTIN DEPOLYMERIZING FACTOR 5-RELATED (PTHR11913:SF98)	Cofilin/tropomyosin-type actin-binding protein (PF00241)	Na	Na	Na	ADF-H domain profile. (PS51263)	adf_2 (SM00102)	Na	Actin depolymerizing proteins (SSF55753)	Na	Na	Na
CATHA_11985	43.4616779630307	1.63074044375354	0.597992716528764	2.72702392299973	0.00639084054706069	0.0246086826162255	hypothetical protein	Na	Na	Na	Na	Na	Na	Na	Na	NUCLEOPORIN-RELATED (PTHR21495);DIRIGENT PROTEIN 23 (PTHR21495:SF80)	Dirigent-like protein (PF03018)	Na	Na	Na	Na	Na	Na	Na	Na	Na	Na
CATHA_12004	4205.57334004613	2.66743072072009	0.809345280205491	3.2957883192237	9.81459363876065e-4	0.00503322284457132	proline-rich protein 4-like	GO:0007275	multicellular organism development	GO:0005199	structural constituent of cell wall	GO:0005576;GO:0016021	extracellular region;integral component of membrane	Na	Na	PROLINE-RICH PROTEIN 2 (PTHR23201:SF79);EXTENSIN, PROLINE-RICH PROTEIN (PTHR23201)	Pollen protein Ole e 1 like (PF01190)	Na	Proline rich extensin signature (PR01217)	Na	Na	Na	Na	Na	Na	Na	Na
CATHA_12009	94.0329891145411	1.88124459255996	0.241573176134662	7.7874730243695804	6.83626297915742e-15	2.5625549129124e-13	Transmembrane protein, putative	Na	Na	Na	Na	GO:0016021	integral component of membrane	Na	Na	PTHR33306:SF31;EXPRESSED PROTEIN-RELATED-RELATED (PTHR33306)	Na	Na	Na	Na	Na	Na	Na	Na	Na	Na	Na
CATHA_12063	6.09312612700367	4.087882027351	1.14726351293715	3.5631587523301	3.66418931355124e-4	0.00214713623200398	hypothetical protein	Na	Na	Na	Na	Na	Na	Na	Na	Na	Na	Na	Na	Na	Na	Na	Na	Na	Na	Na	Na
CATHA_12122	584.977932362555	1.12999724408544	0.144964491681457	7.79499331856021	6.44118869117213e-15	2.41907893445512e-13	pollen-specific protein SF21-like isoform X2	GO:2000012;GO:0009753;GO:0009737;GO:0009409	regulation of auxin polar transport;response to jasmonic acid;response to abscisic acid;response to cold	Na	Na	GO:0016021	integral component of membrane	G3DSA:3.40.50.1820	Na	N-MYC DOWNSTREAM REGULATED (PTHR11034);PROTEIN NDL2 (PTHR11034:SF54)	Ndr family (PF03096)	Na	Na	Na	Na	Na	Na	alpha/beta-Hydrolases (SSF53474)	Na	Na	Na
CATHA_12126	8.8710141544589	4.49740809973946	1.53455573406205	2.93075578808375	0.00338138488054199	0.0143791214166715	hypothetical protein	Na	Na	Na	Na	Na	Na	Na	Na	Na	Na	Na	Na	Na	Na	Na	Na	Na	Na	Na	Na
CATHA_12149	3069.50574515957	3.20286756645145	0.137187390997905	23.3466614034549	1.49009543898452e-120	1.04530195044764e-117	THAS2*	GO:0035835	indole alkaloid biosynthetic process	GO:0008270;GO:0016491	zinc ion binding;oxidoreductase activity	Na	Na	G3DSA:3.90.180.10;G3DSA:3.40.50.720	CAD1 (cd05283)	ALDEHYDE REDUCTASE (PTHR42683);8-HYDROXYGERANIOL DEHYDROGENASE-RELATED (PTHR42683:SF40)	Zinc-binding dehydrogenase (PF00107);Alcohol dehydrogenase GroES-like domain (PF08240)	Na	Na	Zinc-containing alcohol dehydrogenases signature. (PS00059)	Na	PKS_ER_names_mod (SM00829)	Na	GroES-like (SSF50129);NAD(P)-binding Rossmann-fold domains (SSF51735)	Na	Na	Na
CATHA_12171	11.0815122408057	4.58342301064145	1.30513963769306	3.51182576811705	4.45039657916535e-4	0.002543342729356	Rhamnogalacturonan endolyase	GO:0005975;GO:0006468	carbohydrate metabolic process;protein phosphorylation	GO:0102210;GO:0030246;GO:0004672;GO:0005524	rhamnogalacturonan endolyase activity;carbohydrate binding;protein kinase activity;ATP binding	GO:0005576;GO:0016021	extracellular region;integral component of membrane	Na	RGL4_C (cd10317);RGL4_N (cd10320);RGL4_M (cd10316)	RHAMNOGALACTURONATE LYASE FAMILY PROTEIN (PTHR32018);RHAMNOGALACTURONATE LYASE FAMILY PROTEIN (PTHR32018:SF6)	Polysaccharide lyase family 4, domain II (PF14686);Polysaccharide lyase family 4, domain III (PF14683);Rhamnogalacturonate lyase family (PF06045)	Na	Na	Na	Na	Na	Na	Starch-binding domain-like (SSF49452);Galactose-binding domain-like (SSF49785);Galactose mutarotase-like (SSF74650)	Na	Na	EC:4.2.2.23
CATHA_12213	148.159689720276	2.62219045060611	0.392681160677578	6.67765788937129	2.42790982823402e-11	6.02895130798643e-10	Putative ribosomal-protein-alanine N-acetyltransferase	Na	Na	GO:0008080	N-acetyltransferase activity	Na	Na	G3DSA:3.40.630.30	Na	ACETYLTRANSFERASE (GNAT) DOMAIN PROTEIN (PTHR46067:SF16);ACYL-COA N-ACYLTRANSFERASES (NAT) SUPERFAMILY PROTEIN (PTHR46067)	Acetyltransferase (GNAT) domain (PF13302)	Na	Na	Na	Gcn5-related N-acetyltransferase (GNAT) domain profile. (PS51186)	Na	Na	Acyl-CoA N-acyltransferases (Nat) (SSF55729)	Na	Na	Na
CATHA_12216	299.905187163641	1.43854647862887	0.236208092683789	6.09016593074418	1.12793719219166e-9	2.20228054960523e-8	15.7 kDa heat shock protein, peroxisomal	GO:0042542;GO:0009651;GO:0009408;GO:0051259;GO:0006457;GO:0071456	response to hydrogen peroxide;response to salt stress;response to heat;protein complex oligomerization;protein folding;cellular response to hypoxia	GO:0043621;GO:0051082	protein self-association;unfolded protein binding	GO:0005782	peroxisomal matrix	G3DSA:2.60.40.790	Na	15.7 KDA HEAT SHOCK PROTEIN, PEROXISOMAL (PTHR11527:SF142);HEAT-SHOCK PROTEIN 20 FAMILY MEMBER (PTHR11527)	Hsp20/alpha crystallin family (PF00011)	Na	Na	Na	Small heat shock protein (sHSP) domain profile. (PS01031)	Na	Na	HSP20-like chaperones (SSF49764)	Na	Na	Na
CATHA_12221	157.477472399383	1.50454759096644	0.425313740628549	3.5375005489899	4.03933346083653e-4	0.00233836097370324	condensin complex subunit 3	GO:0007076;GO:0051301	mitotic chromosome condensation;cell division	Na	Na	GO:0000796;GO:0000793;GO:0009506;GO:0016021	condensin complex;condensed chromosome;plasmodesma;integral component of membrane	Na	Na	CONDENSIN COMPLEX SUBUNIT 3-RELATED (PTHR14418);CONDENSIN COMPLEX SUBUNIT 3 (PTHR14418:SF5)	Nuclear condensing complex subunits, C-term domain (PF12719)	Na	Na	Na	Na	Na	Na	ARM repeat (SSF48371)	Na	Na	Na
CATHA_12222	6080.46736324251	5.02330681641674	0.170647977107614	29.4366619608326	1.86535424824973e-190	5.23418402058873e-187	Glutamine synthetase	GO:0006542;GO:0090378;GO:0042128	glutamine biosynthetic process;seed trichome elongation;nitrate assimilation	GO:0004356;GO:0005524;GO:0003729;GO:0005507;GO:0005515	glutamate-ammonia ligase activity;ATP binding;mRNA binding;copper ion binding;protein binding	GO:0005737;GO:0048046;GO:0031967;GO:0005840;GO:0043231	cytoplasm;apoplast;organelle envelope;ribosome;intracellular membrane-bounded organelle	Glutamine synthetase (G3DSA:3.10.20.70);G3DSA:3.30.590.40	Na	GLUTAMINE SYNTHETASE (PTHR20852:SF95);GLUTAMINE SYNTHETASE (PTHR20852)	Glutamine synthetase, catalytic domain (PF00120);Glutamine synthetase, beta-Grasp domain (PF03951)	Na	Na	Glutamine synthetase signature 1. (PS00180);Glutamine synthetase putative ATP-binding region signature. (PS00181)	Na	Gln_synt_C_2 (SM01230)	Na	Glutamine synthetase, N-terminal domain (SSF54368);Glutamine synthetase/guanido kinase (SSF55931)	Na	KEGG:R00253	EC:6.3.1.2
CATHA_12223	612.147777426534	5.31112150529549	0.143748104696189	36.9474193522099	8.01268612407523e-299	7.86925904245429e-295	Kinesin light chain 3	Na	Na	Na	Na	Na	Na	G3DSA:1.25.40.10	Na	TETRATRICOPEPTIDE REPEAT (TPR)-LIKE SUPERFAMILY PROTEIN (PTHR47689)	Tetratricopeptide repeat (PF13424);Tetratricopeptide repeat (PF13374)	Na	Na	Na	TPR repeat profile. (PS50005);TPR repeat region circular profile. (PS50293)	tpr_5 (SM00028)	Na	TPR-like (SSF48452)	Na	Na	Na
CATHA_12224	7.60144997527451	6.50788830737422	1.36112992348955	4.78123961207896	1.74217557093716e-6	1.87711533540032e-5	hypothetical protein	Na	Na	Na	Na	Na	Na	Na	Na	Na	Na	Na	Na	Na	Na	Na	Na	Na	Na	Na	Na
CATHA_12228	415.571639464584	1.44816620256251	0.309691904555738	4.67615130153287	2.923089746171e-6	2.97797348518105e-5	aspartic proteinase PCS1	GO:0006508	proteolysis	GO:0004190	aspartic-type endopeptidase activity	GO:0005576	extracellular region	Acid Proteases (G3DSA:2.40.70.10)	pepsin_A_like_plant (cd05476)	ASPARTIC PROTEINASE PCS1-LIKE (PTHR47965:SF36);ASPARTYL PROTEASE-RELATED (PTHR47965)	Xylanase inhibitor C-terminal (PF14541);Xylanase inhibitor N-terminal (PF14543)	Na	Na	Eukaryotic and viral aspartyl proteases active site. (PS00141)	Peptidase family A1 domain profile. (PS51767)	Na	Na	Acid proteases (SSF50630)	Na	Na	EC:3.4.23.- EC:3.4.23.1 EC:3.4.23.15 EC:3.4.23.20 EC:3.4.23.25 EC:3.4.23.32 EC:3.4.23.34 EC:3.4.23.35 EC:3.4.23.36 EC:3.4.23.4 EC:3.4.23.43 EC:3.4.23.5
CATHA_12297	830.853854927093	2.07745823678432	0.465751872895392	4.46043989875896	8.1791594323938e-6	7.53188230525452e-5	Fiber expressed protein	Na	Na	Na	Na	GO:0016021	integral component of membrane	Na	Na	COTTON FIBER (DUF761) (PTHR33098);COTTON FIBER EXPRESSED PROTEIN 1-LIKE PROTEIN (PTHR33098:SF65)	Domain of unknown function (DUF4408) (PF14364);Cotton fibre expressed protein (PF05553)	Na	Na	Na	Na	Na	Na	Na	Na	Na	Na
CATHA_12313	42.6782958523144	2.44860819479786	0.410713751992609	5.96183639558757	2.49418809714915e-9	4.60440250039508e-8	Transmembrane protein	Na	Na	Na	Na	GO:0016021	integral component of membrane	Na	Na	TRANSMEMBRANE PROTEIN (PTHR37746)	Na	Na	Na	Na	Na	Na	Na	Na	Na	Na	Na
CATHA_12323	1900.91368041772	4.14743491719712	0.223736102007676	18.5371733930309	1.03521554921304e-76	4.14973547298826e-74	Monosaccharid transporter	GO:0006817;GO:0055085	phosphate ion transport;transmembrane transport	GO:0022857	transmembrane transporter activity	GO:0016021	integral component of membrane	MFS general substrate transporter like domains (G3DSA:1.20.1250.20)	MFS_STP (cd17361)	SOLUTE CARRIER FAMILY 2, FACILITATED GLUCOSE TRANSPORTER (PTHR23500);BNAA09G47680D PROTEIN (PTHR23500:SF578)	Sugar (and other) transporter (PF00083)	Na	Sugar transporter signature (PR00171)	Sugar transport proteins signature 1. (PS00216);Sugar transport proteins signature 2. (PS00217)	Major facilitator superfamily (MFS) profile. (PS50850)	Na	Na	MFS general substrate transporter (SSF103473)	SP: MFS transporter, sugar porter (SP) family (TIGR00879)	Na	Na
CATHA_12357	167.952354004081	1.35822320404203	0.297897349046291	4.55936653478234	5.13081524026012e-6	4.94744589834017e-5	Protein BREAKING OF ASYMMETRY IN THE STOMATAL LINEAGE like	GO:0009786	regulation of asymmetric cell division	Na	Na	Na	Na	Na	Na	18S PRE-RIBOSOMAL ASSEMBLY PROTEIN GAR2-LIKE PROTEIN (PTHR33914);18S PRE-RIBOSOMAL ASSEMBLY PROTEIN GAR2-LIKE PROTEIN (PTHR33914:SF2)	Na	Na	Na	Na	Na	Na	Na	Na	Na	Na	Na
CATHA_12367	106.025020681953	1.48370049674245	0.568303047574198	2.61075583366238	0.00903423703235036	0.0326255715737131	receptor-like protein 3	Na	Na	Na	Na	GO:0016021	integral component of membrane	Ribonuclease Inhibitor (G3DSA:3.80.10.10)	Na	LEUCINE-RICH REPEAT RECEPTOR-LIKE PROTEIN KINASE FAMILY PROTEIN-RELATED (PTHR27000);OS02G0154975 PROTEIN (PTHR27000:SF470)	Leucine rich repeat (PF13855);Leucine rich repeat N-terminal domain (PF08263);Leucine Rich Repeat (PF00560)	Na	Leucine-rich repeat signature (PR00019)	Na	Na	LRR_typ_2 (SM00369)	Na	L domain-like (SSF52058)	Na	Na	Na
CATHA_12374	101.178239137904	1.62248235502058	0.300433080895483	5.40047837004016	6.64634250468643e-8	9.38515165183686e-7	probable sodium-coupled neutral amino acid transporter 6	GO:0006865;GO:0009734;GO:1905039	amino acid transport;auxin-activated signaling pathway;carboxylic acid transmembrane transport	GO:0015293;GO:0015171;GO:0046983	symporter activity;amino acid transmembrane transporter activity;protein dimerization activity	GO:0016021;GO:0005774;GO:0005634	integral component of membrane;vacuolar membrane;nucleus	Na	Na	AMINO ACID TRANSPORTER AVT6A (PTHR22950:SF643);AMINO ACID TRANSPORTER (PTHR22950)	Transmembrane amino acid transporter protein (PF01490)	Na	Na	Na	Na	Na	Na	Na	Na	Na	Na
CATHA_12380	140.205012777352	1.0734174122748	0.285229427566826	3.76334735665839	1.67654076017035e-4	0.00109258837462727	Transcription factor bHLH49	GO:0006355	regulation of transcription, DNA-templated	GO:0046983;GO:0016787;GO:0003700;GO:0008270	protein dimerization activity;hydrolase activity;DNA-binding transcription factor activity;zinc ion binding	GO:0005634	nucleus	HLH (G3DSA:4.10.280.10)	bHLH_AtBPE_like (cd18919)	STEROL REGULATORY ELEMENT-BINDING PROTEIN (PTHR12565);TRANSCRIPTION FACTOR BHLH49 (PTHR12565:SF403)	Helix-loop-helix DNA-binding domain (PF00010)	Na	Na	Na	Myc-type, basic helix-loop-helix (bHLH) domain profile. (PS50888)	finulus (SM00353)	Na	HLH, helix-loop-helix DNA-binding domain (SSF47459)	Na	Na	EC:3.-.-.-
CATHA_12405	44.3722723049168	1.72987824884063	0.405983898470776	4.26095284900851	2.03557179227956e-5	1.70211584265454e-4	hypothetical protein	Na	Na	Na	Na	Na	Na	Na	Na	PROTEIN MAIN-LIKE 2 (PTHR46033);SERINE/THREONINE-PROTEIN PHOSPHATASE (PTHR46033:SF12)	Plant mobile domain (PF10536)	Na	Na	Na	Na	Na	Na	Na	Na	Na	Na
CATHA_12406	37.0227833166749	2.27141634395998	0.443672550041746	5.11957826497551	3.06219669111064e-7	3.82132575646729e-6	Protein DEFECTIVE IN MERISTEM SILENCING 3	GO:0140458;GO:0051276;GO:0006306	pre-transcriptional gene silencing by RNA;chromosome organization;DNA methylation	GO:0042803;GO:0005524	protein homodimerization activity;ATP binding	GO:0000419;GO:0005694;GO:0016021	RNA polymerase V complex;chromosome;integral component of membrane	Na	Na	EN/SPM-LIKE TRANSPOSON-RELATED (PTHR33566);PROTEIN DEFECTIVE IN MERISTEM SILENCING 3 (PTHR33566:SF6)	Na	Na	Na	Na	Na	Na	Na	Na	Na	Na	Na
CATHA_12422	454.877383863283	1.14348585427839	0.160003496785073	7.14663040029931	8.89339060889007e-13	2.59560146121573e-11	Importin-9	GO:0006886;GO:0051170;GO:0034504;GO:0017038;GO:0072594	intracellular protein transport;import into nucleus;protein localization to nucleus;protein import;establishment of protein localization to organelle	Na	Na	GO:0005635;GO:0005829;GO:0016021	nuclear envelope;cytosol;integral component of membrane	Na	Na	IMPORTIN-7, 8, 11 (PTHR10997);IMPORTIN-9 (PTHR10997:SF9)	Importin-beta N-terminal domain (PF03810)	Na	Na	Na	Importin-beta N-terminal domain profile. (PS50166)	IBN_N_2 (SM00913)	Na	ARM repeat (SSF48371)	Na	Na	Na
CATHA_12435	7.79746510698608	4.56352584894714	1.27538889951803	3.57814455706153	3.46042056985273e-4	0.00204296906621723	Serine incorporator 4	Na	Na	Na	Na	Na	Na	Na	Na	PTHR38226:SF3;PTHR38226	Na	Na	Na	Na	Na	Na	Na	Na	Na	Na	Na
CATHA_12449	82.9028869220558	1.15987670109308	0.317076313316214	3.65803641704501	2.5415494112366e-4	0.00156003479798466	Stemmadenine O-acetyltransferase	Na	Na	Na	Na	Na	Na	Chloramphenicol Acetyltransferase (G3DSA:3.30.559.10)	Na	F21J9.9 (PTHR31623)	Transferase family (PF02458)	Na	Na	Na	Na	Na	Na	Na	Na	Na	Na
CATHA_12450	1134.9372152464	1.96821650317005	0.230825821162878	8.52684718396916	1.50390330102854e-17	7.06690637291929e-16	Early-responsive to dehydration stress protein (ERD4)	GO:0006811;GO:0055085	ion transport;transmembrane transport	GO:0005227;GO:0003729	calcium activated cation channel activity;mRNA binding	GO:0005886;GO:0009506;GO:0009941;GO:0005774;GO:0016021	plasma membrane;plasmodesma;chloroplast envelope;vacuolar membrane;integral component of membrane	Na	Na	CSC1-LIKE PROTEIN ERD4 (PTHR13018:SF100);PROBABLE MEMBRANE PROTEIN DUF221-RELATED (PTHR13018)	Late exocytosis, associated with Golgi transport (PF13967);Cytosolic domain of 10TM putative phosphate transporter (PF14703);Calcium-dependent channel, 7TM region, putative phosphate (PF02714)	Na	Na	Na	Na	Na	Na	Na	Na	Na	Na
CATHA_12463	21.2880979482616	2.24582404153984	0.472835744101055	4.74969176835299	2.03726926255316e-6	2.15719907574497e-5	myosin heavy chain, striated muscle	Na	Na	Na	Na	Na	Na	Na	Na	MYOSIN HEAVY CHAIN-LIKE PROTEIN (PTHR38378)	Na	Na	Na	Na	Na	Na	Na	Na	Na	Na	Na
CATHA_12486	70.6962046672773	1.51429547181462	0.438398838816812	3.45415027991754	5.52029669186041e-4	0.00307601893961765	DHHA2 domain-containing protein	GO:0006798;GO:0071705	polyphosphate catabolic process;nitrogen compound transport	GO:0016462	pyrophosphatase activity	GO:0005737;GO:0016021	cytoplasm;integral component of membrane	G3DSA:3.90.1640.10;G3DSA:3.10.310.20	Na	BNIP - RELATED (PTHR12112);EG:152A3.5 PROTEIN (FBGN0003116,PN PROTEIN) (PTHR12112:SF44)	DHHA2 domain (PF02833)	Na	Na	Na	Na	Na	Na	DHH phosphoesterases (SSF64182)	Na	Na	Na
CATHA_12497	26.8877970726238	1.73526641322658	0.534952384124243	3.24377732434512	0.00117955921187599	0.00589689540332608	cationic amino acid transporter 1-like	GO:0051938;GO:1903401;GO:0015813	L-glutamate import;L-lysine transmembrane transport;L-glutamate transmembrane transport	GO:0005313;GO:0015189;GO:0003723	L-glutamate transmembrane transporter activity;L-lysine transmembrane transporter activity;RNA binding	GO:0016021;GO:0005886	integral component of membrane;plasma membrane	G3DSA:1.20.1740.10	Na	CATIONIC AMINO ACID TRANSPORTER 1-LIKE (PTHR43243:SF30);INNER MEMBRANE TRANSPORTER YGJI-RELATED (PTHR43243)	Amino acid permease (PF13520);C-terminus of AA_permease (PF13906)	AA_transporter (PIRSF006060)	Na	Na	Na	Na	Na	Na	Na	Na	Na
CATHA_12511	183.534398789557	1.79525677771757	0.353032509207472	5.08524493041099	3.67151950217885e-7	4.5213784364763e-6	Phosphoinositide phospholipase C	GO:0016042;GO:0035556;GO:0042823	lipid catabolic process;intracellular signal transduction;pyridoxal phosphate biosynthetic process	GO:0004435;GO:0003677;GO:0046872	phosphatidylinositol phospholipase C activity;DNA binding;metal ion binding	GO:0005886	plasma membrane	G3DSA:1.10.238.10;Phosphatidylinositol (PI) phosphodiesterase (G3DSA:3.20.20.190);G3DSA:2.60.40.150	C2_PLC_like (cd00275);PI-PLCc_plant (cd08599)	PHOSPHOINOSITIDE-SPECIFIC PHOSPHOLIPASE C FAMILY PROTEIN (PTHR10336);PHOSPHOINOSITIDE PHOSPHOLIPASE C (PTHR10336:SF157)	C2 domain (PF00168);Phosphatidylinositol-specific phospholipase C, X domain (PF00388);Phosphatidylinositol-specific phospholipase C, Y domain (PF00387);Phosphoinositide-specific phospholipase C, efhand-like (PF09279)	Na	Phospholipase C signature (PR00390)	Na	Phosphatidylinositol-specific phospholipase Y-box domain profile. (PS50008);Phosphatidylinositol-specific phospholipase X-box domain profile. (PS50007);C2 domain profile. (PS50004)	C2_3c (SM00239);plcy_3 (SM00149);plcx_3 (SM00148)	Na	C2 domain (Calcium/lipid-binding domain, CaLB) (SSF49562);PLC-like phosphodiesterases (SSF51695);EF-hand (SSF47473)	Na	KEGG:R03435	EC:3.1.4.11
CATHA_12517	732.111669622535	8.0825741615446	0.31958047996987	25.2912010217477	3.99190413902192e-141	4.35605450548159e-138	E3 ubiquitin-protein ligase rififylin	Na	Na	GO:0016874	ligase activity	GO:0016021	integral component of membrane	Zinc/RING finger domain (G3DSA:3.30.40.10)	Na	OS05G0521000 PROTEIN (PTHR46858);OS05G0521000 PROTEIN (PTHR46858:SF9)	Domain of unknown function (DUF4792) (PF16040);Zinc finger, C3HC4 type (RING finger) (PF13920);Domain of unknown function (DUF4793) (PF16041)	Na	Na	Na	Zinc finger RING-type profile. (PS50089)	Na	Na	RING/U-box (SSF57850)	Na	Na	EC:6.-.-.-
CATHA_12522	13.4724495881988	5.31202625859105	0.946691775260668	5.61114651823018	2.00990495575556e-8	3.10854749141345e-7	hypothetical protein	Na	Na	Na	Na	Na	Na	Na	Na	Na	Na	Na	Na	Na	Na	Na	Na	Na	Na	Na	Na
CATHA_12523	9.40745908259338	5.16079273036513	1.2421009701222	4.15488986362954	3.25444266028924e-5	2.58486707373236e-4	receptor-like protein EIX1	Na	Na	Na	Na	Na	Na	Ribonuclease Inhibitor (G3DSA:3.80.10.10)	Na	LRR RECEPTOR-LIKE KINASE (PTHR48063);DISEASE RESISTANCE FAMILY PROTEIN / LRR FAMILY PROTEIN (PTHR48063:SF24)	Leucine rich repeat (PF13855);Leucine Rich Repeat (PF00560);Leucine rich repeat N-terminal domain (PF08263)	Na	Na	Na	Na	LRR_typ_2 (SM00369)	Na	L domain-like (SSF52058)	Na	Na	Na
CATHA_12622	159.605465090277	2.3384275773234	0.496152825890785	4.71311953756391	2.43952988951086e-6	2.53798972933116e-5	Flavonoid 3-hydroxylase	Na	Na	Na	Na	Na	Na	Cytochrome p450 (G3DSA:1.10.630.10)	Na	CYTOCHROME P450 FAMILY 71 PROTEIN (PTHR47943:SF2);CYTOCHROME P450 93A3-LIKE (PTHR47943)	Cytochrome P450 (PF00067)	Na	E-class P450 group I signature (PR00463);P450 superfamily signature (PR00385)	Cytochrome P450 cysteine heme-iron ligand signature. (PS00086)	Na	Na	Na	Cytochrome P450 (SSF48264)	Na	Na	Na
CATHA_12642	105.72798644002	10.0943813747925	1.21633363859719	8.29902343770947	1.04970661203156e-16	4.54148398095242e-15	THAS*	GO:0035835	indole alkaloid biosynthetic process	GO:0000166;GO:0008270;GO:0016491	nucleotide binding;zinc ion binding;oxidoreductase activity	Na	Na	G3DSA:3.40.50.720;G3DSA:3.90.180.10	CAD1 (cd05283)	8-HYDROXYGERANIOL DEHYDROGENASE-RELATED (PTHR42683:SF40);ALDEHYDE REDUCTASE (PTHR42683)	Alcohol dehydrogenase GroES-like domain (PF08240);Zinc-binding dehydrogenase (PF00107)	Na	Na	Zinc-containing alcohol dehydrogenases signature. (PS00059)	Na	PKS_ER_names_mod (SM00829)	Na	GroES-like (SSF50129);NAD(P)-binding Rossmann-fold domains (SSF51735)	Na	Na	Na
CATHA_12643	11.9162446797007	6.69084685131141	1.39524536992317	4.7954625011082	1.62299929885899e-6	1.76419215429929e-5	O-acetylstemmadenine oxidase	Na	Na	Na	Na	Na	Na	G3DSA:3.30.465.50;G3DSA:3.40.462.20;G3DSA:3.30.43.10	Na	CANNABIDIOLIC ACID SYNTHASE-LIKE 1-RELATED (PTHR32448:SF137);OS08G0158400 PROTEIN (PTHR32448)	Berberine and berberine like (PF08031);FAD binding domain (PF01565)	Na	Na	Na	PCMH-type FAD-binding domain profile. (PS51387)	Na	Na	FAD-binding/transporter-associated domain-like (SSF56176)	Na	Na	Na
CATHA_12657	298.370373566151	1.49031548949842	0.157324125514005	9.47289860744059	2.72183817023417e-21	1.67593559058745e-19	Shikimate kinase	GO:0009423;GO:0008652;GO:0016310;GO:0019632;GO:0009073	chorismate biosynthetic process;cellular amino acid biosynthetic process;phosphorylation;shikimate metabolic process;aromatic amino acid family biosynthetic process	GO:0004765;GO:0005524;GO:0000287;GO:0016787	shikimate kinase activity;ATP binding;magnesium ion binding;hydrolase activity	GO:0009507;GO:0016021	chloroplast;integral component of membrane	G3DSA:3.40.50.300	SK (cd00464)	SHIKIMATE KINASE 1, CHLOROPLASTIC-LIKE ISOFORM X1 (PTHR21087:SF20);SHIKIMATE KINASE (PTHR21087)	Shikimate kinase (PF01202)	Na	Shikimate kinase family signature (PR01100)	Shikimate kinase signature. (PS01128)	Na	Na	Na	P-loop containing nucleoside triphosphate hydrolases (SSF52540)	Na	KEGG:R02412	EC:2.7.1.71 ;EC:3.-.-.-
CATHA_12665	327.512168923397	1.28860610926248	0.191017595452307	6.74600738330525	1.51968889610923e-11	3.88162929744831e-10	dihydroceramide fatty acyl 2-hydroxylase FAH1-like	Na	Na	Na	Na	GO:0016021	integral component of membrane	Na	Na	OS12G0628400 PROTEIN (PTHR12863:SF10);FATTY ACID HYDROXYLASE (PTHR12863)	Fatty acid hydroxylase superfamily (PF04116)	Na	Na	Na	Na	Na	Na	Na	Na	Na	Na
CATHA_12710	33.0578190184757	1.33335192019546	0.453963708461892	2.93713328916334	0.00331261692444943	0.0141264484650533	Cytochrome b561 and DOMON domain-containing protein	Na	Na	GO:0046872	metal ion binding	GO:0016021	integral component of membrane	G3DSA:1.20.120.1770	DOMON_CIL1_like (cd09629);Cyt_b561_FRRS1_like (cd08760)	CYTOCHROME B561 AND DOMON DOMAIN-CONTAINING PROTEIN (PTHR23130:SF181);CYTOCHROME B561 AND DOMON DOMAIN-CONTAINING PROTEIN (PTHR23130)	Protein of unknown function (DUF568) (PF04526);Eukaryotic cytochrome b561 (PF03188)	UCP037471 (PIRSF037471)	Na	Na	DOMON domain profile. (PS50836);Cytochrome b561 domain profile. (PS50939);Prokaryotic membrane lipoprotein lipid attachment site profile. (PS51257)	561_7 (SM00665)	Na	Na	Na	Na	Na
CATHA_12733	6.2560744548542	2.47400955991822	0.920631389323374	2.68729655387539	0.00720329683186851	0.0271777096372572	Pollen Ole e 1 allergen/extensin	Na	Na	Na	Na	GO:0016021	integral component of membrane	Na	Na	EXPRESSED PROTEIN (PTHR47273);POLLEN OLE E 1 ALLERGEN AND EXTENSIN FAMILY PROTEIN (PTHR47273:SF6)	Pollen protein Ole e 1 like (PF01190)	Na	Na	Na	Na	Na	Na	Na	Na	Na	Na
CATHA_12766	21.2089517067644	1.78163760135213	0.606745422100684	2.9363840854105	0.00332062895324365	0.01415754154539	replication factor C subunit 3-like	GO:0006260;GO:0006281;GO:0032508;GO:0006310	DNA replication;DNA repair;DNA duplex unwinding;DNA recombination	GO:0003677;GO:0033170;GO:0140097;GO:0004386;GO:0000166	DNA binding;protein-DNA loading ATPase activity;catalytic activity, acting on DNA;helicase activity;nucleotide binding	GO:0005663;GO:0005634	DNA replication factor C complex;nucleus	G3DSA:3.40.50.300;G3DSA:1.20.272.10;G3DSA:1.10.8.60	Na	OS10G0574500 PROTEIN (PTHR11669:SF52);REPLICATION FACTOR C / DNA POLYMERASE III GAMMA-TAU SUBUNIT (PTHR11669)	Na	Na	Na	Na	Na	Na	Na	P-loop containing nucleoside triphosphate hydrolases (SSF52540);post-AAA+ oligomerization domain-like (SSF48019)	Na	Na	Na
CATHA_12788	20.7824005626962	3.5527972746299	0.644952674343074	5.50861701325396	3.61663798573618e-8	5.32918254432334e-7	Nodulin-like, Major facilitator superfamily domain protein	GO:0006817	phosphate ion transport	Na	Na	GO:0016021	integral component of membrane	MFS general substrate transporter like domains (G3DSA:1.20.1250.20)	Na	NODULIN-LIKE/MFS TRANSPORTER (PTHR21576:SF134);UNCHARACTERIZED NODULIN-LIKE PROTEIN (PTHR21576)	Nodulin-like (PF06813)	Na	Na	Na	Na	Na	Na	MFS general substrate transporter (SSF103473)	Na	Na	Na
CATHA_12814	184.526592199558	3.33886740795548	0.30756178198438	10.8559242517494	1.86906281924377e-27	1.64628394150611e-25	Myosin-12	GO:0007015;GO:0030050;GO:0005975	actin filament organization;vesicle transport along actin filament;carbohydrate metabolic process	GO:0005516;GO:0003774;GO:0003779;GO:0030898;GO:0005524;GO:0044877;GO:0102148;GO:0004563	calmodulin binding;motor activity;actin binding;actin-dependent ATPase activity;ATP binding;protein-containing complex binding;N-acetyl-beta-D-galactosaminidase activity;beta-N-acetylhexosaminidase activity	GO:0016459;GO:0031982;GO:0005737;GO:0016021	myosin complex;vesicle;cytoplasm;integral component of membrane	G3DSA:3.30.70.3240;G3DSA:1.20.5.190;Kinesin (G3DSA:3.40.850.10);G3DSA:1.20.58.530;G3DSA:1.10.10.820;G3DSA:1.20.120.720	MYSc_Myo11 (cd01384);MyosinXI_CBD (cd15475)	MYOSIN-12 (PTHR13140:SF270);MYOSIN (PTHR13140)	IQ calmodulin-binding motif (PF00612);Myosin N-terminal SH3-like domain (PF02736);DIL domain (PF01843);Myosin head (motor domain) (PF00063)	Na	Myosin heavy chain signature (PR00193)	Na	Myosin N-terminal SH3-like domain profile. (PS51844);IQ motif profile. (PS50096);Myosin motor domain profile. (PS51456);Dilute domain profile. (PS51126)	MYSc_2a (SM00242);iq_5 (SM00015);DIL_2 (SM01132)	Na	P-loop containing nucleoside triphosphate hydrolases (SSF52540)	Na	Na	EC:3.2.1.52 ;EC:3.2.1.52
CATHA_12827	53.7365042540144	6.84306495179507	0.90992306083626	7.52048744154916	5.45723955746258e-14	1.90055140758298e-12	Major facilitator superfamily domain-containing protein 12	GO:0008643;GO:0055085;GO:0006817	carbohydrate transport;transmembrane transport;phosphate ion transport	GO:0015293	symporter activity	GO:0005887	integral component of plasma membrane	MFS general substrate transporter like domains (G3DSA:1.20.1250.20)	Na	BNAC04G22460D PROTEIN (PTHR11328:SF45);MAJOR FACILITATOR SUPERFAMILY DOMAIN-CONTAINING PROTEIN (PTHR11328)	MFS/sugar transport protein (PF13347)	Na	Na	Na	Na	Na	Na	MFS general substrate transporter (SSF103473)	Na	Na	Na
CATHA_12830	54.7952142957365	2.88202349507398	0.33829578790393	8.51924143936554	1.60601727312471e-17	7.47521120348708e-16	Small heat shock protein HSP	Na	Na	Na	Na	GO:0016021	integral component of membrane	Na	Na	EXPRESSED PROTEIN-RELATED (PTHR33306:SF5);EXPRESSED PROTEIN-RELATED-RELATED (PTHR33306)	Na	Na	Na	Na	Na	Na	Na	Na	Na	Na	Na
CATHA_12850	2.59642291535792	5.87423921569416	1.85907019211814	3.15977268668985	0.00157892272147981	0.00758213616130119	Trichome birefringence-like family	Na	Na	GO:0016413	O-acetyltransferase activity	GO:0005794;GO:0016021	Golgi apparatus;integral component of membrane	Na	Na	PROTEIN TRICHOME BIREFRINGENCE-LIKE 41 (PTHR32285:SF58);PROTEIN TRICHOME BIREFRINGENCE-LIKE 9-RELATED (PTHR32285)	PMR5 N terminal Domain (PF14416);GDSL/SGNH-like Acyl-Esterase family found in Pmr5 and Cas1p (PF13839)	Na	Na	Na	Na	Na	Na	Na	Na	Na	Na
CATHA_12851	6.96801730161572	2.63210054762923	0.884070073607852	2.9772533040144	0.00290843604454316	0.012661236876533	Trichome birefringence-like family	GO:0006508	proteolysis	GO:0016413;GO:0008234	O-acetyltransferase activity;cysteine-type peptidase activity	GO:0005794;GO:0016021	Golgi apparatus;integral component of membrane	Na	Na	PROTEIN TRICHOME BIREFRINGENCE-LIKE 41 (PTHR32285:SF58);PROTEIN TRICHOME BIREFRINGENCE-LIKE 9-RELATED (PTHR32285)	PMR5 N terminal Domain (PF14416);GDSL/SGNH-like Acyl-Esterase family found in Pmr5 and Cas1p (PF13839)	Na	Na	Na	Na	Na	Na	Na	Na	Na	Na
CATHA_1286	482.327552269873	1.41033842591577	0.230511807454261	6.11829147275075	9.45839474616356e-10	1.87280029842888e-8	Metal-nicotianamine transporter like	GO:0033214;GO:0010039;GO:0048316;GO:0055085	siderophore-dependent iron import into cell;response to iron ion;seed development;transmembrane transport	GO:0051980;GO:0004751	iron-nicotianamine transmembrane transporter activity;ribose-5-phosphate isomerase activity	GO:0016021;GO:0005886	integral component of membrane;plasma membrane	Na	Na	OLIGOPEPTIDE TRANSPORTER YGL114W-RELATED (PTHR31645);METAL-NICOTIANAMINE TRANSPORTER YSL2-LIKE ISOFORM X1 (PTHR31645:SF60)	OPT oligopeptide transporter protein (PF03169)	Na	Na	Na	Na	Na	Na	Na	OPT_sfam: oligopeptide transporter, OPT superfamily (TIGR00728)	KEGG:R01056	EC:5.3.1.6
CATHA_12878	1072.31741392614	1.58689785807409	0.128660370131071	12.3340066289057	5.94171718672719e-35	7.52949735365778e-33	Solute carrier family 35 member F1	GO:0055085;GO:0015074	transmembrane transport;DNA integration	GO:0022857;GO:0003676	transmembrane transporter activity;nucleic acid binding	GO:0016021	integral component of membrane	Na	Na	OS05G0444300 PROTEIN (PTHR14233:SF18);DUF914-RELATED (PTHR14233)	Solute carrier family 35 (PF06027)	Na	Na	Na	Na	Na	Na	Multidrug resistance efflux transporter EmrE (SSF103481)	Na	Na	Na
CATHA_12901	3477.01900209728	2.125926116254	0.348127298112242	6.10674924885828	1.01680794485061e-9	1.99921337865422e-8	F-box domain-containing protein	Na	Na	Na	Na	GO:0016021	integral component of membrane	G3DSA:1.20.1280.50	Na	BNAA05G37150D PROTEIN (PTHR31111:SF22);BNAA05G37150D PROTEIN-RELATED (PTHR31111)	F-box domain (PF00646);F-box associated domain (PF08268)	Na	Na	Na	F-box domain profile. (PS50181)	fbox_2 (SM00256)	Na	Galactose oxidase, central domain (SSF50965);F-box domain (SSF81383)	F_box_assoc_1: F-box protein interaction domain (TIGR01640)	Na	Na
CATHA_1309	80.9956318404593	8.88226480429036	1.21511962084105	7.30978633868367	2.67567497511729e-13	8.4223730546881e-12	F-box family protein isoform 2	GO:0006355	regulation of transcription, DNA-templated	GO:0003677	DNA binding	GO:0005634	nucleus	Na	Na	DOF ZINC FINGER PROTEIN DOF1.4-RELATED (PTHR31992);DOF ZINC FINGER PROTEIN DOF4.6-LIKE (PTHR31992:SF150)	Dof domain, zinc finger (PF02701)	Na	Na	Zinc finger Dof-type signature. (PS01361)	Zinc finger Dof-type profile. (PS50884)	Na	Na	Na	Na	Na	Na
CATHA_13107	163.888745031975	1.53767821555169	0.211332699964649	7.27610169088319	3.43604617790737e-13	1.06620567182396e-11	hypothetical protein	Na	Na	Na	Na	Na	Na	G3DSA:3.30.420.10	RNase_H_like (cd06222)	OS05G0353850 PROTEIN (PTHR47723)	Reverse transcriptase-like (PF13456)	Na	Na	Na	Na	Na	Na	Ribonuclease H-like (SSF53098)	Na	Na	Na
CATHA_13133	499.374792553809	1.1589833986905	0.182230056575088	6.3600013108317	2.01752027593496e-10	4.45760779076653e-9	Pentatricopeptide repeat-containing protein	GO:0009451;GO:0035303	RNA modification;regulation of dephosphorylation	GO:0008270;GO:0003723;GO:0016787;GO:0005509	zinc ion binding;RNA binding;hydrolase activity;calcium ion binding	GO:0043231;GO:0005737;GO:0016021	intracellular membrane-bounded organelle;cytoplasm;integral component of membrane	G3DSA:1.25.40.10	Na	PTHR47929;PPR CONTAINING PLANT-LIKE PROTEIN (PTHR47929:SF9)	PPR repeat family (PF13041);PPR repeat (PF01535)	Na	Na	Na	Pentatricopeptide (PPR) repeat profile. (PS51375)	Na	Na	Na	PPR: pentatricopeptide repeat domain (TIGR00756)	Na	EC:3.-.-.-
CATHA_13158	649.570029962898	1.12037642027764	0.341164249342923	3.28397955657858	0.00102352346584668	0.0052207165364551	probably inactive leucine-rich repeat receptor-like protein kinase At3g28040	GO:0006468	protein phosphorylation	GO:0004672;GO:0005524;GO:0033612	protein kinase activity;ATP binding;receptor serine/threonine kinase binding	GO:0005886;GO:0016021	plasma membrane;integral component of membrane	Ribonuclease Inhibitor (G3DSA:3.80.10.10);Transferase(Phosphotransferase) domain 1 (G3DSA:1.10.510.10);Phosphorylase Kinase; domain 1 (G3DSA:3.30.200.20)	STKc_IRAK (cd14066)	LRR RECEPTOR-LIKE SERINE/THREONINE-PROTEIN KINASE-RELATED (PTHR48056);BNAA09G02190D PROTEIN (PTHR48056:SF39)	Leucine rich repeat (PF13855);Protein kinase domain (PF00069)	Na	Leucine-rich repeat signature (PR00019)	Protein kinases ATP-binding region signature. (PS00107)	Leucine-rich repeat profile. (PS51450);Protein kinase domain profile. (PS50011)	LRR_typ_2 (SM00369)	Na	Protein kinase-like (PK-like) (SSF56112);L domain-like (SSF52058)	Na	Na	Na
CATHA_13196	13363.8314710436	1.27050477630397	0.222597937199401	5.70762151836954	1.14565823591015e-8	1.8551540865414e-7	p-glycoprotein 9 isoform 1	GO:0055085	transmembrane transport	GO:0042626;GO:0005524	ATPase-coupled transmembrane transporter activity;ATP binding	GO:0016021	integral component of membrane	G3DSA:3.40.50.300;G3DSA:1.20.1560.10	ABC_MTABC3_MDL1_MDL2 (cd03249);ABC_6TM_Pgp_ABCB1_D1_like (cd18577);ABC_6TM_Pgp_ABCB1_D2_like (cd18578)	ATP-DEPENDENT PERMEASE MDL1, MITOCHONDRIAL (PTHR43394);PTHR43394:SF5	ABC transporter (PF00005);ABC transporter transmembrane region (PF00664)	Na	Na	ABC transporters family signature. (PS00211)	ABC transporter integral membrane type-1 fused domain profile. (PS50929);ATP-binding cassette, ABC transporter-type domain profile. (PS50893)	AAA_5 (SM00382)	Na	P-loop containing nucleoside triphosphate hydrolases (SSF52540);ABC transporter transmembrane region (SSF90123)	Na	Na	EC:7.2.2.-
CATHA_13304	269.533525891099	1.10810599600761	0.147043532998465	7.53590432310391	4.84962074600698e-14	1.70100447666195e-12	Brassinosteroid-6-oxidase 1	Na	Na	Na	Na	Na	Na	Cytochrome p450 (G3DSA:1.10.630.10)	Na	CYTOCHROME P450 26 (PTHR24286);CYTOCHROME P450 85A-LIKE (PTHR24286:SF105)	Cytochrome P450 (PF00067)	Na	E-class P450 group I signature (PR00463);P450 superfamily signature (PR00385)	Cytochrome P450 cysteine heme-iron ligand signature. (PS00086)	Na	Na	Na	Cytochrome P450 (SSF48264)	Na	Na	Na
CATHA_13329	225.909472163695	2.67464099630032	0.210593477151444	12.7004930659695	5.87583366902479e-37	8.42431568810109e-35	Purple acid phosphatase	GO:0016311	dephosphorylation	GO:0003993;GO:0046872;GO:0030247;GO:0003676	acid phosphatase activity;metal ion binding;polysaccharide binding;nucleic acid binding	GO:0016021	integral component of membrane	G3DSA:3.60.21.10	MPP_PAPs (cd00839)	PURPLE ACID PHOSPHATASE-RELATED (PTHR45778);PURPLE ACID PHOSPHATASE (PTHR45778:SF28)	Iron/zinc purple acid phosphatase-like protein C (PF14008);Purple acid Phosphatase, N-terminal domain (PF16656);Fn3-like domain from Purple Acid Phosphatase (PF17808);Calcineurin-like phosphoesterase (PF00149)	Na	Na	Na	Na	Na	Na	Metallo-dependent phosphatases (SSF56300);Purple acid phosphatase, N-terminal domain (SSF49363)	Na	Na	EC:3.1.3.2
CATHA_13368	76.6471874893523	1.35667344336719	0.273843990898144	4.95418372671835	7.26345525987124e-7	8.42200638809864e-6	hypothetical protein	Na	Na	Na	Na	Na	Na	Na	Na	Na	Na	Na	Na	Na	Na	Na	Na	Na	Na	Na	Na
CATHA_13429	2292.76869907862	1.07540929416536	0.191963164295036	5.60216486384087	2.11691061937376e-8	3.26376439448504e-7	L-allo-threonine aldolase, putative	GO:0006520;GO:0046395;GO:1901565;GO:0046394;GO:1901566	cellular amino acid metabolic process;carboxylic acid catabolic process;organonitrogen compound catabolic process;carboxylic acid biosynthetic process;organonitrogen compound biosynthetic process	GO:0016829	lyase activity	GO:0005829	cytosol	G3DSA:3.40.640.10;Aspartate Aminotransferase (G3DSA:3.90.1150.10)	Na	L-THREONINE ALDOLASE-RELATED (PTHR48097);L-ALLO-THREONINE ALDOLASE-LIKE PROTEIN (PTHR48097:SF4)	Beta-eliminating lyase (PF01212)	Thr_aldolase (PIRSF017617)	Na	Na	Na	Na	Na	PLP-dependent transferases (SSF53383)	Na	Na	EC:4.-.-.-
CATHA_13448	67.7991825765595	1.54842056854633	0.501118749482756	3.08992742766973	0.00200205407416568	0.00925496496228815	Methyltransferase-like	GO:0032259;GO:0006886	methylation;intracellular protein transport	GO:0008168;GO:0008270	methyltransferase activity;zinc ion binding	Na	Na	Na	AdoMet_MTases (cd02440)	O-METHYLTRANSFERASE 3 (PTHR22809:SF5);METHYLTRANSFERASE-RELATED (PTHR22809)	Methyltransferase domain (PF13489)	Mettl2 (PIRSF037755)	Na	Na	Na	Na	Na	S-adenosyl-L-methionine-dependent methyltransferases (SSF53335)	Na	Na	EC:2.1.1.-
CATHA_13468	183.133807571222	1.1038502045457	0.206317687677196	5.35024513396437	8.78351729730417e-8	1.20647445282272e-6	Macrophage erythroblast attacher-like isoform X1	Na	Na	Na	Na	Na	Na	Na	Na	CAP-GLY DOMAIN LINKER (PTHR47491:SF4);CAP-GLY DOMAIN LINKER (PTHR47491)	Na	Na	Na	Na	Na	Na	Na	Na	Na	Na	Na
CATHA_13495	248.672574069377	2.06730902400477	0.449312013776969	4.60105441345031	4.20357588615918e-6	4.14443340303076e-5	hypothetical protein	GO:0006887;GO:0015031	exocytosis;protein transport	GO:0016829	lyase activity	GO:0000145	exocyst	Na	Na	EXOCYST SUBUNIT EXO70 FAMILY PROTEIN (PTHR12542:SF141);EXOCYST COMPLEX PROTEIN EXO70 (PTHR12542)	Exo70 exocyst complex subunit (PF03081)	Na	Na	Na	Na	Na	Na	Cullin repeat-like (SSF74788)	Na	Na	EC:4.-.-.-
CATHA_13573	44.2794184348506	2.46977477574515	0.491522983673849	5.02473914298986	5.04117273207925e-7	6.05619050785937e-6	hypothetical protein	Na	Na	Na	Na	Na	Na	Na	Na	REVERSE TRANSCRIPTASES (PTHR19446);PTHR19446:SF440	Na	Na	Na	Na	Na	Na	Na	Na	Na	Na	Na
CATHA_13607	33.0937671490224	1.40396050625528	0.392980365038311	3.57259708412763	3.53458379230786e-4	0.00208112394629829	hypothetical protein	Na	Na	Na	Na	Na	Na	Na	Na	Na	Na	Na	Na	Na	Na	Na	Na	Na	Na	Na	Na
CATHA_13610	9438.9193388167	1.77653432655699	0.188781313341237	9.41054119771781	4.93588820186568e-21	2.96485370217265e-19	Dehydrin	GO:0009415;GO:0009631;GO:0009737	response to water;cold acclimation;response to abscisic acid	Na	Na	GO:0005829;GO:0016020	cytosol;membrane	Na	Na	DEHYDRIN XERO 2-RELATED (PTHR33346);DEHYDRIN ERD14 (PTHR33346:SF2)	Dehydrin (PF00257)	Na	Na	Dehydrins signature 2. (PS00823)	Na	Na	Na	Na	Na	Na	Na
CATHA_13739	5.78502692695848	4.39665372080772	1.31976211900399	3.3313986342674	8.64107638364034e-4	0.00450804840179186	hypothetical protein	Na	Na	Na	Na	Na	Na	Na	Na	Na	Na	Na	Na	Na	Na	Na	Na	Na	Na	Na	Na
CATHA_13740	72.8949171273429	1.34041193137751	0.419852631566826	3.19257718208244	0.00141009254714784	0.00686930501266813	hypothetical protein	Na	Na	Na	Na	Na	Na	Na	Na	Na	Na	Na	Na	Na	Na	Na	Na	Na	Na	Na	Na
CATHA_13782	286.629924601768	1.00710967816823	0.179404176571973	5.61363563219055	1.98119174614379e-8	3.0689722616527e-7	AB hydrolase-1 domain-containing protein	GO:0009820	alkaloid metabolic process	Na	Na	GO:0016021	integral component of membrane	G3DSA:3.40.50.1820	Na	PTHR45763:SF35;HYDROLASE, ALPHA/BETA FOLD FAMILY PROTEIN, EXPRESSED-RELATED (PTHR45763)	Serine aminopeptidase, S33 (PF12146)	Na	Na	Na	Na	Na	Na	alpha/beta-Hydrolases (SSF53474)	Na	Na	Na
CATHA_13855	470.355762220648	1.00909360728563	0.165220971219116	6.10753949598427	1.01178779556594e-9	1.99333358881708e-8	vesicle-associated membrane protein 714	GO:0016192;GO:0015031;GO:0009651;GO:0006355	vesicle-mediated transport;protein transport;response to salt stress;regulation of transcription, DNA-templated	GO:0003677	DNA binding	GO:0005773;GO:0016021;GO:0000139	vacuole;integral component of membrane;Golgi membrane	G3DSA:3.30.450.50;G3DSA:1.20.5.110	R-SNARE (cd15843);Longin (cd14824)	SNARE PROTEINS (PTHR21136);LONGIN-LIKE DOMAIN-CONTAINING PROTEIN-RELATED (PTHR21136:SF181)	Synaptobrevin (PF00957);Regulated-SNARE-like domain (PF13774)	Na	Synaptobrevin signature (PR00219)	Synaptobrevin signature. (PS00417)	Longin domain profile. (PS50859);v-SNARE coiled-coil homology domain profile. (PS50892)	Longin_2 (SM01270)	Na	SNARE-like (SSF64356);SNARE fusion complex (SSF58038)	Na	Na	Na
CATHA_1390	38.6747264597851	1.18646226682517	0.340655102198729	3.48288418158793	4.96042915033119e-4	0.00279705263732013	Rust resistance kinase Lr10	GO:0016310;GO:0006464;GO:0015074	phosphorylation;cellular protein modification process;DNA integration	GO:0030247;GO:0016301;GO:0016773;GO:0140096;GO:0005524;GO:0003676	polysaccharide binding;kinase activity;phosphotransferase activity, alcohol group as acceptor;catalytic activity, acting on a protein;ATP binding;nucleic acid binding	GO:0016021	integral component of membrane	Transferase(Phosphotransferase) domain 1 (G3DSA:1.10.510.10);Phosphorylase Kinase; domain 1 (G3DSA:3.30.200.20)	Na	RUST RESISTANCE KINASE LR10-RELATED (PTHR27009);RECEPTOR-LIKE PROTEIN KINASE-RELATED (PTHR27009:SF198)	Wall-associated receptor kinase galacturonan-binding (PF13947);Protein kinase domain (PF00069)	Na	Na	Protein kinases ATP-binding region signature. (PS00107)	Protein kinase domain profile. (PS50011)	Na	Na	Protein kinase-like (PK-like) (SSF56112)	Na	Na	EC:2.7.1.-
CATHA_1391	8.28616391312545	2.01471212294044	0.822672024682336	2.44898581997898	0.0143259087916818	0.0476366176546832	Protein-serine/threonine phosphatase	GO:0006470;GO:0010030;GO:0009788;GO:0006096;GO:0006596	protein dephosphorylation;positive regulation of seed germination;negative regulation of abscisic acid-activated signaling pathway;glycolytic process;polyamine biosynthetic process	GO:0106307;GO:0106306;GO:0046872;GO:0004743;GO:0016301;GO:0005524	protein threonine phosphatase activity;protein serine phosphatase activity;metal ion binding;pyruvate kinase activity;kinase activity;ATP binding	GO:0005829;GO:0005634	cytosol;nucleus	Phosphatase 2c; Domain 1 (G3DSA:3.60.40.10)	PP2Cc (cd00143)	PROTEIN PHOSPHATASE 2C 51-RELATED (PTHR47992:SF162);ALPHABET, ISOFORM E-RELATED (PTHR47992)	Protein phosphatase 2C (PF00481)	Na	Na	PPM-type phosphatase domain signature. (PS01032)	PPM-type phosphatase domain profile. (PS51746)	PP2C_SIG_2 (SM00331);PP2C_4 (SM00332)	Na	PP2C-like (SSF81606)	Na	Na	EC:3.1.3.16 ;EC:3.1.3.16 ;EC:2.7.1.40
CATHA_1397	524.118312993501	1.28468539730826	0.17457064309932	7.35911476580485	1.85133814957561e-13	5.99077165304185e-12	PABS domain-containing protein	GO:0006596;GO:0008215;GO:0042742	polyamine biosynthetic process;spermine metabolic process;defense response to bacterium	GO:0016740	transferase activity	GO:0016021	integral component of membrane	Vaccinia Virus protein VP39 (G3DSA:3.40.50.150);G3DSA:2.30.140.10	AdoMet_MTases (cd02440)	SPERMINE SYNTHASE (PTHR11558:SF25);SPERMIDINE/SPERMINE SYNTHASE (PTHR11558)	Spermine/spermidine synthase domain (PF01564);Spermidine synthase tetramerisation domain (PF17284)	Spermidine_synth (PIRSF000502)	Na	Polyamine biosynthesis (PABS) domain signature. (PS01330)	Polyamine biosynthesis (PABS) domain profile. (PS51006)	Na	Na	S-adenosyl-L-methionine-dependent methyltransferases (SSF53335)	speE: spermidine synthase (TIGR00417)	Na	EC:2.-.-.-
CATHA_14068	23.0611692737403	2.45787021804736	0.878792851718064	2.79687097276924	0.00516001353803932	0.0205834658639659	FAD/NAD(P)-binding oxidoreductase family protein	Na	Na	Na	Na	Na	Na	G3DSA:3.50.50.100	Na	APOPTOSIS-INDUCING FACTOR 1 (PTHR43735);APOPTOSIS-INDUCING FACTOR HOMOLOG B-LIKE (PTHR43735:SF22)	Pyridine nucleotide-disulphide oxidoreductase (PF07992)	Na	Na	Na	Na	Na	Na	FAD/NAD(P)-binding domain (SSF51905)	Na	Na	Na
CATHA_14116	40.1816184871112	1.58145469872966	0.276917884573416	5.71091571483674	1.12369891080795e-8	1.82410694265205e-7	hypothetical protein	Na	Na	Na	Na	Na	Na	Na	Na	Na	Na	Na	Na	Na	Na	Na	Na	Na	Na	Na	Na
CATHA_14119	955.360366661819	2.17239848997129	0.371067871448537	5.85445051195326	4.78589688646392e-9	8.37830540498434e-8	RING-type E3 ubiquitin transferase	GO:0016567;GO:0015074	protein ubiquitination;DNA integration	GO:0004842;GO:0016874;GO:0016746;GO:0003676	ubiquitin-protein transferase activity;ligase activity;transferase activity, transferring acyl groups;nucleic acid binding	Na	Na	Zinc/RING finger domain (G3DSA:3.30.40.10);G3DSA:1.25.10.10	RING-Ubox_PUB (cd16664)	E3 UBIQUITIN-PROTEIN LIGASE PUB23 (PTHR22849:SF132);WDSAM1 PROTEIN (PTHR22849)	U-box domain (PF04564)	Na	Na	Na	U-box domain profile. (PS51698)	Ubox_2 (SM00504)	Na	ARM repeat (SSF48371);RING/U-box (SSF57850)	Na	KEGG:R03876	EC:6.-.-.- ;EC:2.3.-.-
CATHA_14213	28.2202485984991	1.75834410861482	0.449433321873408	3.91235812530628	9.13992352327353e-5	6.44156361119981e-4	probable carboxylesterase 15	Na	Na	GO:0016787	hydrolase activity	Na	Na	G3DSA:3.40.50.1820	Na	ARYLACETAMIDE DEACETYLASE (PTHR23024);CARBOXYLESTERASE 15-RELATED (PTHR23024:SF406)	alpha/beta hydrolase fold (PF07859)	Na	Na	Na	Na	Na	Na	alpha/beta-Hydrolases (SSF53474)	Na	Na	EC:3.-.-.-
CATHA_14214	100.236097410083	1.37802628983616	0.256413706650777	5.37423021505228	7.69105423244468e-8	1.07521485575572e-6	probable carboxylesterase 15	Na	Na	GO:0016787	hydrolase activity	Na	Na	G3DSA:3.40.50.1820	Na	CARBOXYLESTERASE 15-RELATED (PTHR23024:SF406);ARYLACETAMIDE DEACETYLASE (PTHR23024)	alpha/beta hydrolase fold (PF07859)	Na	Na	Na	Na	Na	Na	alpha/beta-Hydrolases (SSF53474)	Na	Na	EC:3.-.-.-
CATHA_14227	47.2756938589646	1.84753949750249	0.704531312817229	2.62236676197496	0.00873214038081851	0.0317976828624466	hypothetical protein	Na	Na	Na	Na	Na	Na	G3DSA:2.60.40.790	ACD_sHsps-like (cd06464)	HEAT SHOCK PROTEIN 26 (PTHR43670);OS03G0656000 PROTEIN (PTHR43670:SF73)	Hsp20/alpha crystallin family (PF00011)	Na	Na	Na	Small heat shock protein (sHSP) domain profile. (PS01031)	Na	Na	HSP20-like chaperones (SSF49764)	Na	Na	Na
CATHA_14309	565.358437252971	2.07600025381538	0.263198607436642	7.88758069062017	3.08100938587172e-15	1.18661149720181e-13	thioredoxin-like 3-1, chloroplastic	GO:0045454	cell redox homeostasis	Na	Na	GO:0009570	chloroplast stroma	Glutaredoxin (G3DSA:3.40.30.10)	TRX_family (cd02947)	THIOREDOXIN-LIKE 3-1, CHLOROPLASTIC (PTHR47192:SF3);THIOREDOXIN-LIKE 3-2, CHLOROPLASTIC (PTHR47192)	Thioredoxin (PF00085)	Na	Na	Na	Thioredoxin domain profile. (PS51352)	Na	Na	Thioredoxin-like (SSF52833)	Na	Na	Na
CATHA_14328	729.144982652496	1.38612266778874	0.160321033258694	8.64591900148305	5.33739669593288e-18	2.64073415369052e-16	Mic1 domain-containing protein	GO:0010506	regulation of autophagy	Na	Na	GO:0035658;GO:0031902;GO:0016021	Mon1-Ccz1 complex;late endosome membrane;integral component of membrane	Na	Na	COLON CANCER-ASSOCIATED PROTEIN MIC1 (PTHR12897)	Colon cancer-associated protein Mic1-like (PF07035)	Na	Na	Na	Na	Na	Na	WD40 repeat-like (SSF50978)	Na	Na	Na
CATHA_14586	6416.96725210564	2.69705155626064	0.359777999058092	7.49643269827946	6.55780631805425e-14	2.26376857116382e-12	Non-specific lipid-transfer protein	GO:0006869;GO:0090376;GO:0009826;GO:0000904;GO:0010143;GO:0009834;GO:0045165;GO:0009737;GO:0044403;GO:0006952;GO:0009607	lipid transport;seed trichome differentiation;unidimensional cell growth;cell morphogenesis involved in differentiation;cutin biosynthetic process;plant-type secondary cell wall biogenesis;cell fate commitment;response to abscisic acid;biological process involved in symbiotic interaction;defense response;response to biotic stimulus	GO:0008289;GO:0008134;GO:0005524	lipid binding;transcription factor binding;ATP binding	GO:0016020;GO:0009507	membrane;chloroplast	G3DSA:1.10.110.10	nsLTP1 (cd01960)	NON-SPECIFIC LIPID-TRANSFER PROTEIN 1-RELATED (PTHR33076:SF76);PTHR33076	Protease inhibitor/seed storage/LTP family (PF00234)	Na	Plant phospholipid transfer protein signature (PR00382)	Na	Na	aai_6 (SM00499)	Na	Bifunctional inhibitor/lipid-transfer protein/seed storage 2S albumin (SSF47699)	Na	Na	Na
CATHA_14613	16.2719755882516	4.81712505483126	1.35441073819402	3.55662054278634	3.75656150888301e-4	0.00219341204392033	Cytochrome	Na	Na	Na	Na	Na	Na	Cytochrome p450 (G3DSA:1.10.630.10)	Na	CYTOCHROME P450 71B11-RELATED (PTHR47956);CYTOCHROME P450 71A8-LIKE (PTHR47956:SF62)	Cytochrome P450 (PF00067)	Na	E-class P450 group I signature (PR00463)	Na	Na	Na	Na	Cytochrome P450 (SSF48264)	Na	Na	Na
CATHA_14646	3492.44098876031	1.5593220883598	0.164044964215014	9.5054553842689	1.99174627734383e-21	1.24196445649484e-19	Trehalose-phosphatase/synthase 9	GO:0005992;GO:0070413	trehalose biosynthetic process;trehalose metabolism in response to stress	GO:0003824	catalytic activity	GO:0005829	cytosol	Glycogen Phosphorylase B; (G3DSA:3.40.50.2000);G3DSA:3.40.50.1000	HAD_TPP (cd01627);GT20_TPS (cd03788)	TREHALOSE-6-PHOSPHATE SYNTHASE (PTHR10788);TREHALOSE PHOSPHATASE/SYNTHASE 11-RELATED (PTHR10788:SF99)	Glycosyltransferase family 20 (PF00982);Trehalose-phosphatase (PF02358)	Na	Na	Na	Na	Na	Na	HAD-like (SSF56784);UDP-Glycosyltransferase/glycogen phosphorylase (SSF53756)	T6PP: trehalose-phosphatase (TIGR00685);HAD-SF-IIB: HAD hydrolase, family IIB (TIGR01484)	Na	Na
CATHA_14649	45.6332786092389	1.63410727823136	0.438565582507706	3.72602717451648	1.94521442359099e-4	0.00124212944434897	hypothetical protein	Na	Na	Na	Na	Na	Na	Na	Na	Na	Na	Na	Na	Na	Na	Na	Na	Na	Na	Na	Na
CATHA_14676	139.015330189863	2.75737164438033	0.230005559354869	11.9882825967961	4.09303288667811e-33	4.75712141775926e-31	Bark storage protein A	GO:0009116	nucleoside metabolic process	GO:0003824	catalytic activity	GO:0016021	integral component of membrane	Na	MTAN (cd09008)	PHOSPHORYLASE SUPERFAMILY PROTEIN (PTHR21234:SF30);PURINE NUCLEOSIDE PHOSPHORYLASE (PTHR21234)	Phosphorylase superfamily (PF01048)	Na	Na	Na	Prokaryotic membrane lipoprotein lipid attachment site profile. (PS51257)	Na	Na	Purine and uridine phosphorylases (SSF53167)	Na	Na	Na
CATHA_14685	2485.74585014665	1.45152413856722	0.308937143680735	4.69844487222705	2.62149926377839e-6	2.71007834416501e-5	glycosyltransferase family protein 64 protein C5	GO:0006486;GO:0009845;GO:0009651;GO:0009737;GO:0030259	protein glycosylation;seed germination;response to salt stress;response to abscisic acid;lipid glycosylation	GO:0016757;GO:0008146	transferase activity, transferring glycosyl groups;sulfotransferase activity	GO:0016021	integral component of membrane	Glycosyl hydrolase domain; family 43 (G3DSA:2.115.10.20);Spore Coat Polysaccharide Biosynthesis Protein SpsA; Chain A (G3DSA:3.90.550.10)	Na	GLUCOSAMINE INOSITOLPHOSPHORYLCERAMIDE TRANSFERASE 1 (PTHR11062:SF112);EXOSTOSIN HEPARAN SULFATE GLYCOSYLTRANSFERASE -RELATED (PTHR11062)	Glycosyl transferase family 64 domain (PF09258)	Na	Na	Na	Na	Na	Na	Arabinanase/levansucrase/invertase (SSF75005);Nucleotide-diphospho-sugar transferases (SSF53448)	Na	Na	EC:2.4.-.- ;EC:2.8.2.-
CATHA_14706	33.3351876594858	2.43697101596596	0.341839927703761	7.1289829492295	1.01113257581973e-12	2.92930177791316e-11	putative glycine-rich cell wall structural protein 1	GO:0071555	cell wall organization	Na	Na	GO:0005618;GO:0005576;GO:0016021	cell wall;extracellular region;integral component of membrane	Na	Na	FIBROIN HEAVY CHAIN FIB-H LIKE PROTEIN (PTHR37612);FIBROIN HEAVY CHAIN FIB-H LIKE PROTEIN (PTHR37612:SF6)	Na	Na	Na	Na	Na	Na	Na	Na	Na	Na	Na
CATHA_14731	23.7278047467468	1.74729601253932	0.717985364196722	2.43360951304932	0.0149491125045688	0.0492999442267866	putative clathrin assembly protein At4g40080	GO:0006897;GO:0006900	endocytosis;vesicle budding from membrane	GO:0005543;GO:0032050;GO:0000149;GO:0043168	phospholipid binding;clathrin heavy chain binding;SNARE binding;anion binding	GO:0005905;GO:0030136;GO:0005794;GO:0016021	clathrin-coated pit;clathrin-coated vesicle;Golgi apparatus;integral component of membrane	G3DSA:1.25.40.90	ANTH_N_AP180_plant (cd16987)	CLATHRIN ASSEMBLY PROTEIN (PTHR22951);OS09G0468150 PROTEIN (PTHR22951:SF76)	ANTH domain (PF07651)	Na	Na	Na	ENTH domain profile. (PS50942)	enth_2 (SM00273)	Na	ENTH/VHS domain (SSF48464)	Na	Na	Na
CATHA_14734	323.221322760472	5.8101210696142	0.269250965382068	21.5788309667511	2.83956635581322e-103	1.6404341870848e-100	Magnesium-transporting ATPase, P-type 1	GO:1903830;GO:0006816;GO:0010274	magnesium ion transmembrane transport;calcium ion transport;hydrotropism	GO:0015444;GO:0005524;GO:0016787;GO:0005516	magnesium transmembrane transporter activity, phosphorylative mechanism;ATP binding;hydrolase activity;calmodulin binding	GO:0005886;GO:0016021;GO:0043231	plasma membrane;integral component of membrane;intracellular membrane-bounded organelle	G3DSA:1.20.1110.10;G3DSA:3.40.50.1000;G3DSA:3.40.1110.10;G3DSA:2.70.150.10	Na	MAGNESIUM-TRANSPORTING ATPASE, P-TYPE 1 (PTHR24093:SF128);CATION TRANSPORTING ATPASE (PTHR24093)	Cation transporter/ATPase, N-terminus (PF00690);Cation transporting ATPase, C-terminus (PF00689);haloacid dehalogenase-like hydrolase (PF00702);E1-E2 ATPase (PF00122)	Na	Magnesium-transporting ATPase signature (PR01836)	E1-E2 ATPases phosphorylation site. (PS00154)	Na	Cation_ATPase_N_a_2 (SM00831)	C1.7: P-type atpase like (SFLDG00002);p-type atpase (SFLDF00027)	Calcium ATPase, transmembrane domain M (SSF81665);Calcium ATPase, transduction domain A (SSF81653);HAD-like (SSF56784)	ATPase-IIIB_Mg: magnesium-translocating P-type ATPase (TIGR01524);ATPase_P-type: HAD ATPase, P-type, family IC (TIGR01494)	Na	EC:7.2.2.14 ;EC:3.-.-.-
CATHA_14746	25.2265343738243	5.74344198678663	0.83655611555458	6.86557886553626	6.62221671606066e-12	1.77696148547628e-10	BURP domain-containing protein	GO:0048316	seed development	GO:0046983	protein dimerization activity	GO:0000326;GO:0016021	protein storage vacuole;integral component of membrane	Na	Na	DEHYDRATION-RESPONSIVE RD22-LIKE PROTEIN (PTHR31236:SF41);BURP DOMAIN PROTEIN USPL1-LIKE (PTHR31236)	BURP domain (PF03181)	Na	Na	Na	BURP domain profile. (PS51277)	BURP_2 (SM01045)	Na	Na	Na	Na	Na
CATHA_14748	1774.30729009034	1.86297948174319	0.243511585896573	7.65047574588279	2.0023710515491e-14	7.28343929528287e-13	Avr9/Cf-9 rapidly elicited protein 75	Na	Na	Na	Na	Na	Na	Na	Na	RAPIDLY ELICITED PROTEIN, PUTATIVE-RELATED (PTHR34046:SF18);OS06G0218800 PROTEIN (PTHR34046)	Protein of unknown function (DUF740) (PF05340)	Na	Na	Na	Na	Na	Na	Na	Na	Na	Na
CATHA_14772	24.7416199223045	1.51356696712714	0.511448167530389	2.95937509060916	0.00308263641720766	0.0133016574048315	receptor kinase-like protein Xa21	GO:0016310;GO:0006464	phosphorylation;cellular protein modification process	GO:0016301;GO:0016773;GO:0140096;GO:0005524	kinase activity;phosphotransferase activity, alcohol group as acceptor;catalytic activity, acting on a protein;ATP binding	GO:0016021	integral component of membrane	Transferase(Phosphotransferase) domain 1 (G3DSA:1.10.510.10);Phosphorylase Kinase; domain 1 (G3DSA:3.30.200.20);Ribonuclease Inhibitor (G3DSA:3.80.10.10)	Na	LEUCINE RICH REPEAT FAMILY PROTEIN, EXPRESSED (PTHR48053);LRR RECEPTOR-LIKE SERINE/THREONINE-PROTEIN KINASE EFR (PTHR48053:SF37)	Protein kinase domain (PF00069)	Na	Na	Serine/Threonine protein kinases active-site signature. (PS00108);Protein kinases ATP-binding region signature. (PS00107)	Protein kinase domain profile. (PS50011)	serkin_6 (SM00220)	Na	Protein kinase-like (PK-like) (SSF56112);L domain-like (SSF52058)	Na	Na	EC:2.7.1.-
CATHA_14783	599.823259846853	2.72068014821894	0.242827283787675	11.2041781540408	3.88946757265695e-29	3.72667912498184e-27	histone acetyltransferase KAT6A-like	Na	Na	GO:0016740	transferase activity	Na	Na	Na	Na	PTHR33448:SF15;CHLOROPLAST PROTEIN HCF243-RELATED (PTHR33448)	Na	Na	Na	Na	Na	Na	Na	Na	Na	Na	EC:2.-.-.-
CATHA_14789	315.059589215731	3.67734157970611	0.156339064523989	23.5215785056834	2.45357145805145e-122	1.92772202316186e-119	8-hydroxygeraniol dehydrogenase-like	Na	Na	Na	Na	Na	Na	G3DSA:3.90.180.10;G3DSA:3.40.50.720	Na	8-HYDROXYGERANIOL DEHYDROGENASE-RELATED (PTHR42683:SF40);ALDEHYDE REDUCTASE (PTHR42683)	Alcohol dehydrogenase GroES-like domain (PF08240)	Na	Na	Na	Na	Na	Na	NAD(P)-binding Rossmann-fold domains (SSF51735);GroES-like (SSF50129)	Na	Na	Na
CATHA_14827	805.688888259368	1.72966064906696	0.302542298855292	5.71708701762152	1.08365631541981e-8	1.76787187271394e-7	FCS-Like Zinc finger 8-like	Na	Na	Na	Na	Na	Na	Na	Na	FCS-LIKE ZINC FINGER 8 (PTHR46443:SF3);FCS-LIKE ZINC FINGER 8 (PTHR46443)	zinc-finger of the FCS-type, C2-C2 (PF04570)	Na	Na	Na	Zinc finger FLZ-type profile. (PS51795)	Na	Na	Na	Na	Na	Na
CATHA_14833	121.37803098064	1.28398071023217	0.479309301597305	2.67881450652696	0.00738833106882304	0.0277585307677548	hypothetical protein	GO:1903963;GO:0032309;GO:0006644	arachidonate transport;icosanoid secretion;phospholipid metabolic process	GO:0004623	phospholipase A2 activity	GO:0005576	extracellular region	Na	Na	Na	Probable lipid transfer (PF14368)	Na	Na	Na	Na	Na	Na	Bifunctional inhibitor/lipid-transfer protein/seed storage 2S albumin (SSF47699)	Na	Na	EC:3.1.1.4
CATHA_14839	26.479100246179	1.32466309848385	0.377436300951805	3.50963353324353	4.48724679444766e-4	0.0025606769766572	Seed storage protein vicilin B (Fragment)	GO:0070207;GO:0034214;GO:0019430	protein homotrimerization;protein hexamerization;removal of superoxide radicals	GO:0045735;GO:0004784;GO:0005507	nutrient reservoir activity;superoxide dismutase activity;copper ion binding	GO:0033095;GO:0043245;GO:0005773	aleurone grain;extraorganismal space;vacuole	G3DSA:2.60.120.1450;Jelly Rolls (G3DSA:2.60.120.10)	cupin_7S_vicilin-like_C (cd02245);cupin_7S_vicilin-like_N (cd02244)	63 KDA GLOBULIN-LIKE PROTEIN (PTHR31189:SF13);OS03G0336100 PROTEIN-RELATED (PTHR31189)	Cupin (PF00190)	Na	Na	Na	Na	Cupin_1_3 (SM00835)	Na	RmlC-like cupins (SSF51182)	Na	Na	EC:1.15.1.1
CATHA_14842	595.754317106083	1.3750201970988	0.313386545978206	4.38761719271264	1.1459924746818e-5	1.01394523368018e-4	hypothetical protein	Na	Na	Na	Na	Na	Na	G3DSA:3.30.470.130;G3DSA:3.60.10.10;G3DSA:2.40.50.100	biotinyl_domain (cd06850)	TYPE IV INOSITOL POLYPHOSPHATE 5-PHOSPHATASE 9 (PTHR45666);TYPE I INOSITOL POLYPHOSPHATE 5-PHOSPHATASE 4 (PTHR45666:SF22)	Carbamoyl-phosphate synthase L chain, ATP binding domain (PF02786);Endonuclease/Exonuclease/phosphatase family (PF03372);Biotin carboxylase, N-terminal domain (PF00289);Biotin carboxylase C-terminal domain (PF02785);Biotin-requiring enzyme (PF00364)	Na	Na	Carbamoyl-phosphate synthase subdomain signature 2. (PS00867);Carbamoyl-phosphate synthase subdomain signature 1. (PS00866)	ATP-grasp fold profile. (PS50975);Biotin carboxylation domain profile. (PS50979)	Biotin_carb_C_2 (SM00878);i5p_5 (SM00128)	Na	Glutathione synthetase ATP-binding domain-like (SSF56059);Single hybrid motif (SSF51230);Rudiment single hybrid motif (SSF51246);DNase I-like (SSF56219);PreATP-grasp domain (SSF52440)	Na	Na	Na
CATHA_14849	81.2902914337481	1.321108650494	0.440516512855497	2.99899915653641	0.00270868056612778	0.01194787866155	VAN3-binding protein-like	GO:0010305;GO:0010087;GO:0009734	leaf vascular tissue pattern formation;phloem or xylem histogenesis;auxin-activated signaling pathway	GO:0005515	protein binding	GO:0016021	integral component of membrane	Na	Na	EXPRESSED PROTEIN (PTHR31351);AUXIN CANALIZATION PROTEIN (PTHR31351:SF31)	Auxin canalisation (PF05703);Plant pleckstrin homology-like region (PF08458)	Na	Na	Na	Na	Na	Na	Na	Na	Na	Na
CATHA_14962	33.4297195195317	5.74875007290045	1.29682730137093	4.43293418238743	9.2959250408972e-6	8.4415422863293e-5	Purine permease 3	GO:0015860	purine nucleoside transmembrane transport	GO:0015211	purine nucleoside transmembrane transporter activity	GO:0016021	integral component of membrane	Na	Na	OS09G0467300 PROTEIN-RELATED (PTHR31376);PURINE PERMEASE 2 (PTHR31376:SF1)	Purine nucleobase transmembrane transport (PF16913)	Na	Na	Na	Na	Na	Na	Multidrug resistance efflux transporter EmrE (SSF103481)	Na	Na	Na
CATHA_14963	178.24824369895	1.25050159334503	0.223998277052907	5.58263933900559	2.36895676914389e-8	3.60426404798795e-7	Cyanohydrin beta-glucosyltransferase	Na	Na	GO:0047792	cyanohydrin beta-glucosyltransferase activity	Na	Na	Glycogen Phosphorylase B; (G3DSA:3.40.50.2000)	GT1_Gtf-like (cd03784)	GLYCOSYLTRANSFERASE (PTHR48047);CYANOHYDRIN BETA-GLUCOSYLTRANSFERASE-RELATED (PTHR48047:SF95)	UDP-glucoronosyl and UDP-glucosyl transferase (PF00201)	Na	Na	Na	Na	Na	Na	UDP-Glycosyltransferase/glycogen phosphorylase (SSF53756)	Na	Na	EC:2.4.1.85
CATHA_15006	336.74939649517	2.10784176211604	0.315578956815868	6.67928490347952	2.40110972116524e-11	5.97751548075128e-10	hypothetical protein	Na	Na	Na	Na	Na	Na	Na	Na	Na	Na	Na	Na	Na	Na	Na	Na	Na	Na	Na	Na
CATHA_15114	366.49984032883	1.40137606891523	0.210199199612531	6.66689536163051	2.61271228669153e-11	6.43900812235822e-10	EGF domain-specific O-linked N-acetylglucosamine transferase	Na	Na	GO:0016757	transferase activity, transferring glycosyl groups	GO:0005794;GO:0016021	Golgi apparatus;integral component of membrane	Na	Na	EGF DOMAIN-SPECIFIC O-LINKED N-ACETYLGLUCOSAMINE TRANSFERASE-LIKE (PTHR20961:SF119);GLYCOSYLTRANSFERASE (PTHR20961)	Protein of unknown function (DUF563) (PF04577)	Na	Na	Na	Na	Na	Na	Na	Na	Na	EC:2.4.-.-
CATHA_15115	34.42374035991	4.77472269606103	1.33074048316026	3.58801941962564	3.33199477772672e-4	0.00197605801401293	beta-1,2-xylosyltransferase XYXT1-like	Na	Na	GO:0016757	transferase activity, transferring glycosyl groups	GO:0005794;GO:0016021	Golgi apparatus;integral component of membrane	Na	Na	EGF DOMAIN-SPECIFIC O-LINKED N-ACETYLGLUCOSAMINE TRANSFERASE-LIKE (PTHR20961:SF119);GLYCOSYLTRANSFERASE (PTHR20961)	Protein of unknown function (DUF563) (PF04577)	Na	Na	Na	Na	Na	Na	Na	Na	Na	EC:2.4.-.-
CATHA_15127	537.625812215455	3.17776402090996	0.326869655768316	9.72180795871229	2.43420416008046e-22	1.63183065229694e-20	heat stress transcription factor B-3-like	GO:0006355;GO:0046686	regulation of transcription, DNA-templated;response to cadmium ion	GO:0043565;GO:0003700;GO:0001067;GO:0003690;GO:0005515	sequence-specific DNA binding;DNA-binding transcription factor activity;regulatory region nucleic acid binding;double-stranded DNA binding;protein binding	GO:0005634;GO:0005737	nucleus;cytoplasm	winged helix"" repressor DNA binding domain (G3DSA:1.10.10.10)	Na	HEAT SHOCK TRANSCRIPTION FACTOR (PTHR10015);HEAT STRESS TRANSCRIPTION FACTOR B-3 (PTHR10015:SF285)	HSF-type DNA-binding (PF00447)	Na	Heat shock factor (HSF) domain signature (PR00056)	HSF-type DNA-binding domain signature. (PS00434)	Na	hsfneu3 (SM00415)	Na	Winged helix DNA-binding domain (SSF46785)	Na	Na	Na
CATHA_15205	198.698120888797	2.46665964138602	0.252774509350101	9.75834014168579	1.69913311560136e-22	1.14688565830385e-20	Nuclear transcription factor Y subunit A-1	GO:0006355	regulation of transcription, DNA-templated	GO:0003700;GO:0003677;GO:0001067	DNA-binding transcription factor activity;DNA binding;regulatory region nucleic acid binding	GO:0016602;GO:0000785	CCAAT-binding factor complex;chromatin	Na	Na	TRANSCRIPTION FACTOR NF-Y ALPHA-RELATED (PTHR12632);NUCLEAR TRANSCRIPTION FACTOR Y SUBUNIT A-1 (PTHR12632:SF43)	CCAAT-binding transcription factor (CBF-B/NF-YA) subunit B (PF02045)	Na	CCAAT-binding transcription factor subunit B signature (PR00616)	NF-YA/HAP2 subunit signature. (PS00686)	NF-YA/HAP2 family profile. (PS51152)	cbf3 (SM00521)	Na	Na	Na	Na	Na
CATHA_15222	702.738051493419	1.18052803259688	0.312941350087223	3.77236192106873	1.61709460490348e-4	0.0010594720556876	hypothetical protein	Na	Na	Na	Na	Na	Na	Na	Na	Na	Na	Na	Na	Na	Na	Na	Na	Na	Na	Na	Na
CATHA_15233	1191.37607002309	2.59973376927856	0.20442832128423	12.7170920004963	4.752187942659e-37	6.91425744960801e-35	Putative glucuronoxylan glucuronosyltransferase F8H	GO:0006486;GO:0010409;GO:0080147	protein glycosylation;extensin metabolic process;root hair cell development	GO:0016757	transferase activity, transferring glycosyl groups	GO:0005794;GO:0098588;GO:0031984;GO:0016021	Golgi apparatus;bounding membrane of organelle;organelle subcompartment;integral component of membrane	Na	Na	EXOSTOSIN HEPARAN SULFATE GLYCOSYLTRANSFERASE -RELATED (PTHR11062);FAMILY PROTEIN, PUTATIVE, EXPRESSED-RELATED (PTHR11062:SF268)	EGF-like domain (PF07974);Exostosin family (PF03016)	Na	Na	EGF-like domain signature 1. (PS00022);EGF-like domain signature 2. (PS01186)	EGF-like domain profile. (PS50026)	Na	Na	Na	Na	Na	EC:2.4.-.-
CATHA_15246	38.3324426272742	1.02102392834947	0.400320559478969	2.55051584080109	0.0107563635799463	0.0375950547314645	hypothetical protein	Na	Na	Na	Na	Na	Na	Na	Na	Na	Na	Na	Na	Na	Na	Na	Na	Na	Na	Na	Na
CATHA_15335	44.4655999179026	1.64687536558506	0.404062667741898	4.07579194284049	4.58580079532322e-5	3.51303819117546e-4	Phosphoglycerate/bisphosphoglycerate mutase family protein isoform 1	Na	Na	Na	Na	Na	Na	Na	Na	EXPRESSED PROTEIN (PTHR31972);FAMILY PROTEIN, PUTATIVE (DUF868)-RELATED (PTHR31972:SF16)	Plant protein of unknown function (DUF868) (PF05910)	Na	Na	Na	Na	Na	Na	Na	Na	Na	Na
CATHA_15342	351.474392916413	5.91110519719087	0.38787136719802	15.2398596470078	1.92282961658568e-52	4.34117463551448e-50	hypothetical protein	Na	Na	Na	Na	Na	Na	Na	Na	Na	Na	Na	Na	Na	Na	Na	Na	Na	Na	Na	Na
CATHA_15343	948.32883206336	1.75018412788083	0.289409420581157	6.04743316360027	1.47171687874222e-9	2.82321564338119e-8	hypothetical protein	Na	Na	Na	Na	Na	Na	Na	Na	PTHR31549:SF132;PROTEIN, PUTATIVE (DUF247)-RELATED-RELATED (PTHR31549)	Plant protein of unknown function (PF03140)	Na	Na	Na	Na	Na	Na	Na	Na	Na	Na
CATHA_15369	34.809283285894	1.31176313277491	0.401226639220032	3.26938195161948	0.0010778270082415	0.00545495441790249	hypothetical protein	Na	Na	Na	Na	Na	Na	Na	Na	Na	Na	Na	Na	Na	Na	Na	Na	Na	Na	Na	Na
CATHA_15374	63.1824662086905	5.03031696972165	0.632925096227863	7.9477287276197	1.89962056925032e-15	7.44757429565164e-14	Expansin	GO:0009664;GO:0006949;GO:0042545;GO:0006412	plant-type cell wall organization;syncytium formation;cell wall modification;translation	GO:0005199;GO:0003735	structural constituent of cell wall;structural constituent of ribosome	GO:0005618;GO:0005576;GO:0016020;GO:0005840	cell wall;extracellular region;membrane;ribosome	G3DSA:2.60.40.760;G3DSA:2.40.40.10	Na	EXPANSIN-A15 (PTHR31867);EXPANSIN (PTHR31867:SF94)	Lytic transglycolase (PF03330);Expansin C-terminal domain (PF01357)	Na	Expansin signature (PR01226);Expansin/Lol pI family signature (PR01225)	Na	Expansin, family-45 endoglucanase-like domain profile. (PS50842);Expansin, Cellulose-binding-like domain profile. (PS50843)	dpbb_1 (SM00837)	Na	PHL pollen allergen (SSF49590);Barwin-like endoglucanases (SSF50685)	Na	Na	Na
CATHA_15400	87.5161979446479	10.9019544025761	1.2204160455099	8.93298186523034	4.14677667411818e-19	2.1836725853359e-17	2-oxoglutarate (2OG) and Fe(II)-dependent oxygenase superfamily protein	Na	Na	Na	Na	Na	Na	Na	Na	2-OXOGLUTARATE (2OG) AND FE(II)-DEPENDENT OXYGENASE SUPERFAMILY PROTEIN (PTHR34945);2-OXOGLUTARATE (2OG) AND FE(II)-DEPENDENT OXYGENASE SUPERFAMILY PROTEIN (PTHR34945:SF4)	Na	Na	Na	Na	Na	Na	Na	Na	Na	Na	Na
CATHA_15425	446.317029503738	2.04293428320561	0.137360084405758	14.8728380012554	4.94709638326827e-50	1.01219653291828e-47	Reticulon-like protein (Fragment)	Na	Na	Na	Na	GO:0005789;GO:0016021	endoplasmic reticulum membrane;integral component of membrane	G3DSA:3.40.50.720	Na	3BETA-HYDROXYSTEROID-DEHYDROGENASE/DECARBOXYLASE ISOFORM 3 (PTHR10366:SF639);NAD DEPENDENT EPIMERASE/DEHYDRATASE (PTHR10366)	Reticulon (PF02453);3-beta hydroxysteroid dehydrogenase/isomerase family (PF01073)	Na	Na	Na	Reticulon domain profile. (PS50845)	Na	Na	NAD(P)-binding Rossmann-fold domains (SSF51735)	Na	Na	Na
CATHA_15448	72.6538579732149	1.15121945466378	0.399141554591845	2.88423853998613	0.00392361422967112	0.0162968134276169	VQ domain-containing protein	Na	Na	Na	Na	Na	Na	Na	Na	VQ MOTIF-CONTAINING PROTEIN (PTHR33179);VQ MOTIF-CONTAINING PROTEIN (PTHR33179:SF4)	VQ motif (PF05678)	Na	Na	Na	Na	Na	Na	Na	Na	Na	Na
CATHA_15472	37.4232991458868	4.18417507921021	0.710482643078348	5.8892009818582	3.88067271257957e-9	6.92947031095345e-8	Transcription factor MYB39	Na	Na	Na	Na	GO:0005634	nucleus	G3DSA:1.10.10.60	SANT (cd00167)	MYB FAMILY TRANSCRIPTION FACTOR (PTHR10641);TRANSCRIPTION FACTOR MYB39-LIKE (PTHR10641:SF1020)	Myb-like DNA-binding domain (PF00249)	Na	Na	Na	Myb-type HTH DNA-binding domain profile. (PS51294)	sant (SM00717)	Na	Homeodomain-like (SSF46689)	Na	Na	Na
CATHA_15479	20.9723144155204	6.95355844739442	1.40072263269866	4.96426507651808	6.89617028710386e-7	8.05797601304546e-6	Glycosyltransferase	GO:0009718;GO:0016114	anthocyanin-containing compound biosynthetic process;terpenoid biosynthetic process	GO:0008194;GO:0046527	UDP-glycosyltransferase activity;glucosyltransferase activity	GO:0016021	integral component of membrane	Glycogen Phosphorylase B; (G3DSA:3.40.50.2000)	GT1_Gtf-like (cd03784)	GLYCOSYLTRANSFERASE (PTHR48049);GLYCOSYLTRANSFERASE (PTHR48049:SF12)	UDP-glucoronosyl and UDP-glucosyl transferase (PF00201)	Na	Na	UDP-glycosyltransferases signature. (PS00375)	Na	Na	Na	UDP-Glycosyltransferase/glycogen phosphorylase (SSF53756)	Na	Na	Na
CATHA_15481	8.17958727651707	4.41134696450326	1.51768830631141	2.90662249037459	0.00365353824921635	0.0153142975439837	Glycosyltransferase	GO:0009718;GO:0016114	anthocyanin-containing compound biosynthetic process;terpenoid biosynthetic process	GO:0008194;GO:0046527	UDP-glycosyltransferase activity;glucosyltransferase activity	GO:0016021	integral component of membrane	Glycogen Phosphorylase B; (G3DSA:3.40.50.2000)	GT1_Gtf-like (cd03784)	GLYCOSYLTRANSFERASE (PTHR48049);GLYCOSYLTRANSFERASE (PTHR48049:SF12)	UDP-glucoronosyl and UDP-glucosyl transferase (PF00201)	Na	Na	UDP-glycosyltransferases signature. (PS00375)	Na	Na	Na	UDP-Glycosyltransferase/glycogen phosphorylase (SSF53756)	Na	Na	Na
CATHA_15483	5.17862173910782	4.82757239827508	1.98304648616587	2.43442220439773	0.0149155857563401	0.0492224353874382	Glycosyltransferase	GO:0009718;GO:0016114	anthocyanin-containing compound biosynthetic process;terpenoid biosynthetic process	GO:0008194;GO:0046527	UDP-glycosyltransferase activity;glucosyltransferase activity	GO:0016021	integral component of membrane	Glycogen Phosphorylase B; (G3DSA:3.40.50.2000)	GT1_Gtf-like (cd03784)	PUTATIVE-RELATED (PTHR11926:SF1382);GLUCOSYL/GLUCURONOSYL TRANSFERASES (PTHR11926)	UDP-glucoronosyl and UDP-glucosyl transferase (PF00201)	Na	Na	UDP-glycosyltransferases signature. (PS00375)	Na	Na	Na	UDP-Glycosyltransferase/glycogen phosphorylase (SSF53756)	Na	Na	Na
CATHA_15486	700.58088582841	1.641666754223	0.213377966717485	7.69370324161251	1.42936364704722e-14	5.26745980399652e-13	Epidermal patterning factor-like protein	GO:0010052	guard cell differentiation	GO:0005507	copper ion binding	GO:0005576;GO:0016021	extracellular region;integral component of membrane	Na	Na	EPIDERMAL PATTERNING FACTOR-LIKE PROTEIN 4 (PTHR33109);EPIDERMAL PATTERNING FACTOR-LIKE PROTEIN 1 (PTHR33109:SF72)	Epidermal patterning factor proteins (PF17181)	Na	Na	Na	Na	Na	Na	Na	Na	Na	Na
CATHA_15490	492.206462082704	3.09745254611105	0.2899182247733	10.6838835279606	1.21097323082502e-26	1.01649299999423e-24	Mannose-1-phosphate guanyltransferase beta (Fragment)	Na	Na	GO:0016740	transferase activity	Na	Na	Na	Na	ATP SYNTHASE SUBUNIT B (PTHR35754)	Na	Na	Na	Na	Na	Na	Na	Na	Na	Na	EC:2.-.-.-
CATHA_15585	6.9692165170073	5.96378675067935	1.39305243073412	4.28109281395568	1.85977765791772e-5	1.56645595012092e-4	WRKY domain-containing protein	GO:0006355	regulation of transcription, DNA-templated	GO:0043565;GO:0003700;GO:0001067;GO:0003690	sequence-specific DNA binding;DNA-binding transcription factor activity;regulatory region nucleic acid binding;double-stranded DNA binding	GO:0005634	nucleus	G3DSA:2.20.25.80	Na	OS01G0750100 PROTEIN (PTHR32096:SF19);WRKY TRANSCRIPTION FACTOR 30-RELATED-RELATED (PTHR32096)	WRKY DNA -binding domain (PF03106)	Na	Na	Na	WRKY domain profile. (PS50811)	WRKY_cls (SM00774)	Na	WRKY DNA-binding domain (SSF118290)	Na	Na	Na
CATHA_15587	131.78171746346	1.79168588587588	0.284816515245471	6.29066711363875	3.16104545811561e-10	6.76353539088309e-9	hypothetical protein	Na	Na	Na	Na	Na	Na	Na	Na	OS06G0551500 PROTEIN (PTHR34287:SF2);OS06G0551500 PROTEIN-RELATED (PTHR34287)	Na	Na	Na	Na	Na	Na	Na	Na	Na	Na	Na
CATHA_15601	88.5276070285959	1.86917417163024	0.244198889203452	7.65431070439044	1.94351864064279e-14	7.09564928243601e-13	hypothetical protein	Na	Na	Na	Na	Na	Na	Na	Na	PTHR33916;PTHR33916:SF12	Na	Na	Na	Na	Na	Na	Na	Na	Na	Na	Na
CATHA_15603	559.577296547382	1.38760466058471	0.120066922855286	11.5569269836053	6.81025101883804e-31	7.19177153290413e-29	Heat stress transcription factor A-4a	GO:0006355;GO:0034605;GO:0010200;GO:0000302;GO:1903508	regulation of transcription, DNA-templated;cellular response to heat;response to chitin;response to reactive oxygen species;positive regulation of nucleic acid-templated transcription	GO:0043565;GO:0003700;GO:0001067;GO:0003690;GO:0042803	sequence-specific DNA binding;DNA-binding transcription factor activity;regulatory region nucleic acid binding;double-stranded DNA binding;protein homodimerization activity	GO:0005634;GO:0005737	nucleus;cytoplasm	winged helix"" repressor DNA binding domain (G3DSA:1.10.10.10)	Na	HEAT STRESS TRANSCRIPTION FACTOR A-4C-LIKE (PTHR10015:SF292);HEAT SHOCK TRANSCRIPTION FACTOR (PTHR10015)	HSF-type DNA-binding (PF00447)	Na	Heat shock factor (HSF) domain signature (PR00056)	HSF-type DNA-binding domain signature. (PS00434)	Na	hsfneu3 (SM00415)	Na	Winged helix DNA-binding domain (SSF46785)	Na	Na	Na
CATHA_15634	855.668927111419	1.59303037757242	0.274488379198238	5.80363504723061	6.48924406068374e-9	1.10070580172668e-7	Methionyl-tRNA synthetase	GO:0006431;GO:0048481	methionyl-tRNA aminoacylation;plant ovule development	GO:0004825;GO:0005524	methionine-tRNA ligase activity;ATP binding	GO:0009570;GO:0005739	chloroplast stroma;mitochondrion	G3DSA:2.170.220.10;HUPs (G3DSA:3.40.50.620);G3DSA:1.10.730.10	Anticodon_Ia_Met (cd07957);MetRS_core (cd00814)	METHIONYL-TRNA SYNTHETASE (PTHR43326);BNAA09G34980D PROTEIN (PTHR43326:SF6)	tRNA synthetases class I (M) (PF09334);tRNA synthetases class I (I, L, M and V) (PF00133);Anticodon-binding domain of tRNA ligase (PF08264)	Na	Methionyl-tRNA synthetase signature (PR01041)	Na	Na	Na	Na	Anticodon-binding domain of a subclass of class I aminoacyl-tRNA synthetases (SSF47323);Nucleotidylyl transferase (SSF52374)	metG: methionine--tRNA ligase (TIGR00398)	Na	EC:6.1.1.10
CATHA_15659	87.0208704991892	4.32206527387126	1.34424250742786	3.21524222749161	0.00130334492095071	0.00644584841097552	Major latex	GO:0006952;GO:0009607	defense response;response to biotic stimulus	Na	Na	Na	Na	G3DSA:3.30.530.20	Bet_v1-like (cd07816)	MLP-LIKE PROTEIN 423 (PTHR31907);MLP-LIKE PROTEIN 34-RELATED (PTHR31907:SF4)	Pathogenesis-related protein Bet v 1 family (PF00407)	Na	Na	Na	Na	Bet_v_1_2 (SM01037)	Na	Bet v1-like (SSF55961)	Na	Na	Na
CATHA_15667	139.197316323506	5.67359220478523	1.26048823459302	4.50110683231968	6.76005158401963e-6	6.35011636601213e-5	Major latex protein domain containing protein	GO:0006952;GO:0009607	defense response;response to biotic stimulus	Na	Na	Na	Na	G3DSA:3.30.530.20	Na	MLP-LIKE PROTEIN 423 (PTHR31907);MLP-LIKE PROTEIN 34-RELATED (PTHR31907:SF4)	Pathogenesis-related protein Bet v 1 family (PF00407)	Na	Na	Na	Na	Bet_v_1_2 (SM01037)	Na	Bet v1-like (SSF55961)	Na	Na	Na
CATHA_15668	21418.4901161688	5.85548855640692	0.178145588420505	32.8691190633657	6.07343674634458e-237	2.38588889143401e-233	Major latex protein domain containing protein	GO:0006952;GO:0009607	defense response;response to biotic stimulus	Na	Na	Na	Na	G3DSA:3.30.530.20	Na	MLP-LIKE PROTEIN 423 (PTHR31907);MLP-LIKE PROTEIN 34-RELATED (PTHR31907:SF4)	Pathogenesis-related protein Bet v 1 family (PF00407)	Na	Na	Na	Na	Bet_v_1_2 (SM01037)	Na	Bet v1-like (SSF55961)	Na	Na	Na
CATHA_15670	125.706193219723	6.00624882397764	1.22578021832304	4.89993942975734	9.58662053918176e-7	1.08600181633752e-5	Major latex protein domain containing protein	GO:0006952;GO:0009607	defense response;response to biotic stimulus	Na	Na	Na	Na	G3DSA:3.30.530.20	Na	MLP-LIKE PROTEIN 34-RELATED (PTHR31907:SF4);MLP-LIKE PROTEIN 423 (PTHR31907)	Pathogenesis-related protein Bet v 1 family (PF00407)	Na	Na	Na	Na	Bet_v_1_2 (SM01037)	Na	Bet v1-like (SSF55961)	Na	Na	Na
CATHA_15710	13.2358413868076	1.38161491712155	0.477493100325401	2.893476190923	0.00381003175405804	0.0158754017210878	hypothetical protein	Na	Na	Na	Na	Na	Na	Na	Na	Na	Na	Na	Na	Na	Na	Na	Na	Na	Na	Na	Na
CATHA_15722	20.7338173180827	1.48128408011215	0.483906393410212	3.06109632004065	0.00220528139314565	0.0100413350645782	hypothetical protein	Na	Na	Na	Na	Na	Na	Na	Na	Na	Na	Na	Na	Na	Na	Na	Na	Na	Na	Na	Na
CATHA_15724	25.7372317160873	1.16929863487535	0.446921601508484	2.61633948980905	0.00888781404659022	0.0322509594500508	hypothetical protein	Na	Na	Na	Na	Na	Na	Na	Na	Na	Na	Na	Na	Na	Na	Na	Na	Na	Na	Na	Na
CATHA_15754	208.19887053147	2.06506679480457	0.19127160695654	10.7965151109636	3.57516456681204e-27	3.10722931067797e-25	hypothetical protein	Na	Na	Na	Na	Na	Na	Na	Na	PRENYLATED RAB ACCEPTOR 1-RELATED (PTHR19317);PRA1 FAMILY PROTEIN (PTHR19317:SF13)	PRA1 family protein (PF03208)	Na	Na	Na	Na	Na	Na	Na	Na	Na	Na
CATHA_15771	87.0357565615524	2.53709910434524	0.471947161691287	5.37581176514168	7.62384084729509e-8	1.06657750657101e-6	myosin-binding protein 3 isoform X2	Na	Na	GO:0017022	myosin binding	GO:0016021	integral component of membrane	Na	Na	MYOSIN-BINDING PROTEIN 2 (PTHR31448);MYOSIN-BINDING PROTEIN 3-LIKE ISOFORM X1 (PTHR31448:SF36)	Zein-binding (PF04576)	Na	Na	Na	GTD-binding domain profile. (PS51775)	Na	Na	Na	Na	Na	Na
CATHA_15778	19.1565125230919	2.47167018706224	0.487452358631489	5.07058821912647	3.96588026581766e-7	4.84439180231284e-6	hypothetical protein	Na	Na	Na	Na	Na	Na	Na	Na	PTHR33592	Na	Na	Na	Na	Na	Na	Na	Na	Na	Na	Na
CATHA_15805	59.49464924808	2.01074093571626	0.352513146260628	5.70401687723055	1.17016483267655e-8	1.89327657688903e-7	Chromatin modification-related protein MEAF6	GO:0016573	histone acetylation	GO:0043994	histone acetyltransferase activity (H3-K23 specific)	GO:0000123;GO:0005730	histone acetyltransferase complex;nucleolus	Na	Na	CHROMATIN MODIFICATION MEAF6-LIKE PROTEIN (PTHR13476:SF2);UNCHARACTERIZED (PTHR13476)	Histone acetyltransferase subunit NuA4 (PF09340)	Na	Na	Na	Na	Na	Na	Na	Na	Na	Na
CATHA_15809	118.155411061242	1.46563485046683	0.331621688047154	4.41959890831515	9.88842565098189e-6	8.90956223103607e-5	Protodermal factor 1 like	Na	Na	Na	Na	Na	Na	Na	Na	PROTODERMAL FACTOR 1 (PTHR33210);OS04G0517000 PROTEIN (PTHR33210:SF16)	Na	Na	Na	Na	Na	Na	Na	Na	Na	Na	Na
CATHA_1581	89.3570100872251	1.24009907033107	0.423197394550554	2.93030884948639	0.00338625257347209	0.0143967041229738	Ferric reduction oxidase 4	Na	Na	Na	Na	Na	Na	G3DSA:3.40.50.80	NOX_Duox_like_FAD_NADP (cd06186)	NADPH OXIDASE (PTHR11972);FERRIC REDUCTION OXIDASE 4-RELATED (PTHR11972:SF79)	Ferric reductase like transmembrane component (PF01794);Ferric reductase NAD binding domain (PF08030);FAD-binding domain (PF08022)	Na	Cytochrome B-245 heavy chain signature (PR00466)	Na	Ferredoxin reductase-type FAD binding domain profile. (PS51384)	Na	Ferric Reductase Domain (SFLDS00052);Ferric reductase subgroup (FRE) (SFLDG01168)	Ferredoxin reductase-like, C-terminal NADP-linked domain (SSF52343)	Na	Na	Na
CATHA_15810	41.8270692629813	1.19074381876662	0.433172491603931	2.74889066560433	0.00597973287515384	0.0232904844603949	Cellular retinaldehyde binding/alpha-tocopherol transport	GO:0007049;GO:0051301	cell cycle;cell division	GO:0008289	lipid binding	Na	Na	Phosphatidylinositol Transfer Protein Sec14p (G3DSA:3.40.525.10)	SEC14 (cd00170)	PATELLIN-4-LIKE (PTHR45932:SF3);PATELLIN-1 (PTHR45932)	CRAL/TRIO domain (PF00650)	Na	Na	Na	CRAL-TRIO lipid binding domain profile. (PS50191)	sec14_4 (SM00516)	Na	CRAL/TRIO N-terminal domain (SSF46938);CRAL/TRIO domain (SSF52087)	Na	Na	Na
CATHA_15851	117.821925143782	2.27494451772889	0.832977936541747	2.73109816950701	0.00631236656648434	0.0243590381333763	Acid phosphatase 1	GO:0016311;GO:0006412	dephosphorylation;translation	GO:0003993;GO:0045735;GO:0003735	acid phosphatase activity;nutrient reservoir activity;structural constituent of ribosome	GO:0009506;GO:0009505;GO:0005773;GO:0098588;GO:0005576;GO:0009536;GO:0005840;GO:0016021	plasmodesma;plant-type cell wall;vacuole;bounding membrane of organelle;extracellular region;plastid;ribosome;integral component of membrane	G3DSA:3.40.50.1000	HAD_VSP (cd07535)	ACID PHOSPHATASE 1 (PTHR31284:SF24);ACID PHOSPHATASE-LIKE PROTEIN (PTHR31284)	HAD superfamily, subfamily IIIB (Acid phosphatase) (PF03767)	VSP (PIRSF002674)	Na	Na	Na	Na	Na	HAD-like (SSF56784)	plant-AP: plant acid phosphatase (TIGR01675)	Na	EC:3.1.3.2
CATHA_15916	394.00395151152	1.22351361258233	0.202499654943399	6.04205282682735	1.52165623428223e-9	2.90460366897683e-8	pantoate--beta-alanine ligase-like	GO:0015940	pantothenate biosynthetic process	GO:0004592;GO:0005524	pantoate-beta-alanine ligase activity;ATP binding	Na	Na	HUPs (G3DSA:3.40.50.620);G3DSA:3.30.1300.10	PanC (cd00560)	CYTIDYLATE KINASE/PANTOATE-BETA-ALANINE LIGASE (PTHR21299);PANTOATE--BETA-ALANINE LIGASE (PTHR21299:SF1)	Pantoate-beta-alanine ligase (PF02569)	Na	Na	Na	Na	Na	Na	Nucleotidylyl transferase (SSF52374)	cyt_tran_rel: cytidyltransferase-like domain (TIGR00125);panC: pantoate--beta-alanine ligase (TIGR00018)	Na	EC:6.3.2.1
CATHA_15979	6786.34719026285	1.20827863134279	0.181544865681256	6.65553733402853	2.8226689082424e-11	6.91936897795519e-10	J domain-containing protein	GO:0061077;GO:1902395;GO:0010322	chaperone-mediated protein folding;regulation of 1-deoxy-D-xylulose-5-phosphate synthase activity;regulation of isopentenyl diphosphate biosynthetic process, methylerythritol 4-phosphate pathway	Na	Na	GO:0009507;GO:0005634	chloroplast;nucleus	G3DSA:1.10.287.110	DnaJ (cd06257)	PROTEIN DNAJ, PUTATIVE-RELATED (PTHR45090:SF10);CHAPERONE PROTEIN DNAJ 20 CHLOROPLASTIC (PTHR45090)	DnaJ domain (PF00226)	Na	DnaJ domain signature (PR00625)	Nt-dnaJ domain signature. (PS00636)	dnaJ domain profile. (PS50076)	dnaj_3 (SM00271)	Na	Chaperone J-domain (SSF46565)	Na	Na	Na
CATHA_16021	391.263928719291	1.59418724405952	0.138623224514289	11.5001454456515	1.31693325612628e-30	1.36863508025569e-28	AUGMIN subunit 3	GO:0051225;GO:0051301;GO:0080175	spindle assembly;cell division;phragmoplast microtubule organization	Na	Na	GO:0070652;GO:0005819;GO:0005874;GO:0005737;GO:0005634	HAUS complex;spindle;microtubule;cytoplasm;nucleus	Na	Na	HAUS AUGMIN-LIKE COMPLEX SUBUNIT 3 (PTHR19378:SF0);GOLGIN- RELATED (PTHR19378)	HAUS augmin-like complex subunit 3 (PF14932)	Na	HAUS augmin-like complex subunit 3 signature (PR02089)	Na	Na	Na	Na	Na	Na	Na	Na
CATHA_16035	94.4545467901978	3.06356777619421	0.792771945621273	3.8643746074962	1.11374185513456e-4	7.65434482804512e-4	DAO domain-containing protein	Na	Na	Na	Na	Na	Na	G3DSA:3.50.50.60;G3DSA:3.30.9.10	Na	SARCOSINE DEHYDROGENASE-RELATED (PTHR13847);OS09G0514100 PROTEIN (PTHR13847:SF266)	FAD dependent oxidoreductase (PF01266)	Na	Na	Na	Na	Na	Na	FAD/NAD(P)-binding domain (SSF51905);FAD-linked reductases, C-terminal domain (SSF54373)	Na	Na	Na
CATHA_16063	591.86587691659	1.38569945678776	0.147260141012395	9.40987457475762	4.96729298844941e-21	2.9746210024123e-19	GPN-loop GTPase 3	Na	Na	GO:0005525;GO:0016787	GTP binding;hydrolase activity	GO:0005634;GO:0016021	nucleus;integral component of membrane	G3DSA:3.40.50.300	GPN3 (cd17872)	GPN-LOOP GTPASE 3 (PTHR21231:SF10);XPA-BINDING PROTEIN 1-RELATED (PTHR21231)	Conserved hypothetical ATP binding protein (PF03029)	Na	Na	Na	Na	Na	Na	P-loop containing nucleoside triphosphate hydrolases (SSF52540)	Na	Na	EC:3.-.-.-
CATHA_16074	89.9308678496829	1.04854027723724	0.418368295313535	2.50626132281712	0.0122015404003478	0.0416370146879139	Adenine DNA glycosylase	GO:0006284;GO:0006298	base-excision repair;mismatch repair	GO:0051539;GO:0016798;GO:0035485;GO:0032357;GO:0046872;GO:0140097;GO:0016829;GO:0016788	4 iron, 4 sulfur cluster binding;hydrolase activity, acting on glycosyl bonds;adenine/guanine mispair binding;oxidized purine DNA binding;metal ion binding;catalytic activity, acting on DNA;lyase activity;hydrolase activity, acting on ester bonds	GO:0005634;GO:0010008;GO:0000139;GO:0016021	nucleus;endosome membrane;Golgi membrane;integral component of membrane	G3DSA:1.10.1670.10;Hypothetical protein; domain 2 (G3DSA:1.10.340.30);Nucleoside Triphosphate Pyrophosphohydrolase (G3DSA:3.90.79.10)	DNA_Glycosylase_C (cd03431);ENDO3c (cd00056)	ADENINE DNA GLYCOSYLASE (PTHR42944)	NUDIX domain (PF14815);HhH-GPD superfamily base excision DNA repair protein (PF00730)	Na	Na	Na	Na	endo3end (SM00478)	Na	DNA-glycosylase (SSF48150);Nudix (SSF55811)	Na	Na	EC:3.2.-.- ;EC:4.-.-.- ;EC:3.1.-.-
CATHA_16079	913.871847755495	1.06985389492054	0.167518361418116	6.38648734302179	1.69739475423268e-10	3.79729245588136e-9	Cystathionine beta-synthase (CBS) family protein isoform 1	Na	Na	Na	Na	GO:0016021	integral component of membrane	G3DSA:3.10.580.10	CBS_pair_bac_euk (cd04623)	CBS DOMAIN-CONTAINING PROTEIN CBSX3, MITOCHONDRIAL (PTHR43080);CBS DOMAIN-CONTAINING PROTEIN CBSX3, MITOCHONDRIAL-LIKE (PTHR43080:SF18)	CBS domain (PF00571)	Na	Na	Na	CBS domain profile. (PS51371)	cbs_1 (SM00116)	Na	CBS-domain pair (SSF54631)	Na	Na	Na
CATHA_16082	360.641164786308	1.71499484392949	0.257824857973972	6.65178236654988	2.89564668846194e-11	7.08297537419295e-10	Calcium uniporter protein	GO:0051560;GO:0070588;GO:0070509;GO:0060401;GO:1990542	mitochondrial calcium ion homeostasis;calcium ion transmembrane transport;calcium ion import;cytosolic calcium ion transport;mitochondrial transmembrane transport	GO:0015292;GO:0005262	uniporter activity;calcium channel activity	GO:0005743;GO:0034704;GO:0032592;GO:0098798	mitochondrial inner membrane;calcium channel complex;integral component of mitochondrial membrane;mitochondrial protein-containing complex	Na	Na	CALCIUM UNIPORTER PROTEIN, MITOCHONDRIAL (PTHR13462);CALCIUM UNIPORTER PROTEIN 6, MITOCHONDRIAL (PTHR13462:SF41)	Mitochondrial calcium uniporter (PF04678)	Na	Na	Na	Na	Na	Na	Na	Na	Na	Na
CATHA_16105	35.1841664755074	1.76894137345402	0.298130147696185	5.93345351727627	2.96628006482949e-9	5.40981179511429e-8	Two-component response regulator ARR17	GO:0000160;GO:0009736;GO:0016310;GO:0006355	phosphorelay signal transduction system;cytokinin-activated signaling pathway;phosphorylation;regulation of transcription, DNA-templated	GO:0016301;GO:0000156	kinase activity;phosphorelay response regulator activity	GO:0005634	nucleus	G3DSA:3.40.50.2300	REC_typeA_ARR (cd17581)	TWO-COMPONENT RESPONSE REGULATOR ARR3-RELATED (PTHR43874:SF50);TWO-COMPONENT RESPONSE REGULATOR (PTHR43874)	Response regulator receiver domain (PF00072)	Na	Na	Na	Response regulatory domain profile. (PS50110)	REC_2 (SM00448)	Na	CheY-like (SSF52172)	Na	Na	Na
CATHA_16131	11.421968736591	2.07186692000741	0.629307150426799	3.29229839292666	0.00099372116373576511	0.00508696145376542	LOB domain-containing protein	GO:1905177;GO:0010628;GO:0007275	tracheary element differentiation;positive regulation of gene expression;multicellular organism development	GO:0004088;GO:0005515	carbamoyl-phosphate synthase (glutamine-hydrolyzing) activity;protein binding	GO:0005634;GO:0016021	nucleus;integral component of membrane	Na	Na	STRUCTURE-SPECIFIC ENDONUCLEASE SUBUNIT SLX1 HOMOLOG (PTHR31301:SF128);LOB DOMAIN-CONTAINING PROTEIN 4-RELATED (PTHR31301)	Lateral organ boundaries (LOB) domain (PF03195)	Na	Na	Na	LOB domain profile. (PS50891)	Na	Na	Na	Na	Na	EC:6.3.5.5
CATHA_16210	99.1899508245086	2.4299050894562	0.405838985284851	5.98736242096282	2.13271206946988e-9	3.9820085996699e-8	alcohol dehydrogenase-like 6	Na	Na	Na	Na	Na	Na	G3DSA:3.40.50.720;G3DSA:3.90.180.10	alcohol_DH_plants (cd08301)	ALCOHOL DEHYDROGENASE (PTHR43880);ALCOHOL DEHYDROGENASE-LIKE 6 (PTHR43880:SF5)	Alcohol dehydrogenase GroES-like domain (PF08240);Zinc-binding dehydrogenase (PF00107)	Na	Na	Zinc-containing alcohol dehydrogenases signature. (PS00059)	Na	Na	Na	NAD(P)-binding Rossmann-fold domains (SSF51735);GroES-like (SSF50129)	Na	Na	Na
CATHA_16219	48.8042686972883	1.82329212804918	0.498174969540954	3.6599432719979	2.52271090802916e-4	0.0015507035823231	Lysosomal beta glucosidase	GO:0005975	carbohydrate metabolic process	GO:0004553	hydrolase activity, hydrolyzing O-glycosyl compounds	GO:0005576	extracellular region	G3DSA:3.40.50.1700;G3DSA:3.20.20.300	Na	PERIPLASMIC BETA-GLUCOSIDASE-RELATED (PTHR30620);BETA-D-GLUCOSIDE GLUCOHYDROLASE (PTHR30620:SF91)	Glycosyl hydrolase family 3 C-terminal domain (PF01915);Glycosyl hydrolase family 3 N terminal domain (PF00933)	Na	Glycosyl hydrolase family 3 signature (PR00133)	Na	Na	Na	Na	Beta-D-glucan exohydrolase, C-terminal domain (SSF52279);(Trans)glycosidases (SSF51445)	Na	Na	EC:3.2.1.-
CATHA_16221	11755.1481834836	2.66225502167236	0.336801936025497	7.90451222783594	2.68984775208134e-15	1.04003916429885e-13	glutamic acid-rich protein-like isoform X1	Na	Na	Na	Na	Na	Na	Na	Na	NEUROFILAMENT TRIPLET M PROTEIN-LIKE PROTEIN (PTHR36812);GLUTAMIC ACID-RICH PROTEIN-LIKE (PTHR36812:SF8)	Na	Na	Na	Na	Na	Na	Na	Na	Na	Na	Na
CATHA_16239	468.838412860594	1.05426300912905	0.226988618341206	4.6445633126164	3.40796528612879e-6	3.42750917307433e-5	Gibberellin receptor GID1	Na	Na	GO:0016787	hydrolase activity	Na	Na	G3DSA:3.40.50.1820	Na	CARBOXYLESTERASE 15-RELATED (PTHR23024:SF406);ARYLACETAMIDE DEACETYLASE (PTHR23024)	alpha/beta hydrolase fold (PF07859)	Na	Na	Na	Na	Na	Na	alpha/beta-Hydrolases (SSF53474)	Na	Na	EC:3.-.-.-
CATHA_16320	30.8315368573324	2.56233926162829	0.61696107233797	4.15316196841775	3.27912466703406e-5	2.60117691907606e-4	hypothetical protein	Na	Na	Na	Na	Na	Na	Na	Na	Na	Na	Na	Na	Na	Na	Na	Na	Na	Na	Na	Na
CATHA_16439	959.639079586755	2.87191362801757	0.421511546546314	6.81336881883498	9.53392966030322e-12	2.51363015285471e-10	Oxidative stress 3	Na	Na	Na	Na	Na	Na	Na	Na	OS08G0516900 PROTEIN (PTHR33172);OXIDATIVE STRESS 3 (PTHR33172:SF29)	Na	Na	Na	Na	Na	Na	Na	Na	Na	Na	Na
CATHA_16440	49.2658375771639	2.97864710006469	0.331761677724468	8.97827356219996	2.75048510395364e-19	1.48013776470842e-17	hypothetical protein	Na	Na	Na	Na	Na	Na	Na	Na	PTHR34775:SF6;TRANSMEMBRANE PROTEIN (PTHR34775)	Na	Na	Na	Na	Na	Na	Na	Na	Na	Na	Na
CATHA_16445	179.029010820652	2.36929435944644	0.634610670957594	3.73346126668702	1.88866249848869e-4	0.00121074114867216	lysM domain receptor-like kinase 3	GO:0006468;GO:0009789;GO:0009738;GO:0050832;GO:0045087;GO:0031348;GO:0018212	protein phosphorylation;positive regulation of abscisic acid-activated signaling pathway;abscisic acid-activated signaling pathway;defense response to fungus;innate immune response;negative regulation of defense response;peptidyl-tyrosine modification	GO:0004674;GO:0005524;GO:0004715	protein serine/threonine kinase activity;ATP binding;non-membrane spanning protein tyrosine kinase activity	GO:0005886;GO:0016021	plasma membrane;integral component of membrane	Transferase(Phosphotransferase) domain 1 (G3DSA:1.10.510.10);G3DSA:3.10.350.10;Phosphorylase Kinase; domain 1 (G3DSA:3.30.200.20)	LysM (cd00118)	CHITIN ELICITOR RECEPTOR KINASE 1-RELATED (PTHR46204);BNAA06G02020D PROTEIN (PTHR46204:SF22)	Protein tyrosine and serine/threonine kinase (PF07714);LysM domain (PF01476)	Na	Na	Serine/Threonine protein kinases active-site signature. (PS00108);Protein kinases ATP-binding region signature. (PS00107)	Protein kinase domain profile. (PS50011);LysM domain profile. (PS51782)	LysM_2 (SM00257);serkin_6 (SM00220)	Na	LysM domain (SSF54106);Protein kinase-like (PK-like) (SSF56112)	Na	Na	EC:2.7.11.- ;EC:2.7.10.2
CATHA_16476	50.2906620358009	2.92304391005864	0.501133437656956	5.83286544143872	5.44835048868965e-9	9.42876654615349e-8	Myosin heavy chain kinase B	GO:0016310	phosphorylation	GO:0016301	kinase activity	Na	Na	G3DSA:2.130.10.10	WD40 (cd00200)	F-BOX/WD REPEAT-CONTAINING PROTEIN SEL-10-LIKE (PTHR22844:SF338);F-BOX AND WD40 DOMAIN PROTEIN (PTHR22844)	WD domain, G-beta repeat (PF00400)	Na	G protein beta WD-40 repeat signature (PR00320)	Trp-Asp (WD) repeats signature. (PS00678)	Trp-Asp (WD) repeats profile. (PS50082);Trp-Asp (WD) repeats circular profile. (PS50294)	WD40_4 (SM00320)	Na	WD40 repeat-like (SSF50978)	Na	Na	Na
CATHA_16479	14.1848645327526	2.63529399767319	0.471782782386585	5.58582062775193	2.32599218092325e-8	3.54163863703058e-7	hypothetical protein	Na	Na	Na	Na	Na	Na	Na	Na	Na	Na	Na	Na	Na	Na	Na	Na	Na	Na	Na	Na
CATHA_16480	159.599811566685	2.0431420386532	0.24137450191187	8.46461420933015	2.57001969461681e-17	1.17396108934101e-15	A-kinase anchor protein 7-like isoform X3	GO:0016310	phosphorylation	GO:0016301;GO:0003723	kinase activity;RNA binding	Na	Na	G3DSA:3.90.1140.10;G3DSA:3.30.1370.10	vigilin_like_KH (cd02394)	ACTIVATING SIGNAL COINTEGRATOR 1 COMPLEX SUBUNIT 1 (PTHR13360)	KH domain (PF00013);AKAP7 2'5' RNA ligase-like domain (PF10469)	Na	Na	Na	Type-1 KH domain profile. (PS50084)	kh_6 (SM00322)	Na	Eukaryotic type KH-domain (KH-domain type I) (SSF54791)	Na	Na	Na
CATHA_16487	537.597668705056	3.59724497468155	0.344494130745778	10.4421081627547	1.59234572606375e-25	1.27660631638139e-23	Proton-dependent oligopeptide transporter	GO:0015698;GO:0006857;GO:0055085	inorganic anion transport;oligopeptide transport;transmembrane transport	GO:0022857	transmembrane transporter activity	GO:0016021;GO:0005886	integral component of membrane;plasma membrane	Na	MFS_NPF1_2 (cd17416)	OLIGOPEPTIDE TRANSPORTER-RELATED (PTHR11654);PROTEIN NRT1/ PTR FAMILY 1.2 (PTHR11654:SF157)	POT family (PF00854)	Na	Na	PTR2 family proton/oligopeptide symporters signature 1. (PS01022)	Na	Na	Na	MFS general substrate transporter (SSF103473)	Na	Na	Na
CATHA_16544	52.7296531399741	2.50963055975008	0.376289087353539	6.66942158062686	2.5681355891082598e-011	6.33710040719404e-10	Glutaredoxin domain-containing protein	Na	Na	Na	Na	Na	Na	Glutaredoxin (G3DSA:3.40.30.10)	GRX_GRX_like (cd03031)	EMB|CAB81925.1-RELATED (PTHR45669:SF14);GLUTAREDOXIN DOMAIN-CONTAINING CYSTEINE-RICH PROTEIN CG12206-RELATED (PTHR45669)	Glutaredoxin (PF00462)	Na	Na	Na	Glutaredoxin domain profile. (PS51354)	Na	Na	Thioredoxin-like (SSF52833)	Na	Na	Na
CATHA_16579	7.40841249407174	3.75021309426347	1.14972568177259	3.26183293434099	0.00110694360307497	0.00558361228854612	hypothetical protein	Na	Na	Na	Na	Na	Na	Potassium Channel Kv1.1; Chain A (G3DSA:3.30.710.10)	Na	SKP1-LIKE PROTEIN 13 (PTHR11165:SF114);SKP1 (PTHR11165)	Skp1 family, tetramerisation domain (PF03931);Skp1 family, dimerisation domain (PF01466)	Na	Na	Na	Na	skp1_3 (SM00512)	Na	Skp1 dimerisation domain-like (SSF81382);POZ domain (SSF54695)	Na	Na	Na
CATHA_16645	113.689199539484	6.77947539374006	0.504134495503172	13.4477514516707	3.17377186038425e-41	5.46835323523399e-39	chaperone protein dnaJ 10	Na	Na	Na	Na	Na	Na	G3DSA:1.10.287.110	DnaJ (cd06257)	DNAJ HEAT SHOCK N-TERMINAL DOMAIN-CONTAINING PROTEIN (PTHR44094:SF14);DNAJ HEAT SHOCK N-TERMINAL DOMAIN-CONTAINING PROTEIN (PTHR44094)	X-domain of DnaJ-containing (PF14308);DnaJ domain (PF00226)	Na	DnaJ domain signature (PR00625)	Nt-dnaJ domain signature. (PS00636)	dnaJ domain profile. (PS50076)	dnaj_3 (SM00271)	Na	Chaperone J-domain (SSF46565)	Na	Na	Na
CATHA_16703	1.92198474837651	5.26144472358371	1.71966335115463	3.05957832970682	0.00221648818230722	0.0100825059927926	hypothetical protein	Na	Na	Na	Na	Na	Na	Glycosidases (G3DSA:3.20.20.80)	Na	1,4-ALPHA-GLUCAN-BRANCHING ENZYME 3, CHLOROPLASTIC/AMYLOPLASTIC (PTHR43651:SF4);1,4-ALPHA-GLUCAN-BRANCHING ENZYME (PTHR43651)	Na	Na	Na	Na	Na	Na	Na	Na	Na	Na	Na
CATHA_16736	850.223780165346	1.06261456577897	0.104293844064346	10.1886604651697	2.22813080454582e-24	1.67681782616433e-22	Aquaporin SIP	GO:0055085	transmembrane transport	GO:0015267	channel activity	GO:0016021	integral component of membrane	Glycerol uptake facilitator protein. (G3DSA:1.20.1080.10)	Na	AQUAPORIN SIP1-1 (PTHR46739);AQUAPORIN SIP1-1 (PTHR46739:SF3)	Major intrinsic protein (PF00230)	Na	Major intrinsic protein family signature (PR00783)	Na	Na	Na	Na	Aquaporin-like (SSF81338)	Na	Na	Na
CATHA_16744	203.739005069641	1.07878944618067	0.211603836324537	5.09815637050235	3.42977451118474e-7	4.2369579213013e-6	MOB kinase activator-like 1-like	GO:0016310	phosphorylation	GO:0016301	kinase activity	GO:0016021	integral component of membrane	Na	Na	OS01G0264500 PROTEIN (PTHR34459:SF3);OS01G0264500 PROTEIN (PTHR34459)	Na	Na	Na	Na	Na	Na	Na	Na	Na	Na	Na
CATHA_16755	686.33376716289	2.16646484101065	0.17043968579796	12.7110351727519	5.13501463222891e-37	7.41632039751766e-35	Sorting nexin-13	GO:0006468	protein phosphorylation	GO:0035091;GO:0106311;GO:0106310	phosphatidylinositol binding;protein threonine kinase activity;protein serine kinase activity	GO:0016021	integral component of membrane	PX domain (G3DSA:3.30.1520.10)	PX_SNX19_like_plant (cd06872)	PHOX (PX) DOMAIN-CONTAINING PROTEIN (PTHR22999:SF28);PX SERINE/THREONINE KINASE PXK (PTHR22999)	PX domain (PF00787);PXA domain (PF02194);Sorting nexin C terminal (PF08628)	Na	Na	Na	PX domain profile. (PS50195);PXA domain profile. (PS51207)	PX_2 (SM00312);PXA_3 (SM00313)	Na	PX domain (SSF64268)	Na	Na	EC:2.7.11.1 ;EC:2.7.11.1
CATHA_16757	166.646009062676	1.31658421943143	0.292791483931372	4.49666158917392	6.90287229065992e-6	6.4626414458123e-5	proline-rich receptor-like protein kinase PERK1	GO:0006468;GO:0018212	protein phosphorylation;peptidyl-tyrosine modification	GO:0004674;GO:0005524;GO:0004715;GO:0003924;GO:0005525	protein serine/threonine kinase activity;ATP binding;non-membrane spanning protein tyrosine kinase activity;GTPase activity;GTP binding	GO:0016021	integral component of membrane	Phosphorylase Kinase; domain 1 (G3DSA:3.30.200.20);Transferase(Phosphotransferase) domain 1 (G3DSA:1.10.510.10)	Na	PROLINE-RICH RECEPTOR-LIKE PROTEIN KINASE PERK2 (PTHR47982:SF8);PROLINE-RICH RECEPTOR-LIKE PROTEIN KINASE PERK4 (PTHR47982)	Protein tyrosine and serine/threonine kinase (PF07714)	Na	Na	Protein kinases ATP-binding region signature. (PS00107);Serine/Threonine protein kinases active-site signature. (PS00108)	Protein kinase domain profile. (PS50011)	serkin_6 (SM00220)	Na	Protein kinase-like (PK-like) (SSF56112)	Na	Na	EC:2.7.11.- ;EC:2.7.10.2
CATHA_16798	53.4426794698574	2.13581265769086	0.302857914845253	7.05219362941914	1.76118884874301e-12	4.99181405007362e-11	probable aspartic proteinase GIP2	GO:0006508;GO:0045493	proteolysis;xylan catabolic process	GO:0004190;GO:0016798	aspartic-type endopeptidase activity;hydrolase activity, acting on glycosyl bonds	GO:0016021	integral component of membrane	Acid Proteases (G3DSA:2.40.70.10)	xylanase_inhibitor_I_like (cd05489)	EUKARYOTIC ASPARTYL PROTEASE FAMILY PROTEIN (PTHR47965:SF22);ASPARTYL PROTEASE-RELATED (PTHR47965)	Xylanase inhibitor N-terminal (PF14543);Xylanase inhibitor C-terminal (PF14541)	Na	Na	Na	Peptidase family A1 domain profile. (PS51767)	Na	Na	Acid proteases (SSF50630)	Na	Na	EC:3.4.23.- EC:3.4.23.1 EC:3.4.23.15 EC:3.4.23.20 EC:3.4.23.25 EC:3.4.23.32 EC:3.4.23.34 EC:3.4.23.35 EC:3.4.23.36 EC:3.4.23.4 EC:3.4.23.43 EC:3.4.23.5 ;EC:3.2.-.-
CATHA_16803	1193.88929881908	1.37562076723103	0.383273234677679	3.5891386164439	3.31772403816574e-4	0.00196818893257781	Basic 7S globulin	GO:0006508	proteolysis	GO:0004190	aspartic-type endopeptidase activity	Na	Na	Acid Proteases (G3DSA:2.40.70.10)	Na	ASPARTYL PROTEASE-RELATED (PTHR47965);BASIC 7S GLOBULIN 2 SMALL SUBUNIT (PTHR47965:SF46)	Xylanase inhibitor C-terminal (PF14541);Xylanase inhibitor N-terminal (PF14543)	Na	Na	Na	Peptidase family A1 domain profile. (PS51767)	Na	Na	Acid proteases (SSF50630)	Na	Na	EC:3.4.23.- EC:3.4.23.1 EC:3.4.23.15 EC:3.4.23.20 EC:3.4.23.25 EC:3.4.23.32 EC:3.4.23.34 EC:3.4.23.35 EC:3.4.23.36 EC:3.4.23.4 EC:3.4.23.43 EC:3.4.23.5
CATHA_16813	209.026424245651	1.29562869666299	0.153589252327319	8.4356729200155	3.29302545166486e-17	1.48693346946209e-15	Alpha/beta-Hydrolases superfamily protein isoform 3	Na	Na	GO:0016787	hydrolase activity	Na	Na	G3DSA:3.40.50.1820	Na	UPF0613 PROTEIN PB24D3.06C (PTHR31591);BNAC09G38800D PROTEIN (PTHR31591:SF6)	Protein of unknown function (DUF1749) (PF08538)	Na	Na	Na	Na	Na	Na	alpha/beta-Hydrolases (SSF53474)	Na	Na	EC:3.-.-.-
CATHA_16818	506.821623384415	1.94799248882709	0.222288828380321	8.7633395840038	1.89549567015336e-18	9.62049766231325e-17	Serine incorporator 3	Na	Na	Na	Na	GO:0016021	integral component of membrane	Na	Na	BNAANNG35710D PROTEIN (PTHR10383:SF52);SERINE INCORPORATOR (PTHR10383)	Serine incorporator (Serinc) (PF03348)	Na	Na	Na	Na	Na	Na	Na	Na	Na	Na
CATHA_16822	60.1194409549131	1.33028165254954	0.482799884266536	2.75534791100974	0.00586297552180426	0.0228947445724213	Pentatricopeptide repeat-containing protein, mitochondrial	GO:0080156;GO:1900865	mitochondrial mRNA modification;chloroplast RNA modification	GO:0008270	zinc ion binding	GO:0005739;GO:0009507;GO:0016021	mitochondrion;chloroplast;integral component of membrane	G3DSA:1.25.40.10	Na	PENTATRICOPEPTIDE REPEAT-CONTAINING PROTEIN (PTHR47924)	PPR repeat (PF12854);PPR repeat (PF01535);PPR repeat family (PF13041)	Na	Na	Na	Pentatricopeptide (PPR) repeat profile. (PS51375)	Na	Na	Na	PPR: pentatricopeptide repeat domain (TIGR00756)	Na	Na
CATHA_16836	317.345571848069	1.05208234896278	0.143559443795886	7.32854851721659	2.32658735891221e-13	7.38268641417667e-12	E3 ubiquitin-protein ligase PRT1	GO:0043161;GO:0016567;GO:0050832	proteasome-mediated ubiquitin-dependent protein catabolic process;protein ubiquitination;defense response to fungus	GO:0008270;GO:0061630;GO:0016874	zinc ion binding;ubiquitin protein ligase activity;ligase activity	Na	Na	G3DSA:3.30.60.90;Zinc/RING finger domain (G3DSA:3.30.40.10)	Na	E3 UBIQUITIN-PROTEIN LIGASE PRT1-LIKE (PTHR15898:SF15);UNCHARACTERIZED (PTHR15898)	Zinc finger, ZZ type (PF00569);Zinc finger, C3HC4 type (RING finger) (PF13920)	Na	Na	Na	Zinc finger RING-type profile. (PS50089);Zinc finger ZZ-type profile. (PS50135)	ring_2 (SM00184);zz_5 (SM00291)	Na	RING/U-box (SSF57850)	Na	Na	EC:6.-.-.-
CATHA_16848	299.109053772401	2.46892138534421	0.153499818673796	16.084197406063	3.29292056562827e-58	8.39994100650266e-56	GTD-binding domain-containing protein	GO:0006508;GO:0006468;GO:0055085	proteolysis;protein phosphorylation;transmembrane transport	GO:0004252;GO:0015267;GO:0004672	serine-type endopeptidase activity;channel activity;protein kinase activity	GO:0016021	integral component of membrane	Na	Na	BNAANNG28530D PROTEIN (PTHR31422);BNAANNG28530D PROTEIN (PTHR31422:SF3)	Zein-binding (PF04576)	Na	Na	Na	GTD-binding domain profile. (PS51775)	Na	Na	Na	Na	Na	EC:3.4.19.1 EC:3.4.21.- EC:3.4.21.1 EC:3.4.21.10 EC:3.4.21.102 EC:3.4.21.20 EC:3.4.21.21 EC:3.4.21.22 EC:3.4.21.26 EC:3.4.21.27 EC:3.4.21.34 EC:3.4.21.35 EC:3.4.21.36 EC:3.4.21.38 EC:3.4.21.39 EC:3.4.21.4 EC:3.4.21.41 EC:3.4.21.42 EC:3.4.21.43 EC:3.4.21.45 EC:3.4.21.46 EC:3.4.21.47 EC:3.4.21.48 EC:3.4.21.5 EC:3.4.21.53 EC:3.4.21.54 EC:3.4.21.59 EC:3.4.21.6 EC:3.4.21.61 EC:3.4.21.62 EC:3.4.21.68 E…
CATHA_16918	1632.06964306309	1.99761394364391	0.726722000024024	2.74880070175097	0.00598137426001579	0.0232922587659061	Beta-amyrin 28-oxidase	Na	Na	Na	Na	Na	Na	Cytochrome p450 (G3DSA:1.10.630.10)	Na	CYTOCHROME P450 26 (PTHR24286);BETA-AMYRIN 28-OXIDASE-LIKE (PTHR24286:SF283)	Cytochrome P450 (PF00067)	Na	P450 superfamily signature (PR00385);E-class P450 group I signature (PR00463)	Cytochrome P450 cysteine heme-iron ligand signature. (PS00086)	Na	Na	Na	Cytochrome P450 (SSF48264)	Na	Na	Na
CATHA_16990	53.8954748426316	2.03892100581608	0.793394820446899	2.56986931760862	0.0101736885196647	0.0358999994542642	hypothetical protein	Na	Na	Na	Na	Na	Na	G3DSA:3.40.50.1110	SGNH_plant_lipase_like (cd01837)	GDSL ESTERASE/LIPASE (PTHR22835:SF594);ZINC FINGER FYVE DOMAIN CONTAINING PROTEIN (PTHR22835)	GDSL-like Lipase/Acylhydrolase (PF00657)	Na	Na	Na	Na	Na	Na	SGNH hydrolase (SSF52266)	Na	Na	Na
CATHA_16996	51.5468815631067	1.61020836843978	0.441829341978744	3.64441248113678	2.68003311216905e-4	0.00163380541245265	hypothetical protein	GO:0043572;GO:0009658	plastid fission;chloroplast organization	Na	Na	Na	Na	Na	Na	PLASTID DIVISION PROTEIN PDV2 (PTHR33600);PTHR33600:SF5	Na	Na	Na	Na	Na	Na	Na	Na	Na	Na	Na
CATHA_17028	74.9690616966697	1.73758288882082	0.593862661012803	2.92590021716041	0.00343461080673285	0.0145519036811576	PHD finger protein MALE STERILITY 1 isoform X1	GO:0048654;GO:0055046;GO:0048658;GO:0009846;GO:0010208;GO:0071367;GO:0045893	anther morphogenesis;microgametogenesis;anther wall tapetum development;pollen germination;pollen wall assembly;cellular response to brassinosteroid stimulus;positive regulation of transcription, DNA-templated	GO:0046872	metal ion binding	GO:0005634	nucleus	Zinc/RING finger domain (G3DSA:3.30.40.10)	PHD_MMD1_like (cd15556)	PHD FINGER PROTEIN MALE MEIOCYTE DEATH 1-RELATED (PTHR46201);PHD FINGER PROTEIN MALE STERILITY 1 (PTHR46201:SF1)	Na	Na	Na	Na	Na	Na	Na	FYVE/PHD zinc finger (SSF57903)	Na	Na	Na
CATHA_17085	5.60906567117041	3.90266301470055	1.1958466060862	3.26351473076744	0.00110039463613721	0.0055605740784685	feruloyl CoA ortho-hydroxylase 1-like	Na	Na	Na	Na	Na	Na	G3DSA:2.60.120.330	Na	SCOPOLETIN 8-HYDROXYLASE (PTHR10209:SF230);OXIDOREDUCTASE, 2OG-FE II OXYGENASE FAMILY PROTEIN (PTHR10209)	non-haem dioxygenase in morphine synthesis N-terminal (PF14226);2OG-Fe(II) oxygenase superfamily (PF03171)	Na	Na	Na	Na	Na	Na	Clavaminate synthase-like (SSF51197)	Na	Na	Na
CATHA_17098	172.873445757855	4.34044013690127	0.509883576788793	8.51261020062075	1.70061009619648e-17	7.89678097151094e-16	FT-interacting protein 1-like	GO:0010930;GO:0009901;GO:0009873;GO:0006355;GO:0005975	negative regulation of auxin mediated signaling pathway;anther dehiscence;ethylene-activated signaling pathway;regulation of transcription, DNA-templated;carbohydrate metabolic process	GO:0003700;GO:0004553	DNA-binding transcription factor activity;hydrolase activity, hydrolyzing O-glycosyl compounds	GO:0016021;GO:0005886;GO:0009506;GO:0005634	integral component of membrane;plasma membrane;plasmodesma;nucleus	G3DSA:2.60.40.150	C2B_MCTP_PRT_plant (cd08378);C2C_MCTP_PRT_plant (cd04019);C2D_MCTP_PRT_plant (cd08379)	C2 CALCIUM/LIPID-BINDING PLANT PHOSPHORIBOSYLTRANSFERASE FAMILY PROTEIN (PTHR45707);PROTEIN QUIRKY-LIKE (PTHR45707:SF26)	Plant phosphoribosyltransferase C-terminal (PF08372);C2 domain (PF00168)	Na	Na	Na	C2 domain profile. (PS50004)	C2_3c (SM00239)	Na	C2 domain (Calcium/lipid-binding domain, CaLB) (SSF49562)	Na	Na	EC:3.2.1.-
CATHA_17268	113.513356422363	3.4533796273406	1.09467674244569	3.15470265644375	0.00160661754329258	0.00770063001106707	Protein IQ-DOMAIN 14 isoform C	Na	Na	GO:0005516;GO:0046872	calmodulin binding;metal ion binding	GO:0005886	plasma membrane	G3DSA:1.20.5.190	Na	IQ-DOMAIN 11 (PTHR32295:SF41);IQ-DOMAIN 5-RELATED (PTHR32295)	IQ calmodulin-binding motif (PF00612);Protein of unknown function (DUF4005) (PF13178)	Na	Na	Na	IQ motif profile. (PS50096)	iq_5 (SM00015)	Na	P-loop containing nucleoside triphosphate hydrolases (SSF52540)	Na	Na	Na
CATHA_17311	434.044944657746	1.89656390065383	0.241546685227937	7.8517488197535	4.10275560401267e-15	1.56175049562048e-13	hypothetical protein	Na	Na	Na	Na	Na	Na	Na	Na	Na	Na	Na	Na	Na	Na	Na	Na	Na	Na	Na	Na
CATHA_17344	168.024034654479	3.27381752196333	0.322311037400404	10.1573236472703	3.07398812508632e-24	2.30455247148647e-22	flowering-promoting factor 1-like protein 3	GO:0009909	regulation of flower development	Na	Na	Na	Na	Na	Na	FLOWERING-PROMOTING FACTOR 1-LIKE PROTEIN 1 (PTHR33433);FLOWERING-PROMOTING FACTOR 1-LIKE PROTEIN 3 (PTHR33433:SF12)	Na	Na	Na	Na	Na	Na	Na	Na	Na	Na	Na
CATHA_17348	1551.89156720664	3.01435261647072	0.224914567912728	13.4022115350054	5.86879200549923e-41	1.00238967453927e-38	PPM-type phosphatase domain-containing protein	GO:0006470;GO:0006412	protein dephosphorylation;translation	GO:0004722;GO:0003735	protein serine/threonine phosphatase activity;structural constituent of ribosome	GO:0005840;GO:0016021	ribosome;integral component of membrane	Phosphatase 2c; Domain 1 (G3DSA:3.60.40.10)	PP2Cc (cd00143)	PROTEIN PHOSPHATASE 2C (PTHR13832);PROTEIN PHOSPHATASE 2C 40-RELATED (PTHR13832:SF550)	Protein phosphatase 2C (PF00481)	Na	Na	Na	PPM-type phosphatase domain profile. (PS51746)	PP2C_4 (SM00332)	Na	PP2C-like (SSF81606)	Na	Na	EC:3.1.3.16
CATHA_17349	123.936820557749	1.65879358049436	0.229167995233844	7.23833002423276	4.54243027593936e-13	1.39446775156085e-11	alanine--tRNA ligase-like isoform X2	GO:0006419;GO:0106074	alanyl-tRNA aminoacylation;aminoacyl-tRNA metabolism involved in translational fidelity	GO:0004813;GO:0002196;GO:0005524;GO:0003676	alanine-tRNA ligase activity;Ser-tRNA(Ala) hydrolase activity;ATP binding;nucleic acid binding	Na	Na	G3DSA:3.30.980.10;G3DSA:2.40.30.130	Na	THREONYL AND ALANYL TRNA SYNTHETASE SECOND ADDITIONAL DOMAIN-CONTAINING PROTEIN (PTHR43462:SF2);ALANYL-TRNA EDITING PROTEIN (PTHR43462)	tRNA synthetases class II (A) (PF01411)	Na	Na	Na	Alanyl-transfer RNA synthetases family profile. (PS50860)	Na	Na	ThrRS/AlaRS common domain (SSF55186);Translation proteins (SSF50447)	Na	Na	EC:6.1.1.7
CATHA_17354	36.9195422788137	1.10313233144909	0.404328385399983	2.72830790833005	0.00636601551565031	0.0245419581468898	Peroxidase	GO:0006979;GO:0098869	response to oxidative stress;cellular oxidant detoxification	GO:0004601;GO:0020037;GO:0046872	peroxidase activity;heme binding;metal ion binding	Na	Na	Peroxidase (G3DSA:1.10.420.10);G3DSA:1.10.520.10	secretory_peroxidase (cd00693)	PEROXIDASE (PTHR31235:SF296);PEROXIDASE 25-RELATED (PTHR31235)	Peroxidase (PF00141)	Na	Haem peroxidase superfamily signature (PR00458);Plant peroxidase signature (PR00461)	Peroxidases active site signature. (PS00436);Peroxidases proximal heme-ligand signature. (PS00435)	Plant heme peroxidase family profile. (PS50873)	Na	Na	Heme-dependent peroxidases (SSF48113)	Na	KEGG:R03532	EC:1.11.1.-
CATHA_17356	268.439427653529	1.40237355391435	0.234038508356186	5.99206328806392	2.07195256400738e-9	3.87962747971715e-8	Rapid ALkalinization Factor	Na	Na	Na	Na	GO:0005576	extracellular region	Na	Na	PROTEIN RALF-LIKE 33 (PTHR33136:SF50);RAPID ALKALINIZATION FACTOR-LIKE (PTHR33136)	Rapid ALkalinization Factor (RALF) (PF05498)	Na	Na	Na	Na	Na	Na	Na	Na	Na	Na
CATHA_17382	67.1810401264296	1.20399943238358	0.45589477805995	2.64095903336987	0.00826717151643884	0.0304203414997924	Hydroxymethylbilane hydrolyase [cyclizing]	GO:0006782;GO:0006644	protoporphyrinogen IX biosynthetic process;phospholipid metabolic process	GO:0004852;GO:0016746	uroporphyrinogen-III synthase activity;transferase activity, transferring acyl groups	GO:0005856	cytoskeleton	G3DSA:3.40.50.10090	HemD (cd06578)	UROPORPHYRINOGEN-III SYNTHASE (PTHR38020)	Uroporphyrinogen-III synthase HemD (PF02602)	Na	Na	Na	Na	Na	Na	HemD-like (SSF69618)	Na	KEGG:R03165	EC:4.2.1.75 ;EC:2.3.-.-
CATHA_17391	372.283087387898	1.86716833415313	0.291019736151507	6.41595088650989	1.39946561958282e-10	3.16685526495918e-9	hypothetical protein	Na	Na	Na	Na	Na	Na	Na	Na	EXPRESSED PROTEIN (PTHR34190);PTHR34190:SF10	Na	Na	Na	Na	Na	Na	Na	Na	Na	Na	Na
CATHA_17428	557.464202750781	1.12231680567722	0.318454207957981	3.52426432947405	4.24660387738759e-4	0.00243943958040614	Serine-rich protein-related	Na	Na	GO:0016757;GO:0046872	transferase activity, transferring glycosyl groups;metal ion binding	GO:0016021	integral component of membrane	Na	Na	PTHR33132:SF47;OSJNBB0118P14.9 PROTEIN (PTHR33132)	Na	Na	Na	Na	Na	Na	Na	Na	Na	Na	EC:2.4.-.-
CATHA_17430	123.830531108215	1.8569656657583	0.295915483402887	6.27532444197945	3.48905965739456e-10	7.42493063819545e-9	Sterile alpha motif/pointed domain-containing protein	Na	Na	Na	Na	GO:0016021	integral component of membrane	Transcription Factor (G3DSA:1.10.150.50)	SAM_superfamily (cd09487)	OSJNBA0033G05.11 PROTEIN (PTHR33915);OSJNBA0033G05.11 PROTEIN (PTHR33915:SF1)	SAM domain (Sterile alpha motif) (PF07647)	Na	Na	Na	Na	Na	Na	SAM/Pointed domain (SSF47769)	Na	Na	Na
CATHA_17441	124.570595925143	2.3714908521774	0.437145751675426	5.42494315245728	5.79729876304075e-8	8.26346460839233e-7	Calsequestrin-1 like	Na	Na	Na	Na	Na	Na	Na	Na	EXPRESSED PROTEIN (PTHR35711);PROSTATIC SPERMINE-BINDING PROTEIN-LIKE (PTHR35711:SF3)	Na	Na	Na	Na	Na	Na	Na	Na	Na	Na	Na
CATHA_17443	1058.77929293036	1.6917349795258	0.294699525338791	5.74054192174539	9.43740542018668e-9	1.55250851979319e-7	F-box/LRR-repeat protein 14	GO:0031146	SCF-dependent proteasomal ubiquitin-dependent protein catabolic process	Na	Na	GO:0019005	SCF ubiquitin ligase complex	Ribonuclease Inhibitor (G3DSA:3.80.10.10)	Na	UNCHARACTERIZED (PTHR13318);LEUCINE-RICH REPEAT-CONTAINING G-PROTEIN COUPLED RECEPTOR 4-LIKE (PTHR13318:SF156)	Leucine Rich repeat (PF13516);Leucine rich repeat (PF13855)	Na	Na	Na	Na	LRR_CC_2 (SM00367)	Na	RNI-like (SSF52047)	Na	Na	Na
CATHA_17468	16.4869598677033	1.41748503094584	0.543673961390372	2.6072336209018	0.00912770601096955	0.0329388942618894	Dynein light chain type 1 family protein	Na	Na	Na	Na	Na	Na	Na	Na	PTHR36057	Protein of unknown function (DUF1223) (PF06764)	Na	Na	Na	Na	Na	Na	Thioredoxin-like (SSF52833)	Na	Na	Na
CATHA_17501	10.9281744106404	2.02679898431642	0.500785958190586	4.04723605198425	5.18259707010167e-5	3.90623835959083e-4	hypothetical protein	Na	Na	Na	Na	Na	Na	Na	Na	REVERSE TRANSCRIPTASE ZINC-BINDING DOMAIN-CONTAINING PROTEIN-RELATED-RELATED (PTHR33116);PTHR33116:SF45	Na	Na	Na	Na	Na	Na	Na	Na	Na	Na	Na
CATHA_17527	27.7503068973776	8.58146818885623	1.21642553099865	7.05465971419648	1.73023615619641e-12	4.91117031503033e-11	Glycoside hydrolase, family 43	GO:0005975	carbohydrate metabolic process	GO:0004553	hydrolase activity, hydrolyzing O-glycosyl compounds	GO:0016021	integral component of membrane	Na	Na	TRANSMEMBRANE PROTEIN (PTHR31414:SF19);TRANSMEMBRANE PROTEIN DDB_G0292058 (PTHR31414)	Na	Na	Na	Na	Na	Na	Na	Na	Na	Na	EC:3.2.1.-
CATHA_17540	338.072563859831	1.020270005489	0.340030587776897	3.00052419448342	0.00269515341392862	0.011898899383319	BTB/POZ and TAZ domain-containing protein 4	GO:0016567;GO:0016573	protein ubiquitination;histone acetylation	GO:0046872;GO:0004402	metal ion binding;histone acetyltransferase activity	Na	Na	G3DSA:1.25.40.420;G3DSA:1.20.1020.10;Potassium Channel Kv1.1; Chain A (G3DSA:3.30.710.10)	BACK (cd14733)	BTB/POZ AND TAZ DOMAIN-CONTAINING PROTEIN 3-RELATED (PTHR46287);BTB/POZ AND TAZ DOMAIN-CONTAINING PROTEIN 4 (PTHR46287:SF11)	BTB/POZ domain (PF00651);TAZ zinc finger (PF02135)	Na	Na	Na	BTB domain profile. (PS50097);Zinc finger TAZ-type profile. (PS50134)	TAZ_2 (SM00551);BTB_4 (SM00225)	Na	POZ domain (SSF54695);TAZ domain (SSF57933)	Na	Na	EC:2.3.1.48
CATHA_17553	27.5669745042042	2.35146211223909	0.928826445635059	2.53164853702173	0.0113527721691653	0.0393005200822602	Peroxidase	GO:0006979;GO:0098869	response to oxidative stress;cellular oxidant detoxification	GO:0004601;GO:0020037;GO:0046872	peroxidase activity;heme binding;metal ion binding	Na	Na	G3DSA:1.10.520.10;Peroxidase (G3DSA:1.10.420.10)	secretory_peroxidase (cd00693)	PTHR31517;PEROXIDASE (PTHR31517:SF57)	Peroxidase (PF00141)	Na	Plant peroxidase signature (PR00461);Haem peroxidase superfamily signature (PR00458)	Peroxidases proximal heme-ligand signature. (PS00435);Peroxidases active site signature. (PS00436)	Plant heme peroxidase family profile. (PS50873)	Na	Na	Heme-dependent peroxidases (SSF48113)	Na	KEGG:R03532	EC:1.11.1.-
CATHA_17554	205.254908140876	1.10237697503997	0.230380892793443	4.78501911192933	1.70971063325503e-6	1.84821883645543e-5	Sodium/calcium exchanger family protein / calcium-binding EF hand family protein isoform 2	GO:0055074;GO:0055085;GO:0072503;GO:0006816;GO:0006875;GO:0071472;GO:0006814	calcium ion homeostasis;transmembrane transport;cellular divalent inorganic cation homeostasis;calcium ion transport;cellular metal ion homeostasis;cellular response to salt stress;sodium ion transport	GO:0005509;GO:0015368;GO:0051139;GO:0005451;GO:0015081;GO:0003729	calcium ion binding;calcium:cation antiporter activity;metal ion:proton antiporter activity;monovalent cation:proton antiporter activity;sodium ion transmembrane transporter activity;mRNA binding	GO:0016021;GO:0000325;GO:0009506;GO:0005774	integral component of membrane;plant-type vacuole;plasmodesma;vacuolar membrane	G3DSA:1.10.238.10	EFh (cd00051)	SODIUM/CALCIUM EXCHANGER NCL (PTHR31503:SF36);VACUOLAR CALCIUM ION TRANSPORTER (PTHR31503)	EF-hand domain pair (PF13499);Sodium/calcium exchanger protein (PF01699)	Na	Na	EF-hand calcium-binding domain. (PS00018)	EF-hand calcium-binding domain profile. (PS50222)	efh_1 (SM00054)	Na	EF-hand (SSF47473)	Na	Na	Na
CATHA_17631	676.565908249199	8.38017730844118	0.345517116047956	24.2540149799064	5.99769046116046e-130	4.90860983492141e-127	truncated basic helix-loop-helix protein A	Na	Na	GO:0046983;GO:0003677	protein dimerization activity;DNA binding	GO:0005634	nucleus	G3DSA:3.30.70.260;HLH (G3DSA:4.10.280.10)	Na	TRANSCRIPTION FACTOR TT8 (PTHR46266:SF4);TRANSCRIPTION FACTOR TT8 (PTHR46266)	Helix-loop-helix DNA-binding domain (PF00010);bHLH-MYC and R2R3-MYB transcription factors N-terminal (PF14215)	Na	Na	Na	Myc-type, basic helix-loop-helix (bHLH) domain profile. (PS50888)	finulus (SM00353)	Na	HLH, helix-loop-helix DNA-binding domain (SSF47459);ACT-like (SSF55021)	Na	Na	Na
CATHA_17633	14.7651500530801	1.62257301916051	0.476827063048324	3.40285429435886	6.66858330456088e-4	0.00361336036601889	Antifungal protein ginkbilobin-2	Na	Na	Na	Na	GO:0009506	plasmodesma	G3DSA:3.30.430.20	Na	ANTIFUNGAL PROTEIN GINKBILOBIN-2-LIKE (PTHR32080:SF54);ANTIFUNGAL PROTEIN GINKBILOBIN-2-LIKE (PTHR32080)	Salt stress response/antifungal (PF01657)	Na	Na	Na	Gnk2-homologous domain profile. (PS51473)	Na	Na	Na	Na	Na	Na
CATHA_17634	134.836029775798	1.23438610381397	0.321353110905167	3.84121410972818	1.22427267232736e-4	8.34391527753438e-4	Protein trichome birefringence-like 11	Na	Na	GO:0016413	O-acetyltransferase activity	GO:0005794;GO:0016021	Golgi apparatus;integral component of membrane	Na	Na	PROTEIN TRICHOME BIREFRINGENCE-LIKE 9-RELATED (PTHR32285);PROTEIN TRICHOME BIREFRINGENCE-LIKE 11 (PTHR32285:SF291)	PMR5 N terminal Domain (PF14416);GDSL/SGNH-like Acyl-Esterase family found in Pmr5 and Cas1p (PF13839)	Na	Na	Na	Na	Na	Na	Na	Na	Na	Na
CATHA_17657	663.122408175041	4.88587865144533	0.195105836753168	25.0421962395033	2.12337047944765e-138	2.08536214786554e-135	mediator of RNA polymerase II transcription subunit 33A isoform X1	GO:2000762;GO:0009698	regulation of phenylpropanoid metabolic process;phenylpropanoid metabolic process	Na	Na	GO:0016592;GO:0016021	mediator complex;integral component of membrane	Na	Na	MEDIATOR OF RNA POLYMERASE II TRANSCRIPTION SUBUNIT 33A-LIKE (PTHR33739:SF11);OS07G0681500 PROTEIN (PTHR33739)	Na	Na	Na	Na	Na	Na	Na	Na	Na	Na	Na
CATHA_17659	245.750109332337	1.48951519568612	0.240322365511512	6.19798824181751	5.71894119576656e-10	1.17501509379965e-8	endo-1,31,4-beta-D-glucanase-like isoform X2	Na	Na	GO:0016787	hydrolase activity	GO:0016021	integral component of membrane	G3DSA:3.40.50.1820	Na	DIENELACTONE HYDROLASE (PTHR17630);ENDO-1,3-1,4-BETA-D-GLUCANASE-LIKE PROTEIN (PTHR17630:SF97)	Dienelactone hydrolase family (PF01738)	Na	Na	Na	Na	Na	Na	alpha/beta-Hydrolases (SSF53474)	Na	Na	EC:3.-.-.-
CATHA_17688	261.961054479214	2.55605074918995	0.282596182613384	9.04488774601336	1.49819023886046e-19	8.12913057229205e-18	probable LRR receptor-like serine/threonine-protein kinase RKF3	GO:0006468;GO:0055085	protein phosphorylation;transmembrane transport	GO:0004672;GO:0005524;GO:0022857	protein kinase activity;ATP binding;transmembrane transporter activity	GO:0016021;GO:0005886	integral component of membrane;plasma membrane	Phosphorylase Kinase; domain 1 (G3DSA:3.30.200.20);Transferase(Phosphotransferase) domain 1 (G3DSA:1.10.510.10)	STKc_IRAK (cd14066)	OS01G0750732 PROTEIN (PTHR47989);LRR RECEPTOR-LIKE SERINE/THREONINE-PROTEIN KINASE RKF3-RELATED (PTHR47989:SF35)	SPARK (PF19160);Protein kinase domain (PF00069)	Na	Na	Protein kinases ATP-binding region signature. (PS00107);Serine/Threonine protein kinases active-site signature. (PS00108)	Protein kinase domain profile. (PS50011)	serkin_6 (SM00220)	Na	Protein kinase-like (PK-like) (SSF56112)	Na	Na	Na
CATHA_1770	39.8917207584478	4.71908644394302	1.27124676892836	3.71217182948762	2.05488402058312e-4	0.00130410442430674	probable serine/threonine-protein kinase WNK11	GO:0006468;GO:0035556	protein phosphorylation;intracellular signal transduction	GO:0004672;GO:0005524	protein kinase activity;ATP binding	GO:0005737	cytoplasm	Phosphorylase Kinase; domain 1 (G3DSA:3.30.200.20);Transferase(Phosphotransferase) domain 1 (G3DSA:1.10.510.10)	Na	SERINE/THREONINE-PROTEIN KINASE WNK11-RELATED (PTHR13902:SF127);SERINE/THREONINE-PROTEIN KINASE WNK WITH NO LYSINE -RELATED (PTHR13902)	Protein kinase domain (PF00069)	Na	Na	Na	Protein kinase domain profile. (PS50011)	Na	Na	Protein kinase-like (PK-like) (SSF56112)	Na	Na	Na
CATHA_17709	293.564279054449	1.08971802119592	0.306326820765946	3.55737058371566	3.74585541530694e-4	0.00218846198891907	Rho GTPase-activating protein 2	GO:0007165;GO:0043547	signal transduction;positive regulation of GTPase activity	GO:0005096	GTPase activator activity	GO:0016021	integral component of membrane	G3DSA:1.10.555.10;G3DSA:3.90.810.10	RhoGAP (cd00159);CRIB (cd00132)	MKIAA1688 PROTEIN (PTHR23177);RHO GTPASE-ACTIVATING PROTEIN 2 (PTHR23177:SF59)	P21-Rho-binding domain (PF00786);RhoGAP domain (PF00620)	Na	Na	Na	Rho GTPase-activating proteins domain profile. (PS50238);CRIB domain profile. (PS50108)	PBD_5 (SM00285);RhoGAP_3 (SM00324)	Na	GTPase activation domain, GAP (SSF48350)	Na	Na	Na
CATHA_17710	557.649753854755	1.45016614272847	0.285572789329156	5.07809636252487	3.81235336449657e-7	4.6801402990901e-6	hypothetical protein	Na	Na	Na	Na	Na	Na	Na	Na	GLUTAMIC ACID-RICH PROTEIN-LIKE (PTHR35726);GLUTAMIC ACID-RICH PROTEIN-LIKE (PTHR35726:SF4)	Na	Na	Na	Na	Na	Na	Na	Na	Na	Na	Na
CATHA_17732	1244.61325846043	1.35168799048067	0.241594610361622	5.59485987066287	2.20800030754612e-8	3.37769019009508e-7	B-box type zinc finger protein with CCT domain	Na	Na	GO:0008270	zinc ion binding	GO:0005634	nucleus	Na	Bbox1_BBX-like (cd19821)	ZINC FINGER PROTEIN CONSTANS-LIKE 10 (PTHR31717);ZINC FINGER PROTEIN CONSTANS-LIKE 13 (PTHR31717:SF58)	B-box zinc finger (PF00643);CCT motif (PF06203)	Na	Na	Na	Zinc finger B-box type profile. (PS50119);CCT domain profile. (PS51017)	bboxneu5 (SM00336)	Na	Na	Na	Na	Na
CATHA_17778	1632.73842059099	1.48314194764702	0.22732200423981	6.52440995585449	6.82697480950921e-11	1.59069322904365e-9	Usp domain-containing protein	Na	Na	Na	Na	Na	Na	HUPs (G3DSA:3.40.50.620)	USP_Like (cd00293)	BNAC04G00160D PROTEIN (PTHR46553:SF17);PTHR46553	Universal stress protein family (PF00582)	Na	Universal stress protein signature (PR01438)	Na	Na	Na	Na	Adenine nucleotide alpha hydrolases-like (SSF52402)	Na	Na	Na
CATHA_17791	52.4579463895933	2.6004576840683	0.664759650250787	3.91187654528558	9.15817270709439e-5	6.45211005425925e-4	Outer envelope pore protein 16-4, chloroplastic	GO:0045039;GO:0071806	protein insertion into mitochondrial inner membrane;protein transmembrane transport	GO:0030943;GO:0008320;GO:0042803;GO:0015288	mitochondrion targeting sequence binding;protein transmembrane transporter activity;protein homodimerization activity;porin activity	GO:0042721;GO:0016021;GO:0009707	TIM22 mitochondrial import inner membrane insertion complex;integral component of membrane;chloroplast outer membrane	Na	Na	OUTER ENVELOPE PORE PROTEIN 16-4, CHLOROPLASTIC (PTHR14110:SF5);MITOCHONDRIAL IMPORT INNER MEMBRANE TRANSLOCASE SUBUNIT TIM22 (PTHR14110)	Tim17/Tim22/Tim23/Pmp24 family (PF02466)	Na	Na	Na	Na	Na	Na	Na	Na	Na	Na
CATHA_17803	25.4832776204134	3.32873966414994	0.394450084878992	8.43893762925953	3.20234906696635e-17	1.44932120675928e-15	hypothetical protein	Na	Na	Na	Na	Na	Na	Photosystem I subunits PsaA/PsaB (G3DSA:1.20.1130.10)	Na	Na	Photosystem I psaA/psaB protein (PF00223)	Na	Na	Na	Na	Na	Na	Photosystem I subunits PsaA/PsaB (SSF81558)	Na	Na	Na
CATHA_17805	3.30875030667047	6.2228884436456	1.59527796741957	3.90081764478412	9.58683462590769e-5	6.69408481059648e-4	S-phase kinase-associated protein 1	GO:0006511;GO:0016567;GO:0016310;GO:0010498;GO:0051457;GO:1904668;GO:0016570	ubiquitin-dependent protein catabolic process;protein ubiquitination;phosphorylation;proteasomal protein catabolic process;maintenance of protein location in nucleus;positive regulation of ubiquitin protein ligase activity;histone modification	GO:0016301;GO:0097602;GO:1990444;GO:1990756;GO:0008013	kinase activity;cullin family protein binding;F-box domain binding;ubiquitin ligase-substrate adaptor activity;beta-catenin binding	GO:0019005;GO:0031467;GO:0005634;GO:0005813;GO:0005737;GO:0016021	SCF ubiquitin ligase complex;Cul7-RING ubiquitin ligase complex;nucleus;centrosome;cytoplasm;integral component of membrane	Potassium Channel Kv1.1; Chain A (G3DSA:3.30.710.10)	Na	SKP1-LIKE PROTEIN 13 (PTHR11165:SF114);SKP1 (PTHR11165)	Skp1 family, tetramerisation domain (PF03931);Skp1 family, dimerisation domain (PF01466)	SCF_Skp (PIRSF028729)	Na	Na	Na	skp1_3 (SM00512)	Na	Skp1 dimerisation domain-like (SSF81382);POZ domain (SSF54695)	Na	Na	Na
CATHA_17808	109.557909324998	2.0808309376849	0.359590261429209	5.78667211234959	7.17945223794876e-9	1.20631993890325e-7	hypothetical protein	Na	Na	Na	Na	Na	Na	G3DSA:2.30.240.10	Na	T14P8.17 (PTHR31676:SF76);T31J12.3 PROTEIN-RELATED (PTHR31676)	Protein of unknown function, DUF538 (PF04398)	Na	Na	Na	Na	Na	Na	At5g01610-like (SSF141562)	Na	Na	Na
CATHA_17849	360.301374338709	1.49463248717106	0.214715059973265	6.96100444634465	3.37855108843005e-12	9.35987312820071e-11	heparan-alpha-glucosaminide N-acetyltransferase-like isoform X2	Na	Na	GO:0016740	transferase activity	GO:0016021	integral component of membrane	Na	Na	OS05G0155700 PROTEIN (PTHR31061:SF23);LD22376P (PTHR31061)	Protein of unknown function (DUF1624) (PF07786)	Na	Na	Na	Na	Na	Na	Na	Na	Na	EC:2.-.-.-
CATHA_17850	17.0621504060124	1.26378635043811	0.519394254466251	2.43319278095755	0.0149663300967337	0.0493484397784192	Cell wall integrity and stress response component 1 like	Na	Na	Na	Na	Na	Na	Na	Na	DOMAIN PROTEIN, PUTATIVE (DUF3511)-RELATED (PTHR33193:SF13);DOMAIN PROTEIN, PUTATIVE (DUF3511)-RELATED (PTHR33193)	Domain of unknown function (DUF3511) (PF12023)	Na	Na	Na	Na	Na	Na	Na	Na	Na	Na
CATHA_17871	1855.34504246944	1.24466778571302	0.210288570296527	5.91885609359521	3.24188461692233e-9	5.87427100051553e-8	Chlorophyll b reductase	Na	Na	Na	Na	Na	Na	G3DSA:3.40.50.720	SDR_c (cd05233)	NON-SPECIFIC LIPID TRANSFER PROTEIN-RELATED (PTHR24314);CHLOROPHYLL(IDE) B REDUCTASE NYC1, CHLOROPLASTIC-RELATED (PTHR24314:SF21)	short chain dehydrogenase (PF00106)	Na	Glucose/ribitol dehydrogenase family signature (PR00081)	Na	Na	Na	Na	NAD(P)-binding Rossmann-fold domains (SSF51735)	Na	Na	Na
CATHA_17888	186.536881839092	1.18873735337424	0.282239864065824	4.21179820685076	2.53345818037034e-5	2.06739449849747e-4	hypothetical protein	Na	Na	Na	Na	Na	Na	Kinesin (G3DSA:3.40.850.10)	KISc_KIF2_like (cd01367)	KINESIN-LIKE PROTEIN (PTHR47971:SF7);KINESIN-RELATED PROTEIN 6 (PTHR47971)	Kinesin motor domain (PF00225)	Na	Kinesin heavy chain signature (PR00380)	Kinesin motor domain signature. (PS00411)	Kinesin motor domain profile. (PS50067)	kinesin_4 (SM00129)	Na	P-loop containing nucleoside triphosphate hydrolases (SSF52540)	Na	Na	Na
CATHA_17896	256.030906384296	4.06911085557942	0.23530413604213	17.292984832408	5.31286004431245e-67	1.71074093426861e-64	Ras-related protein Rab5	Na	Na	GO:0003924;GO:0005525	GTPase activity;GTP binding	Na	Na	G3DSA:3.40.50.300	Rab5_related (cd01860)	SMALL GTPASE FAMILY RAB PROTEIN (PTHR24073:SF825);DRAB5-RELATED (PTHR24073)	Ras family (PF00071)	Na	Transforming protein P21 ras signature (PR00449)	Na	small GTPase Rab1 family profile. (PS51419)	ras_sub_4 (SM00173);rab_sub_5 (SM00175);ran_sub_2 (SM00176);rho_sub_3 (SM00174)	Na	P-loop containing nucleoside triphosphate hydrolases (SSF52540)	small_GTP: small GTP-binding protein domain (TIGR00231)	Na	Na
CATHA_17913	58.1878238356571	5.4310078589119	1.34095443455617	4.0501061922432	5.11943958522639e-5	3.86605276174613e-4	Aldedh domain-containing protein	Na	Na	Na	Na	Na	Na	Aldehyde Dehydrogenase; Chain A (G3DSA:3.40.309.10);Aldehyde Dehydrogenase; Chain A (G3DSA:3.40.605.10)	Na	ALDEHYDE DEHYDROGENASE FAMILY 2 MEMBER C4-LIKE (PTHR11699:SF287);ALDEHYDE DEHYDROGENASE-RELATED (PTHR11699)	Aldehyde dehydrogenase family (PF00171)	Na	Na	Aldehyde dehydrogenases cysteine active site. (PS00070);Aldehyde dehydrogenases glutamic acid active site. (PS00687)	Na	Na	Na	ALDH-like (SSF53720)	Na	Na	Na
CATHA_17924	822.558748839997	1.19833418555259	0.255367842970945	4.69258059907306	2.69780193783641e-6	2.77726549596346e-5	leucine-rich repeat extensin-like protein 4	GO:0006468;GO:0071555	protein phosphorylation;cell wall organization	GO:0106311;GO:0106310;GO:0005199;GO:0005515	protein threonine kinase activity;protein serine kinase activity;structural constituent of cell wall;protein binding	GO:0009505;GO:0009506;GO:0099503;GO:0005576;GO:0016021	plant-type cell wall;plasmodesma;secretory vesicle;extracellular region;integral component of membrane	Ribonuclease Inhibitor (G3DSA:3.80.10.10)	Na	LEUCINE-RICH REPEAT EXTENSIN-LIKE PROTEIN 4 (PTHR32093:SF125);LEUCINE-RICH REPEAT EXTENSIN-LIKE PROTEIN 3-RELATED (PTHR32093)	Leucine rich repeat (PF13855);Leucine rich repeat N-terminal domain (PF08263)	Na	Leucine-rich repeat signature (PR00019);Proline rich extensin signature (PR01217)	Na	Na	LRR_typ_2 (SM00369)	Na	L domain-like (SSF52058)	Na	Na	EC:2.7.11.1 ;EC:2.7.11.1
CATHA_1793	244.660915021548	2.37411147021333	0.200063358240506	11.866798053841	1.76078515512306e-32	2.01077569865856e-30	zinc finger CCCH domain-containing protein 3-like	Na	Na	GO:0003677;GO:0046872;GO:0003729	DNA binding;metal ion binding;mRNA binding	Na	Na	CCCH zinc finger (G3DSA:4.10.1000.10);G3DSA:2.30.30.1190	Na	PROTEIN PHOSPHATASE RELATED (PTHR12506);ZINC FINGER CCCH DOMAIN-CONTAINING PROTEIN 26 (PTHR12506:SF50)	Zinc finger C-x8-C-x5-C-x3-H type (and similar) (PF00642)	Na	Na	Na	Zinc finger C3H1-type profile. (PS50103)	c3hfinal6 (SM00356)	Na	CCCH zinc finger (SSF90229)	Na	Na	Na
CATHA_17961	290.983684432757	1.02061274536745	0.211330112760179	4.82947144653096	1.36895942329466e-6	1.50722329661381e-5	Serine/threonine protein phosphatase 2A regulatory subunit	GO:0043666;GO:0007165;GO:1901002;GO:0071365	regulation of phosphoprotein phosphatase activity;signal transduction;positive regulation of response to salt stress;cellular response to auxin stimulus	GO:0019888;GO:0005515	protein phosphatase regulator activity;protein binding	GO:0000159;GO:0005737;GO:0019898;GO:0005634;GO:0016021;GO:0005886	protein phosphatase type 2A complex;cytoplasm;extrinsic component of membrane;nucleus;integral component of membrane;plasma membrane	G3DSA:1.25.10.10	Na	SERINE/THREONINE PROTEIN PHOSPHATASE 2A REGULATORY SUBUNIT (PTHR10257:SF31);SERINE/THREONINE PROTEIN PHOSPHATASE 2A PP2A REGULATORY SUBUNIT B (PTHR10257)	Protein phosphatase 2A regulatory B subunit (B56 family) (PF01603)	PP2A_B56 (PIRSF028043)	Na	Na	Na	Na	Na	ARM repeat (SSF48371)	Na	Na	Na
CATHA_17982	59.7135521380433	1.45384812644424	0.51025750665904	2.84924397479901	0.00438232608215959	0.0179328435220372	myb family transcription factor EFM	GO:0048579;GO:0010452;GO:0009740;GO:0009266;GO:1903507;GO:0009908;GO:0006355	negative regulation of long-day photoperiodism, flowering;histone H3-K36 methylation;gibberellic acid mediated signaling pathway;response to temperature stimulus;negative regulation of nucleic acid-templated transcription;flower development;regulation of transcription, DNA-templated	GO:0003677;GO:0005515;GO:0003700	DNA binding;protein binding;DNA-binding transcription factor activity	GO:0005634	nucleus	G3DSA:1.10.10.60	Na	MYB FAMILY TRANSCRIPTION FACTOR (PTHR31003);MYB-LIKE TRANSCRIPTION FACTOR FAMILY PROTEIN (PTHR31003:SF34)	Myb-like DNA-binding domain (PF00249)	Na	Na	Na	Myb-type HTH DNA-binding domain profile. (PS51294)	Na	Na	Homeodomain-like (SSF46689)	myb_SHAQKYF: myb-like DNA-binding domain, SHAQKYF class (TIGR01557)	Na	Na
CATHA_17986	177.765327170658	3.38945120826468	1.36064625130225	2.4910598217727	0.0127362673589323	0.0431841469815549	Argonaute	GO:0031047;GO:0019827;GO:0048366;GO:1902183;GO:0009934;GO:0010586;GO:0051607	gene silencing by RNA;stem cell population maintenance;leaf development;regulation of shoot apical meristem development;regulation of meristem structural organization;miRNA metabolic process;defense response to virus	GO:0003676	nucleic acid binding	GO:0005737;GO:0016021	cytoplasm;integral component of membrane	G3DSA:3.40.50.2300;paz domain (G3DSA:2.170.260.10);G3DSA:3.30.420.10	Piwi_ago-like (cd04657);PAZ_argonaute_like (cd02846)	PROTEIN ARGONAUTE 10 (PTHR22891:SF122);EUKARYOTIC TRANSLATION INITIATION FACTOR 2C (PTHR22891)	Mid domain of argonaute (PF16487);N-terminal domain of argonaute (PF16486);Argonaute linker 2 domain (PF16488);Piwi domain (PF02171);Argonaute linker 1 domain (PF08699);PAZ domain (PF02170)	Na	Na	Na	PAZ domain profile. (PS50821);Piwi domain profile. (PS50822)	PAZ_2_a_3 (SM00949);DUF1785_2 (SM01163);Piwi_a_2 (SM00950)	Na	Ribonuclease H-like (SSF53098);PAZ domain (SSF101690)	Na	Na	Na
CATHA_1800	2.3617417793773	3.58090929249299	1.4363820673104	2.49300612559037	0.0126666660987312	0.0429926828255188	hypothetical protein	Na	Na	Na	Na	Na	Na	Na	Na	Na	Na	Na	Na	Na	Na	Na	Na	Na	Na	Na	Na
CATHA_18016	1231.32675680433	1.59973657377979	0.187595896042531	8.52756700720738	1.49457757564725e-17	7.03992631675379e-16	Pleckstrin (PH) domain-containing protein isoform 2	GO:0045053;GO:0006623	protein retention in Golgi apparatus;protein targeting to vacuole	Na	Na	GO:0009506;GO:0019898;GO:0005773;GO:0005794;GO:0005829;GO:0016021	plasmodesma;extrinsic component of membrane;vacuole;Golgi apparatus;cytosol;integral component of membrane	G3DSA:2.30.29.30	Na	TETRATRICOPEPTIDE REPEAT (TPR)-CONTAINING PROTEIN-RELATED (PTHR45523);PTHR45523:SF2	SHR-binding domain of vacuolar-sorting associated protein 13 (PF06650);Repeating coiled region of VPS13 (PF16910);Vacuolar protein sorting-associated protein 62 (PF06101);Vacuolar sorting-associated protein 13, N-terminal (PF16908);PH domain (PF00169);N-terminal region of Chorein or VPS13 (PF12624)	Na	Na	Na	PH domain profile. (PS50003)	PH_update (SM00233)	Na	PH domain-like (SSF50729)	Na	Na	Na
CATHA_18029	38.4566795036014	1.4202430350285	0.491179203794823	2.89149667586857	0.00383411648666769	0.0159588294196073	Putative sugar-terminal-phosphatase	GO:0016311	dephosphorylation	GO:0050309;GO:0008967	sugar-terminal-phosphatase activity;phosphoglycolate phosphatase activity	Na	Na	Putative phosphatase; domain 2 (G3DSA:1.10.150.240);G3DSA:3.40.50.1000	HAD_BPGM-like (cd07505)	HALOACID DEHALOGENASE-LIKE HYDROLASE DOMAIN-CONTAINING PROTEIN SGPP (PTHR46193:SF13);6-PHOSPHOGLUCONATE PHOSPHATASE (PTHR46193)	Haloacid dehalogenase-like hydrolase (PF13419)	Na	Haloacid dehalogenase/epoxide hydrolase family signature (PR00413)	Na	Na	Na	C1.5.6: HAD, Beta-PGM, Phosphatase Like (SFLDG01135);C1.5: HAD, Beta-PGM, Phosphatase Like (SFLDG01129)	HAD-like (SSF56784)	HAD-SF-IA-v3: HAD hydrolase, family IA, variant 3 (TIGR01509)	KEGG:R01334	EC:3.1.3.58 ;EC:3.1.3.18
CATHA_18037	34.4956983259255	1.96762808928826	0.532753338366266	3.69331911710242	2.21345971034352e-4	0.00138903436519385	UMP-CMP kinase	GO:0046940;GO:0006207;GO:0009188;GO:0006221;GO:0009136;GO:0016310;GO:0046033;GO:0046031;GO:0009260;GO:0009142;GO:0046704;GO:0046048;GO:0006164;GO:0046034;GO:0009139;GO:0007050;GO:0097503;GO:0009173;GO:0006486;GO:0009749;GO:0006412;GO:0015979;GO:0044262	nucleoside monophosphate phosphorylation;'de novo' pyrimidine nucleobase biosynthetic process;ribonucleoside diphosphate biosynthetic process;pyrimidine nucleotide biosynthetic process;purine nucleoside diphosphate biosynthetic process;phosphorylation;AMP metabolic process;ADP metabolic process;ribonucleotide biosynthetic process;nucleoside triphosphate biosynthetic process;CDP metabolic process;…	GO:0050145;GO:0004550;GO:0005524;GO:0016787;GO:0008373;GO:0019843;GO:0003735;GO:0047334	nucleoside monophosphate kinase activity;nucleoside diphosphate kinase activity;ATP binding;hydrolase activity;sialyltransferase activity;rRNA binding;structural constituent of ribosome;diphosphate-fructose-6-phosphate 1-phosphotransferase activity	GO:0005634;GO:0005737;GO:0001520;GO:0005886;GO:0012505;GO:0005840;GO:0016021	nucleus;cytoplasm;outer dense fiber;plasma membrane;endomembrane system;ribosome;integral component of membrane	G3DSA:3.40.50.300	ADK (cd01428)	NUCLEOTIDE KINASE (PTHR23359);UMP-CMP KINASE (PTHR23359:SF199)	Adenylate kinase (PF00406)	Na	Adenylate kinase signature (PR00094)	Adenylate kinase signature. (PS00113)	Na	Na	Na	P-loop containing nucleoside triphosphate hydrolases (SSF52540)	UMP_CMP_kin_fam: UMP-CMP kinase family (TIGR01359)	Na	EC:2.7.4.4 ;EC:2.7.4.6 ;EC:3.-.-.- ;EC:2.7.1.90
CATHA_18038	51.1685624385667	2.24596798666465	0.63306395657106	3.54777422304969	3.88501094097216e-4	0.00225901080232609	hypothetical protein	Na	Na	Na	Na	Na	Na	Na	Na	PROTEIN, PUTATIVE (DUF247)-RELATED-RELATED (PTHR31549);PTHR31549:SF187	Plant protein of unknown function (PF03140)	Na	Na	Na	Na	Na	Na	Na	Na	Na	Na
CATHA_18040	70.2187601730962	1.04776342136204	0.410489458703536	2.55247339279121	0.0106961078829216	0.0374363775902255	Pentatricopeptide repeat-containing protein	GO:0019538;GO:0043043;GO:0006355;GO:0055085;GO:0010467;GO:0034645	protein metabolic process;peptide biosynthetic process;regulation of transcription, DNA-templated;transmembrane transport;gene expression;cellular macromolecule biosynthetic process	GO:0008270;GO:0004252;GO:0046983;GO:0003677;GO:0003735;GO:0003700;GO:0022857	zinc ion binding;serine-type endopeptidase activity;protein dimerization activity;DNA binding;structural constituent of ribosome;DNA-binding transcription factor activity;transmembrane transporter activity	GO:0005840;GO:0016021	ribosome;integral component of membrane	G3DSA:1.25.40.10	Na	BNAC05G04200D PROTEIN (PTHR47925:SF99);OS01G0913400 PROTEIN-RELATED (PTHR47925)	PPR repeat family (PF13041);PPR repeat (PF12854);PPR repeat (PF01535)	Na	Na	Na	Pentatricopeptide (PPR) repeat profile. (PS51375)	Na	Na	Na	PPR: pentatricopeptide repeat domain (TIGR00756)	Na	EC:3.4.19.1 EC:3.4.21.- EC:3.4.21.1 EC:3.4.21.10 EC:3.4.21.102 EC:3.4.21.20 EC:3.4.21.21 EC:3.4.21.22 EC:3.4.21.26 EC:3.4.21.27 EC:3.4.21.34 EC:3.4.21.35 EC:3.4.21.36 EC:3.4.21.38 EC:3.4.21.39 EC:3.4.21.4 EC:3.4.21.41 EC:3.4.21.42 EC:3.4.21.43 EC:3.4.21.45 EC:3.4.21.46 EC:3.4.21.47 EC:3.4.21.48 EC:3.4.21.5 EC:3.4.21.53 EC:3.4.21.54 EC:3.4.21.59 EC:3.4.21.6 EC:3.4.21.61 EC:3.4.21.62 EC:3.4.21.68 E…
CATHA_18047	489.514506993846	1.40545825803985	0.213762706962199	6.57485245210892	4.87014375213329e-11	1.15391270903983e-9	two-component response regulator-like APRR2 isoform X1	GO:0000160;GO:0016310;GO:0045893	phosphorelay signal transduction system;phosphorylation;positive regulation of transcription, DNA-templated	GO:0003677;GO:0001067;GO:0016301;GO:0003700	DNA binding;regulatory region nucleic acid binding;kinase activity;DNA-binding transcription factor activity	GO:0005634	nucleus	G3DSA:3.40.50.2300;G3DSA:1.10.10.60	Na	TRANSCRIPTION ACTIVATOR GLK1 (PTHR31312);TWO-COMPONENT RESPONSE REGULATOR-LIKE APRR2 (PTHR31312:SF4)	Myb-like DNA-binding domain (PF00249);Response regulator receiver domain (PF00072)	Na	Na	Na	Myb-type HTH DNA-binding domain profile. (PS51294);Response regulatory domain profile. (PS50110)	Na	Na	CheY-like (SSF52172);Homeodomain-like (SSF46689)	myb_SHAQKYF: myb-like DNA-binding domain, SHAQKYF class (TIGR01557)	Na	Na
CATHA_18050	399.195852079759	1.27261541111618	0.385100950915414	3.30462806724076	9.51025149659968e-4	0.00489775458563741	Inositol-1,4,5-triphosphate-5-phosphatase	GO:0046856	phosphatidylinositol dephosphorylation	GO:0034485;GO:0004439	phosphatidylinositol-3,4,5-trisphosphate 5-phosphatase activity;phosphatidylinositol-4,5-bisphosphate 5-phosphatase activity	Na	Na	G3DSA:3.60.10.10	Na	TYPE I INOSITOL POLYPHOSPHATE 5-PHOSPHATASE 2 (PTHR45666:SF21);TYPE IV INOSITOL POLYPHOSPHATE 5-PHOSPHATASE 9 (PTHR45666)	Endonuclease/Exonuclease/phosphatase family (PF03372)	Na	Na	Na	Na	i5p_5 (SM00128)	Na	DNase I-like (SSF56219)	Na	KEGG:R04404	EC:3.1.3.36
CATHA_18051	14.4442363950673	1.51652235829003	0.604481569621276	2.50879833977431	0.012114262142437	0.0413895176555485	Peroxidase	GO:0006979;GO:0098869	response to oxidative stress;cellular oxidant detoxification	GO:0004601;GO:0020037;GO:0046872	peroxidase activity;heme binding;metal ion binding	Na	Na	Peroxidase (G3DSA:1.10.420.10);G3DSA:1.10.520.10	secretory_peroxidase (cd00693)	PEROXIDASE 20 (PTHR31388:SF152);PEROXIDASE 72-RELATED (PTHR31388)	Peroxidase (PF00141)	Na	Plant peroxidase signature (PR00461);Haem peroxidase superfamily signature (PR00458)	Peroxidases proximal heme-ligand signature. (PS00435)	Plant heme peroxidase family profile. (PS50873)	Na	Na	Heme-dependent peroxidases (SSF48113)	Na	KEGG:R03532	EC:1.11.1.-
CATHA_18068	201.457380894433	2.53192515114789	0.405143971994937	6.24944544696208	4.11912580875454e-10	8.65324803588842e-9	Ricin-agglutinin family protein	Na	Na	Na	Na	Na	Na	G3DSA:3.30.70.100	Na	PTHR33178;EXPRESSED PROTEIN (PTHR33178:SF4)	Stress responsive A/B Barrel Domain (PF07876)	Na	Na	Na	Stress-response A/B barrel domain profile. (PS51502)	Dabb_2 (SM00886)	Na	Dimeric alpha+beta barrel (SSF54909)	Na	Na	Na
CATHA_18069	78.5626181560116	2.31131060484405	0.391606065844543	5.90213177586881	3.58834360754573e-9	6.43673471592815e-8	Tetratricopeptide repeat protein like	Na	Na	Na	Na	GO:0016021	integral component of membrane	Na	Na	WALL-ASSOCIATED RECEPTOR KINASE CARBOXY-TERMINAL PROTEIN-RELATED (PTHR33355);PROTEIN, PUTATIVE-RELATED (PTHR33355:SF11)	Na	Na	Na	Na	Na	Na	Na	Na	Na	Na	Na
CATHA_18104	4609.33930583631	10.7700736891133	0.376675485110166	28.5924465882439	8.34082703508073e-180	2.0478815577882e-176	Beta-amylase	GO:0000272;GO:0080027;GO:0005982;GO:0044275;GO:0015979;GO:0022900	polysaccharide catabolic process;response to herbivore;starch metabolic process;cellular carbohydrate catabolic process;photosynthesis;electron transport chain	GO:0102229;GO:0016161;GO:0005509;GO:0009055	amylopectin maltohydrolase activity;beta-amylase activity;calcium ion binding;electron transfer activity	GO:0009654;GO:0019898;GO:0005829;GO:0009507	photosystem II oxygen evolving complex;extrinsic component of membrane;cytosol;chloroplast	Glycosidases (G3DSA:3.20.20.80)	Na	PTHR31352;BETA-AMYLASE 6 (PTHR31352:SF40)	Glycosyl hydrolase family 14 (PF01373)	Na	Beta-amylase (glycosyl hydrolase family 14) signature (PR00750);Plant beta-amylase signature (PR00842)	Beta-amylase active site 1. (PS00506)	Na	Na	Na	(Trans)glycosidases (SSF51445)	Na	Na	EC:3.2.1.2 ;EC:3.2.1.2
CATHA_18114	6.02532592293404	4.42716625436692	1.19198123880365	3.71412410719678	2.03908711803448e-4	0.00129533470803471	hypothetical protein	Na	Na	Na	Na	Na	Na	Na	Na	TRANSCRIPTION FACTOR BHLH120-RELATED (PTHR13935:SF106);ACHAETE-SCUTE TRANSCRIPTION FACTOR-RELATED (PTHR13935)	Na	Na	Na	Na	Na	Na	Na	Na	Na	Na	Na
CATHA_18132	37.8461484843091	1.02800795029085	0.291599856750038	3.52540622532632	4.22833849340235e-4	0.00242987199202484	Stress-associated protein 6	GO:0043161	proteasome-mediated ubiquitin-dependent protein catabolic process	GO:0008270;GO:0003677	zinc ion binding;DNA binding	Na	Na	Riken cdna 2310008m20 protein (G3DSA:4.10.1110.10)	Na	ZINC FINGER A20 AND AN1 DOMAIN-CONTAINING STRESS-ASSOCIATED PROTEIN 10 (PTHR10634:SF116);AN1-TYPE ZINC FINGER PROTEIN (PTHR10634)	AN1-like Zinc finger (PF01428)	Na	Na	Na	Zinc finger AN1-type profile. (PS51039);Zinc finger A20-type profile. (PS51036)	AN1_Zf_4 (SM00154)	Na	Glucocorticoid receptor-like (DNA-binding domain) (SSF57716);AN1-like Zinc finger (SSF118310)	Na	Na	Na
CATHA_18152	235.997429811564	6.9615099303206	1.24545500099164	5.58953147626995	2.27683094318677e-8	3.47756713733083e-7	EXORDIUM like 3	Na	Na	Na	Na	GO:0005615;GO:0016021	extracellular space;integral component of membrane	Na	Na	PROTEIN EXORDIUM-LIKE 5 (PTHR31279);PROTEIN EXORDIUM-LIKE 3 (PTHR31279:SF7)	Phosphate-induced protein 1 conserved region (PF04674)	Na	Na	Na	Na	Na	Na	Na	Na	Na	Na
CATHA_18201	73.4537978956101	5.40842312072435	0.573139389362458	9.43648826289973	3.85482430588632e-21	2.33692774741417e-19	COBRA-like protein 4	GO:0010215;GO:0052324	cellulose microfibril organization;plant-type cell wall cellulose biosynthetic process	Na	Na	GO:0031225;GO:0031226	anchored component of membrane;intrinsic component of plasma membrane	Na	Na	PROTEIN COBRA (PTHR31673);COBRA-LIKE PROTEIN (PTHR31673:SF49)	COBRA-like protein (PF04833)	COBRA (PIRSF038122)	Na	Na	Na	Na	Na	Na	Na	Na	Na
CATHA_18236	159.141002644832	3.48028513427142	1.15874813775241	3.00348714348058	0.00266904825658987	0.0118053683689601	Phloem protein 2-9	Na	Na	Na	Na	Na	Na	Na	Na	PTHR32278;PROTEIN PHLOEM PROTEIN 2-LIKE A2 (PTHR32278:SF42)	Phloem protein 2 (PF14299)	Na	Na	Na	Na	Na	Na	Na	Na	Na	Na
CATHA_18278	1266.81894037208	2.31856959088933	0.279663411842435	8.29057178275303	1.12705351260527e-16	4.85473357337559e-15	Phytosulfokine-beta	GO:0008283;GO:0030154;GO:0007165	cell population proliferation;cell differentiation;signal transduction	GO:0008083	growth factor activity	GO:0005576;GO:0016021	extracellular region;integral component of membrane	Na	Na	PHYTOSULFOKINES 3 (PTHR33285);PHYTOSULFOKINES 3 (PTHR33285:SF1)	Phytosulfokine precursor protein (PSK) (PF06404)	Na	Na	Na	Na	Na	Na	Na	Na	Na	Na
CATHA_18335	20.956630676376	1.45635193917652	0.45230697387358	3.21983083016441	0.0012826626465704	0.00636053009440439	hypothetical protein	Na	Na	Na	Na	Na	Na	Na	Na	Na	Na	Na	Na	Na	Na	Na	Na	Na	Na	Na	Na
CATHA_18506	198.980071656756	1.2898603261513	0.259610641483401	4.9684416585588	6.74930998176257e-7	7.90518465484678e-6	transcription termination factor MTEF1, chloroplastic	GO:0006353;GO:0006355;GO:0009658;GO:0032502;GO:0071472	DNA-templated transcription, termination;regulation of transcription, DNA-templated;chloroplast organization;developmental process;cellular response to salt stress	GO:0003690;GO:0003729	double-stranded DNA binding;mRNA binding	GO:0009507;GO:0042646	chloroplast;plastid nucleoid	G3DSA:1.25.70.10	Na	CGI-12 PROTEIN-RELATED (PTHR13068);MITOCHONDRIAL TRANSCRIPTION TERMINATION FACTOR FAMILY PROTEIN (PTHR13068:SF78)	mTERF (PF02536)	Na	Na	Na	Na	mt_12 (SM00733)	Na	Na	Na	Na	Na
CATHA_18568	102.208329304705	2.43933308959108	0.836426957658054	2.91637311214965	0.00354126732950427	0.0149361333231958	Amine oxidase	GO:0009308	amine metabolic process	Na	Na	Na	Na	Copper amine oxidase (G3DSA:2.70.98.20);G3DSA:3.10.450.40	Na	COPPER AMINE OXIDASE (PTHR10638);AMINE OXIDASE (PTHR10638:SF81)	Copper amine oxidase, N2 domain (PF02727);Copper amine oxidase, N3 domain (PF02728);Copper amine oxidase, enzyme domain (PF01179)	Na	Na	Na	Na	Na	Na	Amine oxidase N-terminal region (SSF54416);Amine oxidase catalytic domain (SSF49998)	Na	Na	Na
CATHA_18569	6.98752276569324	2.21015212680743	0.879771316303183	2.51218934494765	0.0119984692495294	0.0410868084029387	Serpin-ZX	GO:0010951;GO:2000266	negative regulation of endopeptidase activity;regulation of blood coagulation, intrinsic pathway	GO:0004867;GO:0004869;GO:0008201;GO:0005515	serine-type endopeptidase inhibitor activity;cysteine-type endopeptidase inhibitor activity;heparin binding;protein binding	GO:0005615;GO:0048046;GO:0005737;GO:0016021	extracellular space;apoplast;cytoplasm;integral component of membrane	G3DSA:2.30.39.10;Antithrombin (G3DSA:3.30.497.10)	Na	SERINE PROTEASE INHIBITOR, SERPIN (PTHR11461);PTHR11461:SF341	Serpin (serine protease inhibitor) (PF00079)	Na	Na	Na	Na	serpin2 (SM00093)	Na	Serpins (SSF56574)	Na	Na	Na
CATHA_18617	856.638956939692	10.233704443673	1.04446433442046	9.79804106891921	1.14790162337188e-22	7.85793162050726e-21	DAT*	GO:0009820;GO:0009753;GO:0044271;GO:1901566	alkaloid metabolic process;response to jasmonic acid;cellular nitrogen compound biosynthetic process;organonitrogen compound biosynthetic process	GO:0047162	17-O-deacetylvindoline O-acetyltransferase activity	GO:0005634;GO:0005737	nucleus;cytoplasm	Chloramphenicol Acetyltransferase (G3DSA:3.30.559.10)	Na	F21J9.9 (PTHR31623)	Transferase family (PF02458)	Na	Na	Na	Na	Na	Na	Na	Na	KEGG:R03230	EC:2.3.1.107
CATHA_18629	289.719176884976	1.77902017754092	0.224079286598394	7.93924420479509	2.03416928582099e-15	7.95420296101765e-14	hypothetical protein	Na	Na	Na	Na	Na	Na	Na	Na	Na	Na	Na	Na	Na	Na	Na	Na	Na	Na	Na	Na
CATHA_18632	3470.42672437783	1.44018587300585	0.294697374138777	4.88699934030511	1.02384436841876e-6	1.15311646126613e-5	kunitz trypsin inhibitor 2-like	GO:0010951	negative regulation of endopeptidase activity	GO:0004866	endopeptidase inhibitor activity	Na	Na	G3DSA:2.80.10.50	STI (cd00178)	KUNITZ TRYPSIN INHIBITOR 2 (PTHR33107:SF5);KUNITZ TRYPSIN INHIBITOR 2 (PTHR33107)	Trypsin and protease inhibitor (PF00197)	Na	Soybean trypsin inhibitor (Kunitz-type) signature (PR00291)	Na	Na	kul_2 (SM00452)	Na	STI-like (SSF50386)	Na	Na	Na
CATHA_18633	23.2027855504448	1.99997318920212	0.534957420810547	3.7385651855653	1.85073507887591e-4	0.00118941983564399	hypothetical protein	Na	Na	Na	Na	Na	Na	Zinc/RING finger domain (G3DSA:3.30.40.10);G3DSA:2.170.260.30	PHD5_NSD (cd15568)	ZINC ION BINDING / DNA BINDING PROTEIN (PTHR46851:SF5);OS01G0884500 PROTEIN (PTHR46851)	Plus-3 domain (PF03126)	Na	Na	Na	Plus3 domain profile. (PS51360)	rtf1 (SM00719);PHD_3 (SM00249)	Na	Plus3-like (SSF159042);FYVE/PHD zinc finger (SSF57903)	Na	Na	Na
CATHA_18635	1020.78289439107	1.06788978436719	0.356960972118585	2.99161496011512	0.00277506031006144	0.0121832218619193	GRAM domain-containing protein	GO:0006694	steroid biosynthetic process	GO:0008168	methyltransferase activity	Na	Na	G3DSA:2.30.29.30	Na	OSJNBA0038O10.18 PROTEIN (PTHR31969:SF1);GEM-LIKE PROTEIN 2 (PTHR31969)	GRAM domain (PF02893)	Na	Na	Na	Na	gram2001c (SM00568)	Na	Na	Na	Na	EC:2.1.1.-
CATHA_18636	1849.64546731036	7.32869821117699	0.210390513216236	34.8337864628177	7.4939309002131e-266	3.67989476854964e-262	Acylsugar acyltransferase 3	Na	Na	GO:0016747	transferase activity, transferring acyl groups other than amino-acyl groups	Na	Na	Chloramphenicol Acetyltransferase (G3DSA:3.30.559.10)	Na	F21J9.9 (PTHR31623)	Transferase family (PF02458)	Na	Na	Na	Na	Na	Na	Na	Na	Na	EC:2.3.1.-
CATHA_18654	353.309764278453	1.81818178799559	0.171162433511116	10.6225516353009	2.34073794357043e-26	1.93179725578195e-24	UV radiation resistance-associated gene protein isoform X1	GO:0035493;GO:0006623;GO:0071985	SNARE complex assembly;protein targeting to vacuole;multivesicular body sorting pathway	GO:0036313;GO:1905394;GO:0000149	phosphatidylinositol 3-kinase catalytic subunit binding;retromer complex binding;SNARE binding	GO:0005768;GO:0000323;GO:0005829	endosome;lytic vacuole;cytosol	Na	Na	UV RADIATION RESISTANCE-ASSOCIATED GENE PROTEIN (PTHR15157:SF5);UV RADIATION RESISTANCE-ASSOCIATED GENE PROTEIN (PTHR15157)	Na	Na	Na	Na	Na	Na	Na	Na	Na	Na	Na
CATHA_18672	28.587559800783	1.47678312238662	0.553810927545298	2.66658357380611	0.00766265519516861	0.0286140443618825	Pentatricopeptide repeat-containing protein, mitochondrial	Na	Na	GO:0016747	transferase activity, transferring acyl groups other than amino-acyl groups	GO:0005739;GO:0016021	mitochondrion;integral component of membrane	G3DSA:1.25.40.10	Na	PENTATRICOPEPTIDE REPEAT-CONTAINING PROTEIN 1, MITOCHONDRIAL (PTHR47933);OS02G0601600 PROTEIN (PTHR47933:SF8)	PPR repeat (PF01535);PPR repeat family (PF13041);PPR repeat (PF12854)	Na	Na	Na	Pentatricopeptide (PPR) repeat profile. (PS51375)	Na	Na	Na	PPR: pentatricopeptide repeat domain (TIGR00756)	Na	EC:2.3.1.-
CATHA_18680	315.945986781496	4.75313455834874	0.328036253450149	14.4896623722447	1.40833355181931e-47	2.71200859067009e-45	DNA/RNA helicase, ATP-dependent, DEAH-box type, conserved site	GO:0006310;GO:0006268;GO:0006302	DNA recombination;DNA unwinding involved in DNA replication;double-strand break repair	GO:0004386;GO:0005524;GO:0140097;GO:0003676	helicase activity;ATP binding;catalytic activity, acting on DNA;nucleic acid binding	GO:0005694;GO:0005634;GO:0005737	chromosome;nucleus;cytoplasm	G3DSA:3.40.50.300	Na	DNA HELICASE RECQ FAMILY MEMBER (PTHR13710);ATP-DEPENDENT DNA HELICASE Q4 (PTHR13710:SF108)	Divergent PAP2 family (PF02681);Helicase conserved C-terminal domain (PF00271);DEAD/DEAH box helicase (PF00270)	Na	Na	DEAH-box subfamily ATP-dependent helicases signature. (PS00690)	Superfamilies 1 and 2 helicase ATP-binding type-1 domain profile. (PS51192);Superfamilies 1 and 2 helicase C-terminal domain profile. (PS51194)	ultradead3 (SM00487);helicmild6 (SM00490)	Na	P-loop containing nucleoside triphosphate hydrolases (SSF52540)	Na	Na	Na
CATHA_18685	81.7560889265667	1.19375532084029	0.465152144959801	2.56637604228066	0.0102767349335681	0.0361850859417197	Neuropeptides B/W receptor type like	GO:0007218	neuropeptide signaling pathway	Na	Na	GO:0016021	integral component of membrane	Na	Na	ZINC FINGER CONSTANS-LIKE PROTEIN (DUF3537) (PTHR31963:SF2);RAS GUANINE NUCLEOTIDE EXCHANGE FACTOR K (PTHR31963)	Protein of unknown function (DUF3537) (PF12056)	Na	Na	Na	Na	Na	Na	Na	Na	Na	Na
CATHA_18686	95.2491535822426	1.31733302308393	0.440605115839482	2.9898268897174	0.00279135592757723	0.0122328900333494	4-coumarate--CoA ligase-like 9	Na	Na	GO:0016874	ligase activity	GO:0016021	integral component of membrane	G3DSA:3.30.300.30;G3DSA:3.40.50.12780	4CL (cd05904)	4-COUMARATE--COA LIGASE-LIKE 9 (PTHR24096:SF362);LONG-CHAIN-FATTY-ACID--COA LIGASE (PTHR24096)	AMP-binding enzyme C-terminal domain (PF13193);AMP-binding enzyme (PF00501)	Na	Na	Na	Na	Na	Na	Acetyl-CoA synthetase-like (SSF56801)	Na	Na	EC:6.-.-.-
CATHA_18690	214.988469751489	1.08393852138881	0.277674536938974	3.90362952735214	9.47607984752343e-5	6.63089278108497e-4	RNA helicase	GO:0046937;GO:0010038;GO:0008380;GO:0044550;GO:0006397;GO:0018215;GO:0043043	phytochelatin metabolic process;response to metal ion;RNA splicing;secondary metabolite biosynthetic process;mRNA processing;protein phosphopantetheinylation;peptide biosynthetic process	GO:0003724;GO:0005524;GO:0003676;GO:0016756;GO:0046872	RNA helicase activity;ATP binding;nucleic acid binding;glutathione gamma-glutamylcysteinyltransferase activity;metal ion binding	GO:0005681	spliceosomal complex	G3DSA:1.20.120.1080;G3DSA:3.40.50.300	DEXHc_RHA-like (cd17917);SF2_C_RHA (cd18791)	OS06G0343100 PROTEIN (PTHR18934:SF120);ATP-DEPENDENT RNA HELICASE (PTHR18934)	Helicase conserved C-terminal domain (PF00271);Oligonucleotide/oligosaccharide-binding (OB)-fold (PF07717);DEAD/DEAH box helicase (PF00270);Helicase associated domain (HA2) (PF04408)	Na	Na	DEAH-box subfamily ATP-dependent helicases signature. (PS00690)	Superfamilies 1 and 2 helicase C-terminal domain profile. (PS51194);Superfamilies 1 and 2 helicase ATP-binding type-1 domain profile. (PS51192)	helicmild6 (SM00490);ultradead3 (SM00487);ha2_5 (SM00847);AAA_5 (SM00382)	Na	P-loop containing nucleoside triphosphate hydrolases (SSF52540)	Na	Na	EC:3.6.4.13 ;EC:2.3.2.15
CATHA_18718	83.0343481900244	1.02022369250064	0.392344804869645	2.60032420421524	0.00931357244676462	0.0335356901923649	hypothetical protein	Na	Na	Na	Na	Na	Na	Na	Na	Na	Na	Na	Na	Na	Na	Na	Na	Na	Na	Na	Na
CATHA_18758	7801.18297694211	2.62091626534004	0.271420636510301	9.65628958445306	4.62305518827177e-22	3.02686833360113e-20	Similar to Saccharomyces cerevisiae YMR173W DDR48 DNA damage-responsive protein	Na	Na	Na	Na	Na	Na	Na	Na	Na	Na	Na	Na	Na	Na	Na	Na	Na	Na	Na	Na
CATHA_18760	1942.34215328675	10.9192162940717	1.19242288618535	9.15716766306209	5.32772590821217e-20	3.00710322669838e-18	Abscisic stress-ripening protein 2	GO:0010044;GO:0009414;GO:0006979;GO:0006355	response to aluminum ion;response to water deprivation;response to oxidative stress;regulation of transcription, DNA-templated	GO:0043565	sequence-specific DNA binding	GO:0005634;GO:0005737	nucleus;cytoplasm	Na	Na	ABSCISIC STRESS-RIPENING PROTEIN 2 (PTHR33801:SF19);ABSCISIC STRESS-RIPENING PROTEIN 5 (PTHR33801)	ABA/WDS induced protein (PF02496)	Na	Na	Na	Na	Na	Na	Na	Na	Na	Na
CATHA_18761	290.520066650236	7.52384345599576	1.22068383103912	6.16362997910033	7.10959681209786e-10	1.4337443591707e-8	Abscisic stress-ripening protein 2	GO:0010043;GO:0009414	response to zinc ion;response to water deprivation	GO:0042802;GO:0008270	identical protein binding;zinc ion binding	GO:0005634;GO:0032991	nucleus;protein-containing complex	Na	Na	ABSCISIC STRESS-RIPENING PROTEIN 1 (PTHR33801:SF20);ABSCISIC STRESS-RIPENING PROTEIN 5 (PTHR33801)	ABA/WDS induced protein (PF02496)	Na	Na	Na	Na	Na	Na	Na	Na	Na	Na
CATHA_18770	23.9927404699755	1.49882178018406	0.450223862515074	3.32905895260911	8.71399575210819e-4	0.00453762167084593	hypothetical protein	Na	Na	Na	Na	Na	Na	Na	Na	Na	Na	Na	Na	Na	Na	Na	Na	Na	Na	Na	Na
CATHA_18785	15.9641623585347	1.80071956023418	0.456267089952767	3.94663476697518	7.92573182218739e-5	5.68165052742353e-4	hypothetical protein	Na	Na	Na	Na	Na	Na	Na	Na	Na	Na	Na	Na	Na	Na	Na	Na	Na	Na	Na	Na
CATHA_18817	22.6447626274623	4.01048448135309	1.37667511447614	2.91316697685726	0.00357783231798647	0.0150478175840416	hypothetical protein	Na	Na	Na	Na	Na	Na	Na	Na	WAT1-RELATED PROTEIN (PTHR31218:SF183);WAT1-RELATED PROTEIN (PTHR31218)	EamA-like transporter family (PF00892)	Na	Na	Na	Na	Na	Na	Multidrug resistance efflux transporter EmrE (SSF103481)	Na	Na	Na
CATHA_1884	171.978161259103	1.45534226370004	0.272176214165656	5.34705895649746	8.93949040888704e-8	1.2253277781672e-6	Extra-large GTP-binding protein 3	GO:0007186	G protein-coupled receptor signaling pathway	GO:0031683;GO:0003924;GO:0019001;GO:0001664;GO:0046872	G-protein beta/gamma-subunit complex binding;GTPase activity;guanyl nucleotide binding;G protein-coupled receptor binding;metal ion binding	GO:0005834	heterotrimeric G-protein complex	Na	G-alpha (cd00066)	EXTRA-LARGE GUANINE NUCLEOTIDE-BINDING PROTEIN 3-LIKE (PTHR10218:SF317);GTP-BINDING PROTEIN ALPHA SUBUNIT (PTHR10218)	G-protein alpha subunit (PF00503)	Na	Alpha G protein (transducin) signature (PR00318)	Na	G-alpha domain profile. (PS51882)	galpha_1 (SM00275)	Na	Transducin (alpha subunit), insertion domain (SSF47895);P-loop containing nucleoside triphosphate hydrolases (SSF52540)	Na	Na	Na
CATHA_18851	360.294825986114	2.6812443239026	0.487076963527963	5.50476521098841	3.69660587549823e-8	5.44293347875084e-7	Histone domain-containing protein	GO:0010274;GO:0032259;GO:0016310	hydrotropism;methylation;phosphorylation	GO:0046982;GO:0003677;GO:0016301;GO:0008168	protein heterodimerization activity;DNA binding;kinase activity;methyltransferase activity	GO:0000786;GO:0005634;GO:0010369;GO:0016021	nucleosome;nucleus;chromocenter;integral component of membrane	Histone (G3DSA:1.10.20.10)	Na	PTHR11426:SF198;HISTONE H3 (PTHR11426)	Core histone H2A/H2B/H3/H4 (PF00125)	Na	Histone H3 signature (PR00622)	Histone H3 signature 1. (PS00322);Histone H3 signature 2. (PS00959)	Na	h35 (SM00428)	Na	Histone-fold (SSF47113)	Na	Na	EC:2.1.1.-
CATHA_18901	17.2187107630478	3.39692590139442	1.39335898657859	2.43794021075331	0.0147712169058956	0.0488280448444297	Extensin-3	GO:0009664	plant-type cell wall organization	GO:0005199	structural constituent of cell wall	GO:0016021	integral component of membrane	Na	Na	EXTENSIN-1 (PTHR36586:SF26);PROLINE-RICH EXTENSIN-LIKE (PTHR36586)	Extensin-like region (PF04554)	Na	Na	Na	Na	Na	Na	Na	Na	Na	Na
CATHA_18938	60.4846384949233	1.12672893120653	0.393699468254241	2.86190107444829	0.0042110832270681	0.017325128377736	Nuclear speckle RNA-binding protein B	Na	Na	Na	Na	GO:0005634	nucleus	Na	Na	F16F4.1 PROTEIN-RELATED (PTHR33143);PTHR33143:SF44	VQ motif (PF05678)	Na	Na	Na	Na	Na	Na	Na	Na	Na	Na
CATHA_18959	365.573176650857	1.01199646715825	0.265353244026132	3.81377085052177	1.36862377275498e-4	9.16865898514777e-4	pathogen-related protein-like	Na	Na	Na	Na	GO:0016021	integral component of membrane	G3DSA:3.10.450.50	Na	PATHOGEN-RELATED PROTEIN-LIKE (PTHR31723:SF10);PATHOGENESIS-RELATED FAMILY PROTEIN (PTHR31723)	Na	Na	Na	Na	Na	Na	Na	NTF2-like (SSF54427)	Na	Na	Na
CATHA_18965	47.2503920029709	1.15839907713597	0.322496339550865	3.59197589265432	3.28180214955777e-4	0.00195246960263632	Altered inheritance of mitochondria protein 24, mitochondrial	GO:1904292;GO:0030968;GO:0016567;GO:0006397;GO:0006468	regulation of ERAD pathway;endoplasmic reticulum unfolded protein response;protein ubiquitination;mRNA processing;protein phosphorylation	GO:0061630;GO:0008270;GO:0016853;GO:0004674;GO:0005524	ubiquitin protein ligase activity;zinc ion binding;isomerase activity;protein serine/threonine kinase activity;ATP binding	GO:0016021;GO:0000836;GO:0005634	integral component of membrane;Hrd1p ubiquitin ligase complex;nucleus	G3DSA:3.60.160.10	Na	BIOGENESIS PROTEIN-RELATED (PTHR43657:SF3);TRYPTOPHAN RNA-BINDING ATTENUATOR PROTEIN-LIKE PROTEIN (PTHR43657)	Mitochondrial biogenesis AIM24 (PF01987)	Na	Na	Na	Na	Na	Na	TRAP-like (SSF51219)	Na	Na	EC:5.-.-.- ;EC:2.7.11.-
CATHA_18991	1932.79298673347	1.5797141096449001	0.258775117026409	6.10458272726309	1.03069595558243e-9	2.02247052542958e-8	Isoflavone 2'-hydroxylase	Na	Na	Na	Na	Na	Na	Cytochrome p450 (G3DSA:1.10.630.10)	Na	CYTOCHROME P450 FAMILY PROTEIN (PTHR47947:SF20);CYTOCHROME P450 82C3-RELATED (PTHR47947)	Cytochrome P450 (PF00067)	Na	E-class P450 group I signature (PR00463);P450 superfamily signature (PR00385)	Cytochrome P450 cysteine heme-iron ligand signature. (PS00086)	Na	Na	Na	Cytochrome P450 (SSF48264)	Na	Na	Na
CATHA_18997	404.950978943188	1.39924005095776	0.237723664126969	5.88599395897929	3.95668765855227e-9	7.02702813673937e-8	Centrosomal protein	Na	Na	Na	Na	Na	Na	Na	Na	OS01G0793900 PROTEIN (PTHR33647);OS01G0793900 PROTEIN (PTHR33647:SF5)	Na	Na	Na	Na	Na	Na	Na	Na	Na	Na	Na
CATHA_19017	22.4401264931877	1.56331006556677	0.594270914383338	2.63063533437268	0.00852254294445009	0.0311383535183945	Elongation factor 2	GO:0006414;GO:0006355	translational elongation;regulation of transcription, DNA-templated	GO:0003746;GO:0003924;GO:0005525;GO:0043022;GO:0003677	translation elongation factor activity;GTPase activity;GTP binding;ribosome binding;DNA binding	GO:1990904;GO:0009507;GO:0005840;GO:0016021	ribonucleoprotein complex;chloroplast;ribosome;integral component of membrane	G3DSA:3.30.70.240;G3DSA:3.40.50.300;Elongation Factor G (Translational Gtpase) (G3DSA:3.30.70.870);Yeast translation eEF2 (G' domain) (G3DSA:3.90.1430.10);G3DSA:3.30.230.10;Translation factors (G3DSA:2.40.30.10)	EF2 (cd01885);EF2_snRNP_III (cd16261);aeEF2_snRNP_like_IV (cd01681);eEF2_snRNP_like_C (cd04096);EF2_II (cd16268)	PTHR42908:SF19;TRANSLATION ELONGATION FACTOR-RELATED (PTHR42908)	Elongation factor Tu GTP binding domain (PF00009);Elongation factor G, domain IV (PF03764);Elongation Factor G, domain III (PF14492);Elongation factor G C-terminus (PF00679);Elongation factor Tu domain 2 (PF03144)	Na	GTP-binding elongation factor signature (PR00315)	Translational (tr)-type guanine nucleotide-binding (G) domain signature. (PS00301)	Translational (tr)-type guanine nucleotide-binding (G) domain profile. (PS51722)	EFG_C_a (SM00838);EFG_IV_2 (SM00889)	Na	Translation proteins (SSF50447);P-loop containing nucleoside triphosphate hydrolases (SSF52540);EF-G C-terminal domain-like (SSF54980);Ribosomal protein S5 domain 2-like (SSF54211)	small_GTP: small GTP-binding protein domain (TIGR00231)	Na	Na
CATHA_19047	264.89947723579	1.25646460404848	0.412373381171819	3.04691006116363	0.00231206877976092	0.0104519344009353	L-ascorbate oxidase homolog	Na	Na	Na	Na	Na	Na	G3DSA:2.60.40.420	CuRO_2_AAO_like_1 (cd13872);CuRO_1_AAO_like_1 (cd13846)	MULTI-COPPER OXIDASE (PTHR11709);L-ASCORBATE OXIDASE HOMOLOG (PTHR11709:SF90)	Multicopper oxidase (PF00394);Multicopper oxidase (PF07731);Multicopper oxidase (PF07732)	Na	Na	Na	Na	Na	Na	Cupredoxins (SSF49503)	Na	Na	Na
CATHA_19048	24.3592572841933	2.05610767919831	0.818178760667086	2.51302988789626	0.0119699193529994	0.0410267290475793	L-ascorbate oxidase homolog	Na	Na	Na	Na	Na	Na	G3DSA:2.60.40.420	CuRO_1_AAO_like_1 (cd13846)	MULTI-COPPER OXIDASE (PTHR11709);L-ASCORBATE OXIDASE-LIKE PROTEIN (PTHR11709:SF263)	Multicopper oxidase (PF00394);Multicopper oxidase (PF07732);Multicopper oxidase (PF07731)	Na	Na	Na	Na	Na	Na	Cupredoxins (SSF49503)	Na	Na	Na
CATHA_19049	242.622072479525	1.43287089994225	0.357627033963022	4.00660678266958	6.15972838932301e-5	4.55360877015741e-4	Glycine-rich cell wall structural protein 1	GO:0071555	cell wall organization	Na	Na	GO:0005618;GO:0005576	cell wall;extracellular region	Na	Na	Na	Na	Na	Na	Na	Na	Na	Na	Na	Na	Na	Na
CATHA_1907	737.289843715775	1.00314381524219	0.239974519476064	4.18020970489845	2.91240391372443e-5	2.35026448945666e-4	SNF1-related protein kinase regulatory subunit gamma-1	GO:0016310;GO:0045859	phosphorylation;regulation of protein kinase activity	GO:0016301;GO:0019887	kinase activity;protein kinase regulator activity	Na	Na	G3DSA:3.10.580.10	CBS_pair_SF (cd02205)	SNF1-RELATED PROTEIN KINASE REGULATORY SUBUNIT GAMMA 1-RELATED (PTHR13780:SF145);AMP-ACTIVATED PROTEIN KINASE, GAMMA REGULATORY SUBUNIT (PTHR13780)	CBS domain (PF00571)	Na	Na	Na	CBS domain profile. (PS51371)	cbs_1 (SM00116)	Na	CBS-domain pair (SSF54631)	Na	Na	Na
CATHA_19091	29.8335494371163	4.22883325782839	1.31501204650672	3.21581332206205	0.0013007541534671	0.0064372418952887	FAD-dependent pyridine nucleotide-disulfide oxidoreductase	Na	Na	Na	Na	Na	Na	G3DSA:3.50.50.100	Na	PARVALBUMIN, FAD/NAD(P)-BINDING DOMAIN PROTEIN-RELATED (PTHR43706:SF31);NADH DEHYDROGENASE (PTHR43706)	Pyridine nucleotide-disulphide oxidoreductase (PF07992)	Na	Na	Na	Na	Na	Na	FAD/NAD(P)-binding domain (SSF51905)	Na	Na	Na
CATHA_19097	47.0806046481681	2.65861804742437	0.910119162994031	2.92117577074004	0.00348713028621625	0.014758503141965	Purple acid phosphatase	GO:0016311;GO:0042542;GO:0072502;GO:0055062;GO:0098869	dephosphorylation;response to hydrogen peroxide;cellular trivalent inorganic anion homeostasis;phosphate ion homeostasis;cellular oxidant detoxification	GO:0003993;GO:0046872;GO:0004601	acid phosphatase activity;metal ion binding;peroxidase activity	GO:0016021	integral component of membrane	G3DSA:3.60.21.10	MPP_ACP5 (cd07378)	TARTRATE-RESISTANT ACID PHOSPHATASE TYPE 5 (PTHR10161);PURPLE ACID PHOSPHATASE (PTHR10161:SF47)	Calcineurin-like phosphoesterase (PF00149)	Acid_Ptase_5 (PIRSF000898)	Na	Na	Na	Na	Na	Metallo-dependent phosphatases (SSF56300)	Na	KEGG:R03532	EC:3.1.3.2 ;EC:1.11.1.-
CATHA_19100	254.836326224355	1.50934036864601	0.168922317955574	8.93511518734285	4.06754237561235e-19	2.14770611133811e-17	2-succinylbenzoate--CoA ligase, chloroplastic/peroxisomal isoform X1	GO:0042372;GO:0006631	phylloquinone biosynthetic process;fatty acid metabolic process	GO:0016874;GO:0016887	ligase activity;ATPase activity	GO:0042579;GO:0009507;GO:0016021	microbody;chloroplast;integral component of membrane	G3DSA:3.40.50.12780;G3DSA:3.30.300.30	Na	ACYL-COA SYNTHETASE (PTHR43201);ACYL-COA SYNTHETASE FAMILY MEMBER 2, MITOCHONDRIAL (PTHR43201:SF9)	AMP-binding enzyme C-terminal domain (PF13193);AMP-binding enzyme (PF00501)	Na	Na	Putative AMP-binding domain signature. (PS00455)	Na	Na	Na	Acetyl-CoA synthetase-like (SSF56801)	Na	Na	EC:6.-.-.-
CATHA_19134	162.650915395084	2.12643050794696	0.219543199231124	9.68570429598398	3.46809853031903e-22	2.29361586978204e-20	2-oxoglutarate-Fe(II) type oxidoreductase hxnY-like	Na	Na	Na	Na	GO:0016021	integral component of membrane	G3DSA:2.60.120.330	Na	2OG-FE(II) OXYGENASE FAMILY OXIDOREDUCTASE (PTHR10209:SF768);OXIDOREDUCTASE, 2OG-FE II OXYGENASE FAMILY PROTEIN (PTHR10209)	2OG-Fe(II) oxygenase superfamily (PF03171);non-haem dioxygenase in morphine synthesis N-terminal (PF14226)	Na	Isopenicillin N synthase signature (PR00682)	Na	Fe(2+) 2-oxoglutarate dioxygenase domain profile. (PS51471)	Na	Na	Clavaminate synthase-like (SSF51197)	Na	Na	Na
CATHA_19223	24.7997520841949	1.21745984271131	0.365337503626141	3.33242503336633	8.60926615526741e-4	0.0044938401759703	hypothetical protein	Na	Na	Na	Na	GO:0005739	mitochondrion	Na	Na	Na	Na	Na	Na	Na	Na	Na	Na	Na	Na	Na	Na
CATHA_19228	22.5945233260021	1.43038948494116	0.57163570832301	2.50227455023314	0.0123398190010651	0.0420650338109893	hypothetical protein	Na	Na	Na	Na	Na	Na	Na	Na	Na	Na	Na	Na	Na	Na	Na	Na	Na	Na	Na	Na
CATHA_19266	10.8439266655157	3.36777305203142	1.38175374227576	2.43731784397752	0.0147966670315485	0.0488957156516952	hypothetical protein	Na	Na	Na	Na	Na	Na	Na	Na	Na	Na	Na	Na	Na	Na	Na	Na	Na	Na	Na	Na
CATHA_1931	44.198903205433	1.99628631136189	0.470793442599381	4.2402593807166	2.23261648183854e-5	1.84690773730577e-4	diphthine methyltransferase homolog	GO:0032259	methylation	GO:0008168	methyltransferase activity	Na	Na	G3DSA:2.130.10.10	Na	DIPHTHINE METHYLTRANSFERASE (PTHR46042)	WD domain, G-beta repeat (PF00400)	Na	Na	Trp-Asp (WD) repeats signature. (PS00678)	Trp-Asp (WD) repeats profile. (PS50082);Trp-Asp (WD) repeats circular profile. (PS50294)	WD40_4 (SM00320)	Na	WD40 repeat-like (SSF50978)	Na	Na	EC:2.1.1.-
CATHA_19353	325.28665167021	1.2805652183334	0.289385766617934	4.42511472937812	9.63910412488615e-6	8.71690990888646e-5	Putative LRR receptor-like serine/threonine-protein kinase	GO:0006468	protein phosphorylation	GO:0004672;GO:0005524	protein kinase activity;ATP binding	GO:0016021	integral component of membrane	Phosphorylase Kinase; domain 1 (G3DSA:3.30.200.20);Ribonuclease Inhibitor (G3DSA:3.80.10.10);Transferase(Phosphotransferase) domain 1 (G3DSA:1.10.510.10)	Na	SOMATIC EMBRYOGENESIS RECEPTOR KINASE 1 (PTHR47988);LRR RECEPTOR-LIKE KINASE (PTHR47988:SF5)	Protein kinase domain (PF00069);Leucine rich repeat N-terminal domain (PF08263)	Na	Na	Serine/Threonine protein kinases active-site signature. (PS00108);Protein kinases ATP-binding region signature. (PS00107)	Protein kinase domain profile. (PS50011)	serkin_6 (SM00220)	Na	Protein kinase-like (PK-like) (SSF56112);L domain-like (SSF52058)	Na	Na	Na
CATHA_19358	230.382604780221	1.05916987794276	0.318107050232278	3.32960202287049	8.69701956128906e-4	0.00453297531964332	DNA polymerase	GO:0071897;GO:0006260;GO:0006287;GO:0006297;GO:0090305	DNA biosynthetic process;DNA replication;base-excision repair, gap-filling;nucleotide-excision repair, DNA gap filling;nucleic acid phosphodiester bond hydrolysis	GO:0003887;GO:0051539;GO:0008296;GO:0003677;GO:0000166;GO:0046872	DNA-directed DNA polymerase activity;4 iron, 4 sulfur cluster binding;3'-5'-exodeoxyribonuclease activity;DNA binding;nucleotide binding;metal ion binding	GO:0005634;GO:0030894;GO:0042575;GO:0070013;GO:0043233	nucleus;replisome;DNA polymerase complex;intracellular organelle lumen;organelle lumen	Helix hairpin bin (G3DSA:1.10.287.690);DNA Polymerase (G3DSA:3.30.342.10);G3DSA:1.10.132.60;Palm domain of DNA polymerase (G3DSA:3.90.1600.10);G3DSA:3.30.420.10	DNA_polB_delta_exo (cd05777);POLBc_delta (cd05533)	DNA POLYMERASE DELTA CATALYTIC SUBUNIT (PTHR10322:SF23);DNA POLYMERASE CATALYTIC SUBUNIT (PTHR10322)	DNA polymerase family B (PF00136);C4-type zinc-finger of DNA polymerase delta (PF14260);DNA polymerase family B, exonuclease domain (PF03104)	Na	DNA-directed DNA-polymerase family B signature (PR00106)	DNA polymerase family B signature. (PS00116)	Na	polmehr3 (SM00486)	Na	DNA/RNA polymerases (SSF56672);Ribonuclease H-like (SSF53098)	pol2: DNA polymerase (pol2) (TIGR00592)	Na	EC:2.7.7.7
CATHA_19444	543.252762665915	1.85957751602455	0.18683961526671	9.95280103403146	2.45183177621505e-23	1.75762334848233e-21	putative chloride channel-like protein CLC-g	GO:1902476;GO:0034765	chloride transmembrane transport;regulation of ion transmembrane transport	GO:0005247;GO:0005515	voltage-gated chloride channel activity;protein binding	GO:0009705;GO:0016021;GO:1990351;GO:0098796	plant-type vacuole membrane;integral component of membrane;transporter complex;membrane protein complex	G3DSA:3.10.580.10	CBS_pair_voltage-gated_CLC_euk_bac (cd04591)	CHLORIDE CHANNEL PROTEIN CLC FAMILY MEMBER (PTHR11689);CHLORIDE CHANNEL PROTEIN (PTHR11689:SF147)	Voltage gated chloride channel (PF00654);CBS domain (PF00571)	Na	Plant CLC chloride channel signature (PR01120);Chloride channel signature (PR00762)	Na	CBS domain profile. (PS51371);KaiA N-terminal domain profile. (PS51430)	Na	Na	CBS-domain pair (SSF54631);Clc chloride channel (SSF81340)	Na	Na	Na
CATHA_19447	671.765156162288	1.16444373107928	0.172343962982961	6.75651012617367	1.41355105717177e-11	3.62940782548601e-10	Latent-transforming growth factor beta-binding protein like	Na	Na	Na	Na	Na	Na	G3DSA:1.25.10.10	Na	ARMADILLO-TYPE FOLD PROTEIN-RELATED (PTHR35834:SF2);ARMADILLO-TYPE FOLD PROTEIN-RELATED (PTHR35834)	Na	Na	Na	Na	Na	Na	Na	ARM repeat (SSF48371)	Na	Na	Na
CATHA_19455	354.957257264816	2.80481685113568	0.224215867408467	12.5094485218835	6.62827950925132e-36	8.8566439537901e-34	Heparanase-like protein 3	GO:0008152	metabolic process	GO:0016798;GO:0003676;GO:0008270	hydrolase activity, acting on glycosyl bonds;nucleic acid binding;zinc ion binding	GO:0009505;GO:0016020	plant-type cell wall;membrane	Glycosidases (G3DSA:3.20.20.80)	Na	HEPARANASE-LIKE PROTEIN 3 (PTHR14363:SF34);HEPARANASE-RELATED (PTHR14363)	Glycosyl hydrolase family 79, N-terminal domain (PF03662)	Na	Na	Na	Na	Na	Na	(Trans)glycosidases (SSF51445)	Na	Na	EC:3.2.-.-
CATHA_19461	247.2532606882	2.32510864197383	0.437780632206266	5.31112724255541	1.08949225298596e-7	1.47483162185736e-6	F-box/LRR-repeat protein 14-like isoform X1	GO:0031146	SCF-dependent proteasomal ubiquitin-dependent protein catabolic process	Na	Na	GO:0019005	SCF ubiquitin ligase complex	Ribonuclease Inhibitor (G3DSA:3.80.10.10)	Na	LEUCINE-RICH REPEAT-CONTAINING G-PROTEIN COUPLED RECEPTOR 4-LIKE (PTHR13318:SF156);UNCHARACTERIZED (PTHR13318)	Leucine Rich repeat (PF13516);Leucine rich repeat (PF13855)	Na	Na	Na	Leucine-rich repeat profile. (PS51450)	LRR_CC_2 (SM00367)	Na	RNI-like (SSF52047)	Na	Na	Na
CATHA_19503	117.810135664697	1.57707387403886	0.341256356562066	4.62137581824657	3.8120349122139e-6	3.79503242502309e-5	WRKY domain-containing protein	GO:0006355	regulation of transcription, DNA-templated	GO:0043565;GO:0003700;GO:0005516	sequence-specific DNA binding;DNA-binding transcription factor activity;calmodulin binding	GO:0005634	nucleus	G3DSA:2.20.25.80	Na	WRKY TRANSCRIPTION FACTOR 21-RELATED (PTHR31282);WRKY TRANSCRIPTION FACTOR 7-RELATED (PTHR31282:SF70)	Plant zinc cluster domain (PF10533);WRKY DNA -binding domain (PF03106)	Na	Na	Na	WRKY domain profile. (PS50811)	WRKY_cls (SM00774)	Na	WRKY DNA-binding domain (SSF118290)	Na	Na	Na
CATHA_19545	1395.19761370496	1.06911183622804	0.160638169577622	6.65540350116752	2.82523873348949e-11	6.91936897795519e-10	Ypt/Rab-specific GTPase-activating protein GYP6	Na	Na	Na	Na	Na	Na	G3DSA:1.10.472.80;putative rabgap domain of human tbc1 domain family member 14 like domains (G3DSA:1.10.8.270)	Na	TBC1 DOMAIN FAMILY MEMBER GTPASE-ACTIVATING PROTEIN (PTHR22957);YPT/RAB-GAP DOMAIN OF GYP1P SUPERFAMILY PROTEIN (PTHR22957:SF521)	Rab-GTPase-TBC domain (PF00566)	Na	Na	Na	TBC/rab GAP domain profile. (PS50086)	tbc_4 (SM00164)	Na	Ypt/Rab-GAP domain of gyp1p (SSF47923)	Na	Na	Na
CATHA_19599	143.377215400321	2.33008743373212	0.790472343665589	2.94771531528479	0.00320131726686804	0.0137173372067674	Serinethreonine-protein kinase afc3	GO:0006468	protein phosphorylation	GO:0004674;GO:0005524	protein serine/threonine kinase activity;ATP binding	Na	Na	Phosphorylase Kinase; domain 1 (G3DSA:3.30.200.20);Transferase(Phosphotransferase) domain 1 (G3DSA:1.10.510.10)	STKc_SRPK (cd14136)	OS07G0472400 PROTEIN (PTHR24055:SF498);MITOGEN-ACTIVATED PROTEIN KINASE (PTHR24055)	Protein kinase domain (PF00069)	Na	Na	Serine/Threonine protein kinases active-site signature. (PS00108);Protein kinases ATP-binding region signature. (PS00107)	Protein kinase domain profile. (PS50011)	serkin_6 (SM00220)	Na	Protein kinase-like (PK-like) (SSF56112)	Na	Na	EC:2.7.11.-
CATHA_19601	750.746569807878	1.03091855433563	0.232351627656207	4.43688974652245	9.12680097908316e-6	8.30331750028492e-5	MUTL protein, putative isoform 1	GO:0006298	mismatch repair	GO:0030983;GO:0016887;GO:0005524	mismatched DNA binding;ATPase activity;ATP binding	GO:0032300	mismatch repair complex	G3DSA:3.30.565.10;G3DSA:3.30.1370.100;G3DSA:3.30.230.10;G3DSA:2.30.42.20	MutL_Trans (cd00782)	DNA MISMATCH REPAIR PROTEIN MLH3-RELATED (PTHR10073:SF47);DNA MISMATCH REPAIR PROTEIN MLH, PMS, MUTL (PTHR10073)	Histidine kinase-, DNA gyrase B-, and HSP90-like ATPase (PF13589);DNA mismatch repair protein, C-terminal domain (PF01119);MutL C terminal dimerisation domain (PF08676)	Na	Na	DNA mismatch repair proteins mutL / hexB / PMS1 signature. (PS00058)	Na	DNA_mis_repair_2 (SM01340);MutL_C_2 (SM00853)	Na	Ribosomal protein S5 domain 2-like (SSF54211);DNA mismatch repair protein MutL (SSF118116);ATPase domain of HSP90 chaperone/DNA topoisomerase II/histidine kinase (SSF55874)	mutl: DNA mismatch repair protein MutL (TIGR00585)	Na	Na
CATHA_19602	12.648009175573	5.26993818176118	1.4383628793369	3.66384467888288	2.48457484488639e-4	0.00153128393797485	hypothetical protein	Na	Na	Na	Na	Na	Na	Na	Na	Na	Na	Na	Na	Na	Na	Na	Na	Na	Na	Na	Na
CATHA_19613	30.4470456377458	2.0419100174851	0.453725778704171	4.50031740166218	6.78520696037487e-6	6.36765576281334e-5	hypothetical protein	Na	Na	Na	Na	Na	Na	G3DSA:3.50.50.60;Guanine Nucleotide Dissociation Inhibitor (G3DSA:3.30.519.10)	Na	RAB PROTEINS GERANYLGERANYLTRANSFERASE COMPONENT A (PTHR11787:SF4);RAB GDP-DISSOCIATION INHIBITOR (PTHR11787)	GDP dissociation inhibitor (PF00996)	Na	Na	Na	Na	Na	Na	FAD/NAD(P)-binding domain (SSF51905);FAD-linked reductases, C-terminal domain (SSF54373)	Na	Na	Na
CATHA_19649	102.952141597216	2.54912042499004	1.01190041912683	2.51914158429708	0.0117641341573663	0.0405032643503925	Tetratricopeptide repeat-containing domain	Na	Na	Na	Na	Na	Na	G3DSA:1.25.40.10	Na	PROTEIN POLLENLESS 3-LIKE 2 (PTHR36326);PROTEIN POLLENLESS 3-LIKE 2 (PTHR36326:SF7)	Tetratricopeptide repeat (PF00515)	Na	Na	Na	TPR repeat region circular profile. (PS50293);TPR repeat profile. (PS50005)	tpr_5 (SM00028)	Na	TPR-like (SSF48452)	Na	Na	Na
CATHA_19659	75.0428077941846	4.7294665956094	0.596520104807332	7.92842782245696	2.21937587773587e-15	8.63227346346298e-14	Farnesylated protein 6	GO:0030001	metal ion transport	GO:0046872	metal ion binding	Na	Na	G3DSA:3.30.70.100	HMA (cd00371)	COPPER TRANSPORT PROTEIN ATOX1-RELATED (PTHR22814);HEAVY METAL-ASSOCIATED ISOPRENYLATED PLANT PROTEIN 27 (PTHR22814:SF294)	Heavy-metal-associated domain (PF00403)	Na	Na	Na	Heavy-metal-associated domain profile. (PS50846)	Na	Na	HMA, heavy metal-associated domain (SSF55008)	Na	Na	Na
CATHA_19662	495.409521419696	1.66165946260091	0.254868126680177	6.51968327403314	7.04560042564773e-11	1.63968819384565e-9	protein MID1-COMPLEMENTING ACTIVITY 1	GO:0007166	cell surface receptor signaling pathway	Na	Na	Na	Na	Na	Na	PROTEIN MID1-COMPLEMENTING ACTIVITY 1 (PTHR46604);PROTEIN MID1-COMPLEMENTING ACTIVITY 1-LIKE (PTHR46604:SF10)	PLAC8 family (PF04749)	Na	Na	Na	Na	Na	Na	Na	A_thal_Cys_rich: uncharacterized Cys-rich domain (TIGR01571)	Na	Na
CATHA_19681	3644.18310714129	1.52784832799345	0.226562450616132	6.74360788311786	1.54501158530243e-11	3.93097377700911e-10	hypothetical protein	Na	Na	Na	Na	Na	Na	q2cbj1_9rhob like domain (G3DSA:2.60.120.620)	Na	PROLYL 4-HYDROXYLASE ALPHA SUBUNIT (PTHR10869);PROLYL 4-HYDROXYLASE 5 (PTHR10869:SF193)	2OG-Fe(II) oxygenase superfamily (PF13640)	Na	Na	Na	Fe(2+) 2-oxoglutarate dioxygenase domain profile. (PS51471)	p4hc (SM00702)	Na	Na	Na	Na	Na
CATHA_19685	1.42130326683213	4.06132161085346	1.55696629328233	2.60848396550162	0.00909442723768773	0.0328248327458034	Polygalacturonaseprecursor	GO:0005975	carbohydrate metabolic process	GO:0004650	polygalacturonase activity	GO:0005618	cell wall	G3DSA:2.160.20.10	Na	POLYGALACTURONASE QRT2 (PTHR31375:SF167);PTHR31375	Glycosyl hydrolases family 28 (PF00295)	Na	Na	Polygalacturonase active site. (PS00502)	Na	pbh1 (SM00710)	Na	Pectin lyase-like (SSF51126)	Na	Na	EC:3.2.1.15
CATHA_19693	1007.46616310973	2.56705687792961	0.257064800027753	9.98603028361902	1.75468615760196e-23	1.26711564366241e-21	Rhodanese domain-containing protein	GO:0009753;GO:0007568;GO:0009611;GO:0006979	response to jasmonic acid;aging;response to wounding;response to oxidative stress	GO:0004792	thiosulfate sulfurtransferase activity	GO:0009507;GO:0016021	chloroplast;integral component of membrane	G3DSA:1.20.5.190;Oxidized Rhodanese (G3DSA:3.40.250.10)	RHOD (cd00158)	RHODANESE-LIKE DOMAIN-CONTAINING PROTEIN 15, CHLOROPLASTIC (PTHR45431);RHODANESE-LIKE DOMAIN-CONTAINING PROTEIN 15, CHLOROPLASTIC (PTHR45431:SF3)	Rhodanese-like domain (PF00581);IQ calmodulin-binding motif (PF00612)	Na	Na	Na	IQ motif profile. (PS50096);Rhodanese domain profile. (PS50206)	iq_5 (SM00015)	Na	Rhodanese/Cell cycle control phosphatase (SSF52821);P-loop containing nucleoside triphosphate hydrolases (SSF52540)	Na	KEGG:R01931	EC:2.8.1.1
CATHA_19736	856.690379935492	2.27853677548762	0.42907035091893	5.3104036916271	1.09382675021788e-7	1.47967940962669e-6	chaperone protein dnaJ 11, chloroplastic-like	GO:0009408;GO:0006457;GO:0006260	response to heat;protein folding;DNA replication	GO:0031072;GO:0051082;GO:0008270;GO:0005524	heat shock protein binding;unfolded protein binding;zinc ion binding;ATP binding	GO:0005737;GO:0016021	cytoplasm;integral component of membrane	G3DSA:1.10.287.110	DnaJ (cd06257)	PTHR44240:SF20;DNAJ DOMAIN (PROKARYOTIC HEAT SHOCK PROTEIN)-RELATED (PTHR44240)	DnaJ domain (PF00226)	Na	DnaJ domain signature (PR00625)	Nt-dnaJ domain signature. (PS00636)	dnaJ domain profile. (PS50076)	dnaj_3 (SM00271)	Na	Chaperone J-domain (SSF46565)	Na	Na	Na
CATHA_19743	183.330061051486	2.76381457557236	0.407238339490906	6.78672489193292	1.14707640450263e-11	2.98817967337411e-10	Chalcone-flavanone isomerase family protein	Na	Na	GO:0016853	isomerase activity	Na	Na	Na	Na	EXPRESSED PROTEIN (PTHR47512)	Na	Na	Na	Na	Na	Na	Na	Na	Na	Na	EC:5.-.-.-
CATHA_19769	3687.07276198755	1.35504877307274	0.20708858895835	6.54332901628523	6.01642642957951e-11	1.41526524466827e-9	Histone H	GO:0006334;GO:0016584;GO:0031936;GO:0045910;GO:0030261;GO:0009414	nucleosome assembly;nucleosome positioning;negative regulation of chromatin silencing;negative regulation of DNA recombination;chromosome condensation;response to water deprivation	GO:0003677;GO:0031491;GO:0016740	DNA binding;nucleosome binding;transferase activity	GO:0000786;GO:0005634	nucleosome;nucleus	winged helix"" repressor DNA binding domain (G3DSA:1.10.10.10)	H15 (cd00073)	HISTONE H1 (PTHR11467:SF50);HISTONE H1 (PTHR11467)	linker histone H1 and H5 family (PF00538)	Na	Histone H5 signature (PR00624)	Na	Linker histone H1/H5 globular (H15) domain profile. (PS51504)	h15plus2 (SM00526)	Na	Winged helix DNA-binding domain (SSF46785)	Na	Na	EC:2.-.-.-
CATHA_19802	17.2108654866269	1.62492401127619	0.610744438510497	2.6605629274973	0.00780101485345048	0.0289983977576598	Short internodes 2	GO:0009851;GO:0009734;GO:0007275;GO:0045893	auxin biosynthetic process;auxin-activated signaling pathway;multicellular organism development;positive regulation of transcription, DNA-templated	GO:0003677	DNA binding	GO:0005634	nucleus	Na	Na	PROTEIN LATERAL ROOT PRIMORDIUM 1 (PTHR31604);PROTEIN SHI RELATED SEQUENCE 2 (PTHR31604:SF25)	Domain of unknown function (DUF702) (PF05142)	Na	Na	Na	Na	Na	Na	Na	LRP1_Cterm: LRP1 C-terminal domain (TIGR01624);put_zinc_LRP1: putative zinc finger domain, LRP1 type (TIGR01623)	Na	Na
CATHA_19821	42.8985838293271	2.1627740993848	0.425663323548376	5.08095008363813	3.75551801834853e-7	4.62192261380964e-6	Pentatricopeptide repeat-containing protein	GO:0009451;GO:0000959;GO:0016071	RNA modification;mitochondrial RNA metabolic process;mRNA metabolic process	GO:0008270;GO:0003723	zinc ion binding;RNA binding	GO:0043231;GO:0005737	intracellular membrane-bounded organelle;cytoplasm	G3DSA:1.25.40.10	Na	BNAC09G18050D PROTEIN (PTHR47926:SF205);PENTATRICOPEPTIDE REPEAT-CONTAINING PROTEIN (PTHR47926)	PPR repeat (PF01535);PPR repeat family (PF13041);DYW family of nucleic acid deaminases (PF14432)	Na	Na	Na	Pentatricopeptide (PPR) repeat profile. (PS51375)	Na	Na	Na	PPR: pentatricopeptide repeat domain (TIGR00756)	Na	Na
CATHA_19823	9000.22200014719	3.38557744674678	0.298462971097872	11.3433751406186	7.99984032072388e-30	7.97628749135322e-28	Dehydrin	GO:0009415;GO:0009631;GO:0009737;GO:0009961	response to water;cold acclimation;response to abscisic acid;response to 1-aminocyclopropane-1-carboxylic acid	GO:0016151;GO:0005507	nickel cation binding;copper ion binding	GO:0005829	cytosol	Na	Na	DEHYDRIN RAB18 (PTHR33346:SF29);DEHYDRIN XERO 2-RELATED (PTHR33346)	Dehydrin (PF00257)	Na	Na	Dehydrins signature 2. (PS00823);Dehydrins signature 1. (PS00315)	Na	Na	Na	Na	Na	Na	Na
CATHA_19848	368.05554216726	1.28575789642018	0.254575236706459	5.05060080883962	4.40422605533208e-7	5.33340371016231e-6	J domain-containing protein	GO:0072318;GO:0072583	clathrin coat disassembly;clathrin-dependent endocytosis	GO:0030276	clathrin binding	GO:0031982;GO:0043231;GO:0005737	vesicle;intracellular membrane-bounded organelle;cytoplasm	G3DSA:1.10.287.110	DnaJ (cd06257)	AUXILIN/CYCLIN G-ASSOCIATED KINASE-RELATED (PTHR23172);AUXILIN, ISOFORM A (PTHR23172:SF19)	Na	Na	Na	Na	dnaJ domain profile. (PS50076)	Na	Na	Chaperone J-domain (SSF46565)	Na	Na	Na
CATHA_19850	458.844522788689	2.4485223981484	0.222930050580891	10.9833662701294	4.59476497478633e-28	4.15900339330659e-26	Inorganic diphosphatase	GO:0006796;GO:0052386;GO:0052546;GO:0007165;GO:0036211;GO:0006260;GO:0044267	phosphate-containing compound metabolic process;cell wall thickening;cell wall pectin metabolic process;signal transduction;protein modification process;DNA replication;cellular protein metabolic process	GO:0004427;GO:0000287;GO:0004672;GO:0005524;GO:0003677	inorganic diphosphatase activity;magnesium ion binding;protein kinase activity;ATP binding;DNA binding	GO:0005737;GO:0005654;GO:0016021	cytoplasm;nucleoplasm;integral component of membrane	Inorganic Pyrophosphatase (G3DSA:3.90.80.10)	pyrophosphatase (cd00412)	INORGANIC PYROPHOSPHATASE (PTHR10286);BNAC07G03580D PROTEIN (PTHR10286:SF68)	Inorganic pyrophosphatase (PF00719)	Na	Na	Inorganic pyrophosphatase signature. (PS00387)	Na	Na	Na	Inorganic pyrophosphatase (SSF50324)	Na	KEGG:R00004	EC:3.6.1.1
CATHA_19857	351.561829744663	1.8172299364387	0.168142779382946	10.8076596753522	3.16645262259664e-27	2.76424277391303e-25	Transcription factor bHLH63	GO:0006355;GO:0006351	regulation of transcription, DNA-templated;transcription, DNA-templated	GO:0046983;GO:0003700;GO:0016787;GO:0003677	protein dimerization activity;DNA-binding transcription factor activity;hydrolase activity;DNA binding	GO:0005634;GO:0016021	nucleus;integral component of membrane	HLH (G3DSA:4.10.280.10)	bHLH_AtBPE_like (cd18919)	STEROL REGULATORY ELEMENT-BINDING PROTEIN (PTHR12565);TRANSCRIPTION FACTOR HBI1 (PTHR12565:SF341)	Helix-loop-helix DNA-binding domain (PF00010)	Na	Na	Na	Myc-type, basic helix-loop-helix (bHLH) domain profile. (PS50888)	finulus (SM00353)	Na	HLH, helix-loop-helix DNA-binding domain (SSF47459)	Na	Na	EC:3.-.-.-
CATHA_19871	100.537736312469	2.31700091893988	0.291506550237221	7.9483665703373	1.88986740441522e-15	7.42415511150476e-14	AP complex subunit sigma	GO:0006886;GO:0016192;GO:0007034	intracellular protein transport;vesicle-mediated transport;vacuolar transport	Na	Na	GO:0030117;GO:0043231;GO:0030659;GO:0012505;GO:0016021	membrane coat;intracellular membrane-bounded organelle;cytoplasmic vesicle membrane;endomembrane system;integral component of membrane	G3DSA:3.30.450.60	Na	AP COMPLEX SUBUNIT SIGMA (PTHR11753:SF42);ADAPTOR COMPLEXES SMALL SUBUNIT FAMILY (PTHR11753)	Clathrin adaptor complex small chain (PF01217)	AP_complex_sigma (PIRSF015588)	Na	Clathrin adaptor complexes small chain signature. (PS00989)	Na	Na	Na	SNARE-like (SSF64356)	Na	Na	Na
CATHA_19890	15.104835260258	1.6543045165085	0.614348913969428	2.69277682257093	0.00708596839320239	0.0268329653324236	hypothetical protein	Na	Na	Na	Na	Na	Na	Na	Na	Na	Na	Na	Na	Na	Na	Na	Na	Na	Na	Na	Na
CATHA_19893	120.796846679596	1.67759547663222	0.265193175248336	6.32593759270488	2.51699533857741e-10	5.49320249337083e-9	Steroid 22-alpha-hydroxylase	Na	Na	Na	Na	Na	Na	Cytochrome p450 (G3DSA:1.10.630.10)	Na	BNAC01G23810D PROTEIN (PTHR24286:SF285);CYTOCHROME P450 26 (PTHR24286)	Cytochrome P450 (PF00067)	Na	P450 superfamily signature (PR00385);E-class P450 group I signature (PR00463)	Cytochrome P450 cysteine heme-iron ligand signature. (PS00086)	Na	Na	Na	Cytochrome P450 (SSF48264)	Na	Na	Na
CATHA_19916	865.157571948403	1.41655229139764	0.0901736755418947	15.7091555033654	1.30911295420049e-55	3.21419958080074e-53	Protein indeterminate-domain 1	Na	Na	Na	Na	Na	Na	Classic Zinc Finger (G3DSA:3.30.160.60)	Na	SERINE/THREONINE-PROTEIN KINASE RIO (PTHR10593);PROTEIN INDETERMINATE-DOMAIN 2-LIKE (PTHR10593:SF180)	Na	Na	Na	Zinc finger C2H2 type domain signature. (PS00028)	Zinc finger C2H2 type domain profile. (PS50157)	c2h2final6 (SM00355)	Na	beta-beta-alpha zinc fingers (SSF57667)	Na	Na	Na
CATHA_19935	40.7166718567663	3.019502898058	0.359966558259694	8.38828726939577	4.93275672839724e-17	2.19206352170087e-15	Geranylgeranyl pyrophosphate synthase (Fragment)	GO:0008299	isoprenoid biosynthetic process	GO:0016740;GO:0016829	transferase activity;lyase activity	GO:0016021	integral component of membrane	Farnesyl Diphosphate Synthase (G3DSA:1.10.600.10)	Trans_IPPS_HT (cd00685)	FARNESYL DIPHOSPHATE SYNTHASE (PTHR43281)	Polyprenyl synthetase (PF00348)	Na	Na	Polyprenyl synthases signature 1. (PS00723);Polyprenyl synthases signature 2. (PS00444)	Na	Na	Polyprenyl Transferase Like (SFLDG01017);Isoprenoid Synthase Type I (SFLDS00005)	Terpenoid synthases (SSF48576)	Na	Na	EC:2.-.-.- ;EC:4.-.-.-
CATHA_19943	11.8647747532535	3.9022653332677	1.41238926182032	2.76288232908141	0.0057293417457943	0.0224891547903461	hypothetical protein	Na	Na	Na	Na	Na	Na	Na	Na	OS05G0300700 PROTEIN (PTHR31169);OS05G0300700 PROTEIN (PTHR31169:SF8)	WSTF, HB1, Itc1p, MBD9 motif 1 (PF15612)	Na	Na	Na	Na	Na	Na	Na	Na	Na	Na
CATHA_19960	136.060965003571	1.33111746253311	0.388517741508094	3.42614331424394	6.1221726334655e-4	0.00336368433193089	LOB domain-containing protein	GO:0007275;GO:0010468	multicellular organism development;regulation of gene expression	Na	Na	Na	Na	Na	Na	LOB DOMAIN-CONTAINING PROTEIN 38 (PTHR31304);LOB DOMAIN-CONTAINING PROTEIN 41-RELATED (PTHR31304:SF45)	Lateral organ boundaries (LOB) domain (PF03195)	AS2 (PIRSF038155)	Na	Na	LOB domain profile. (PS50891)	Na	Na	Na	Na	Na	Na
CATHA_19974	45.1910523755334	2.14137380630154	0.480342037760925	4.45801874073603	8.27206714867524e-6	7.61030177678122e-5	Membrane-associated kinase regulator	GO:0016310	phosphorylation	GO:0016301	kinase activity	Na	Na	Na	Na	OS06G0675200 PROTEIN (PTHR31722);F1O19.11 PROTEIN (PTHR31722:SF34)	Na	Na	Na	Na	Na	Na	Na	Na	Na	Na	Na
CATHA_19986	86.5944242764708	1.26234066973984	0.412313893730003	3.06160109794035	0.00220156631650813	0.0100332170739797	Protein kinase domain-containing protein	GO:0006468;GO:0005975	protein phosphorylation;carbohydrate metabolic process	GO:0004672;GO:0030247;GO:0005524;GO:0008889	protein kinase activity;polysaccharide binding;ATP binding;glycerophosphodiester phosphodiesterase activity	GO:0016021;GO:0005886	integral component of membrane;plasma membrane	Transferase(Phosphotransferase) domain 1 (G3DSA:1.10.510.10);Phosphorylase Kinase; domain 1 (G3DSA:3.30.200.20)	Na	PTHR27009:SF223;RUST RESISTANCE KINASE LR10-RELATED (PTHR27009)	Protein kinase domain (PF00069)	ILK (PIRSF000654)	Na	Serine/Threonine protein kinases active-site signature. (PS00108)	Protein kinase domain profile. (PS50011)	serkin_6 (SM00220)	Na	Protein kinase-like (PK-like) (SSF56112)	Na	Na	EC:3.1.4.46
CATHA_19988	81.5341098339245	1.41276469558047	0.500116146630682	2.82487319215419	0.00472993311825326	0.0191557415069547	EGF-like domain-containing protein	GO:0006468	protein phosphorylation	GO:0030247;GO:0004674;GO:0005524	polysaccharide binding;protein serine/threonine kinase activity;ATP binding	GO:0016021	integral component of membrane	Na	Na	OS01G0690200 PROTEIN (PTHR33138);WALL-ASSOCIATED RECEPTOR KINASE CARBOXY-TERMINAL PROTEIN (PTHR33138:SF57)	Wall-associated receptor kinase galacturonan-binding (PF13947);Wall-associated receptor kinase C-terminal (PF14380)	Na	Na	Na	Na	Na	Na	Na	Na	Na	EC:2.7.11.-
CATHA_20002	216.193056273478	1.45988066959589	0.230044246947346	6.34608641149823	2.20861210961419e-10	4.8579573412141e-9	Protein PLASTID MOVEMENT IMPAIRED 2	GO:0009903;GO:0009904;GO:0009637;GO:0007165;GO:0006629	chloroplast avoidance movement;chloroplast accumulation movement;response to blue light;signal transduction;lipid metabolic process	GO:0004435	phosphatidylinositol phospholipase C activity	GO:0005829	cytosol	Na	Na	PROTEIN PLASTID MOVEMENT IMPAIRED 15 (PTHR32054:SF2);HEAVY CHAIN, PUTATIVE, EXPRESSED-RELATED-RELATED (PTHR32054)	Weak chloroplast movement under blue light (PF05701)	Na	Na	Na	Na	Na	Na	Na	Na	KEGG:R03435	EC:3.1.4.11
CATHA_20003	236.905671739423	1.01054090440043	0.145057383666416	6.9664906319029	3.24944523389307e-12	9.01491571809712e-11	Hyphal wall protein	Na	Na	Na	Na	Na	Na	G3DSA:3.10.20.90	PB1_UP2 (cd06410)	OS05G0427100 PROTEIN-RELATED (PTHR31066);OCTICOSAPEPTIDE/PHOX/BEM1P FAMILY PROTEIN (PTHR31066:SF57)	PB1 domain (PF00564)	Na	Na	Na	Na	PB1_new (SM00666)	Na	CAD & PB1 domains (SSF54277)	Na	Na	Na
CATHA_20011	9.21678795128054	3.48789409714631	0.803215948597178	4.34241140659364	1.40927320162907e-5	1.22211674288733e-4	hypothetical protein	Na	Na	Na	Na	Na	Na	Na	Na	Na	Na	Na	Proline rich extensin signature (PR01217)	Na	Na	Na	Na	Na	Na	Na	Na
CATHA_20023	57.8053484763505	1.90715370543354	0.348333619200946	5.4750779146969	4.37319150152172e-8	6.36754836715268e-7	GDSL esterase/lipase 6	Na	Na	Na	Na	Na	Na	Na	Na	DUF4228 DOMAIN PROTEIN-RELATED (PTHR33052);DUF4228 DOMAIN PROTEIN (PTHR33052:SF95)	Domain of unknown function (DUF4228) (PF14009)	Na	Na	Na	Na	Na	Na	Na	Na	Na	Na
CATHA_20040	141.334881059638	1.42035106543758	0.269965976047232	5.26122249267843	1.43100744006031e-7	1.90432575458432e-6	Stress response protein nst1	Na	Na	Na	Na	Na	Na	Na	Na	HISTONE-LYSINE N-METHYLTRANSFERASE, H3 LYSINE-79 SPECIFIC-LIKE-RELATED (PTHR37076);EF-HAND 1, CALCIUM-BINDING PROTEIN-RELATED (PTHR37076:SF3)	Na	Na	Na	Na	Na	Na	Na	Na	Na	Na	Na
CATHA_20042	1070.90481584093	9.67997661440207	0.465568581188178	20.7917308115977	5.14223161314061e-96	2.65799245645547e-93	Transcription repressor MYB4	Na	Na	Na	Na	GO:0005634	nucleus	G3DSA:1.10.10.60	SANT (cd00167)	TRANSCRIPTION FACTOR MYB8-RELATED-RELATED (PTHR47999);MYB TRANSCRIPTION FACTOR (PTHR47999:SF34)	Myb-like DNA-binding domain (PF00249)	Na	Na	Na	Myb-type HTH DNA-binding domain profile. (PS51294)	sant (SM00717)	Na	Homeodomain-like (SSF46689)	Na	Na	Na
CATHA_20092	59.3201788181862	3.52639706423981	0.381095876583896	9.25330679473645	2.1765260140992e-20	1.25739188143931e-18	F-box only protein 13	Na	Na	Na	Na	GO:0016021	integral component of membrane	G3DSA:1.20.1280.50	Na	F-BOX PROTEIN FAMILY, ATFBX13-LIKE PROTEIN (PTHR46301:SF40);F-BOX/KELCH-REPEAT PROTEIN (PTHR46301)	F-box domain (PF00646)	Na	Na	Na	F-box domain profile. (PS50181)	fbox_2 (SM00256)	Na	F-box domain (SSF81383);Galactose oxidase, central domain (SSF50965)	Na	Na	Na
CATHA_20099	958.829666834541	3.02838504813724	0.248750872463358	12.1743695535514	4.25670401245788e-34	5.19317889519861e-32	3-ketoacyl-CoA synthase	GO:0006633;GO:0080167;GO:0009409;GO:0009416;GO:0090377;GO:0009813	fatty acid biosynthetic process;response to karrikin;response to cold;response to light stimulus;seed trichome initiation;flavonoid biosynthetic process	GO:0102756;GO:0102338;GO:0102336;GO:0102337	very-long-chain 3-ketoacyl-CoA synthase activity;3-oxo-lignoceronyl-CoA synthase activity;3-oxo-arachidoyl-CoA synthase activity;3-oxo-cerotoyl-CoA synthase activity	GO:0016021;GO:0005783;GO:0042579;GO:0042175;GO:0031984;GO:0005634;GO:0031090	integral component of membrane;endoplasmic reticulum;microbody;nuclear outer membrane-endoplasmic reticulum membrane network;organelle subcompartment;nucleus;organelle membrane	G3DSA:3.40.47.10	CHS_like (cd00831)	3-KETOACYL-COA SYNTHASE 10 (PTHR31561:SF2);3-KETOACYL-COA SYNTHASE (PTHR31561)	FAE1/Type III polyketide synthase-like protein (PF08392);3-Oxoacyl-[acyl-carrier-protein (ACP)] synthase III C terminal (PF08541)	Very_long_ch_3-ktacl-CoA_syn (PIRSF036417)	Na	Na	Na	Na	Na	Thiolase-like (SSF53901)	Na	Na	EC:2.3.1.199 ;EC:2.3.1.199 ;EC:2.3.1.199 ;EC:2.3.1.199
CATHA_20110	184.98325957864	2.84318259321562	0.260167486663202	10.9282778939101	8.44355814462908e-28	7.50445108944816e-26	Vestitone reductase	GO:0080110;GO:0048316	sporopollenin biosynthetic process;seed development	GO:0003824	catalytic activity	GO:0005783;GO:0016021	endoplasmic reticulum;integral component of membrane	G3DSA:3.40.50.720	FR_SDR_e (cd08958)	NAD DEPENDENT EPIMERASE/DEHYDRATASE (PTHR10366);VESTITONE REDUCTASE (PTHR10366:SF729)	NAD dependent epimerase/dehydratase family (PF01370)	Na	Na	Na	Na	Na	Na	NAD(P)-binding Rossmann-fold domains (SSF51735)	Na	Na	Na
CATHA_20136	45.9824024611502	1.25443533617217	0.374915234405241	3.3459172128926302	8.20108775530228e-4	0.00431171749704623	Sld5 domain-containing protein	GO:0006260;GO:0022616;GO:1903047	DNA replication;DNA strand elongation;mitotic cell cycle process	Na	Na	GO:0000811;GO:0016021	GINS complex;integral component of membrane	G3DSA:1.20.58.1030	GINS_A_psf1 (cd11710)	PARTNER OF SLD5 (PTHR12914)	GINS complex protein (PF05916)	Na	Na	Na	Na	Na	Na	GINS helical bundle-like (SSF158573)	Na	Na	Na
CATHA_20140	6.28091166117494	1.81526717873484	0.70611737503148	2.57077256972173	0.0101471940592361	0.0358408893565034	hypothetical protein	Na	Na	Na	Na	Na	Na	Na	Na	Na	Na	Na	Na	Na	Na	Na	Na	Na	Na	Na	Na
CATHA_2020	13.3744865069434	3.66949683705158	1.31640359916535	2.78751656359659	0.00531137389864317	0.0210972712067036	Zinc finger, RING-type	Na	Na	Na	Na	GO:0016021	integral component of membrane	Zinc/RING finger domain (G3DSA:3.30.40.10)	RING-H2_PA-TM-RING (cd16454)	TRANSCRIPTION FACTOR C2H2 FAMILY-RELATED (PTHR45768:SF13);E3 UBIQUITIN-PROTEIN LIGASE RNF13-LIKE (PTHR45768)	Ring finger domain (PF13639)	Na	Na	Na	Zinc finger RING-type profile. (PS50089)	ring_2 (SM00184)	Na	RING/U-box (SSF57850)	Na	Na	Na
CATHA_20233	963.77061571334	1.32573483407525	0.501438608658206	2.6438627006061	0.00819658967307422	0.0302112223937529	Mitogen-activated protein kinase kinase kinase npk1	GO:0006468	protein phosphorylation	GO:0004674;GO:0005524	protein serine/threonine kinase activity;ATP binding	Na	Na	Phosphorylase Kinase; domain 1 (G3DSA:3.30.200.20);Transferase(Phosphotransferase) domain 1 (G3DSA:1.10.510.10)	STKc_MAPKKK (cd06606)	MITOGEN-ACTIVATED PROTEIN KINASE KINASE KINASE 20 (PTHR48011:SF18);CCR4-NOT TRANSCRIPTIONAL COMPLEX SUBUNIT CAF120-RELATED (PTHR48011)	Protein kinase domain (PF00069)	Na	Na	Serine/Threonine protein kinases active-site signature. (PS00108);Protein kinases ATP-binding region signature. (PS00107)	Protein kinase domain profile. (PS50011)	serkin_6 (SM00220)	Na	Protein kinase-like (PK-like) (SSF56112)	Na	Na	EC:2.7.11.-
CATHA_20270	107.278832954924	1.50828297651605	0.288836489121052	5.22192670706477	1.77071056046437e-7	2.30638573134225e-6	D-cysteine desulfhydrase 2, mitochondrial	GO:0009093	cysteine catabolic process	GO:0019148;GO:0080146	D-cysteine desulfhydrase activity;L-cysteine desulfhydrase activity	GO:0005739	mitochondrion	G3DSA:3.40.50.1100	Na	D-CYSTEINE DESULFHYDRASE 2, MITOCHONDRIAL (PTHR43780:SF7);1-AMINOCYCLOPROPANE-1-CARBOXYLATE DEAMINASE-RELATED (PTHR43780)	Na	Na	Na	Na	Na	Na	Na	Tryptophan synthase beta subunit-like PLP-dependent enzymes (SSF53686)	Na	Na	EC:4.4.1.15 ;EC:4.4.1.1
CATHA_2035	210.292426195911	1.11867605953158	0.325086546694408	3.44116380978131	5.79217757024953e-4	0.00320478737562933	Protein NUCLEAR FUSION DEFECTIVE 2	GO:0090502;GO:0006396;GO:0016246;GO:0035195;GO:0010197;GO:0034660	RNA phosphodiester bond hydrolysis, endonucleolytic;RNA processing;RNA interference;gene silencing by miRNA;polar nucleus fusion;ncRNA metabolic process	GO:0004525;GO:0003725	ribonuclease III activity;double-stranded RNA binding	GO:0005634;GO:0005773	nucleus;vacuole	G3DSA:1.10.1520.10	Na	Na	Ribonuclease-III-like (PF14622)	Na	Na	Na	Ribonuclease III family domain profile. (PS50142)	riboneu5 (SM00535)	Na	RNase III domain-like (SSF69065)	Na	Na	EC:3.1.26.3
CATHA_20368	95.0427798532691	1.20937261367059	0.27193922259839	4.44721655859344	8.69901288774946e-6	7.94356165230938e-5	Reverse transcriptase Ty1/copia-type domain-containing protein	GO:0006278;GO:0015074	RNA-dependent DNA biosynthetic process;DNA integration	GO:0003676;GO:0003964;GO:0008270	nucleic acid binding;RNA-directed DNA polymerase activity;zinc ion binding	GO:0016021	integral component of membrane	Na	RNase_HI_RT_Ty1 (cd09272)	PTHR45895	Reverse transcriptase (RNA-dependent DNA polymerase) (PF07727)	Na	Na	Na	Na	Na	Na	DNA/RNA polymerases (SSF56672)	Na	Na	EC:2.7.7.49
CATHA_20416	279.347126699842	2.037193950448	0.327840542747731	6.21397809243988	5.16597336149494e-10	1.06586185679079e-8	pentatricopeptide repeat-containing protein At2g13420, mitochondrial-like	GO:0032259	methylation	GO:0008168	methyltransferase activity	GO:0005739	mitochondrion	G3DSA:1.25.40.10	Na	OS08G0369200 PROTEIN (PTHR45613:SF65);PENTATRICOPEPTIDE REPEAT-CONTAINING PROTEIN (PTHR45613)	PPR repeat family (PF13041);PPR repeat (PF01535)	Na	Na	Na	Pentatricopeptide (PPR) repeat profile. (PS51375)	Na	Na	Na	PPR: pentatricopeptide repeat domain (TIGR00756)	Na	EC:2.1.1.-
CATHA_20470	104.616952829976	2.17444237940461	0.265578479498892	8.18756995486783	2.66553301242903e-16	1.10924575063837e-14	hypothetical protein	Na	Na	Na	Na	Na	Na	Na	Na	Na	Domain of unknown function (DUF4283) (PF14111)	Na	Na	Na	Na	Na	Na	Na	Na	Na	Na
CATHA_20523	594.308921293022	1.34725845839609	0.175651959966702	7.67004512019955	1.71935857159102e-14	6.2889461942627e-13	Spore coat protein A	Na	Na	Na	Na	Na	Na	Na	Na	PLASTID MOVEMENT IMPAIRED PROTEIN-RELATED (PTHR33148);PTHR33148:SF53	Domain of unknown function (DUF4228) (PF14009)	Na	Na	Na	Na	Na	Na	Na	Na	Na	Na
CATHA_20560	18.7016868602688	2.1083347249307	0.602474281004345	3.49946012868141	4.66201321536286e-4	0.00265347040209091	hypothetical protein	Na	Na	Na	Na	Na	Na	Na	Na	Na	Na	Na	Na	Na	Na	Na	Na	Na	Na	Na	Na
CATHA_20616	145.509859903146	1.44477523483412	0.21933888391161	6.58695443812116	4.48939971401646e-11	1.07537547783794e-9	Putative bis(5'-nucleosyl)-tetraphosphatase (Asymmetrical)	Na	Na	GO:0004081	bis(5'-nucleosyl)-tetraphosphatase (asymmetrical) activity	Na	Na	Nucleoside Triphosphate Pyrophosphohydrolase (G3DSA:3.90.79.10)	Ap4A_hydrolase_plant_like (cd03671)	UDP/ADP-SUGAR PYROPHOSPHATASE (PTHR11839);BNACNNG74470D PROTEIN (PTHR11839:SF27)	NUDIX domain (PF00293)	Na	NUDIX hydrolase family signature (PR00502)	Nudix box signature. (PS00893)	Nudix hydrolase domain profile. (PS51462)	Na	Na	Nudix (SSF55811)	Na	Na	EC:3.6.1.17
CATHA_20673	5.40806137917251	3.57917447593082	1.43891300244421	2.4874154794981	0.0128675024974173	0.0435464307467732	Isoeugenol synthase 1	Na	Na	Na	Na	Na	Na	G3DSA:3.40.50.720;G3DSA:3.90.25.10	PCBER_SDR_a (cd05259)	ISOEUGENOL SYNTHASE 1-LIKE (PTHR43349:SF43);PINORESINOL REDUCTASE-RELATED (PTHR43349)	NmrA-like family (PF05368)	Na	Na	Na	Na	Na	Na	NAD(P)-binding Rossmann-fold domains (SSF51735)	Na	Na	Na
CATHA_20701	31.6531106866423	1.23562209588025	0.468776162622247	2.63584668846729	0.00839276417153682	0.0307683208704871	(S)-coclaurine N-methyltransferase	GO:0032259;GO:0008610	methylation;lipid biosynthetic process	GO:0008168	methyltransferase activity	Na	Na	Vaccinia Virus protein VP39 (G3DSA:3.40.50.150)	AdoMet_MTases (cd02440)	PTHR43832;S-ADENOSYL-L-METHIONINE-DEPENDENT METHYLTRANSFERASES SUPERFAMILY PROTEIN (PTHR43832:SF1)	Mycolic acid cyclopropane synthetase (PF02353)	Na	Na	Na	Na	Na	Na	S-adenosyl-L-methionine-dependent methyltransferases (SSF53335)	Na	Na	EC:2.1.1.-
CATHA_20704	93.7936716337246	1.50969242474826	0.304266133214558	4.96174979712144	6.98609501901251e-7	8.13401768603697e-6	probable 28S rRNA (Cytosine-C(5))-methyltransferase	GO:0032259;GO:0009451;GO:0044260;GO:0006364;GO:0036211	methylation;RNA modification;cellular macromolecule metabolic process;rRNA processing;protein modification process	GO:0008168;GO:0003723;GO:0140096	methyltransferase activity;RNA binding;catalytic activity, acting on a protein	GO:0005730;GO:0016021	nucleolus;integral component of membrane	Vaccinia Virus protein VP39 (G3DSA:3.40.50.150);Sun protein; domain 3 (G3DSA:3.30.70.1170)	AdoMet_MTases (cd02440)	BNAA09G04380D PROTEIN (PTHR22807:SF66);NOP2 YEAST -RELATED NOL1/NOP2/FMU SUN DOMAIN-CONTAINING (PTHR22807)	16S rRNA methyltransferase RsmB/F (PF01189)	Na	RNA (C5-cytosine) methyltransferase signature (PR02008)	Na	SAM-dependent MTase RsmB/NOP-type domain profile. (PS51686)	Na	Na	S-adenosyl-L-methionine-dependent methyltransferases (SSF53335)	Na	Na	EC:2.1.1.-
CATHA_20751	24.7779764279434	1.22057829655141	0.346843549998878	3.51910334372763	4.33008000955315e-4	0.00247963357281758	hypothetical protein	Na	Na	Na	Na	Na	Na	Na	Na	Na	Na	Na	Na	Na	Na	Na	Na	Na	Na	Na	Na
CATHA_20757	719.694392192833	1.31178301110366	0.21413198149211	6.12604900007425	9.00880724965648e-10	1.79100194329709e-8	Damaged dna-binding 2, putative isoform 1	Na	Na	GO:0003677	DNA binding	Na	Na	Na	Na	OS08G0516900 PROTEIN (PTHR33172);MYOSIN LIGHT CHAIN KINASE DDB_G0279831 ISOFORM X1-RELATED (PTHR33172:SF37)	Na	Na	Na	Na	Na	Na	Na	Na	Na	Na	Na
CATHA_20778	10.5752645289902	1.81408154300042	0.694021707864159	2.61386859005208	0.00895234617406734	0.0324252228565426	disease resistance protein RPM1-like	GO:0006952;GO:0006355	defense response;regulation of transcription, DNA-templated	GO:0043531;GO:0043565;GO:0003700;GO:0016787;GO:0005524	ADP binding;sequence-specific DNA binding;DNA-binding transcription factor activity;hydrolase activity;ATP binding	GO:0005634	nucleus	G3DSA:3.40.50.300;Ribonuclease Inhibitor (G3DSA:3.80.10.10)	RX-CC_like (cd14798)	NB-ARC DOMAIN CONTAINING PROTEIN, EXPRESSED (PTHR23155:SF1067);DISEASE RESISTANCE PROTEIN RP (PTHR23155)	Leucine rich repeat (PF13855);NB-ARC domain (PF00931);Rx N-terminal domain (PF18052)	Na	Disease resistance protein signature (PR00364)	Na	Na	Na	Na	P-loop containing nucleoside triphosphate hydrolases (SSF52540);L domain-like (SSF52058)	Na	Na	EC:3.-.-.-
CATHA_20878	2032.5856682727201	1.09077865985998	0.234082199700716	4.65981036257599	3.16500840055657e-6	3.2061420837407e-5	Protein kinase domain-containing protein	GO:0006468;GO:0007178;GO:0018212;GO:0071702	protein phosphorylation;transmembrane receptor protein serine/threonine kinase signaling pathway;peptidyl-tyrosine modification;organic substance transport	GO:0004672;GO:0005524;GO:0004888	protein kinase activity;ATP binding;transmembrane signaling receptor activity	GO:0016021;GO:0005886	integral component of membrane;plasma membrane	Phosphorylase Kinase; domain 1 (G3DSA:3.30.200.20);Transferase(Phosphotransferase) domain 1 (G3DSA:1.10.510.10)	STKc_IRAK (cd14066)	RECEPTOR-LIKE PROTEIN KINASE-RELATED (PTHR27001:SF581);OS01G0253100 PROTEIN (PTHR27001)	SPARK (PF19160);Protein kinase domain (PF00069)	Na	Na	Serine/Threonine protein kinases active-site signature. (PS00108);Protein kinases ATP-binding region signature. (PS00107)	Protein kinase domain profile. (PS50011)	serkin_6 (SM00220)	Na	Protein kinase-like (PK-like) (SSF56112)	Na	Na	Na
CATHA_2090	54.8460988800027	1.70508850061769	0.374710868193035	4.55041111788436	5.35412004392296e-6	5.14760772896401e-5	Glycosyltransferase	GO:0009718	anthocyanin-containing compound biosynthetic process	GO:0008194;GO:0046527;GO:0103101;GO:0103099;GO:0102659;GO:0103102;GO:0103103;GO:0103100	UDP-glycosyltransferase activity;glucosyltransferase activity;UDP-glucose:7-methylthioheptylhydroximate S-glucosyltransferase activity;UDP-glucose:5-methylthiopentylhydroximate S-glucosyltransferase activity;UDP-glucose: 4-methylthiobutylhydroximate S-glucosyltransferase activity;UDP-glucose:8-methylthiooctylhydroximate S-glucosyltransferase activity;UDP-glucose: 9-methylthiononylhydroximate S-gl…	GO:0016021	integral component of membrane	Glycogen Phosphorylase B; (G3DSA:3.40.50.2000)	GT1_Gtf-like (cd03784)	GLUCOSYL/GLUCURONOSYL TRANSFERASES (PTHR11926);UDP-GLYCOSYLTRANSFERASE 74E2-LIKE (PTHR11926:SF1093)	UDP-glucoronosyl and UDP-glucosyl transferase (PF00201)	Na	Na	UDP-glycosyltransferases signature. (PS00375)	Na	Na	Na	UDP-Glycosyltransferase/glycogen phosphorylase (SSF53756)	Na	Na	EC:2.4.1.195 ;EC:2.4.1.195 ;EC:2.4.1.195 ;EC:2.4.1.195 ;EC:2.4.1.195 ;EC:2.4.1.195
CATHA_20923	2234.83716621503	1.2771676198343	0.391942094556176	3.25856201100452	0.00111978400691287	0.00563824595328956	Cupin domain-containing protein (Fragment)	Na	Na	GO:0030145	manganese ion binding	GO:0005576	extracellular region	Jelly Rolls (G3DSA:2.60.120.10)	cupin_OxOx (cd02241)	GERMIN-LIKE PROTEIN (PTHR31238:SF133);GERMIN-LIKE PROTEIN SUBFAMILY 3 MEMBER 3 (PTHR31238)	Cupin (PF00190)	Na	Germin signature (PR00325)	Germin family signature. (PS00725)	Na	Cupin_1_3 (SM00835)	Na	RmlC-like cupins (SSF51182)	Na	Na	Na
CATHA_20924	44.1509436001123	1.58784710472455	0.438236625256413	3.62326426686837	2.90908332495439e-4	0.00175492059793471	Nodulation-signaling pathway 1 protein	GO:2000032;GO:0042446;GO:0006355	regulation of secondary shoot formation;hormone biosynthetic process;regulation of transcription, DNA-templated	GO:0043565;GO:0003700	sequence-specific DNA binding;DNA-binding transcription factor activity	GO:0005634;GO:0016021	nucleus;integral component of membrane	Na	Na	OSJNBA0084A10.13 PROTEIN-RELATED (PTHR31636);NODULATION-SIGNALING PATHWAY 1 PROTEIN-LIKE (PTHR31636:SF243)	GRAS domain family (PF03514)	Na	Na	Na	GRAS family profile. (PS50985)	Na	Na	Na	Na	Na	Na
CATHA_20933	27.743479713148	2.8786229039147	0.875058974036448	3.28963302968744	0.00100318123132654	0.00512701352394881	serine/threonine-protein kinase RIPK	GO:0006468	protein phosphorylation	GO:0016301;GO:0016773;GO:0140096;GO:0005524	kinase activity;phosphotransferase activity, alcohol group as acceptor;catalytic activity, acting on a protein;ATP binding	Na	Na	Transferase(Phosphotransferase) domain 1 (G3DSA:1.10.510.10);Phosphorylase Kinase; domain 1 (G3DSA:3.30.200.20)	STKc_IRAK (cd14066)	BNAA02G16030D PROTEIN (PTHR45621:SF88);OS01G0588500 PROTEIN-RELATED (PTHR45621)	Protein tyrosine and serine/threonine kinase (PF07714)	Na	Na	Serine/Threonine protein kinases active-site signature. (PS00108)	Protein kinase domain profile. (PS50011)	Na	Na	Protein kinase-like (PK-like) (SSF56112)	Na	Na	EC:2.7.1.-
CATHA_20976	274.64066112254	1.17846410112162	0.273168808573725	4.31405074127841	1.6029013154669e-5	1.37245804875331e-4	elongation of fatty acids protein 3-like	GO:0006633;GO:0000038;GO:0030148;GO:0016024	fatty acid biosynthetic process;very long-chain fatty acid metabolic process;sphingolipid biosynthetic process;CDP-diacylglycerol biosynthetic process	GO:0009922;GO:0102756;GO:0102338;GO:0102336;GO:0102337;GO:0003841	fatty acid elongase activity;very-long-chain 3-ketoacyl-CoA synthase activity;3-oxo-lignoceronyl-CoA synthase activity;3-oxo-arachidoyl-CoA synthase activity;3-oxo-cerotoyl-CoA synthase activity;1-acylglycerol-3-phosphate O-acyltransferase activity	GO:0030176	integral component of endoplasmic reticulum membrane	Na	Na	F25A4.4 (PTHR11157:SF123);FATTY ACID ACYL TRANSFERASE-RELATED (PTHR11157)	GNS1/SUR4 family (PF01151)	Na	Na	Na	Na	Na	Na	Na	Na	Na	EC:2.3.1.199 ;EC:2.3.1.199 ;EC:2.3.1.199 ;EC:2.3.1.199 ;EC:2.3.1.51
CATHA_20978	277.519414248626	1.29062781265356	0.420236412702555	3.07119462674232	0.00213204127395423	0.00977533956652871	Hexosyltransferase	GO:0052386;GO:0010417;GO:0010051;GO:0048366;GO:0032504	cell wall thickening;glucuronoxylan biosynthetic process;xylem and phloem pattern formation;leaf development;multicellular organism reproduction	GO:0016757	transferase activity, transferring glycosyl groups	GO:0005794;GO:0005783;GO:0016021	Golgi apparatus;endoplasmic reticulum;integral component of membrane	Spore Coat Polysaccharide Biosynthesis Protein SpsA; Chain A (G3DSA:3.90.550.10)	Na	GLYCOSYLTRANSFERASE 8 DOMAIN-CONTAINING PROTEIN (PTHR13778);GALACTURONOSYLTRANSFERASE-LIKE 1-RELATED (PTHR13778:SF16)	Glycosyl transferase family 8 (PF01501)	Na	Na	Na	Na	Na	Na	Nucleotide-diphospho-sugar transferases (SSF53448)	Na	Na	EC:2.4.-.-
CATHA_20992	814.330114381653	1.09493791534939	0.172738851619708	6.33868932832751	2.31727961549256e-10	5.0799114070876e-9	Ribosome-associated, YjgA	Na	Na	Na	Na	Na	Na	G3DSA:1.10.287.110;G3DSA:1.10.60.30	YjgA-like (cd16331);DnaJ (cd06257)	OSJNBB0026I12.6 PROTEIN (PTHR36898)	Protein of unknown function (DUF615) (PF04751);DnaJ domain (PF00226)	Na	DnaJ domain signature (PR00625)	Nt-dnaJ domain signature. (PS00636)	dnaJ domain profile. (PS50076)	dnaj_3 (SM00271)	Na	PSPTO4464-like (SSF158710);Chaperone J-domain (SSF46565)	Na	Na	Na
CATHA_21035	1423.08541924205	5.46230952875531	0.140570446095921	38.8581645748496	0	0	Homeobox-leucine zipper protein GLABRA 2	GO:0006357;GO:0010062	regulation of transcription by RNA polymerase II;negative regulation of trichoblast fate specification	GO:0008289;GO:0000981;GO:0003677	lipid binding;DNA-binding transcription factor activity, RNA polymerase II-specific;DNA binding	GO:0005634	nucleus	G3DSA:1.10.10.60	homeodomain (cd00086);START_ArGLABRA2_like (cd08875)	HOMEOBOX-LEUCINE ZIPPER PROTEIN GLABRA 2 (PTHR45654:SF24);HOMEOBOX-LEUCINE ZIPPER PROTEIN MERISTEM L1 (PTHR45654)	Homeodomain (PF00046);START domain (PF01852)	Na	Na	'Homeobox' domain signature. (PS00027)	START domain profile. (PS50848);'Homeobox' domain profile. (PS50071)	START_1 (SM00234);HOX_1 (SM00389)	Na	Homeodomain-like (SSF46689);Bet v1-like (SSF55961)	Na	Na	Na
CATHA_21055	334.180191158422	1.47968437325031	0.225082673718793	6.57395946477404	4.89945749187061e-11	1.1594595669316e-9	Integral membrane transporter family protein	Na	Na	Na	Na	GO:0016021	integral component of membrane	MFS general substrate transporter like domains (G3DSA:1.20.1250.20)	Na	FOLATE-BIOPTERIN TRANSPORTER 1, CHLOROPLASTIC (PTHR31585);FOLATE-BIOPTERIN TRANSPORTER 7-RELATED (PTHR31585:SF2)	BT1 family (PF03092)	Na	Na	Na	Na	Na	Na	MFS general substrate transporter (SSF103473)	Na	Na	Na
CATHA_21058	28.7842908114241	1.14524601366091	0.439902178686771	2.60341064252008	0.0092301325189142	0.033271841243625	hypothetical protein	Na	Na	Na	Na	Na	Na	Na	Na	Na	Na	Na	Na	Na	Na	Na	Na	Na	Na	Na	Na
CATHA_21098	258.223773401959	5.72757188540642	0.335390136386343	17.0773414719886	2.18866389415378e-65	6.82376765221723e-63	Rab-GAP TBC domain-containing protein	GO:0090630;GO:0006886	activation of GTPase activity;intracellular protein transport	GO:0031267;GO:0005096	small GTPase binding;GTPase activator activity	GO:0016021	integral component of membrane	putative rabgap domain of human tbc1 domain family member 14 like domains (G3DSA:1.10.8.270);G3DSA:1.10.472.80	Na	TBC1 DOMAIN FAMILY MEMBER 13-LIKE (PTHR22957:SF495);TBC1 DOMAIN FAMILY MEMBER GTPASE-ACTIVATING PROTEIN (PTHR22957)	Rab-GTPase-TBC domain (PF00566)	Na	Na	Na	TBC/rab GAP domain profile. (PS50086)	tbc_4 (SM00164)	Na	Ypt/Rab-GAP domain of gyp1p (SSF47923)	Na	Na	Na
CATHA_21100	8.2529869935477	2.83755791802077	0.84338608070515	3.36448274750789	7.66872786007596e-4	0.00406775999534464	hypothetical protein	Na	Na	Na	Na	Na	Na	Ribonuclease Inhibitor (G3DSA:3.80.10.10)	Na	RECEPTOR KINASE-LIKE PROTEIN XA21 (PTHR48054);RECEPTOR-LIKE PROTEIN KINASE HSL1 (PTHR48054:SF25)	Na	Na	Na	Na	Na	Na	Na	L domain-like (SSF52058)	Na	Na	Na
CATHA_21134	282.49166704627	5.11187605352583	0.43460012398443	11.7622517146566	6.10831947954684e-32	6.77850910831972e-30	Axial regulator YABBY 5	GO:0007275;GO:0010158;GO:1902183;GO:2000024;GO:0006355	multicellular organism development;abaxial cell fate specification;regulation of shoot apical meristem development;regulation of leaf development;regulation of transcription, DNA-templated	GO:0000976;GO:0005515;GO:0003700;GO:0046872	transcription regulatory region sequence-specific DNA binding;protein binding;DNA-binding transcription factor activity;metal ion binding	GO:0005634	nucleus	DNA Binding (I) (G3DSA:1.10.30.10)	Na	PROTEIN YABBY 6-RELATED (PTHR31675);AXIAL REGULATOR YABBY 5 (PTHR31675:SF6)	YABBY protein (PF04690)	Na	Na	Na	Na	Na	Na	HMG-box (SSF47095)	Na	Na	Na
CATHA_21159	1614.20213993951	1.77955965950071	0.17778032908271	10.0098794320084	1.37920521550678e-23	1.01083391205165e-21	cucumber peeling cupredoxin-like	GO:0022900	electron transport chain	GO:0009055	electron transfer activity	GO:0046658;GO:0016021	anchored component of plasma membrane;integral component of membrane	G3DSA:2.60.40.420	Stellacyanin (cd13920)	BLUE COPPER PROTEIN (PTHR33021);PEELING CUPREDOXIN, PUTATIVE-RELATED (PTHR33021:SF368)	Plastocyanin-like domain (PF02298)	Na	Proline rich extensin signature (PR01217)	Type-1 copper (blue) proteins signature. (PS00196)	Phytocyanin domain profile. (PS51485)	Na	Na	Cupredoxins (SSF49503)	Na	Na	Na
CATHA_21172	54.3366981246023	1.72697154538294	0.263021758130802	6.56588853202064	5.17234986863181e-11	1.2210973091306e-9	hypothetical protein	Na	Na	Na	Na	Na	Na	Na	Na	Na	Na	Na	Na	Na	Na	Na	Na	Na	Na	Na	Na
CATHA_21178	159.352905141559	1.34066598127606	0.267422112237404	5.01329516119403	5.35057234787071e-7	6.40238785062896e-6	LURP1-related protein domain containing protein	Na	Na	Na	Na	Na	Na	G3DSA:3.20.90.20	Na	PROTEIN LURP-ONE-RELATED 5-LIKE (PTHR31087:SF89);PTHR31087	LURP-one-related (PF04525)	Na	Na	Na	Na	Na	Na	Tubby C-terminal domain-like (SSF54518)	Na	Na	Na
CATHA_21253	342.283658509032	1.01098279103285	0.300283281786003	3.36676349419056	7.60558848133656e-4	0.00404081603869118	Oxidoreductase	Na	Na	Na	Na	Na	Na	Na	Na	SMALL NUCLEAR RNA ACTIVATING COMPLEX, POLYPEPTIDE 1 (PTHR15131);SNRNA-ACTIVATING PROTEIN COMPLEX SUBUNIT 1 (PTHR15131:SF3)	Small nuclear RNA activating complex (SNAPc), subunit SNAP43 (PF09808)	Na	Na	Na	Na	Na	Na	Na	Na	Na	Na
CATHA_21291	40.5008464981861	2.69065257757033	0.566111039321025	4.75287071030695	2.00548599401627e-6	2.12813375983077e-5	Peroxidase	GO:0006979;GO:0098869	response to oxidative stress;cellular oxidant detoxification	GO:0004601;GO:0020037;GO:0046872	peroxidase activity;heme binding;metal ion binding	Na	Na	Peroxidase (G3DSA:1.10.420.10);G3DSA:1.10.520.10	secretory_peroxidase (cd00693)	PEROXIDASE 25-RELATED (PTHR31235);PEROXIDASE (PTHR31235:SF293)	Peroxidase (PF00141)	Na	Haem peroxidase superfamily signature (PR00458);Plant peroxidase signature (PR00461)	Peroxidases proximal heme-ligand signature. (PS00435);Peroxidases active site signature. (PS00436)	Plant heme peroxidase family profile. (PS50873)	Na	Na	Heme-dependent peroxidases (SSF48113)	Na	KEGG:R03532	EC:1.11.1.-
CATHA_21332	187.063416734373	1.04876654355385	0.371415091259166	2.82370471269312	0.00474720990126086	0.0192217474501269	Exocyst subunit Exo70 family protein (Fragment)	GO:0006887;GO:0015031;GO:0052542;GO:1903553;GO:1903533;GO:0006955;GO:0006508	exocytosis;protein transport;defense response by callose deposition;positive regulation of extracellular exosome assembly;regulation of protein targeting;immune response;proteolysis	GO:0004180	carboxypeptidase activity	GO:0000145;GO:0070062;GO:0005829;GO:0005886;GO:0016021	exocyst;extracellular exosome;cytosol;plasma membrane;integral component of membrane	G3DSA:1.20.1280.170	Na	EXOCYST COMPLEX PROTEIN EXO70 (PTHR12542);EXOCYST COMPLEX COMPONENT EXO70E2 (PTHR12542:SF92)	Exo70 exocyst complex subunit (PF03081)	Na	Na	Na	Na	Na	Na	Cullin repeat-like (SSF74788)	Na	Na	EC:3.4.17.11
CATHA_21333	45.2651951855666	3.75864384619623	0.861419185573102	4.36331568781534	1.28105874313931e-5	1.12332838539028e-4	hypothetical protein	Na	Na	Na	Na	Na	Na	Na	Na	SUPPRESSOR SRP40-LIKE PROTEIN (PTHR33673);SMOOTHELIN-LIKE PROTEIN 1 (PTHR33673:SF22)	Na	Na	Na	Na	Na	Na	Na	Na	Na	Na	Na
CATHA_21352	8.93728208045505	2.96913242804411	1.06714124693312	2.78232374259467	0.00539711724439087	0.0213902697567243	hypothetical protein	Na	Na	Na	Na	Na	Na	Na	Na	Na	Na	Na	Na	Na	Na	Na	Na	Na	Na	Na	Na
CATHA_21408	243.237906448136	2.7422544114523	0.587826937744112	4.66507101899102	3.08510468663481e-6	3.13327953748092e-5	DUF868 domain-containing protein	Na	Na	Na	Na	Na	Na	Na	Na	OS01G0909400 PROTEIN (PTHR31972:SF12);EXPRESSED PROTEIN (PTHR31972)	Plant protein of unknown function (DUF868) (PF05910)	Na	Na	Na	Na	Na	Na	Na	Na	Na	Na
CATHA_21421	273.19167569068	3.87367665261771	0.409622738606647	9.45669340963401	3.17835016302513e-21	1.95091105944186e-19	Bidirectional sugar transporter SWEET	GO:0008643;GO:0098656;GO:0009646;GO:0034486;GO:0006995;GO:0009750;GO:0070417;GO:0007623;GO:0051260;GO:0090502	carbohydrate transport;anion transmembrane transport;response to absence of light;vacuolar transmembrane transport;cellular response to nitrogen starvation;response to fructose;cellular response to cold;circadian rhythm;protein homooligomerization;RNA phosphodiester bond hydrolysis, endonucleolytic	GO:0051119;GO:0004523;GO:0005515;GO:0003676	sugar transmembrane transporter activity;RNA-DNA hybrid ribonuclease activity;protein binding;nucleic acid binding	GO:0005886;GO:0016021;GO:0009705	plasma membrane;integral component of membrane;plant-type vacuole membrane	G3DSA:1.20.1280.290	Na	RAG1-ACTIVATING PROTEIN 1 (PTHR10791);BIDIRECTIONAL SUGAR TRANSPORTER SWEET (PTHR10791:SF116)	Sugar efflux transporter for intercellular exchange (PF03083)	Na	Na	Na	Na	Na	Na	Na	Na	Na	EC:3.1.26.4
CATHA_21498	214.451656864275	1.22767630134728	0.154447505432218	7.94882570561206	1.88287737398224e-15	7.41151851297777e-14	hypothetical protein	Na	Na	Na	Na	Na	Na	Na	Na	Na	Transposase-associated domain (PF13963)	Na	Na	Na	Na	Na	Na	Na	Na	Na	Na
CATHA_21586	12.5134784069622	4.36504235021831	1.434583149065	3.04272523559422	0.00234446292580371	0.0105764677971145	hypothetical protein	Na	Na	Na	Na	Na	Na	G3DSA:3.30.420.40	Na	ADENOSINE/GUANOSINE DIPHOSPHATASE (PTHR11782);APYRASE (PTHR11782:SF111)	GDA1/CD39 (nucleoside phosphatase) family (PF01150)	Na	Na	Na	Na	Na	Na	Na	Na	Na	Na
CATHA_21623	61.191178048918196	4.04472863459342	0.408601684509342	9.89895242221143	4.20658121527821e-23	2.99368363153966e-21	hypothetical protein	Na	Na	Na	Na	Na	Na	Na	Na	Na	Na	Na	Na	Na	Na	Na	Na	Na	Na	Na	Na
CATHA_21624	9.56590030042625	4.7124038013408	1.09842023137078	4.29016479008215	1.78540587068995e-5	1.51186179739148e-4	hypothetical protein	Na	Na	Na	Na	Na	Na	Transferase(Phosphotransferase) domain 1 (G3DSA:1.10.510.10)	Na	SERINE/THREONINE-PROTEIN KINASE SAPK1 (PTHR24343:SF446);SERINE/THREONINE KINASE (PTHR24343)	Na	Na	Na	Na	Na	Na	Na	Protein kinase-like (PK-like) (SSF56112)	Na	Na	Na
CATHA_21631	111.86804028446	1.1470918865955	0.233940767790437	4.90334325833733	9.42191284830418e-7	1.06850584391681e-5	hypothetical protein	Na	Na	Na	Na	Na	Na	PAH2 domain (G3DSA:1.20.1160.11)	Na	SIN3B-RELATED (PTHR12346)	Paired amphipathic helix repeat (PF02671)	Na	Na	Na	PAH domain profile. (PS51477)	Na	Na	PAH2 domain (SSF47762)	Na	Na	Na
CATHA_21632	262.268630183793	1.48342763453869	0.242855907710463	6.10826250233641	1.00721597866941e-9	1.98631890090609e-8	Pentatricopeptide repeat-containing protein	GO:0009451;GO:0008380;GO:0015074;GO:0006397	RNA modification;RNA splicing;DNA integration;mRNA processing	GO:0008270;GO:0003723;GO:0016787;GO:0005515	zinc ion binding;RNA binding;hydrolase activity;protein binding	GO:0043231;GO:0005737;GO:0016021	intracellular membrane-bounded organelle;cytoplasm;integral component of membrane	G3DSA:1.25.40.10	Na	OS07G0578800 PROTEIN-RELATED (PTHR24015);OS03G0185200 PROTEIN (PTHR24015:SF511)	PPR repeat (PF12854);PPR repeat (PF01535);PPR repeat family (PF13041)	Na	Na	Na	Pentatricopeptide (PPR) repeat profile. (PS51375)	Na	Na	Na	PPR: pentatricopeptide repeat domain (TIGR00756)	Na	EC:3.-.-.-
CATHA_21679	982.701694827396	9.44287111829327	0.569509461906986	16.5807098036161	9.60871725051806e-62	2.77550623874523e-59	MATE efflux family protein ALF5	GO:0042908;GO:0055085	xenobiotic transport;transmembrane transport	GO:0042910;GO:0015297	xenobiotic transmembrane transporter activity;antiporter activity	GO:0016021	integral component of membrane	Na	MATE_eukaryotic (cd13132)	PROTEIN DETOXIFICATION 33 (PTHR11206:SF346);MULTIDRUG RESISTANCE PROTEIN (PTHR11206)	MatE (PF01554)	Na	Na	Na	Na	Na	Na	Na	Na	Na	Na
CATHA_21680	126.89816074977	2.46846651208631	0.2617639778738	9.43012301439121	4.09608299877299e-21	2.47554653113536e-19	Protein DETOXIFICATION	GO:0042908;GO:0055085;GO:0016310	xenobiotic transport;transmembrane transport;phosphorylation	GO:0042910;GO:0015297;GO:0008270;GO:0016874;GO:0016301;GO:0003677	xenobiotic transmembrane transporter activity;antiporter activity;zinc ion binding;ligase activity;kinase activity;DNA binding	GO:0016021;GO:0005774;GO:0005634	integral component of membrane;vacuolar membrane;nucleus	Na	MATE_eukaryotic (cd13132)	PROTEIN DETOXIFICATION 33 (PTHR11206:SF346);MULTIDRUG RESISTANCE PROTEIN (PTHR11206)	MatE (PF01554)	Na	Na	Na	Na	Na	Na	Na	matE: MATE efflux family protein (TIGR00797)	Na	EC:6.-.-.-
CATHA_21682	496.808563309253	4.4595273795908	0.218074617924714	20.4495480585015	6.06343488973602e-93	2.97744970260488e-90	Protein DETOXIFICATION	GO:0042908;GO:0055085;GO:0016310	xenobiotic transport;transmembrane transport;phosphorylation	GO:0042910;GO:0015297;GO:0008270;GO:0016874;GO:0016301;GO:0003677	xenobiotic transmembrane transporter activity;antiporter activity;zinc ion binding;ligase activity;kinase activity;DNA binding	GO:0016021;GO:0005774;GO:0005634	integral component of membrane;vacuolar membrane;nucleus	Na	MATE_eukaryotic (cd13132)	PROTEIN DETOXIFICATION 33 (PTHR11206:SF346);MULTIDRUG RESISTANCE PROTEIN (PTHR11206)	MatE (PF01554)	Na	Na	Na	Na	Na	Na	Na	matE: MATE efflux family protein (TIGR00797)	Na	EC:6.-.-.-
CATHA_21692	331.948161147274	1.37989306168898	0.260232472821249	5.30253986648629	1.14202516112736e-7	1.53852251130752e-6	Polyadenylate-binding protein like	Na	Na	Na	Na	GO:0016021	integral component of membrane	Na	Na	TRANSMEMBRANE PROTEIN (PTHR34781);TRANSMEMBRANE PROTEIN (PTHR34781:SF2)	Na	Na	Na	Na	Na	Na	Na	Na	Na	Na	Na
CATHA_21698	127.616190473464	1.21414990632627	0.32922332678941	3.68792186801184	2.26093046945466e-4	0.00141430561404549	DNA primase large subunit	GO:0006269;GO:0006886;GO:0016192	DNA replication, synthesis of RNA primer;intracellular protein transport;vesicle-mediated transport	GO:0051539;GO:0003677;GO:0046872;GO:0016779;GO:0140098	4 iron, 4 sulfur cluster binding;DNA binding;metal ion binding;nucleotidyltransferase activity;catalytic activity, acting on RNA	GO:0005658;GO:0009506;GO:0016021	alpha DNA polymerase:primase complex;plasmodesma;integral component of membrane	G3DSA:1.20.930.80	PriL_PriS_Eukaryotic (cd07322)	DNA PRIMASE LARGE SUBUNIT (PTHR10537);DNA PRIMASE LARGE SUBUNIT (PTHR10537:SF5)	Eukaryotic and archaeal DNA primase, large subunit (PF04104)	DNA_primase_large (PIRSF009449)	Na	Na	Na	Na	Na	Na	Na	Na	EC:2.7.7.-
CATHA_21709	74.9130113195235	3.06172461821564	0.491673860025006	6.22714540500469	4.75010237745172e-10	9.88363462901553e-9	hypothetical protein	Na	Na	Na	Na	Na	Na	Na	Na	TRANSMEMBRANE PROTEIN (PTHR35762);TRANSMEMBRANE PROTEIN (PTHR35762:SF2)	Domain of unknown function (DUF4408) (PF14364)	Na	Na	Na	Na	Na	Na	Na	Na	Na	Na
CATHA_21739	195.976878007616	3.3245224423257	0.560663805594937	5.92961844361962	3.03639420793574e-9	5.52741937277792e-8	2-oxoglutarate-dependent dioxygenase AOP2	Na	Na	Na	Na	Na	Na	G3DSA:2.60.120.330	Na	2-OXOGLUTARATE (2OG) AND FE(II)-DEPENDENT OXYGENASE SUPERFAMILY PROTEIN (PTHR47990:SF153);2-OXOGLUTARATE (2OG) AND FE(II)-DEPENDENT OXYGENASE SUPERFAMILY PROTEIN-RELATED (PTHR47990)	non-haem dioxygenase in morphine synthesis N-terminal (PF14226);2OG-Fe(II) oxygenase superfamily (PF03171)	Na	Na	Na	Fe(2+) 2-oxoglutarate dioxygenase domain profile. (PS51471)	Na	Na	Clavaminate synthase-like (SSF51197)	Na	Na	Na
CATHA_21741	38.4517033908689	5.25860770076885	1.25892948386708	4.17704706113949	2.9531794255692e-5	2.3773094375832e-4	Peroxidase	GO:0006979;GO:0098869	response to oxidative stress;cellular oxidant detoxification	GO:0004601;GO:0020037;GO:0046872	peroxidase activity;heme binding;metal ion binding	Na	Na	G3DSA:1.10.520.10;Peroxidase (G3DSA:1.10.420.10)	secretory_peroxidase (cd00693)	PEROXIDASE 25-RELATED (PTHR31235);PEROXIDASE (PTHR31235:SF340)	Peroxidase (PF00141)	Na	Plant peroxidase signature (PR00461);Haem peroxidase superfamily signature (PR00458)	Peroxidases active site signature. (PS00436);Peroxidases proximal heme-ligand signature. (PS00435)	Prokaryotic membrane lipoprotein lipid attachment site profile. (PS51257);Plant heme peroxidase family profile. (PS50873)	Na	Na	Heme-dependent peroxidases (SSF48113)	Na	KEGG:R03532	EC:1.11.1.-
CATHA_21757	17.104957077928	5.7203179509147	1.33115978366466	4.29724366759846	1.72935061758483e-5	1.47174630981808e-4	Synaptotagmin-like mitochondrial-lipid-binding domain containing protein	GO:0006869	lipid transport	GO:0008289	lipid binding	GO:0016021	integral component of membrane	G3DSA:2.60.40.150	C2 (cd00030)	EXTENDED SYNAPTOTAGMIN-RELATED (PTHR10774);CALCIUM-DEPENDENT LIPID-BINDING (CALB DOMAIN) FAMILY PROTEIN-RELATED (PTHR10774:SF197)	C2 domain (PF00168);Synaptotagmin-like mitochondrial-lipid-binding domain (PF17047)	Na	C2 domain signature (PR00360)	Na	C2 domain profile. (PS50004);Synaptotagmin-like mitochondrial lipid-binding proteins (SMP) domain profile. (PS51847)	C2_3c (SM00239)	Na	C2 domain (Calcium/lipid-binding domain, CaLB) (SSF49562)	Na	Na	Na
CATHA_21798	245.336559816708	1.5348562014748	0.357426758515152	4.29418381503111	1.75337164001531e-5	1.48767713836633e-4	hypothetical protein	GO:0006887;GO:0015031	exocytosis;protein transport	Na	Na	GO:0000145	exocyst	G3DSA:1.20.1280.170	Na	EXOCYST COMPLEX PROTEIN EXO70 (PTHR12542)	Exo70 exocyst complex subunit (PF03081)	Na	Na	Na	Na	Na	Na	Cullin repeat-like (SSF74788)	Na	Na	Na
CATHA_21964	302.782095285923	2.80512748555517	0.759572808476366	3.69303304996133	2.21595210892802e-4	0.00139015430608637	auxin transporter-like protein 3	GO:0006865;GO:0009733;GO:0009755;GO:0055085;GO:0048829;GO:0090698;GO:1905392;GO:0060919;GO:0009791;GO:0009926;GO:1905393;GO:0009624;GO:0010051;GO:0048366;GO:0010016;GO:0010154;GO:0048598	amino acid transport;response to auxin;hormone-mediated signaling pathway;transmembrane transport;root cap development;post-embryonic plant morphogenesis;plant organ morphogenesis;auxin influx;post-embryonic development;auxin polar transport;plant organ formation;response to nematode;xylem and phloem pattern formation;leaf development;shoot system morphogenesis;fruit development;embryonic morphog…	GO:0015293;GO:0010328	symporter activity;auxin influx transmembrane transporter activity	GO:0016021;GO:0005886	integral component of membrane;plasma membrane	Na	Na	AUXIN TRANSPORTER-LIKE PROTEIN 3 (PTHR48017:SF176);OS05G0424000 PROTEIN-RELATED (PTHR48017)	Transmembrane amino acid transporter protein (PF01490)	Na	Na	Na	Na	Na	Na	Na	Na	Na	Na
CATHA_22003	250.212855437082	1.31734261771155	0.266378158216894	4.94538526180111	7.59934202462414e-7	8.7649017056763e-6	hypothetical protein	Na	Na	Na	Na	Na	Na	HLH (G3DSA:4.10.280.10)	bHLH_AtbHLH_like (cd11393)	TRANSCRIPTION FACTOR BHLH83-RELATED (PTHR16223);TRANSCRIPTION FACTOR BHLH113-LIKE ISOFORM X1 (PTHR16223:SF224)	Na	Na	Na	Na	Myc-type, basic helix-loop-helix (bHLH) domain profile. (PS50888)	Na	Na	HLH, helix-loop-helix DNA-binding domain (SSF47459)	Na	Na	Na
CATHA_22019	15.6722071971513	1.85473320869213	0.678745629649771	2.73258954116458	0.00628385883381049	0.0242633291161206	hypothetical protein	Na	Na	Na	Na	Na	Na	Na	Na	MLO-LIKE PROTEIN 1 (PTHR31942);MLO-LIKE PROTEIN (PTHR31942:SF108)	Mlo family (PF03094)	Na	Na	Na	Na	Na	Na	Na	Na	Na	Na
CATHA_22029	81.2963106547815	1.80474875663167	0.345929808177048	5.21709524294014	1.81750816269041e-7	2.35951720631626e-6	L-idonate 5-dehydrogenase-like isoform X1	Na	Na	Na	Na	Na	Na	G3DSA:3.40.50.720;G3DSA:3.90.180.10	sorbitol_DH (cd05285)	SORBITOL DEHYDROGENASE (PTHR43161);L-IDONATE 5-DEHYDROGENASE (PTHR43161:SF17)	Alcohol dehydrogenase GroES-like domain (PF08240);Zinc-binding dehydrogenase (PF00107)	Na	Na	Zinc-containing alcohol dehydrogenases signature. (PS00059)	Na	PKS_ER_names_mod (SM00829)	Na	GroES-like (SSF50129);NAD(P)-binding Rossmann-fold domains (SSF51735)	Na	Na	Na
CATHA_22039	163.779455177497	1.36699692261967	0.415479608956884	3.29016609515853	0.00100128259966242	0.0051189986524126	Protein DETOXIFICATION	GO:0042908;GO:0055085	xenobiotic transport;transmembrane transport	GO:0042910;GO:0015297	xenobiotic transmembrane transporter activity;antiporter activity	GO:0016021	integral component of membrane	Na	MATE_eukaryotic (cd13132)	MULTIDRUG RESISTANCE PROTEIN (PTHR11206);PROTEIN DETOXIFICATION (PTHR11206:SF394)	MatE (PF01554)	Na	Na	Na	Na	Na	Na	Na	matE: MATE efflux family protein (TIGR00797)	Na	Na
CATHA_22059	156.857879114396	7.66200949722663	0.700535466891711	10.9373612891052	7.63909542641144e-28	6.82032328934425e-26	hypothetical protein	Na	Na	Na	Na	Na	Na	Cytochrome p450 (G3DSA:1.10.630.10)	Na	CYTOCHROME P450 71B11-RELATED (PTHR47956);CYTOCHROME P450 71A21-RELATED (PTHR47956:SF4)	Cytochrome P450 (PF00067)	Na	B-class P450 signature (PR00359)	Cytochrome P450 cysteine heme-iron ligand signature. (PS00086)	Na	Na	Na	Cytochrome P450 (SSF48264)	Na	Na	Na
CATHA_22068	3.4473790176698	5.05685766312368	1.80014635376505	2.80913696408469	0.00496745084355122	0.0199490225861855	Putative Myb family transcription factor	GO:0006413	translational initiation	GO:0003677;GO:0003743	DNA binding;translation initiation factor activity	GO:0005634	nucleus	G3DSA:1.10.10.60	Na	MYB-LIKE HTH TRANSCRIPTIONAL REGULATOR FAMILY PROTEIN (PTHR31314:SF2);MYB FAMILY TRANSCRIPTION FACTOR PHL7-LIKE (PTHR31314)	Myb-like DNA-binding domain (PF00249)	Na	Na	Na	Myb-type HTH DNA-binding domain profile. (PS51294)	Na	Na	Homeodomain-like (SSF46689)	myb_SHAQKYF: myb-like DNA-binding domain, SHAQKYF class (TIGR01557)	Na	Na
CATHA_22102	106.529347573914	7.71247428384674	0.623687317915197	12.3659309117063	3.99555363104173e-35	5.16320160663959e-33	MYB-like transcription factor ETC3	GO:0030154	cell differentiation	GO:0000976	transcription regulatory region sequence-specific DNA binding	GO:0005634	nucleus	G3DSA:1.10.10.60	SANT (cd00167)	MYB-LIKE TRANSCRIPTION FACTOR ETC3 (PTHR47998:SF12);TRANSCRIPTION FACTOR MYB51-LIKE ISOFORM X1 (PTHR47998)	Myb-like DNA-binding domain (PF00249)	Na	Na	Na	Myb-like domain profile. (PS50090)	sant (SM00717)	Na	Homeodomain-like (SSF46689)	Na	Na	Na
CATHA_22111	314.285916060772	4.75969894870209	1.46017427308127	3.25967868113315	0.00111538498216299	0.00562041862997574	DUF239 domain-containing protein/DUF4409 domain-containing protein	Na	Na	Na	Na	Na	Na	Na	Na	BNAA10G05670D PROTEIN (PTHR31589:SF57);PROTEIN, PUTATIVE (DUF239)-RELATED-RELATED (PTHR31589)	Neprosin activation peptide (PF14365);Neprosin (PF03080)	Na	Na	Na	Na	Na	Na	Na	Na	Na	Na
CATHA_22184	275.962249395269	1.31700763726398	0.26905091535816	4.89501266149117	9.82993993958529e-7	1.11156983473422e-5	receptor-like cytosolic serine/threonine-protein kinase RBK2	GO:0006468	protein phosphorylation	GO:0004674;GO:0005524	protein serine/threonine kinase activity;ATP binding	GO:0042579	microbody	Transferase(Phosphotransferase) domain 1 (G3DSA:1.10.510.10);Phosphorylase Kinase; domain 1 (G3DSA:3.30.200.20)	Na	OS08G0249100 PROTEIN (PTHR47987);RECEPTOR-LIKE CYTOSOLIC SERINE/THREONINE-PROTEIN KINASE RBK2 ISOFORM X1 (PTHR47987:SF17)	Protein kinase domain (PF00069)	Na	Na	Serine/Threonine protein kinases active-site signature. (PS00108);Protein kinases ATP-binding region signature. (PS00107)	Protein kinase domain profile. (PS50011)	serkin_6 (SM00220)	Na	Protein kinase-like (PK-like) (SSF56112)	Na	Na	EC:2.7.11.-
CATHA_22215	44.6110182672762	1.61183001383248	0.343563973245526	4.69149893280748	2.71210686933584e-6	2.7890682265704e-5	Probable magnesium transporter	GO:1903830;GO:0007017;GO:0007010	magnesium ion transmembrane transport;microtubule-based process;cytoskeleton organization	GO:0015095;GO:0005200;GO:0005525	magnesium ion transmembrane transporter activity;structural constituent of cytoskeleton;GTP binding	GO:0005769;GO:0005886;GO:0016021;GO:0005874	early endosome;plasma membrane;integral component of membrane;microtubule	Na	Na	MAGNESIUM TRANSPORTER NIPA1-RELATED (PTHR12570:SF20);UNCHARACTERIZED (PTHR12570)	Magnesium transporter NIPA (PF05653)	Na	Na	Na	Na	Na	Na	Multidrug resistance efflux transporter EmrE (SSF103481)	Na	Na	Na
CATHA_2229	253.13869707217	1.35032547339713	0.303601518477865	4.44769011751692	8.67986255958484e-6	7.93345092579644e-5	receptor-like protein kinase HSL1	GO:0006468	protein phosphorylation	GO:0016301;GO:0016773;GO:0140096;GO:0005524;GO:0033612	kinase activity;phosphotransferase activity, alcohol group as acceptor;catalytic activity, acting on a protein;ATP binding;receptor serine/threonine kinase binding	GO:0016021;GO:0005886	integral component of membrane;plasma membrane	Ribonuclease Inhibitor (G3DSA:3.80.10.10);Transferase(Phosphotransferase) domain 1 (G3DSA:1.10.510.10);Phosphorylase Kinase; domain 1 (G3DSA:3.30.200.20)	Na	PTHR48056:SF33;LRR RECEPTOR-LIKE SERINE/THREONINE-PROTEIN KINASE-RELATED (PTHR48056)	Protein kinase domain (PF00069);Leucine rich repeat (PF13855);Leucine Rich Repeat (PF00560);Leucine rich repeat N-terminal domain (PF08263)	Na	Na	Serine/Threonine protein kinases active-site signature. (PS00108);Protein kinases ATP-binding region signature. (PS00107)	Protein kinase domain profile. (PS50011)	serkin_6 (SM00220);LRR_typ_2 (SM00369)	Na	Protein kinase-like (PK-like) (SSF56112);L domain-like (SSF52058)	Na	Na	EC:2.7.1.-
CATHA_22291	252.323389881594	2.41961987097134	0.191252711734864	12.6514277838093	1.09859976381794e-36	1.54133546863657e-34	Pyrimidine-specific ribonucleoside hydrolaserihA	Na	Na	GO:0016787	hydrolase activity	Na	Na	G3DSA:3.90.245.10	Na	INOSINE-URIDINE PREFERRING NUCLEOSIDE HYDROLASE FAMILY PROTEIN (PTHR46692);PTHR46692:SF9	Inosine-uridine preferring nucleoside hydrolase (PF01156)	Na	Na	Na	Na	Na	Na	Nucleoside hydrolase (SSF53590)	Na	Na	EC:3.-.-.-
CATHA_22318	1243.9089041341	1.08034109081878	0.338213314828852	3.19425949083485	0.00140190043479994	0.00683957484856942	UDP-glucuronate 4-epimerase 6	GO:0033481;GO:0050829;GO:0050832;GO:0005975	galacturonate biosynthetic process;defense response to Gram-negative bacterium;defense response to fungus;carbohydrate metabolic process	GO:0050378;GO:0005515	UDP-glucuronate 4-epimerase activity;protein binding	GO:0016021;GO:0005802;GO:0005768;GO:0000138;GO:0032580	integral component of membrane;trans-Golgi network;endosome;Golgi trans cisterna;Golgi cisterna membrane	G3DSA:3.40.50.720;G3DSA:3.90.25.10	Na	EPIMERASE-RELATED (PTHR43574);UDP-GLUCURONATE 4-EPIMERASE 6 (PTHR43574:SF46)	GDP-mannose 4,6 dehydratase (PF16363)	Na	Nucleotide sugar epimerase signature (PR01713)	Na	Na	Na	Na	NAD(P)-binding Rossmann-fold domains (SSF51735)	Na	KEGG:R01385	EC:5.1.3.6
CATHA_2232	16.5255899227895	1.72262832599105	0.508639787234612	3.3867353070366	7.0729592480052e-4	0.00379905510170098	Serine/threonine-protein kinase-like protein ACR4	GO:0006468	protein phosphorylation	GO:0004672;GO:0005524	protein kinase activity;ATP binding	GO:0016021;GO:0005886	integral component of membrane;plasma membrane	Transferase(Phosphotransferase) domain 1 (G3DSA:1.10.510.10);Phosphorylase Kinase; domain 1 (G3DSA:3.30.200.20)	Na	SERINE/THREONINE-PROTEIN KINASE-LIKE PROTEIN ACR4 (PTHR48055:SF8);LEUCINE-RICH REPEAT RECEPTOR PROTEIN KINASE EMS1 (PTHR48055)	Protein kinase domain (PF00069)	Na	Na	Na	Protein kinase domain profile. (PS50011)	Na	Na	Protein kinase-like (PK-like) (SSF56112)	Na	Na	Na
CATHA_22324	99.9531237603557	2.35754798042353	0.451389014391393	5.22287407371269	1.76167196973795e-7	2.29613542333064e-6	hypothetical protein	Na	Na	Na	Na	Na	Na	Na	Na	Na	Na	Na	Na	Na	Na	Na	Na	Na	Na	Na	Na
CATHA_22352	25.9880256286546	1.10440805203496	0.424673918378218	2.60060249579858	0.0093060214975924	0.0335146450780546	Ribosomal protein S4, mitochondrial	GO:0045903	positive regulation of translational fidelity	GO:0003723;GO:0003735	RNA binding;structural constituent of ribosome	GO:0005840;GO:1990904	ribosome;ribonucleoprotein complex	G3DSA:3.10.290.10	S4 (cd00165)	30S 40S RIBOSOMAL PROTEIN (PTHR11831);RIBOSOMAL PROTEIN S4-RELATED (PTHR11831:SF30)	S4 domain (PF01479)	Na	Na	Na	S4 RNA-binding domain profile. (PS50889)	s4_6 (SM00363)	Na	Alpha-L RNA-binding motif (SSF55174)	Na	Na	Na
CATHA_22360	91.4430523215172	1.00751157487371	0.313976310204797	3.20887768321291	0.0013325416798111	0.00655984553254377	Putative rapid alkalinization factor 1	GO:0019722	calcium-mediated signaling	Na	Na	GO:0005576;GO:0009506;GO:0016021	extracellular region;plasmodesma;integral component of membrane	Na	Na	PROTEIN RALF-LIKE 31 (PTHR33136:SF36);RAPID ALKALINIZATION FACTOR-LIKE (PTHR33136)	Rapid ALkalinization Factor (RALF) (PF05498)	Na	Na	Na	Na	Na	Na	Na	Na	Na	Na
CATHA_22432	117.116366666268	3.51815202241982	1.27119554473584	2.76759310319241	0.00564719128054208	0.0222110795219078	Inactive leucine-rich repeat receptor-like protein kinase CORYNE	GO:0006468;GO:0010078;GO:0010075;GO:0010088;GO:0009909;GO:0002229;GO:0045595;GO:0007178;GO:0042742;GO:0018212	protein phosphorylation;maintenance of root meristem identity;regulation of meristem growth;phloem development;regulation of flower development;defense response to oomycetes;regulation of cell differentiation;transmembrane receptor protein serine/threonine kinase signaling pathway;defense response to bacterium;peptidyl-tyrosine modification	GO:0004672;GO:0005524;GO:0033612;GO:0038023	protein kinase activity;ATP binding;receptor serine/threonine kinase binding;signaling receptor activity	GO:0016021;GO:0005789;GO:0005886	integral component of membrane;endoplasmic reticulum membrane;plasma membrane	Transferase(Phosphotransferase) domain 1 (G3DSA:1.10.510.10);Phosphorylase Kinase; domain 1 (G3DSA:3.30.200.20)	STKc_IRAK (cd14066)	LEUCINE RICH REPEAT KINASE 2 (PTHR48005);INACTIVE LEUCINE-RICH REPEAT RECEPTOR-LIKE PROTEIN KINASE CORYNE (PTHR48005:SF21)	Protein kinase domain (PF00069)	Na	Na	Na	Protein kinase domain profile. (PS50011)	Na	Na	Protein kinase-like (PK-like) (SSF56112)	Na	Na	Na
CATHA_22463	258.544636736652	9.27936139220573	0.753487186649441	12.3152212228964	7.50092117821964e-35	9.44442908862757e-33	hypothetical protein	Na	Na	Na	Na	Na	Na	Na	Na	UNCHARACTERIZED (PTHR12242);PROTEIN ROLLING PROTEIN (PTHR12242:SF6)	Na	Na	Na	Na	Na	Na	Na	Na	Na	Na	Na
CATHA_22503	23.8960078491281	1.05201613451643	0.416362289619374	2.52668447826567	0.0115144897619133	0.039748261494464	hypothetical protein	Na	Na	Na	Na	Na	Na	Na	Na	Na	Na	Na	Na	Na	Na	Na	Na	Na	Na	Na	Na
CATHA_22521	13.0403158249136	3.0123809972955	0.837502038439182	3.5968640779783	3.22076672009232e-4	0.00191994840412909	High-affinity nitrate transporter 3.2	Na	Na	GO:0003824	catalytic activity	Na	Na	Na	Na	PYRIDOXAL PHOSPHATE-DEPENDENT TRANSFERASE, MAJOR REGION, SUBDOMAIN 1-RELATED (PTHR14237:SF75);MOLYBDOPTERIN COFACTOR SULFURASE MOSC (PTHR14237)	Na	Na	Na	Na	Na	Na	Na	Na	Na	Na	Na
CATHA_22522	83.9275150852453	2.90490568769034	0.370192418392293	7.8470156150308	4.26054221054874e-15	1.61243873024274e-13	Glucuronoxylan 4-O-methyltransferase	GO:0045492;GO:0032259	xylan biosynthetic process;methylation	GO:0008168	methyltransferase activity	GO:0000139;GO:0016021	Golgi membrane;integral component of membrane	Na	Na	OS11G0490100 PROTEIN (PTHR31444);POLYSACCHARIDE BIOSYNTHESIS PROTEIN (PTHR31444:SF30)	Polysaccharide biosynthesis (PF04669)	Na	Na	Na	Na	Na	Na	Na	A_thal_3515: uncharacterized plant-specific domain TIGR01627 (TIGR01627)	Na	EC:2.1.1.-
CATHA_22531	112.922971631183	1.08619321322569	0.291600139987161	3.72494064397058	1.95361184016797e-4	0.0012470862451927	hypothetical protein	Na	Na	Na	Na	Na	Na	Na	Na	F17L21.9 (PTHR35280:SF1);F17L21.9 (PTHR35280)	Na	Na	Na	Na	Na	Na	Na	Na	Na	Na	Na
CATHA_22547	204.581341957393	6.37748456993429	0.358758628569346	17.776532916759	1.07420926336619e-70	3.76778899125693e-68	hypothetical protein	Na	Na	Na	Na	Na	Na	Na	Na	Na	Na	Na	Na	Na	Na	Na	Na	Na	Na	Na	Na
CATHA_22598	247.379944278213	1.03489642484021	0.350034560768073	2.95655498294043	0.0031109675976226	0.013388612084247	protein SLOW GREEN 1, chloroplastic	Na	Na	Na	Na	GO:0009535;GO:0016021	chloroplast thylakoid membrane;integral component of membrane	G3DSA:1.25.40.10	Na	TETRATRICOPEPTIDE REPEAT PROTEIN 5 (PTHR26312);OS05G0182100 PROTEIN (PTHR26312:SF137)	Tetratricopeptide repeat (PF13174);Tetratricopeptide repeat (PF13181)	Na	Na	Na	TPR repeat region circular profile. (PS50293);TPR repeat profile. (PS50005)	tpr_5 (SM00028)	Na	TPR-like (SSF48452)	Na	Na	Na
CATHA_22655	697.646099614506	1.81754637717712	0.43598356359424	4.16884150905439	3.06151777169587e-5	2.44746976278593e-4	hypothetical protein	Na	Na	Na	Na	Na	Na	Na	Na	Na	Na	Na	Na	Na	Na	Na	Na	Na	Na	Na	Na
CATHA_22663	533.538132051009	1.17761939091926	0.278919535680446	4.22207568948644	2.42062790400459e-5	1.98521809145963e-4	Acyl-CoA--sterol O-acyltransferase 1	GO:0034433;GO:0016127	steroid esterification;sterol catabolic process	GO:0008374;GO:0102966;GO:0005515	O-acyltransferase activity;arachidoyl-CoA:1-dodecanol O-acyltransferase activity;protein binding	GO:0016021	integral component of membrane	Na	Na	LONG-CHAIN-ALCOHOL O-FATTY-ACYLTRANSFERASE 3-RELATED (PTHR31595);ACYL-COA--STEROL O-ACYLTRANSFERASE 1 (PTHR31595:SF46)	Membrane bound O-acyl transferase family (PF13813)	Na	Na	Na	Na	Na	Na	Na	Na	Na	EC:2.3.1.75
CATHA_22670	722.073657697688	9.46151732906625	0.546766654271649	17.3044885878602	4.35127643226781e-67	1.42446286137674e-64	Phytocyanin domain-containing protein	GO:0022900	electron transport chain	GO:0009055	electron transfer activity	GO:0046658;GO:0016021	anchored component of plasma membrane;integral component of membrane	G3DSA:2.60.40.420	Phytocyanin (cd04216)	OS02G0720100 PROTEIN (PTHR33021:SF31);BLUE COPPER PROTEIN (PTHR33021)	Plastocyanin-like domain (PF02298)	Na	Na	Na	Phytocyanin domain profile. (PS51485)	Na	Na	Cupredoxins (SSF49503)	Na	Na	Na
CATHA_22671	13.8526260195917	6.37294625938409	1.21328558115732	5.25263495945045	1.49938521550308e-7	1.98189262469121e-6	hypothetical protein	Na	Na	Na	Na	Na	Na	Na	Na	Na	Na	Na	Na	Na	Na	Na	Na	Na	Na	Na	Na
CATHA_22697	193.836215719927	2.15826508658614	0.262341995075546	8.22691420778677	1.92097942344411e-16	8.08150996861723e-15	hypothetical protein	Na	Na	Na	Na	Na	Na	Na	Na	F12F1.11-RELATED (PTHR31903)	Na	Na	Na	Na	Na	Na	Na	Na	Na	Na	Na
CATHA_22701	458.489055947383	1.11889483022808	0.168959503808304	6.62226631239129	3.53733013609179e-11	8.54615480112115e-10	tropinone reductase-like 3	Na	Na	Na	Na	Na	Na	G3DSA:3.40.50.720	Na	TROPINONE REDUCTASE-LIKE 3 (PTHR43943:SF14);DEHYDROGENASE/REDUCTASE (SDR FAMILY) MEMBER 4 (PTHR43943)	Enoyl-(Acyl carrier protein) reductase (PF13561)	Na	Short-chain dehydrogenase/reductase (SDR) superfamily signature (PR00080);Glucose/ribitol dehydrogenase family signature (PR00081)	Na	Na	Na	Na	NAD(P)-binding Rossmann-fold domains (SSF51735)	Na	Na	Na
CATHA_22715	28490.8676041253	1.17979042939401	0.158747700772212	7.43185837435782	1.07082421846796e-13	3.58315660973555e-12	1-aminocyclopropane-1-carboxylate oxidase	Na	Na	Na	Na	Na	Na	G3DSA:2.60.120.330	Na	2-OXOGLUTARATE (2OG) AND FE(II)-DEPENDENT OXYGENASE SUPERFAMILY PROTEIN-RELATED (PTHR47990);1-AMINOCYCLOPROPANE-1-CARBOXYLATE OXIDASE (PTHR47990:SF87)	non-haem dioxygenase in morphine synthesis N-terminal (PF14226);2OG-Fe(II) oxygenase superfamily (PF03171)	Na	Na	Na	Fe(2+) 2-oxoglutarate dioxygenase domain profile. (PS51471)	Na	Na	Clavaminate synthase-like (SSF51197)	Na	Na	Na
CATHA_22763	4799.39330876855	2.43466107128267	0.120045263499206	20.2811922796002	1.88506338399493e-91	9.03083292400693e-89	Aspartic proteinase	GO:0006629;GO:0006508	lipid metabolic process;proteolysis	GO:0004190	aspartic-type endopeptidase activity	GO:0005773;GO:0016021	vacuole;integral component of membrane	Acid Proteases (G3DSA:2.40.70.10);Saposin (G3DSA:1.10.225.10)	phytepsin (cd06098)	ASPARTIC PROTEINASE-LIKE (PTHR47966:SF31);BETA-SITE APP-CLEAVING ENZYME, ISOFORM A-RELATED (PTHR47966)	Eukaryotic aspartyl protease (PF00026);Saposin-like type B, region 1 (PF05184);Saposin-like type B, region 2 (PF03489)	Na	Pepsin (A1) aspartic protease family signature (PR00792)	Eukaryotic and viral aspartyl proteases active site. (PS00141)	Saposin B type domain profile. (PS50015);Peptidase family A1 domain profile. (PS51767)	Na	Na	Acid proteases (SSF50630);Saposin (SSF47862)	Na	Na	EC:3.4.23.- EC:3.4.23.1 EC:3.4.23.15 EC:3.4.23.20 EC:3.4.23.25 EC:3.4.23.32 EC:3.4.23.34 EC:3.4.23.35 EC:3.4.23.36 EC:3.4.23.4 EC:3.4.23.43 EC:3.4.23.5
CATHA_22766	47.8632506234401	1.58335738982022	0.365358963100511	4.33370342521098	1.4662166900064e-5	1.26925642243745e-4	Endoplasmic reticulum transmembrane protein	GO:0070973;GO:0006888;GO:0006886	protein localization to endoplasmic reticulum exit site;endoplasmic reticulum to Golgi vesicle-mediated transport;intracellular protein transport	Na	Na	GO:0005789;GO:0016021;GO:0009506;GO:0005774	endoplasmic reticulum membrane;integral component of membrane;plasmodesma;vacuolar membrane	G3DSA:1.20.5.110	Na	PTHR12701:SF40;BCR-ASSOCIATED PROTEIN, BAP (PTHR12701)	Na	Na	Na	Na	Na	Na	Na	Na	Na	Na	Na
CATHA_22795	503.357523002344	2.03954880497621	0.352304686990618	5.78916171226106	7.07385694402969e-9	1.19163548966236e-7	L-arabinokinase	GO:0016310;GO:0006012;GO:0044262	phosphorylation;galactose metabolic process;cellular carbohydrate metabolic process	GO:0009702;GO:0005524;GO:0004335	L-arabinokinase activity;ATP binding;galactokinase activity	GO:0005829;GO:0009506;GO:0016021	cytosol;plasmodesma;integral component of membrane	G3DSA:3.30.230.10;Glycogen Phosphorylase B; (G3DSA:3.40.50.2000);G3DSA:3.30.70.890	Na	L-ARABINOKINASE (PTHR10457:SF21);MEVALONATE KINASE/GALACTOKINASE (PTHR10457)	GHMP kinases C terminal (PF08544);Galactokinase galactose-binding signature (PF10509);GHMP kinases N terminal domain (PF00288)	Gal_kin_glcsltr (PIRSF036399)	Mevalonate kinase family signature (PR00959)	Na	Na	Na	Na	UDP-Glycosyltransferase/glycogen phosphorylase (SSF53756);Ribosomal protein S5 domain 2-like (SSF54211);GHMP Kinase, C-terminal domain (SSF55060)	Na	KEGG:R01754 ;KEGG:R01092	EC:2.7.1.46 ;EC:2.7.1.6
CATHA_22835	910.482501416182	1.2348825184182	0.392608778013361	3.14532579904817	0.00165901963304731	0.00791702226246727	Gamma-glutamylcyclotransferase	GO:0006751;GO:0005975;GO:0006468;GO:0007165;GO:0006355	glutathione catabolic process;carbohydrate metabolic process;protein phosphorylation;signal transduction;regulation of transcription, DNA-templated	GO:0003839;GO:0016740;GO:0004553;GO:0043565;GO:0003700;GO:0140096;GO:0005524	gamma-glutamylcyclotransferase activity;transferase activity;hydrolase activity, hydrolyzing O-glycosyl compounds;sequence-specific DNA binding;DNA-binding transcription factor activity;catalytic activity, acting on a protein;ATP binding	GO:0005737;GO:0016021;GO:0005634	cytoplasm;integral component of membrane;nucleus	Hypothetical upf0131 protein ytfp (G3DSA:3.10.490.10)	GGCT_like (cd06661)	CATION TRANSPORT PROTEIN CHAC-RELATED (PTHR12192);GAMMA-GLUTAMYLCYCLOTRANSFERASE 2-2 (PTHR12192:SF23)	ChaC-like protein (PF04752)	Na	Na	Na	Na	Na	Na	Na	Na	Na	EC:4.3.2.9 ;EC:2.-.-.- ;EC:3.2.1.-
CATHA_2284	23.1878282975701	3.96449816334448	1.40280112327957	2.82612987511445	0.00471141572241197	0.0190886195585017	GDSL-like Lipase/Acylhydrolase superfamily protein, putative	Na	Na	GO:0016788	hydrolase activity, acting on ester bonds	GO:0016021	integral component of membrane	G3DSA:3.40.50.1110	SGNH_plant_lipase_like (cd01837)	GDSL-LIKE LIPASE/ACYLHYDROLASE (PTHR45642:SF3);GDSL ESTERASE/LIPASE EXL3 (PTHR45642)	GDSL-like Lipase/Acylhydrolase (PF00657)	Na	Na	Na	Na	Na	Na	SGNH hydrolase (SSF52266)	Na	Na	EC:3.1.-.-
CATHA_22888	141.188588281598	1.16173377873994	0.425786224293395	2.72844378811895	0.00636339345148353	0.0245366655229759	Mediator of RNA polymerase II transcription subunit like	Na	Na	Na	Na	GO:0016021	integral component of membrane	Na	Na	TRANSMEMBRANE PROTEIN (PTHR37172);TRANSMEMBRANE PROTEIN (PTHR37172:SF3)	Na	Na	Na	Na	Na	Na	Na	Na	Na	Na	Na
CATHA_22903	309.254455702927	2.36893624490151	0.282060936233048	8.39866830387395	4.51570389488458e-17	2.01128017921367e-15	Stachyose synthase	GO:0005975;GO:1901576	carbohydrate metabolic process;organic substance biosynthetic process	GO:0047268	galactinol-raffinose galactosyltransferase activity	GO:0005737	cytoplasm	Na	Na	GALACTINOL--SUCROSE GALACTOSYLTRANSFERASE 4-RELATED (PTHR31268:SF8);PTHR31268	Raffinose synthase or seed imbibition protein Sip1 (PF05691)	Na	Na	Na	Na	Na	Na	(Trans)glycosidases (SSF51445)	Na	Na	EC:2.4.1.67
CATHA_22938	50.9283495485452	1.62994238718261	0.663565719789499	2.45633904611539	0.0140360662349606	0.046847308918793	DUF936 domain-containing protein	Na	Na	Na	Na	Na	Na	Na	Na	EXPRESSED PROTEIN (PTHR31928:SF2);EXPRESSED PROTEIN (PTHR31928)	Plant protein of unknown function (DUF936) (PF06075)	Na	Na	Na	Na	Na	Na	Na	Na	Na	Na
CATHA_22951	1216.4058351656	1.92998477414751	0.25757897830137	7.49278837455984	6.74255709108483e-14	2.30325750231458e-12	hypothetical protein	Na	Na	Na	Na	Na	Na	Na	Na	DORMANCY-ASSOCIATED PROTEIN 1 (PTHR33565);DORMANCY-ASSOCIATED PROTEIN HOMOLOG 4 (PTHR33565:SF24)	Dormancy/auxin associated protein (PF05564)	Na	Na	Na	Na	Na	Na	Na	Na	Na	Na
CATHA_22984	562.832488084646	1.05654140673401	0.150042894021514	7.04159576249256	1.90050527355369e-12	5.35577110231587e-11	BCAS3 domain-containing protein	GO:0042594	response to starvation	Na	Na	GO:0005737;GO:0016021	cytoplasm;integral component of membrane	G3DSA:2.130.10.10	Na	AUTOPHAGY-RELATED PROTEIN 18F (PTHR13268:SF7);BREAST CARCINOMA AMPLIFIED SEQUENCE 3 (PTHR13268)	WD domain, G-beta repeat (PF00400);Breast carcinoma amplified sequence 3 (PF12490)	Na	Na	Na	Na	WD40_4 (SM00320)	Na	WD40 repeat-like (SSF50978)	Na	Na	Na
CATHA_23075	209.308556384357	1.37203536015151	0.312919818668572	4.3846227637141	1.16186945460193e-5	1.02658389608366e-4	probable glucuronoxylan glucuronosyltransferase IRX7	GO:0006486;GO:0010417;GO:0009834;GO:0071555	protein glycosylation;glucuronoxylan biosynthetic process;plant-type secondary cell wall biogenesis;cell wall organization	GO:0016757	transferase activity, transferring glycosyl groups	GO:0000139;GO:0016021	Golgi membrane;integral component of membrane	Na	Na	EXOSTOSIN HEPARAN SULFATE GLYCOSYLTRANSFERASE -RELATED (PTHR11062);FRA8-LIKE PROTEIN-RELATED (PTHR11062:SF311)	Exostosin family (PF03016)	Na	Na	Na	Na	Na	Na	Na	Na	Na	EC:2.4.-.-
CATHA_23090	3385.79151414952	1.19027556232835	0.242693582693463	4.90443772397451	9.36953411187577e-7	1.06379415621655e-5	Tonoplast intrinsic protein 1	GO:0055085;GO:0006833;GO:0015840	transmembrane transport;water transport;urea transport	GO:0015267;GO:0005372;GO:0015204	channel activity;water transmembrane transporter activity;urea transmembrane transporter activity	GO:0016021;GO:0042807;GO:0000326;GO:0009705;GO:0009941	integral component of membrane;central vacuole;protein storage vacuole;plant-type vacuole membrane;chloroplast envelope	Glycerol uptake facilitator protein. (G3DSA:1.20.1080.10)	MIP (cd00333)	AQUAPORIN-8 (PTHR45665);AQUAPORIN TIP1-1 (PTHR45665:SF2)	Major intrinsic protein (PF00230)	Na	Major intrinsic protein family signature (PR00783)	MIP family signature. (PS00221)	Na	Na	Na	Aquaporin-like (SSF81338)	MIP: MIP family channel proteins (TIGR00861)	Na	Na
CATHA_23092	28.6864227030597	7.69669864680229	1.23604385755206	6.22688151377196	4.75810679127349e-10	9.88981307875067e-9	Tonoplast intrinsic protein 1	GO:0055085;GO:0006833;GO:0045490	transmembrane transport;water transport;pectin catabolic process	GO:0015267;GO:0005372;GO:0030599	channel activity;water transmembrane transporter activity;pectinesterase activity	GO:0016021	integral component of membrane	Glycerol uptake facilitator protein. (G3DSA:1.20.1080.10)	MIP (cd00333)	AQUAPORIN-8 (PTHR45665);AQUAPORIN TIP1-1 (PTHR45665:SF2)	Major intrinsic protein (PF00230)	Na	Major intrinsic protein family signature (PR00783)	Na	Na	Na	Na	Aquaporin-like (SSF81338)	Na	Na	EC:3.1.1.11
CATHA_23144	392.080284149584	2.30411656850076	0.604139288787133	3.8138830088778	1.3680024672811e-4	9.16762349448491e-4	Lysosomal Pro-X carboxypeptidase	GO:0006508	proteolysis	GO:0004180;GO:0008236;GO:0008239	carboxypeptidase activity;serine-type peptidase activity;dipeptidyl-peptidase activity	GO:0016021	integral component of membrane	G3DSA:3.40.50.1820;G3DSA:1.20.120.980	Na	PROTEASE S28 PRO-X CARBOXYPEPTIDASE-RELATED (PTHR11010);PROLYLCARBOXYPEPTIDASE-LIKE PROTEIN-RELATED (PTHR11010:SF96)	Serine carboxypeptidase S28 (PF05577)	Na	Na	Na	Na	Na	Na	alpha/beta-Hydrolases (SSF53474)	Na	Na	EC:3.4.17.11 ;EC:3.4.14.1 EC:3.4.14.11 EC:3.4.14.2 EC:3.4.14.4 EC:3.4.14.5
CATHA_23154	169.66030295121	3.21866911162672	0.428821359807438	7.50585071851846	6.10309369028681e-14	2.11423220925244e-12	agmatine coumaroyltransferase-2-like	GO:0009963;GO:0010252;GO:0009809	positive regulation of flavonoid biosynthetic process;auxin homeostasis;lignin biosynthetic process	GO:0016747	transferase activity, transferring acyl groups other than amino-acyl groups	GO:0005829;GO:0016020	cytosol;membrane	Chloramphenicol Acetyltransferase (G3DSA:3.30.559.10)	Na	AGMATINE COUMAROYLTRANSFERASE-2-LIKE (PTHR31642:SF233);TRICHOTHECENE 3-O-ACETYLTRANSFERASE (PTHR31642)	Transferase family (PF02458)	Na	Na	Na	Na	Na	Na	Na	Na	Na	EC:2.3.1.-
CATHA_23163	12.7308439178052	1.95672887972163	0.571864898062739	3.42166285489858	6.22394385783438e-4	0.00341387057401795	hypothetical protein	Na	Na	Na	Na	Na	Na	Na	Na	Na	Na	Na	Na	Na	Na	Na	Na	Na	Na	Na	Na
CATHA_2317	60.1383503422653	6.65704526282001	0.678872909067328	9.80602580233437	1.06063789289968e-22	7.36150158739772e-21	hypothetical protein	Na	Na	Na	Na	Na	Na	Na	Na	Na	Na	Na	Na	Na	Na	Na	Na	Na	Na	Na	Na
CATHA_23202	4453.04411454258	2.88356278612949	0.149117789656055	19.3374834268971	2.59850628310188e-83	1.18697349796947e-80	Histone deacetylase HDT1-like	Na	Na	Na	Na	Na	Na	Na	Na	BNAC05G50380D PROTEIN (PTHR33270);PTHR33270:SF22	Na	Na	Na	Na	Na	Na	Na	Na	Na	Na	Na
[truncated: 952 more rows]

## Sheet: Table S3. DEG Down
Supplementary Table S3. Genes downregulated in idioblast protoplasts in comparison with protoplasts of common mesophyll cells.
IDIO+ Gene ID	baseMean	log2FoldChange	lfcSE	stat	pvalue	padj	Description	GOBP	GOBP_terms	GOMF	GOMF_terms	GOCC	GOCC_terms	CATH-Gene3D	CDD	PANTHER	PFAM	PIRSF	PRINTS	Prosite Patterns	Prosite profiles	SMART	SFLD	SUPERFAMILY	TIGRFAM	KEGG	EC
[truncated: 1,766 more rows]

## Sheet: Table S4. DEG Not significant 
Supplementary Table S4. Genes not significantly differentially expressed in idioblast protoplasts in comparison with protoplasts of common mesophyll cells.
[truncated: 20,037 more rows]
