# Supplementary material for: The leaf idioblastome of the medicinal plant Catharanthus roseus is associated with stress resistance and alkaloid metabolism
Source: J Exp Bot. 2023 Oct 7;75(1):274–99. doi: 10.1093/jxb/erad374 (PMC10735432; doi:10.1093/jxb/erad374)
Supplement: erad374_suppl_Supplementary_Figs_S1-S12_Tables_S1-S13 [file erad374_suppl_supplementary_figs_s1-s12_tables_s1-s13.zip › Suppl Figs_S1-S12 and Table S1-S13/erad374_suppl_Supplementary_Tables_S5-S10.xlsx]

## Sheet: Table S5 - Models phylog anal
Supplementary Table S5. Best fitting evolutionary model used for the phylogenetic analyses performed for each gene family.
Gene Family	Best Model
P450	JTT +G+F
PUP	LG +G+F
MATE	LG +G+F
ABCB	LG +G+F
ABCC	LG +G+I+F
ABGC (WBC)	LG +G+F
ABCG (PDR)	LG +G+F
JTT - Jones-Taylor-Thornton model; LG - Le-Gascuel model; G = shape parameter of the gamma distribution (1 parameter); F = amino acid frequencies (19 parameters); I = proportion of invariable sites (1 parameter).

## Sheet: Table S6 - Alkaloids idioblasts
Supplementary Table S6. Levels of the alkaloids detected in leaves, total protoplasts, sorted common mesophyll protoplasts and sorted idioblast protoplasts expressed in ng of alkaloids (Fig. 2B) and expressed in moles of alkaloids for calculation of ratios and cell concentrations.
	Values used for Fig. 2B				Values expressed using moles of alkaloids
Alkaloids	Leaves	Total protoplasts	Mesophyll protoplasts	Idioblast protoplasts	Leaves	Total protoplasts	Mesophyll protoplasts	Idioblast protoplasts
	ng/mg dry weight (SD)	ng/cell (SD)	ng/cell (SD)	ng/cell (SD)	mol/mg dry weight	mM	mM	mM
Ajmalicine	272.04 (17.62)	0.00000	0.00000	0.00000	7.719E-10	0.000	0.000	0.000
Serpentine	2783.19 (90.92)	0.01736 (0.01046)	0.00000	0.07505 (0.01980)	7.971E-09	6.050	0.000	26.157
Catharanthine	6326.33 (250.14)	0.06123 (0.01056)	0.00222 (0.00035)	0.43590 (0.03669)	1.880E-08	22.147	0.804	157.664
Vindoline	5161.99 (341.53)	0.03783 (0.00498)	0.00162 (0.00036)	0.29772 (0.01849)	1.129E-08	10.070	0.432	79.234
Anhydrovinblastine	3280.97 (117.49)	0.02223 (0.00239)	0.00109 (0.00030)	0.21036 (0.03078)	4.135E-09	3.409	0.168	32.262
Vinblastine	40.71 (16.86)	0.00010 (0.00009)	0.00000	0.00106 (0.00102)	5.017E-11	0.015	0.000	0.159
Ratio catharanthine/vindoline	--	--	--	--	1.66	2.20	1.86	1.99
Each value is the mean of two technical replicates for each of three independent biological samples. SD - standard deviation.

## Sheet: Table S7 - Seq data
Supplementary Table S7 - Overview of the sequencing data used for transcriptome assembly.
Sample	Sequencing tecnology	Nº of raw reads	Nº of processed reads	Overall alignment rate	Quantified reads
Idioblast_protoplasts_biol_rep1	Illumina	27303183	23097332	0.9192	0.735112
Idioblast_protoplasts_biol_rep2	Illumina	25584029	20779776	0.9175	0.724622
Idioblast_protoplasts_biol_rep3	Illumina	18239456	14918861	0.9206	0.753142
Leaves_ pair1_indoors_biol_rep1	Illumina	18852101	17568809	0.9254	0.819985
Leaves_ pair1_indoors_biol_rep2	Illumina	17296203	16203584	0.9312	0.827328
Leaves_ pair1_indoors_biol_rep3	Illumina	14871631	13950136	0.9305	0.821702
Leaves_ pair1_outdoors_biol_rep1	Illumina	16540720	15513686	0.9287	0.832736
Leaves_ pair1_outdoors_biol_rep2	Illumina	18828273	17559589	0.9302	0.83119
Leaves_ pair1_outdoors_biol_rep3	Illumina	17599198	16364408	0.9302	0.827627
Leaves_ pair2_indoors_biol_rep1	Nanopore	219963	170532	0.843883	0.687806
Leaves_ pair2_indoors_biol_rep2	Nanopore	1109563	898224	0.885925	0.708351
Leaves_ pair2_indoors_biol_rep3	Nanopore	1056837	854268	0.894751	0.716208
Leaves_ pair2_outdoors_biol_rep1	Nanopore	580895	461945	0.88151	0.748667
Leaves_ pair2_outdoors_biol_rep2	Nanopore	1114378	905428	0.873761	0.732873
Leaves_ pair2_outdoors_biol_rep3	Nanopore	1356883	1103877	0.850957	0.651256
Leaves_ pair3_indoors_biol_rep1	Nanopore	999749	802101	0.869775	0.680555
Leaves_ pair3_indoors_biol_rep2	Nanopore	997690	813453	0.870225	0.674504
Leaves_ pair3_indoors_biol_rep3	Nanopore	1147492	924437	0.870717	0.679287
Leaves_ pair3_outdoors_biol_rep1	Nanopore	1198620	979792	0.872319	0.711979
Leaves_ pair3_outdoors_biol_rep2	Nanopore	1007238	788586	0.865211	0.734852
Leaves_ pair3_outdoors_biol_rep3	Nanopore	1886792	1506354	0.842064	0.651079
Leaves_ pair4_indoors_biol_rep1	Illumina	16732272	15478239	0.9145	0.802231
Leaves_ pair4_indoors_biol_rep2	Illumina	14999890	14069652	0.9091	0.807193
Leaves_ pair4_indoors_biol_rep3	Illumina	15734605	14574890	0.9027	0.80241
Leaves_ pair4_outdoors_biol_rep1	Illumina	16088856	14957177	0.9047	0.808111
Leaves_ pair4_outdoors_biol_rep2	Illumina	14743196	13790053	0.9095	0.813415
Leaves_ pair4_outdoors_biol_rep3	Illumina	15527377	14537382	0.91	0.818658
Leaves_idio-meso_biol_rep1	Illumina	20591223	16657499	0.9013	0.756355
Leaves_idio-meso_biol_rep2	Illumina	16155660	13300349	0.8978	0.734218
Mesophyll_protoplasts_biol_rep1	Illumina	17724156	15113801	0.9155	0.670131
Mesophyll_protoplasts_biol_rep2	Illumina	22245829	17780261	0.9197	0.678767
Mesophyll_protoplasts_biol_rep3	Illumina	20265294	16954162	0.899	0.65042
Total_protoplasts_biol_rep1	Illumina	19981127	16667773	0.9118	0.68151
Total_protoplasts_biol_rep2	Illumina	25525055	21247580	0.9184	0.713163
Total_protoplasts_biol_rep3	Illumina	20785244	17230659	0.9182	0.710926

## Sheet: Table S8 - IDIO+
Supplementary Table S8. Comparison of the IDIO+ transcriptome assembly with the C. roseus genome v2 annotation and the consensus CDF97 transcriptome.
Parameters	IDIO+	IDIO+ primary*	Genome** gene models	CDF97***
Number of genes	38.788	38.788	34.363	-
Number of transcripts	59.496	-	-	58.338
N50	2.244	1.784	1.648	2.68
BUSCO	2,233 (96.0 %)	2,210 (95%)	2,109 (90.6%)	2,271 (97.6%)
BUSCO C (S)	1,307 (56.1 %)	2,165 (93.1%)	2,064 (88.7%)	956 (41.1%)
BUSCO C (D)	926 (39.9 %)	45 (1.9%)	45 (1.9%)	1,315 (56.5%)
BUSCO F	30 (1.3 %)	43 (1.8%)	82 (3.5%)	14 (0.6%)
BUSCO M	63 (2.7 %)	73 (3.1%)	135 (5.8%)	41 (1.8%)
C (S) – complete and single-copy. C (D) – complete and duplicated- F – fragmented. M – missing.
* Classified by Mikado. **Franke et al., 2019. ***Dugé de Bernonville et al., 2015b.

## Sheet: Table S9 - MIA genes
Supplementary Table S9. Manual annotation of the MIA pathway genes in the IDIO+ transcriptome.
MIA Pathway gene		Molecular function	IDIO+ gene ID	Reference
G8H		enzyme	CATHA_31154	Caros006766
8HGO		enzyme	CATHA_7213	Caros003452
IS		enzyme	CATHA_28216	JX974564
IO		enzyme	CATHA_36755	Caros003676
7DLGT		enzyme	CATHA_29833	Caros009839
7DLH		enzyme	CATHA_5925	Caros005234
LAMT		enzyme	CATHA_3427	Caros002904
SLS1		enzyme	CATHA_8659	L10081
SLS2		enzyme	CATHA_8640	KF309242
SLS3		enzyme	CATHA_8656	KM524261
SLS4		enzyme	CATHA_12635	KM524262
ASα		enzyme	CATHA_12546	AJ250008
TDC		enzyme	CATHA_23616	Caros014930
STR		enzyme	CATHA_23617	Caros011578
SGD		enzyme	CATHA_27010	Caros006430
GS1		enzyme	CATHA_12153	KF302079
GS2		enzyme	CATHA_12152	KF302078
GO		enzyme	CATHA_25606	JN613015
Redox1		enzyme	CATHA_27470	MF770509
Redox2		enzyme	CATHA_30555	MF770510
SAT		enzyme	CATHA_8824	MF770511
PAS		enzyme	CATHA_12148	MH213134
DPAS		enzyme	CATHA_27465	KU865331
CS		enzyme	CATHA_36896	MF770512
TS		enzyme	CATHA_9458	MF770513
T16H2		enzyme	CATHA_9747	Caros025399
T16H1		enzyme	CATHA_9748	FJ647194
16OMT		enzyme	CATHA_9745	Caros001534
T3O		enzyme	CATHA_12961	Caros026896
T3R		enzyme	CATHA_22634	Caros002459
16NMT		enzyme	CATHA_10435	Caros015129
D4H		enzyme	CATHA_25357	Caros006133
DAT		enzyme	CATHA_18617	Caros024662
PRX1		enzyme	CATHA_38736	AM236087
T19H		enzyme	CATHA_18120	HQ901597
TEX1		enzyme	CATHA_20509	MG873080
TEX2		enzyme	CATHA_18990	MG873081
TAT		enzyme	CATHA_18623	KU821123
MAT		enzyme	CATHA_18625	AF253415
V19H		enzyme	CATHA_33621	MK050464
THAS		enzyme	CATHA_12642	KM524258
THAS2		enzyme	CATHA_12149	KU865323
THAS3		enzyme	CATHA_12627	KU865322
THAS4		enzyme	N/A	KU865324
HYS		enzyme	CATHA_14896	KU865325
VAS		enzyme	CATHA_11674	KP411011
HL3		enzyme	CATHA_2905	MF770514
HL4		enzyme	CATHA_4173	MF770515
SS		enzyme	CATHA_10489	MT829151
AS		enzyme	CATHA_38364	W8JDE2
CrTPT2		transmembrane transporter	CATHA_35301	KC511771
CrNPF2.4		transmembrane transporter	CATHA_29236	KR054378
CrNPF2.5		transmembrane transporter	CATHA_29230	KR054379
CrNPF2.6		transmembrane transporter	CATHA_29231	KR054380
CrNPF2.9		transmembrane transporter	CATHA_5191	KX372303
CrMATE1		transmembrane transporter	CATHA_23615	KX372304
CrMATE2		transmembrane transporter	CATHA_34738	KX372305
Bis1		transcription factor	CATHA_6891	KM409646
Bis2		transcription factor	CATHA_6894	KM409645
ORCA2		transcription factor	CATHA_9520	AJ238740
ORCA3		transcription factor	CATHA_9515	AJ251249
ORCA4		transcription factor	CATHA_9516	KR703577
ORCA5		transcription factor	CATHA_9514	KR703578
ORCA6		transcription factor	CATHA_9519	MN614455
WRKY1		transcription factor	CATHA_36548	HQ646368
MYC		transcription factor	CATHA_22858	AF283507
ZCT1		transcription factor	CATHA_38787	AJ632082
ZCT2		transcription factor	CATHA_13529	AJ632083
ZCT3		transcription factor	CATHA_28203	AJ632084
GBF1		transcription factor	CATHA_16992	AF084971
GBF2		transcription factor	CATHA_26309	AF084972
BPF1		transcription factor	CATHA_29738	AJ251686
CrGATA1		transcription factor	CATHA_32535	MK801106
Cr1		transcription factor	CATHA_33751	Liu, Gao et al. (2017)
PIF1		transcription factor	CATHA_15892	KR703666
References
Liu, J., F. Gao, J. Ren, X. Lu, G. Ren and R. Wang (2017). "A Novel AP2/ERF Transcription Factor CR1 Regulates the Accumulation of Vindoline and Serpentine in Catharanthus roseus." Front Plant Sci 8: 2082.

## Sheet: Table S10 - Alkaloids for WGCNA
Supplementary Table S10. Levels of alkaloids for the different samples used for weighted gene co-expression network analysis.
Samples	Catharanthine	Vindoline	Anhydrovinblastine	Vinblastine
	(ng/mg dry weight)	(ng/mg dry weight)	(ng/mg dry weight)	(ng/mg dry weight)
Idioblast_protoplasts_biol_rep1	66160.80	44670.52	32893.65	310.77
Idioblast_protoplasts_biol_rep2	61511.14	41055.62	31026.47	99.42
Idioblast_protoplasts_biol_rep3	55875.99	39637.11	24655.04	35.76
Mesophyll_protoplasts_biol_rep1	300.10	220.76	193.37	0
Mesophyll_protoplasts_biol_rep2	269.99	180.70	158.32	0
Mesophyll_protoplasts_biol_rep3	366.00	282.07	109.18	0
Leaves_ pair1_indoors_biol_rep1	9015.23	10503.39	840.09	5.01
Leaves_ pair1_indoors_biol_rep2	9009.44	9149.17	698.32	2.11
Leaves_ pair1_indoors_biol_rep3	8903.36	8560.1241	724.79	2.41
Leaves_ pair1_outdoors_biol_rep1	6137.26	6033.11	3913.05	307.00
Leaves_ pair1_outdoors_biol_rep2	6815.98	6240.49	3526.09	289.51
Leaves_ pair1_outdoors_biol_rep3	6438.87	6257.61	3349.80	215.99
Leaves_ pair4_indoors_biol_rep1	8095.14	6063.708	1375.72	11.43
Leaves_ pair4_indoors_biol_rep2	7724.698	5819.19	1282.45	4.92
Leaves_ pair4_indoors_biol_rep3	6868.69	4746.67	1225.18	5.11
Leaves_ pair4_outdoors_biol_rep1	2542.06	2533.03	2792.63	200.98
Leaves_ pair4_outdoors_biol_rep2	3723.449	3064.08	3435.81	208.81
Leaves_ pair4_outdoors_biol_rep3	2951.87	2698.98	2956.53	174.29
Each value is the mean of two technical replicates for each of three independent biological samples. The measurements of catharanthine, vindoline, anhydrovinblastine and vinblastine in idioblast and common mesophyll protoplast samples were converted from ng/cell into ng/mg of dry weight as described in Material and Methods for WGCNA.
